# Supplementary material for: A comparison of human and mouse gene co-expression networks reveals conservation and divergence at the tissue, pathway and disease levels
Source: BMC Evol Biol. 2015 Nov 20;15:259. doi: 10.1186/s12862-015-0534-7 (PMC4654840; doi:10.1186/s12862-015-0534-7)
Supplement: Additional file 1: — Gene co-expression and connectivity. List of humans and mice homologous genes annotated with HGNC symbols together with further information retrieved from Biomart Ensembl and from the analysis of co-expression maps (Entrez IDs, Homology Type, dN/dS, number of homologs from the top 5% co-expressed genes in humans and mice, number of commonly co-expressed genes, connectivity values in humans and mice, differential connectivity). (XLS 3371 kb) [file 12862_2015_534_MOESM1_ESM.xls]

## Sheet: Co-expression data
Human Entrez ID	Mouse Entrez ID	Human gene symbol	Mouse gene symbol	Homology Type	dN/dS	# human ALL homologs of top 5% (968 genes)	# mouse ALL homologs of top 5% (1138 genes)	Commonly co-expressed genes ALL homologs	# human ONE-to-ONE homologs of top 5% (968 genes)	# mouse ONE-to-ONE homologs of top 5% (1138 genes)	Commonly co-expressed genes ONE-to-ONE homologs	Network connectivity human	Network connectivity mouse	Differential connectivity
2	232345	A2M	A2m	ortholog_one2one	0.308338	928	603	49	844	584	47	18	2075	-73.4643
13	67758	AADAC	Aadac	ortholog_one2one	0.186242	880	691	234	777	491	146	742	570	0.296552
14	227290	AAMP	Aamp	ortholog_one2one	0.012868	964	951	199	898	871	188	14	32	-0.75
15	11298	AANAT	Aanat	ortholog_one2one	0.0845463	745	389	67	662	209	25	33	1	2.90909
16	234734	AARS	Aars	ortholog_one2one	0.037538	941	1086	222	887	1026	207	61	36	0.543478
18	268860	ABAT	Abat	ortholog_one2one	0.0745169	919	985	301	873	897	268	1022	158	5.14286
19	11303	ABCA1	Abca1	ortholog_one2one	0.0479018	881	1005	312	787	893	259	41	353	-6.11765
20	11305	ABCA2	Abca2	ortholog_one2one	0.0295863	899	1030	366	875	987	360	44	21	0.741935
21	27410	ABCA3	Abca3	ortholog_one2one	0.0672921	903	1001	161	872	930	145	699	40	13.18
22	11306	ABCB7	Abcb7	ortholog_one2one	0.152476	938	979	193	870	918	183	67	39	0.571429
23	224742	ABCF1	Abcf1	ortholog_one2one	0.0714388	952	971	232	894	903	218	23	1	2
24	11304	ABCA4	Abca4	ortholog_one2one	0.128299	750	586	76	648	462	44	94	61	0.464789
25	11350	ABL1	Abl1	ortholog_one2one	0.0877246	926	707	104	882	667	103	96	3	7.15385
27	11352	ABL2	Abl2	ortholog_one2one	0.0825744	871	861	92	805	823	93	1	26	-2.27273
29	109934	ABR	Abr	ortholog_one2one	0.0281184	943	1027	335	898	985	320	218	632	-1.81579
31	107476	ACACA	Acaca	ortholog_one2one	0.0302787	959	1051	192	903	995	181	95	165	-0.666667
32	100705	ACACB	Acacb	ortholog_one2one	0.0670326	887	337	34	825	234	24	37	35	0.0444444
33	11363	ACADL	Acadl	ortholog_one2one	0.110326	888	1059	177	824	950	153	183	149	0.213836
34	11364	ACADM	Acadm	ortholog_one2one	0.0689317	949	1057	190	897	964	171	885	490	0.79
35	11409	ACADS	Acads	ortholog_one2one	0.0725806	880	1063	212	761	969	172	14	588	-23.9167
36	66885	ACADSB	Acadsb	ortholog_one2one	0.142059	911	1038	253	828	961	214	42	16	1
37	11370	ACADVL	Acadvl	ortholog_one2one	0.183255	918	1019	210	839	939	180	122	216	-0.712121
38	110446	ACAT1	Acat1	ortholog_one2one	0.187308	933	1060	320	867	981	278	39	165	-2.57143
40	11418	ASIC2	Asic2	ortholog_one2one	0.0357347	876	937	361	829	885	355	601	168	2.43258
41	11419	ASIC1	Asic1	ortholog_one2one	0.0161604	896	960	404	856	938	397	513	69	5.62025
43	11423	ACHE	Ache	ortholog_one2one	0.0966528	889	930	336	854	869	330	31	1586	-37.9268
47	104112	ACLY	Acly	ortholog_one2one	0.0163013	965	954	111	897	880	99	99	2	8.08333
48	11428	ACO1	Aco1	ortholog_one2one	0.0616499	953	1030	244	903	949	211	91	142	-0.50495
49	11434	ACR	Acr	ortholog_one2one	0.303867	548	535	48	491	447	41	448	20	14.2667
50	11429	ACO2	Aco2	ortholog_one2one	0.0294282	911	1063	267	852	994	240	55	176	-1.86154
51	11430	ACOX1	Acox1	ortholog_one2one	0.0918024	856	1030	156	756	949	132	1	102	-9.18182
52	11431	ACP1	Acp1	ortholog_one2one	0.150856	956	956	191	889	895	183	21	1	1.81818
53	11432	ACP2	Acp2	ortholog_one2one	0.165781	912	1049	263	828	984	233	42	28	0.368421
54	11433	ACP5	Acp5	ortholog_one2one	0.0901904	881	993	358	771	845	284	556	996	-0.777385
55	56318	ACPP	Acpp	ortholog_one2one	0.236718	839	667	172	727	559	141	16	28	-0.461538
56	11451	ACRV1	Acrv1	ortholog_one2one	0.436814	821	430	45	710	360	23	194	25	4.82857
58	11459	ACTA1	Acta1	ortholog_one2one	0.00103672	858	1016	289	788	965	278	165	2065	-10.8571
59	11475	ACTA2	Acta2	ortholog_one2one	0	883	992	409	815	929	386	323	634	-0.933934
60	11461	ACTG1	Actb	ortholog_one2one	0.00328653	915	1014	247	828	953	228	5	1	0.363636
70	11464	ACTC1	Actc1	ortholog_one2one	0.000899685	892	693	218	815	629	203	106	461	-3.06034
71	11465	ACTG1	Actg1	ortholog_one2one	0.00103929	845	928	115	751	886	109	11	12	-0.047619
72	11468	ACTG2	Actg2	ortholog_one2one	0.000974184	897	1014	410	826	945	384	118	317	-1.55469
81	60595	ACTN4	Actn4	ortholog_one2one	0.00686349	939	1040	370	878	970	341	191	5	12.4
86	56456	ACTL6A	Actl6a	ortholog_one2one	0.00864236	954	913	286	892	845	275	738	234	2.06557
87	109711	ACTN1	Actn1	ortholog_one2one	0.00658228	939	989	342	881	932	325	192	116	0.603175
88	11472	ACTN2	Actn2	ortholog_one2one	0.00497213	890	942	254	854	910	246	91	498	-4.0297
90	11477	ACVR1	Acvr1	ortholog_one2one	0.0158696	935	1003	177	882	961	173	363	16	13.3462
91	11479	ACVR1B	Acvr1b	ortholog_one2one	0.0191327	850	823	35	765	793	36	13	3	0.769231
92	11480	ACVR2A	Acvr2a	ortholog_one2one	0.00755034	843	980	215	788	939	209	13	3	0.769231
93	11481	ACVR2B	Acvr2b	ortholog_one2one	0.00511457	806	829	147	729	795	141	45	1	4
94	11482	ACVRL1	Acvrl1	ortholog_one2one	0.0725322	887	995	328	787	920	293	17	30	-0.481481
97	66204	ACYP1	Acyp1	ortholog_one2one	0.0946785	931	863	174	882	808	170	315	67	3.22078
98	75572	ACYP2	Acyp2	ortholog_one2one	0.112992	930	1027	230	879	965	215	129	587	-3.29496
100	11486	ADA	Ada	ortholog_one2one	0.0759559	882	989	298	789	885	265	125	1003	-6.5037
101	11501	ADAM8	Adam8	ortholog_one2one	0.224882	871	963	373	749	850	289	25	483	-13.0857
102	11487	ADAM10	Adam10	ortholog_one2one	0.0512212	935	966	198	880	913	192	806	7	47
103	56417	ADAR	Adar	ortholog_one2one	0.225905	896	850	95	824	803	91	19	382	-12.5172
104	110532	ADARB1	Adarb1	ortholog_one2one	0.0551658	783	1005	222	726	969	220	1	17	-1.45455
105	94191	ADARB2	Adarb2	ortholog_one2one	0.0694203	835	767	254	796	697	254	61	10	2.55
107	432530	ADCY1	Adcy1	ortholog_one2one	0.0641864	860	979	326	824	946	315	137	906	-5.23129
108	210044	ADCY2	Adcy2	ortholog_one2one	0.0361748	878	1041	334	819	1009	325	264	280	-0.0583942
109	104111	ADCY3	Adcy3	ortholog_one2one	0.0413316	882	921	128	818	889	124	9	2	0.583333
111	224129	ADCY5	Adcy5	ortholog_one2one	0.0288054	793	633	150	755	590	140	1	6	-0.454545
112	11512	ADCY6	Adcy6	ortholog_one2one	0.0447394	938	1011	318	896	961	309	194	891	-3.41667
113	11513	ADCY7	Adcy7	ortholog_one2one	0.0898761	889	969	368	797	869	307	91	770	-6.72277
114	11514	ADCY8	Adcy8	ortholog_one2one	0.0301659	845	997	335	788	963	328	806	454	0.758621
115	11515	ADCY9	Adcy9	ortholog_one2one	0.0509778	898	1017	247	852	977	233	30	94	-1.6
116	11516	ADCYAP1	Adcyap1	ortholog_one2one	0.154445	827	900	252	744	864	248	457	168	1.6236
117	11517	ADCYAP1R1	Adcyap1r1	ortholog_one2one	0.0660554	859	997	320	794	964	312	30	43	-0.325
118	11518	ADD1	Add1	ortholog_one2one	0.0943974	871	1016	167	818	977	159	3	216	-16.3846
119	11519	ADD2	Add2	ortholog_one2one	0.0485679	848	850	278	796	786	266	18	28	-0.357143
120	27360	ADD3	Add3	ortholog_one2one	0.06902	893	885	201	831	851	191	420	11	19.4762
123	11520	PLIN2	Plin2	ortholog_one2one	0.174739	883	1059	378	787	948	316	9	1460	-76.3684
127	26876	ADH4	Adh4	ortholog_one2one	0.333092	678	782	379	589	587	236	2	342	-28.3333
128	11532	ADH5	Adh5	ortholog_one2one	0.0917795	938	1010	188	878	910	155	177	2	14.5833
131	11529	ADH7	Adh7	ortholog_one2one	0.127105	834	938	126	715	810	83	695	14	28.375
132	11534	ADK	Adk	ortholog_one2one	0.125609	955	1024	170	891	907	139	88	1	7.90909
133	11535	ADM	Adm	ortholog_one2one	0.27603	915	991	372	835	910	337	2516	37	52.7447
134	11539	ADORA1	Adora1	ortholog_one2one	0.0269579	879	1028	359	835	979	347	156	39	2.38776
135	11540	ADORA2A	Adora2a	ortholog_one2one	0.0979161	839	689	133	745	655	126	9	43	-1.78947
136	11541	ADORA2B	Adora2b	ortholog_one2one	0.128419	942	837	157	869	806	153	1249	948	0.314196
140	11542	ADORA3	Adora3	ortholog_one2one	0.319688	872	518	58	774	374	39	137	1	12.3636
141	11544	ADPRH	Adprh	ortholog_one2one	0.157434	813	931	32	694	880	32	2	1	0.0909091
142	11545	PARP1	Parp1	ortholog_one2one	0.0493268	950	919	258	891	867	250	341	28	8.23684
143	328417	PARP4	Parp4	ortholog_one2one	0.356359	908	759	203	822	647	171	97	578	-4.49533
146	11550	ADRA1D	Adra1d	ortholog_one2one	0.0595104	777	628	101	679	512	74	1	47	-4.18182
147	11548	ADRA1B	Adra1b	ortholog_one2one	0.0255307	810	569	125	711	385	64	2	6	-0.333333
148	11549	ADRA1A	Adra1a	ortholog_one2one	0.0812243	826	395	78	733	305	51	3	1	0.181818
150	11551	ADRA2A	Adra2a	ortholog_one2one	0.0301383	917	835	163	848	808	160	1189	47	20.0351
151	11552	ADRA2B	Adra2b	ortholog_one2one	0.118436	785	532	98	684	330	41	35	2	2.75
152	11553	ADRA2C	Adra2c	ortholog_one2one	0.0217791	867	753	158	824	729	154	114	2848	-22.0484
153	11554	ADRB1	Adrb1	ortholog_one2one	0.0246331	807	934	122	749	895	119	3	194	-14.6923
154	11555	ADRB2	Adrb2	ortholog_one2one	0.104475	891	904	280	803	795	235	703	60	9.18571
155	11556	ADRB3	Adrb3	ortholog_one2one	0.155369	748	939	69	669	841	57	6	34	-1.75
156	110355	ADRBK1	Adrbk1	ortholog_one2one	0.00536087	833	929	114	742	880	107	28	39	-0.289474
157	320129	ADRBK2	Adrbk2	ortholog_one2one	0.0435675	861	932	192	774	873	176	17	292	-10.1852
158	11564	ADSL	Adsl	ortholog_one2one	0.0640915	952	1062	333	879	987	315	474	85	4.09474
159	11566	ADSS	Adss	ortholog_one2one	0.0472418	880	991	159	830	940	156	49	190	-2.38983
160	11771	AP2A1	Ap2a1	ortholog_one2one	0.010255	762	1081	164	708	1042	157	1	127	-11.4545
161	11772	AP2A2	Ap2a2	ortholog_one2one	0.0139895	905	932	188	870	893	182	19	4	1.07143
162	11764	AP1B1	Ap1b1	ortholog_one2one	0.0239376	932	968	115	880	929	110	5	4	0.0714286
163	71770	AP2B1	Ap2b1	ortholog_one2one	0.00152022	938	974	104	885	925	102	110	27	2.24324
164	11765	AP1G1	Ap1g1	ortholog_one2one	0.0136612	943	826	102	912	781	101	2	1	0.0909091
165	11568	AEBP1	Aebp1	ortholog_one2one	0.0945748	917	961	408	856	914	388	918	394	1.29703
166	14797	AES	Aes	ortholog_one2one	0.0134315	889	1083	200	823	1018	183	181	290	-0.570681
167	78081	CRISP1	Crisp4	ortholog_one2one	0.300824	797	424	115	690	223	28	54	4	3.57143
173	280662	AFM	Afm	ortholog_one2one	0.34169	833	815	245	715	637	153	571	175	2.14054
174	11576	AFP	Afp	ortholog_one2one	0.352145	831	806	80	719	641	40	17	2	1.25
175	11593	AGA	Aga	ortholog_one2one	0.234263	911	1039	298	833	937	257	162	283	-0.703488
176	11595	ACAN	Acan	ortholog_one2one	0.270062	830	697	93	739	639	75	2	1	0.0909091
177	11596	AGER	Ager	ortholog_one2one	0.275351	759	537	69	652	441	52	5	2	0.25
178	77559	AGL	Agl	ortholog_one2one	0.0638963	934	1063	158	889	995	149	857	376	1.24611
181	11604	AGRP	Agrp	ortholog_one2one	0.215048	826	535	91	730	415	59	54	9	2.36842
182	16449	JAG1	Jag1	ortholog_one2one	0.0281117	939	987	371	876	934	358	197	211	-0.0676329
183	11606	AGT	Agt	ortholog_one2one	0.232613	921	1035	328	858	932	272	1430	667	1.12703
186	11609	AGTR2	Agtr2	ortholog_one2one	0.103705	798	569	110	699	441	55	76	14	2.58333
187	23796	APLNR	Aplnr	ortholog_one2one	0.0472896	895	937	252	844	869	239	508	170	1.87778
189	11611	AGXT	Agxt	ortholog_one2one	0.112725	811	749	315	702	556	200	28	93	-1.71053
190	11614	NR0B1	Nr0b1	ortholog_one2one	0.2409	851	414	64	757	225	22	1	295	-26.7273
196	11622	AHR	Ahr	ortholog_one2one	0.24293	914	811	242	830	688	194	421	3	32.1538
197	11625	AHSG	Ahsg	ortholog_one2one	0.492026	819	885	285	732	694	189	207	301	-0.43318
199	11629	AIF1	Aif1	ortholog_one2one	0.162951	881	952	411	758	817	310	262	519	-0.944853
202	11630	AIM1	Aim1	ortholog_one2one	0.222261	903	991	370	812	851	308	2283	756	1.99347
203	11636	AK1	Ak1	ortholog_one2one	0.0759862	921	1037	320	870	1003	310	32	109	-1.83333
204	11637	AK2	Ak2	ortholog_one2one	0.044329	947	945	131	869	838	122	55	132	-1.18462
205	11639	AK4	Ak4	ortholog_one2one	0.107757	652	224	12	606	164	13	565	6	34.9375
207	11651	AKT1	Akt1	ortholog_one2one	0.00946303	948	413	43	882	383	39	177	14	6.79167
208	11652	AKT2	Akt2	ortholog_one2one	0.0134522	780	576	31	695	518	27	4	484	-34.2857
210	17025	ALAD	Alad	ortholog_one2one	0.13194	924	887	123	865	785	104	81	329	-2.72527
211	11655	ALAS1	Alas1	ortholog_one2one	0.0831505	953	1054	242	871	941	210	118	272	-1.20312
212	11656	ALAS2	Alas2	ortholog_one2one	0.123418	721	967	120	639	819	90	2	186	-15.3333
213	11657	ALB	Alb	ortholog_one2one	0.211074	826	770	274	713	581	172	55	408	-5.43077
214	11658	ALCAM	Alcam	ortholog_one2one	0.0888259	940	988	262	887	950	252	493	1024	-1.05567
215	11666	ABCD1	Abcd1	ortholog_one2one	0.0574652	780	953	51	679	862	45	26	17	0.333333
218	11670	ALDH3A1	Aldh3a1	ortholog_one2one	0.104521	890	843	224	798	769	196	379	136	1.66438
219	72535	ALDH1B1	Aldh1b1	ortholog_one2one	0.0379197	938	1040	173	877	901	139	237	295	-0.234818
220	56847	ALDH1A3	Aldh1a3	ortholog_one2one	0.0434062	933	832	230	866	705	202	1184	1	107.545
221	67689	ALDH3B1	Aldh3b1	ortholog_one2one	0.0766348	898	1007	274	820	887	231	31	2	2.41667
223	56752	ALDH9A1	Aldh9a1	ortholog_one2one	0.108965	945	1041	228	877	930	181	44	119	-1.38889
224	11671	ALDH3A2	Aldh3a2	ortholog_one2one	0.139724	937	1054	320	867	941	267	135	19	4
225	26874	ABCD2	Abcd2	ortholog_one2one	0.0659677	808	951	120	725	890	111	60	113	-0.757143
229	230163	ALDOB	Aldob	ortholog_one2one	0.0563051	828	968	353	707	801	235	32	249	-5.16667
230	11676	ALDOC	Aldoc	ortholog_one2one	0.0254197	921	1043	385	868	1001	365	1118	805	0.384049
231	11677	AKR1B1	Akr1b3	ortholog_one2one	0.107783	935	1009	173	860	926	153	168	210	-0.235955
238	11682	ALK	Alk	ortholog_one2one	0.102948	819	966	275	749	935	272	6	4	0.142857
239	11684	ALOX12	Alox12	ortholog_one2one	0.168709	803	828	123	680	703	87	210	20	6.33333
240	11689	ALOX5	Alox5	ortholog_one2one	0.0429273	871	964	409	746	854	327	174	15	6.36
241	11690	ALOX5AP	Alox5ap	ortholog_one2one	0.059322	880	999	464	761	875	371	826	378	1.15464
242	11686	ALOX12B	Alox12b	ortholog_one2one	0.0875279	808	327	74	738	300	67	55	681	-9.63077
246	11687	ALOX15	Alox15	ortholog_one2one	0.219795	754	570	88	671	393	51	260	123	1.03008
247	11688	ALOX15B	Alox8	ortholog_one2one	0.180303	829	460	85	720	369	57	332	3	25.3077
249	11647	ALPL	Alpl	ortholog_one2one	0.0615202	783	1025	158	692	938	136	9	14	-0.263158
257	11694	ALX3	Alx3	ortholog_one2one	0.0879168	826	370	64	746	211	24	156	1	14.0909
258	11698	AMBN	Ambn	ortholog_one2one	0.535009	784	395	88	685	220	23	302	3	23
259	11699	AMBP	Ambp	ortholog_one2one	0.166913	815	817	352	696	608	214	20	353	-11.1
267	23802	AMFR	Amfr	ortholog_one2one	0.0560767	918	690	91	862	629	84	136	138	-0.0136986
268	11705	AMH	Amh	ortholog_one2one	0.132566	811	478	66	746	309	33	26	4	1.57143
269	110542	AMHR2	Amhr2	ortholog_one2one	0.287942	761	987	57	679	911	55	37	1	3.27273
270	229665	AMPD1	Ampd1	ortholog_one2one	0.0711981	846	717	159	735	656	142	315	352	-0.113846
271	109674	AMPD2	Ampd2	ortholog_one2one	0.0178516	903	1026	190	849	971	181	167	74	1.10714
273	218038	AMPH	Amph	ortholog_one2one	0.155325	932	844	306	905	788	298	1270	245	4.01961
274	30948	BIN1	Bin1	ortholog_one2one	0.0886936	925	922	256	865	889	250	269	8	14.5
275	434437	AMT	Amt	ortholog_one2one	0.116743	830	134	12	756	118	11	107	320	-1.82051
284	11600	ANGPT1	Angpt1	ortholog_one2one	0.0302642	873	817	244	806	717	232	104	30	1.85
285	11601	ANGPT2	Angpt2	ortholog_one2one	0.0701377	842	754	193	767	697	178	2	3	-0.0833333
286	11733	ANK1	Ank1	ortholog_one2one	0.0717004	833	970	238	778	931	230	50	11	1.85714
287	109676	ANK2	Ank2	ortholog_one2one	0.0790528	902	1020	377	877	976	365	318	4	22.4286
288	11735	ANK3	Ank3	ortholog_one2one	0.0397529	886	1010	290	844	978	283	209	378	-0.771689
290	16790	ANPEP	Anpep	ortholog_one2one	0.1259	885	1027	331	779	886	252	41	392	-6.88235
291	11739	SLC25A4	Slc25a4	ortholog_one2one	0.0485687	866	1050	233	829	1005	226	34	241	-4.70455
292	11740	SLC25A5	Slc25a5	ortholog_one2one	0.0265748	946	1078	309	855	993	274	91	5	5.73333
301	16952	ANXA1	Anxa1	ortholog_one2one	0.122721	912	1031	417	829	926	368	1815	681	1.6411
302	12306	ANXA2	Anxa2	ortholog_one2one	0.0210691	926	1015	397	850	926	362	241	343	-0.406375
306	11745	ANXA3	Anxa3	ortholog_one2one	0.081419	925	1064	303	855	971	277	1519	1504	0.00990753
307	11746	ANXA4	Anxa4	ortholog_one2one	0.0586165	923	1061	407	844	968	364	1040	865	0.2
308	11747	ANXA5	Anxa5	ortholog_one2one	0.0617773	935	1050	435	873	977	406	472	589	-0.242739
309	11749	ANXA6	Anxa6	ortholog_one2one	0.05369	914	935	307	845	876	289	40	13	1.17391
310	11750	ANXA7	Anxa7	ortholog_one2one	0.079053	943	985	143	870	922	135	21	1	1.81818
311	11744	ANXA11	Anxa11	ortholog_one2one	0.0793354	897	967	142	811	896	134	6	304	-18.625
313	27052	AOAH	Aoah	ortholog_one2one	0.261031	864	747	241	740	595	161	163	6	9.8125
314	237940	AOC2	Aoc2	ortholog_one2one	0.260004	810	568	47	702	492	37	59	41	0.352941
316	11761	AOX1	Aox1	ortholog_one2one	0.20681	937	1024	360	871	921	319	727	869	-0.192673
317	11783	APAF1	Apaf1	ortholog_one2one	0.143995	822	972	113	717	909	103	14	29	-0.625
318	66401	NUDT2	Nudt2	ortholog_one2one	0.271287	913	1086	169	851	1019	144	15	80	-2.6
319	103161	APOF	Apof	ortholog_one2one	0.436438	788	910	245	685	735	163	183	235	-0.26943
320	319924	APBA1	Apba1	ortholog_one2one	0.0525718	875	972	324	830	945	320	3	1	0.181818
321	11784	APBA2	Apba2	ortholog_one2one	0.0537766	901	1015	429	874	988	420	680	596	0.138614
322	11785	APBB1	Apbb1	ortholog_one2one	0.0888141	917	1041	388	887	1005	377	472	1394	-1.91286
323	11787	APBB2	Apbb2	ortholog_one2one	0.0733226	928	1042	330	887	1007	323	35	17	0.666667
324	11789	APC	Apc	ortholog_one2one	0.0892449	915	975	347	888	933	337	84	3	6.23077
325	20219	APCS	Apcs	ortholog_one2one	0.297069	831	777	289	711	585	173	151	59	1.33333
326	11634	AIRE	Aire	ortholog_one2one	0.208246	776	585	82	668	464	54	1	11	-0.909091
327	235606	APEH	Apeh	ortholog_one2one	0.106184	953	1082	236	872	1007	211	22	297	-8.59375
328	11792	APEX1	Apex1	ortholog_one2one	0.0456884	943	1064	369	863	993	345	121	17	3.85185
329	11797	BIRC2	Birc2	ortholog_one2one	0.143576	924	836	115	855	778	103	322	6	19.75
330	11796	BIRC3	Birc3	ortholog_one2one	0.183157	882	798	334	787	673	278	2127	84	21.734
332	11799	BIRC5	Birc5	ortholog_one2one	0.102977	955	993	355	887	895	340	1028	1635	-0.584778
333	11803	APLP1	Aplp1	ortholog_one2one	0.0975108	915	999	312	881	965	301	811	371	1.15486
334	11804	APLP2	Aplp2	ortholog_one2one	0.0865134	935	1043	189	868	998	173	62	5	3.8
335	11806	APOA1	Apoa1	ortholog_one2one	0.223801	795	963	326	701	802	234	36	167	-2.84783
336	11807	APOA2	Apoa2	ortholog_one2one	0.464218	798	968	310	686	816	221	71	42	0.557692
337	11808	APOA4	Apoa4	ortholog_one2one	0.161646	803	894	228	721	720	152	94	127	-0.317308
338	238055	APOB	Apob	ortholog_one2one	0.360621	828	909	319	708	738	201	188	203	-0.0757576
339	11810	APOBEC1	Apobec1	ortholog_one2one	0.31681	839	979	42	726	839	24	451	323	0.384384
341	11812	APOC1	Apoc1	ortholog_one2one	0.23372	894	1012	272	799	882	198	443	1206	-1.68433
343	11833	AQP8	Aqp8	ortholog_one2one	0.187531	808	910	136	702	729	75	382	74	3.66667
344	11813	APOC4-APOC2	Apoc2	ortholog_one2one	0.469823	651	979	251	575	789	183	1	237	-21.4545
345	11814	APOC3	Apoc3	ortholog_one2one	0.443485	793	1013	307	705	866	223	15	319	-12.16
347	11815	APOD	Apod	ortholog_one2one	0.332581	935	997	329	872	963	316	1533	1121	0.364279
348	11816	APOE	Apoe	ortholog_one2one	0.147484	924	1016	334	853	931	284	557	773	-0.380952
350	11818	APOH	Apoh	ortholog_one2one	0.221186	805	946	366	682	783	234	42	142	-1.92308
351	11820	APP	App	ortholog_one2one	0.0225999	944	1065	343	904	1031	331	50	101	-0.85
353	11821	APRT	Aprt	ortholog_one2one	0.0962842	925	1063	240	829	996	217	465	20	14.8333
355	14102	FAS	Fas	ortholog_one2one	0.454722	916	998	341	835	857	274	620	262	1.31618
356	14103	FASLG	Fasl	ortholog_one2one	0.318008	787	583	121	671	479	84	72	15	2.28
357	110380	SHROOM2	Shroom2	ortholog_one2one	0.160584	915	1026	281	869	972	270	1405	158	7.42262
359	11827	AQP2	Aqp2	ortholog_one2one	0.110663	802	569	103	694	408	52	5	19	-0.933333
360	11828	AQP3	Aqp3	ortholog_one2one	0.0368012	899	874	289	807	792	247	839	43	15.0189
361	11829	AQP4	Aqp4	ortholog_one2one	0.0774752	872	998	374	839	963	363	57	599	-8.08955
362	11830	AQP5	Aqp5	ortholog_one2one	0.0598692	769	798	71	685	743	61	67	641	-7.45455
363	11831	AQP6	Aqp6	ortholog_one2one	0.207181	818	571	78	754	439	64	31	2	2.41667
364	11832	AQP7	Aqp7	ortholog_one2one	0.274862	859	886	249	770	780	211	343	37	6.51064
366	64008	AQP9	Aqp9	ortholog_one2one	0.282051	871	966	310	738	771	201	176	90	0.86
367	11835	AR	Ar	ortholog_one2one	0.144456	917	963	266	843	905	251	175	178	-0.0162162
368	27421	ABCC6	Abcc6	ortholog_one2one	0.153876	874	694	310	778	506	191	110	338	-1.9
369	11836	ARAF	Araf	ortholog_one2one	0.0492016	891	810	36	818	752	33	4	21	-1.21429
372	213827	ARCN1	Arcn1	ortholog_one2one	0.0139394	953	984	122	887	919	113	40	1	3.54545
373	81003	TRIM23	Trim23	ortholog_one2one	0.0334646	902	869	142	872	812	138	445	1	40.3636
375	11840	ARF1	Arf1	ortholog_one2one	0	938	1096	219	865	1028	204	3	4	-0.0769231
377	11842	ARF3	Arf3	ortholog_one2one	0	950	1002	291	903	967	281	129	75	0.635294
378	11843	ARF4	Arf4	ortholog_one2one	0.0659341	948	1035	312	880	957	293	188	4	13.1429
379	80981	ARL4D	Arl4d	ortholog_one2one	0.0276518	849	443	52	776	327	35	40	3	2.84615
381	11844	ARF5	Arf5	ortholog_one2one	0	931	844	70	862	810	63	53	216	-2.5873
382	11845	ARF6	Arf6	ortholog_one2one	0	917	965	246	839	887	231	50	108	-0.966667
383	11846	ARG1	Arg1	ortholog_one2one	0.123962	773	951	260	633	770	158	20	924	-30.1333
384	11847	ARG2	Arg2	ortholog_one2one	0.216902	889	885	162	830	795	155	207	103	0.920354
387	67653	RHOA	4930544G11Rik	ortholog_one2one	0.168017	928	541	9	852	407	6	9	186	-9.31579
388	11852	RHOB	Rhob	ortholog_one2one	0	880	1057	324	818	1022	313	16	685	-25.7308
389	11853	RHOC	Rhoc	ortholog_one2one	0	949	1067	441	889	1001	416	193	1261	-5.26108
390	74194	RND3	Rnd3	ortholog_one2one	0.00103493	942	1051	394	889	989	373	1843	829	1.20858
391	56212	RHOG	Rhog	ortholog_one2one	0	901	1013	383	810	924	337	146	63	1.13699
392	228359	ARHGAP1	Arhgap1	ortholog_one2one	0.0271983	842	1053	85	769	1014	83	5	42	-2.46667
393	171207	ARHGAP4	Arhgap4	ortholog_one2one	0.113465	850	827	341	740	755	301	337	8	18.2778
394	11855	ARHGAP5	Arhgap5	ortholog_one2one	0.0391402	928	863	211	888	817	202	64	18	1.64286
395	11856	ARHGAP6	Arhgap6	ortholog_one2one	0.167568	848	985	192	784	903	179	3	68	-5
396	192662	ARHGDIA	Arhgdia	ortholog_one2one	0.0105381	947	1038	237	879	984	226	188	43	2.73585
397	11857	ARHGDIB	Arhgdib	ortholog_one2one	0.077806	889	1015	458	794	906	395	520	926	-0.766038
398	14570	ARHGDIG	Arhgdig	ortholog_one2one	0.128002	906	1040	370	857	1006	360	39	1483	-29.4694
399	74734	RHOH	Rhoh	ortholog_one2one	0.0329492	852	692	296	735	593	255	1098	10	54.4
400	104303	ARL1	Arl1	ortholog_one2one	0.0116904	955	1059	274	905	1001	262	36	2	2.83333
401	11859	PHOX2A	Phox2a	ortholog_one2one	0.010453	804	464	103	694	313	43	3	3	0
403	56350	ARL3	Arl3	ortholog_one2one	0.0146126	926	934	295	894	897	285	2	83	-6.75
405	11863	ARNT	Arnt	ortholog_one2one	0.126388	843	818	60	795	773	60	9	1	0.727273
406	11865	ARNTL	Arntl	ortholog_one2one	0.0191522	900	825	138	833	790	135	304	9	15.5263
407	170735	ARR3	Arr3	ortholog_one2one	0.238119	799	370	71	698	220	35	3	2	0.0833333
408	109689	ARRB1	Arrb1	ortholog_one2one	0.0104987	901	1022	158	793	978	144	12	363	-15.9545
409	216869	ARRB2	Arrb2	ortholog_one2one	0.0266202	894	1013	312	798	945	277	81	566	-5.32967
410	11883	ARSA	Arsa	ortholog_one2one	0.120064	827	1052	73	713	1000	64	27	62	-0.945946
411	11881	ARSB	Arsb	ortholog_one2one	0.217658	843	1052	93	738	997	83	2	9	-0.583333
417	11870	ART1	Art1	ortholog_one2one	0.145334	830	844	83	726	756	66	32	53	-0.5
419	109979	ART3	Art3	ortholog_one2one	0.424954	856	955	145	790	880	137	1190	473	1.48447
420	109978	ART4	Art4	ortholog_one2one	0.324528	829	782	100	708	656	73	267	8	14.3889
421	11877	ARVCF	Arvcf	ortholog_one2one	0.0631836	837	879	64	773	821	60	23	7	0.941176
427	11886	ASAH1	Asah1	ortholog_one2one	0.245106	901	1076	261	816	1003	227	12	67	-2.5
429	17172	ASCL1	Ascl1	ortholog_one2one	0.0536798	861	567	145	826	454	128	136	2	11.1667
430	17173	ASCL2	Ascl2	ortholog_one2one	0.13828	784	509	87	696	348	59	2	1	0.0909091
432	11889	ASGR1	Asgr1	ortholog_one2one	0.116698	829	935	245	733	765	176	39	98	-1.20408
433	11890	ASGR2	Asgr2	ortholog_one2one	0.328035	800	914	296	664	749	195	23	6	1.0625
434	50518	ASIP	a	ortholog_one2one	0.175064	801	459	89	694	341	53	1203	2	100.083
439	56495	ASNA1	Asna1	ortholog_one2one	0.00142942	950	1085	209	871	1024	193	177	485	-1.64706
440	27053	ASNS	Asns	ortholog_one2one	0.0517271	923	1062	293	870	1009	277	32	805	-18.4048
443	11484	ASPA	Aspa	ortholog_one2one	0.13056	917	994	272	866	903	243	1507	1130	0.330702
444	65973	ASPH	Asph	ortholog_one2one	0.189884	948	1017	308	894	974	291	45	20	0.833333
460	11899	ASTN1	Astn1	ortholog_one2one	0.0215198	891	940	402	855	900	394	2381	511	3.58925
462	11905	SERPINC1	Serpinc1	ortholog_one2one	0.114271	781	717	296	687	516	172	6	84	-4.875
463	11906	ZFHX3	Zfhx3	ortholog_one2one	0.0512645	886	916	319	849	873	310	2	28	-2.16667
466	11908	ATF1	Atf1	ortholog_one2one	0.0766697	936	636	90	881	563	84	259	709	-1.67286
467	11910	ATF3	Atf3	ortholog_one2one	0.0449525	872	991	397	787	864	342	156	65	1.21333
468	11911	ATF4	Atf4	ortholog_one2one	0.185586	932	762	118	842	720	108	17	4	0.928571
471	108147	ATIC	Atic	ortholog_one2one	0.0778032	959	879	129	889	815	121	291	203	0.413146
472	11920	ATM	Atm	ortholog_one2one	0.182807	818	802	121	743	752	114	167	99	0.623853
473	68703	RERE	Rere	ortholog_one2one	0.0490107	860	752	108	812	710	105	30	27	0.0810811
474	11921	ATOH1	Atoh1	ortholog_one2one	0.0912234	799	457	83	703	289	44	50	2	4
475	11927	ATOX1	Atox1	ortholog_one2one	0.160778	942	940	202	865	865	181	279	4	19.6429
476	11928	ATP1A1	Atp1a1	ortholog_one2one	0.0341833	909	1039	241	851	994	230	6	1	0.454545
477	98660	ATP1A2	Atp1a2	ortholog_one2one	0.00651572	913	991	365	885	960	355	1141	1805	-0.57689
478	232975	ATP1A3	Atp1a3	ortholog_one2one	0.00919689	888	1014	392	847	975	383	1203	52	18.5645
479	192113	ATP12A	Atp12a	ortholog_one2one	0.124203	811	512	104	694	365	60	72	19	1.82759
480	27222	ATP1A4	Atp1a4	ortholog_one2one	0.143801	521	684	84	432	550	45	1	295	-26.7273
481	11931	ATP1B1	Atp1b1	ortholog_one2one	0.0579216	938	1002	277	882	969	264	1929	406	3.66106
482	11932	ATP1B2	Atp1b2	ortholog_one2one	0.0210545	891	1015	352	858	980	342	777	1069	-0.371029
483	11933	ATP1B3	Atp1b3	ortholog_one2one	0.369565	936	1002	177	856	951	162	1	58	-5.18182
486	11936	FXYD2	Fxyd2	ortholog_one2one	0.266121	854	907	127	717	835	90	15	13	0.0869565
487	11937	ATP2A1	Atp2a1	ortholog_one2one	0.027326	815	942	121	714	878	114	57	138	-1.20896
488	11938	ATP2A2	Atp2a2	ortholog_one2one	0.0121681	942	913	159	900	875	152	2	44	-3.5
489	53313	ATP2A3	Atp2a3	ortholog_one2one	0.0487945	851	897	352	738	809	301	55	102	-0.723077
490	67972	ATP2B1	Atp2b1	ortholog_one2one	0.00488426	908	932	248	870	902	244	1188	679	0.738752
491	11941	ATP2B2	Atp2b2	ortholog_one2one	0.0083632	893	938	430	861	886	422	77	388	-3.57471
492	320707	ATP2B3	Atp2b3	ortholog_one2one	0.0123665	838	837	311	800	773	305	33	9	1.26316
493	381290	ATP2B4	Atp2b4	ortholog_one2one	0.159613	920	836	173	858	792	164	209	148	0.386076
495	11944	ATP4A	Atp4a	ortholog_one2one	0.0135067	820	814	110	712	671	65	1440	3	110.538
496	11945	ATP4B	Atp4b	ortholog_one2one	0.0825975	791	504	146	687	350	58	2	6	-0.333333
498	11946	ATP5A1	Atp5a1	ortholog_one2one	0.0222624	941	928	218	867	860	202	19	3	1.23077
501	110695	ALDH7A1	Aldh7a1	ortholog_one2one	0.13162	946	1022	212	900	922	186	21	19	0.0689655
506	11947	ATP5B	Atp5b	ortholog_one2one	0.0432852	961	1089	272	873	1004	244	212	4	14.8571
509	11949	ATP5C1	Atp5c1	ortholog_one2one	0.0870425	947	837	147	861	764	132	39	2	3.08333
513	66043	ATP5D	Atp5d	ortholog_one2one	0.0376448	938	1073	285	849	1001	250	151	49	1.72881
515	11950	ATP5F1	Atp5f1	ortholog_one2one	0.267025	946	1051	179	858	973	160	162	57	1.56716
516	11951	ATP5G1	Atp5g1	ortholog_one2one	0.199115	949	872	40	868	829	31	387	2	32.0833
518	228033	ATP5G3	Atp5g3	ortholog_one2one	0.227957	956	1030	264	871	949	241	153	7	8.58824
521	11958	ATP5I	Atp5k	ortholog_one2one	0.0831884	922	1069	295	835	989	257	65	85	-0.266667
523	11964	ATP6V1A	Atp6v1a	ortholog_one2one	0.0188967	953	1038	280	901	998	266	149	278	-0.811321
525	110935	ATP6V1B1	Atp6v1b1	ortholog_one2one	0.0403164	754	712	157	682	592	132	15	116	-4.04
526	11966	ATP6V1B2	Atp6v1b2	ortholog_one2one	0.010878	933	1045	271	875	1005	261	293	28	6.97368
527	11984	ATP6V0C	Atp6v0c	ortholog_one2one	0.0597072	946	827	106	886	798	100	128	277	-1.07971
528	66335	ATP6V1C1	Atp6v1c1	ortholog_one2one	0.0173118	939	1048	213	895	1006	206	64	487	-5.71622
529	11973	ATP6V1E1	Atp6v1e1	ortholog_one2one	0.0126872	931	1000	225	862	958	210	120	11	5.19048
533	114143	ATP6V0B	Atp6v0b	ortholog_one2one	0.0466102	938	1060	210	853	1008	194	127	28	2.60526
534	66237	ATP6V1G2	Atp6v1g2	ortholog_one2one	0.0283865	897	986	374	859	951	363	399	742	-0.838631
535	11975	ATP6V0A1	Atp6v0a1	ortholog_one2one	0.0334292	928	1057	326	890	1016	312	146	14	5.5
537	54411	ATP6AP1	Atp6ap1	ortholog_one2one	0.124423	934	1036	210	879	997	201	224	29	5
538	11977	ATP7A	Atp7a	ortholog_one2one	0.132606	847	875	181	776	806	157	96	56	0.606061
540	11979	ATP7B	Atp7b	ortholog_one2one	0.177062	829	570	112	724	432	68	9	3	0.461538
545	245000	ATR	Atr	ortholog_one2one	0.118893	897	817	195	849	754	187	184	675	-2.53093
546	22589	ATRX	Atrx	ortholog_one2one	0.166494	853	821	161	812	777	152	301	144	1.01948
547	16560	KIF1A	Kif1a	ortholog_one2one	0.0140338	865	1019	408	836	993	400	443	354	0.244505
549	11992	AUH	Auh	ortholog_one2one	0.0468957	927	538	60	876	506	56	501	4	35.5
550	11993	AUP1	Aup1	ortholog_one2one	0.176289	937	1078	214	840	1005	197	11	106	-4.52381
551	11998	AVP	Avp	ortholog_one2one	0.0663996	796	599	106	715	465	78	23	14	0.375
552	54140	AVPR1A	Avpr1a	ortholog_one2one	0.104688	780	992	128	665	855	78	10	27	-0.85
553	26361	AVPR1B	Avpr1b	ortholog_one2one	0.14009	811	409	62	717	228	20	55	1	4.90909
554	12000	AVPR2	Avpr2	ortholog_one2one	0.102288	764	464	72	658	271	25	4	9	-0.357143
558	26362	AXL	Axl	ortholog_one2one	0.120059	938	968	316	884	904	302	1211	110	9.175
563	12007	AZGP1	Azgp1	ortholog_one2one	0.520555	903	859	290	812	668	200	1096	221	3.78788
567	12010	B2M	B2m	ortholog_one2one	0.161756	871	1059	385	770	943	333	58	127	-1.01471
570	12012	BAAT	Baat	ortholog_one2one	0.378346	795	752	253	704	545	164	77	43	0.641509
571	12013	BACH1-IT1	Bach1	ortholog_one2one	0.139201	880	852	166	804	768	141	25	3	1.69231
572	12015	BAD	Bad	ortholog_one2one	0.293384	940	1064	196	879	1013	189	58	28	0.789474
573	12017	BAG1	Bag1	ortholog_one2one	0.442857	903	1072	159	807	985	127	13	5	0.533333
575	107831	BAI1	Bai1	ortholog_one2one	0.0337136	835	953	325	783	907	317	322	77	2.81609
576	230775	BAI2	Bai2	ortholog_one2one	0.0417628	921	744	303	896	725	299	801	2546	-2.15166
577	210933	BAI3	Bai3	ortholog_one2one	0.0223048	857	941	398	832	908	391	720	192	2.61386
578	12018	BAK1P1	Bak1	ortholog_one2one	0.168168	916	1001	284	837	929	268	18	2	1.33333
579	12020	NKX3-2	Nkx3-2	ortholog_one2one	0.0870167	836	424	44	768	245	19	51	20	1.03333
580	12021	BARD1	Bard1	ortholog_one2one	0.369978	922	678	239	867	615	230	591	77	5.90805
581	12028	BAX	Bax	ortholog_one2one	0.192751	929	1073	289	852	1011	274	42	79	-0.711538
583	67378	BBS2	Bbs2	ortholog_one2one	0.115281	877	967	250	828	925	239	2	1093	-90.9167
585	102774	BBS4	Bbs4	ortholog_one2one	0.158384	905	925	146	837	885	138	50	33	0.395349
586	12035	BCAT1	Bcat1	ortholog_one2one	0.0968411	924	1037	192	859	998	183	253	38	4.47917
587	12036	BCAT2	Bcat2	ortholog_one2one	0.0890139	857	1039	96	788	941	88	8	365	-19.8333
590	12038	BCHE	Bche	ortholog_one2one	0.147406	940	935	211	886	799	167	1773	28	45.9211
594	12040	BCKDHB	Bckdhb	ortholog_one2one	0.0212276	916	1051	271	857	969	232	212	344	-0.594595
595	12443	CCND1	Ccnd1	ortholog_one2one	0.0330758	947	1062	402	893	994	371	869	469	0.835073
596	12043	BCL2	Bcl2	ortholog_one2one	0.0938767	776	740	163	686	690	154	4	129	-8.92857
598	12048	BCL2L1	Bcl2l1	ortholog_one2one	0.0468384	902	1036	135	837	972	127	35	8	1.5
599	12050	BCL2L2	Bcl2l2	ortholog_one2one	0.0328007	938	983	317	899	947	305	46	13	1.43478
602	12051	BCL3	Bcl3	ortholog_one2one	0.129272	902	979	387	812	833	316	181	380	-1.04188
604	12053	BCL6	Bcl6	ortholog_one2one	0.0460804	879	844	273	788	779	245	213	4	14.9286
605	77045	BCL7A	Bcl7a	ortholog_one2one	0.0556686	893	568	78	859	538	78	13	5	0.533333
607	77578	BCL9	Bcl9	ortholog_one2one	0.109166	897	851	172	858	813	165	6	239	-14.5625
608	21935	TNFRSF17	Tnfrsf17	ortholog_one2one	0.312296	801	536	123	691	406	85	829	227	2.54008
610	15166	HCN2	Hcn2	ortholog_one2one	0.0196717	877	1031	376	845	995	368	63	43	0.377358
611	12057	OPN1SW	Opn1sw	ortholog_one2one	0.159792	810	351	75	729	179	23	20	4	1.14286
613	110279	BCR	Bcr	ortholog_one2one	0.0367907	921	971	180	859	924	169	22	17	0.185185
617	66821	BCS1L	Bcs1l	ortholog_one2one	0.0869796	953	1055	232	885	981	212	23	70	-1.42424
622	71911	BDH1	Bdh1	ortholog_one2one	0.127901	844	1043	262	771	939	223	20	650	-21
623	12061	BDKRB1	Bdkrb1	ortholog_one2one	0.20188	867	534	74	786	428	61	75	2	6.08333
624	12062	BDKRB2	Bdkrb2	ortholog_one2one	0.0936838	930	438	45	850	268	28	398	4	28.1429
627	12064	BDNF	Bdnf	ortholog_one2one	0.0423529	926	1011	234	871	976	231	423	49	6.33898
631	12075	BFSP1	Bfsp1	ortholog_one2one	0.298077	827	436	48	766	356	33	5	532	-35.1333
633	12111	BGN	Bgn	ortholog_one2one	0.0219793	926	1042	451	853	962	416	425	989	-1.29655
636	12121	BICD1	Bicd1	ortholog_one2one	0.0571047	815	935	254	775	899	248	8	4	0.285714
637	12122	BID	Bid	ortholog_one2one	0.354072	907	986	243	817	902	217	35	24	0.323529
638	12124	BIK	Bik	ortholog_one2one	0.241067	894	992	253	818	902	229	1062	1	96.4545
639	12142	PRDM1	Prdm1	ortholog_one2one	0.112371	836	792	264	712	686	217	209	43	3.13208
640	12143	BLK	Blk	ortholog_one2one	0.0855778	773	651	228	650	497	184	89	42	0.903846
641	12144	BLM	Blm	ortholog_one2one	0.269301	883	934	318	820	872	308	479	931	-0.924335
642	104184	BLMH	Blmh	ortholog_one2one	0.101418	941	969	220	876	911	209	385	3	29.3846
643	12145	CXCR5	Cxcr5	ortholog_one2one	0.075792	757	642	182	657	518	148	27	61	-0.918919
644	109778	BLVRA	Blvra	ortholog_one2one	0.183443	894	1023	188	807	938	168	3	7	-0.307692
645	233016	BLVRB	Blvrb	ortholog_one2one	0.0824153	920	1068	354	834	934	290	517	301	0.694534
646	12173	BNC1	Bnc1	ortholog_one2one	0.171332	884	834	237	805	733	207	215	96	1.12264
649	12153	BMP1	Bmp1	ortholog_one2one	0.0245151	892	1051	343	840	1003	330	9	13	-0.210526
650	12156	BMP2	Bmp2	ortholog_one2one	0.0731937	929	930	284	856	825	243	295	203	0.431925
651	110075	BMP3	Bmp3	ortholog_one2one	0.170831	835	593	60	742	537	51	444	1410	-2.12775
652	12159	BMP4	Bmp4	ortholog_one2one	0.0369063	920	1036	379	863	956	349	456	172	1.56044
653	12160	BMP5	Bmp5	ortholog_one2one	0.0810277	844	892	228	757	765	163	25	2	1.91667
654	12161	BMP6	Bmp6	ortholog_one2one	0.0642598	760	828	85	669	731	74	1	295	-26.7273
655	12162	BMP7	Bmp7	ortholog_one2one	0.0111857	858	892	205	821	832	198	137	54	1.29688
657	12166	BMPR1A	Bmpr1a	ortholog_one2one	0.023267	939	1016	310	903	970	300	136	1	12.2727
658	12167	BMPR1B	Bmpr1b	ortholog_one2one	0.0146953	863	898	213	816	869	206	423	1	38.3636
659	12168	BMPR2	Bmpr2	ortholog_one2one	0.0494604	903	898	245	867	862	242	2	2	0
660	12169	BMX	Bmx	ortholog_one2one	0.112102	849	555	101	721	393	53	767	2	63.75
661	67065	POLR3D	Polr3d	ortholog_one2one	0.0442782	944	1008	184	898	957	180	67	1	6
662	224630	BNIP1	Bnip1	ortholog_one2one	0.0451763	931	1036	125	868	984	123	9	2	0.583333
663	12175	BNIP2	Bnip2	ortholog_one2one	0.0622376	924	852	204	859	770	182	326	1	29.5455
664	12176	BNIP3	Bnip3	ortholog_one2one	0.114717	938	1009	290	880	899	252	1105	463	1.35729
665	12177	BNIP3L	Bnip3l	ortholog_one2one	0.0417991	916	983	241	846	910	220	364	13	15.2609
666	51800	BOK	Bok	ortholog_one2one	0.0347787	768	1033	81	703	996	78	6	196	-11.875
667	13518	DST	Dst	ortholog_one2one	0.0847044	926	987	305	877	943	293	33	54	-0.488372
668	26927	FOXL2	Foxl2	ortholog_one2one	0.0160615	844	401	60	779	279	37	84	5	5.26667
669	12183	BPGM	Bpgm	ortholog_one2one	0.0734031	880	909	133	807	814	124	93	98	-0.0485437
670	68021	BPHL	Bphl	ortholog_one2one	0.153673	915	836	187	848	697	154	8	28	-1.11111
672	12189	BRCA1	Brca1	ortholog_one2one	0.659987	938	887	342	879	828	329	500	175	1.75676
673	109880	BRAF	Braf	ortholog_one2one	0.0425376	779	701	48	705	659	45	1	9	-0.727273
675	12190	BRCA2	Brca2	ortholog_one2one	0.425007	924	936	324	863	873	314	508	667	-0.30695
676	114642	BRDT	Brdt	ortholog_one2one	0.169482	796	710	54	707	676	50	277	10	13.35
677	12192	ZFP36L1	Zfp36l1	ortholog_one2one	0.0236814	817	990	308	737	906	277	6	384	-23.625
678	12193	ZFP36L2	Zfp36l2	ortholog_one2one	0.0881402	884	813	160	795	749	143	136	52	1.35484
680	12209	BRS3	Brs3	ortholog_one2one	0.239687	822	353	79	716	238	33	424	11	19.6667
682	12215	BSG	Bsg	ortholog_one2one	0.148063	953	1062	237	877	992	208	370	60	4.42857
683	12182	BST1	Bst1	ortholog_one2one	0.272302	891	917	346	786	755	254	323	181	0.743455
684	69550	BST2	Bst2	ortholog_one2one	0.00780046	892	985	299	791	874	254	703	712	-0.0126227
685	12223	BTC	Btc	ortholog_one2one	0.196097	891	769	192	816	696	163	47	11	1.71429
686	26363	BTD	Btd	ortholog_one2one	0.153858	930	1063	331	854	968	282	9	258	-13.1053
687	16601	KLF9	Klf9	ortholog_one2one	0.052145	857	969	243	791	921	221	12	11	0.047619
688	12224	KLF5	Klf5	ortholog_one2one	0.121051	929	916	215	860	887	212	1767	63	23.3425
689	218490	BTF3	Btf3	ortholog_one2one	0.0865854	909	1005	165	822	939	147	25	1	2.18182
695	12229	BTK	Btk	ortholog_one2one	0.0176222	873	899	468	759	758	374	520	314	0.635802
696	12231	BTN1A1	Btn1a1	ortholog_one2one	0.317817	822	457	76	719	320	41	2466	5	164.067
699	12235	BUB1	Bub1	ortholog_one2one	0.359638	862	914	298	797	818	289	227	873	-2.72574
701	12236	BUB1B	Bub1b	ortholog_one2one	0.238373	952	990	389	888	901	368	1703	951	0.782518
705	53414	BYSL	Bysl	ortholog_one2one	0.0692061	959	942	201	896	882	194	646	34	13.9091
706	12257	TSPO	Tspo	ortholog_one2one	0.153135	905	1039	401	817	921	353	1019	790	0.28625
708	12261	C1QBP	C1qbp	ortholog_one2one	0.115992	955	1046	287	879	976	272	1239	35	26.7556
710	12258	SERPING1	Serping1	ortholog_one2one	0.301284	904	1036	390	813	932	333	1217	1941	-0.590057
712	12259	C1QA	C1qa	ortholog_one2one	0.203015	894	1029	424	788	900	346	407	269	0.494624
713	12260	C1QB	C1qb	ortholog_one2one	0.150501	904	1011	447	795	892	370	452	141	2.0596
714	12262	C1QC	C1qc	ortholog_one2one	0.139248	889	1016	426	778	882	337	77	179	-1.17241
717	12263	C2	C2	ortholog_one2one	0.209829	865	1009	315	730	878	239	51	213	-2.65574
718	12266	C3	C3	ortholog_one2one	0.13847	916	1017	392	832	875	318	1108	2092	-0.880143
719	12267	C3AR1	C3ar1	ortholog_one2one	0.513828	888	988	410	769	842	312	460	35	9.44444
722	12269	C4BPA	C4bp	ortholog_one2one	0.721785	863	629	243	727	423	133	896	211	3.09955
726	12337	CAPN5	Capn5	ortholog_one2one	0.0468628	889	964	144	808	931	141	75	8	3.72222
727	15139	C5	Hc	ortholog_one2one	0.233624	846	797	230	775	607	160	39	142	-2.10204
728	12273	C5AR1	C5ar1	ortholog_one2one	0.142649	883	932	452	763	760	336	438	65	4.97333
729	12274	C6	C6	ortholog_one2one	0.273931	863	732	205	764	533	128	381	246	0.527344
731	230558	C8A	C8a	ortholog_one2one	0.294839	812	819	266	701	635	174	727	427	0.686499
732	110382	C8B	C8b	ortholog_one2one	0.230447	845	921	310	713	741	183	1248	158	6.4881
733	69379	C8G	C8g	ortholog_one2one	0.162242	768	969	229	682	801	152	24	180	-4.58824
734	209212	OSGIN2	Osgin2	ortholog_one2one	0.0934929	822	922	32	725	875	31	25	16	0.346154
735	12279	C9	C9	ortholog_one2one	0.355154	816	711	277	703	502	153	185	254	-0.353846
738	68505	VPS51	Vps51	ortholog_one2one	0.0235838	910	877	88	841	798	87	80	13	2.91304
740	18120	MRPL49	Mrpl49	ortholog_one2one	0.141811	946	1052	101	870	990	97	25	28	-0.0857143
741	29805	ZNHIT2	Znhit2	ortholog_one2one	0.156655	831	1031	77	771	980	72	2	8	-0.5
744	77015	MPPED2	Mpped2	ortholog_one2one	0.00915856	898	924	296	863	868	286	1048	56	15.0303
745	225908	MYRF	Myrf	ortholog_one2one	0.0800059	845	807	256	807	704	240	14	226	-8.83333
746	69038	TMEM258	Tmem258	ortholog_one2one	0	933	720	57	835	653	47	70	10	3
747	269060	DAGLA	Dagla	ortholog_one2one	0.0168923	836	1033	140	761	997	136	8	2032	-112.444
752	57778	FMNL1	Fmnl1	ortholog_one2one	0.0804361	876	809	250	766	748	219	175	14	6.70833
753	52662	LDLRAD4	Ldlrad4	ortholog_one2one	0.0926425	870	836	116	819	786	111	4	1	0.272727
754	108705	PTTG1IP	Pttg1ip	ortholog_one2one	0.146685	931	1062	320	864	960	280	113	1	10.1818
755	67884	C21orf2	1810043G02Rik	ortholog_one2one	0.137867	769	1050	43	680	1007	43	1	74	-6.63636
757	77975	TMEM50B	Tmem50b	ortholog_one2one	0.0128384	882	967	126	823	926	122	1	30	-2.63636
758	223726	MPPED1	Mpped1	ortholog_one2one	0.00922682	850	975	277	768	951	275	120	325	-1.57692
759	12346	CA1	Car1	ortholog_one2one	0.257841	791	863	126	677	684	82	222	172	0.274725
760	12349	CA2	Car2	ortholog_one2one	0.165998	912	1012	274	829	958	252	1391	416	2.28873
761	12350	CA3	Car3	ortholog_one2one	0.0744628	865	973	270	787	852	224	164	914	-4.31034
762	12351	CA4	Car4	ortholog_one2one	0.344871	866	992	217	782	960	209	303	326	-0.0734824
763	12352	CA5A	Car5a	ortholog_one2one	0.182337	831	848	236	720	670	142	1384	152	7.60494
765	12353	CA6	Car6	ortholog_one2one	0.320203	802	592	87	698	434	50	96	4	6.57143
766	12354	CA7	Car7	ortholog_one2one	0.0487013	828	930	176	749	886	174	253	3	19.2308
767	12319	CA8	Car8	ortholog_one2one	0.00901408	822	876	102	736	810	96	28	275	-6.5
768	230099	CA9	Car9	ortholog_one2one	0.340233	861	931	112	751	835	95	206	1	18.6364
770	12348	CA11	Car11	ortholog_one2one	0.0301935	907	1003	385	873	966	368	502	690	-0.367188
771	76459	CA12	Car12	ortholog_one2one	0.20625	941	864	179	876	836	171	466	2	38.6667
773	12286	CACNA1A	Cacna1a	ortholog_one2one	0.051904	889	947	419	861	923	413	29	15	0.56
774	12287	CACNA1B	Cacna1b	ortholog_one2one	0.0466364	835	1009	350	801	975	346	36	86	-1.08696
775	12288	CACNA1C	Cacna1c	ortholog_one2one	0.052823	862	945	253	821	897	244	2	114	-9.33333
776	12289	CACNA1D	Cacna1d	ortholog_one2one	0.0443645	877	946	223	814	902	217	7	5	0.133333
777	12290	CACNA1E	Cacna1e	ortholog_one2one	0.0351256	824	412	52	783	253	36	4	20	-1.14286
778	54652	CACNA1F	Cacna1f	ortholog_one2one	0.0774504	775	458	64	674	283	18	80	1	7.18182
779	12292	CACNA1S	Cacna1s	ortholog_one2one	0.0585195	794	858	127	706	760	117	786	471	0.654886
780	12305	DDR1	Ddr1	ortholog_one2one	0.0517636	938	970	262	890	940	255	762	24	21.7059
781	12293	CACNA2D1	Cacna2d1	ortholog_one2one	0.0389531	844	938	200	776	911	194	11	614	-28.7143
782	12295	CACNB1	Cacnb1	ortholog_one2one	0.0217164	839	988	205	777	961	204	6	4	0.142857
783	12296	CACNB2	Cacnb2	ortholog_one2one	0.0690502	886	980	347	855	933	337	9	28	-1
784	12297	CACNB3	Cacnb3	ortholog_one2one	0.0101724	935	1036	342	904	997	332	208	4037	-17.5642
785	12298	CACNB4	Cacnb4	ortholog_one2one	0.0168209	849	964	351	812	927	345	55	321	-4.09231
786	12299	CACNG1	Cacng1	ortholog_one2one	0.0458019	780	629	160	690	556	140	91	39	1.06122
788	57279	SLC25A20	Slc25a20	ortholog_one2one	0.0970432	858	1063	257	750	958	210	21	241	-7.09677
790	69719	CAD	Cad	ortholog_one2one	0.0475615	954	965	292	894	906	279	19	101	-2.82759
793	12307	CALB1	Calb1	ortholog_one2one	0.0188834	872	853	335	821	796	324	810	136	4.61644
794	12308	CALB2	Calb2	ortholog_one2one	0.0105989	916	967	290	866	942	283	98	414	-2.92593
795	12309	S100G	S100g	ortholog_one2one	0.0858302	756	630	82	675	480	53	103	140	-0.327434
796	12310	CALCA	Calca	ortholog_one2one	0.386737	774	771	84	695	680	77	80	9	3.73684
797	116903	CALCB	Calcb	ortholog_one2one	0.238201	821	650	119	732	542	82	150	6	9
799	12311	CALCR	Calcr	ortholog_one2one	0.162891	788	489	95	688	322	44	1	92	-8.27273
800	109624	CALD1	Cald1	ortholog_one2one	0.10764	945	1049	459	898	984	433	350	322	0.0843373
808	12313	CALM3	Calm1	ortholog_one2one	0	736	1011	160	690	960	146	3	2	0.0833333
810	70405	CALML3	Calml3	ortholog_one2one	0.0138038	818	870	217	713	787	182	37	136	-2.10638
811	12317	CALR	Calr	ortholog_one2one	0.033094	929	1017	103	857	962	97	1	8	-0.636364
813	12321	CALU	Calu	ortholog_one2one	0.0808571	955	964	328	901	902	313	195	15	7.2
814	12326	CAMK4	Camk4	ortholog_one2one	0.251622	854	905	222	767	878	217	311	36	5.97826
815	12322	CAMK2A	Camk2a	ortholog_one2one	0.00210182	859	992	376	807	962	370	892	159	4.33728
816	12323	CAMK2B	Camk2b	ortholog_one2one	0.0140752	903	1022	411	876	989	401	315	1025	-2.18462
817	108058	CAMK2D	Camk2d	ortholog_one2one	0.0171741	904	787	150	853	742	145	3	32	-2.23077
818	12325	CAMK2G	Camk2g	ortholog_one2one	0.00332349	898	952	292	876	915	286	23	1920	-57.4848
819	12328	CAMLG	Caml	ortholog_one2one	0.100857	904	971	98	851	916	88	83	1	7.45455
820	12796	CAMP	Camp	ortholog_one2one	0.528048	780	859	282	643	711	213	82	144	-0.673913
821	12330	CANX	Canx	ortholog_one2one	0.0623742	947	1029	240	880	962	230	31	4	1.92857
822	12332	CAPG	Capg	ortholog_one2one	0.0653257	909	998	400	820	892	348	1604	237	5.53441
823	12333	CAPN1	Capn1	ortholog_one2one	0.0589631	892	967	221	819	890	198	1	100	-9
824	12334	CAPN2	Capn2	ortholog_one2one	0.0476827	900	1032	371	840	960	337	36	2	2.83333
825	12335	CAPN3	Capn3	ortholog_one2one	0.0687057	896	718	162	833	622	150	244	5	15.9333
826	12336	CAPNS1	Capns1	ortholog_one2one	0.048228	921	1071	344	844	1006	314	11	2	0.75
827	12338	CAPN6	Capn6	ortholog_one2one	0.0531491	859	1020	207	793	975	199	23	6	1.0625
830	12343	CAPZA2	Capza2	ortholog_one2one	0.0265216	940	988	161	877	929	158	50	13	1.6087
831	12380	CAST	Cast	ortholog_one2one	0.352191	924	982	363	849	871	321	49	346	-5.0339
832	12345	CAPZB	Capzb	ortholog_one2one	0.0135364	909	1042	195	852	986	186	2	2	0
833	27267	CARS	Cars	ortholog_one2one	0.0856635	899	1025	118	841	971	116	7	1	0.545455
834	12362	CASP1	Casp1	ortholog_one2one	0.34277	883	630	166	770	563	129	1382	959	0.436533
835	12366	CASP2	Casp2	ortholog_one2one	0.125565	844	922	165	755	859	163	38	23	0.454545
836	12367	CASP3	Casp3	ortholog_one2one	0.0948793	873	945	209	799	869	190	1	20	-1.72727
839	12368	CASP6	Casp6	ortholog_one2one	0.0826761	916	897	235	845	805	201	35	37	-0.0444444
840	12369	CASP7	Casp7	ortholog_one2one	0.119841	914	1035	286	839	916	241	185	214	-0.148718
841	12370	CASP8	Casp8	ortholog_one2one	0.365586	824	1014	306	737	895	254	203	1238	-4.85915
842	12371	CASP9	Casp9	ortholog_one2one	0.229278	809	898	32	714	845	30	2	2	0
844	12372	CASQ1	Casq1	ortholog_one2one	0.057755	825	1003	139	743	955	132	446	124	2.40299
845	12373	CASQ2	Casq2	ortholog_one2one	0.101052	893	986	324	824	936	311	1054	181	4.57068
846	12374	CASR	Casr	ortholog_one2one	0.0424159	781	589	73	688	496	50	3	2	0.0833333
847	12359	CAT	Cat	ortholog_one2one	0.0811774	885	1049	314	798	930	263	51	24	0.794118
857	12389	CAV1	Cav1	ortholog_one2one	0.0798643	943	1033	433	886	969	415	1944	2505	-0.287103
858	12390	CAV2	Cav2	ortholog_one2one	0.0711925	943	1031	393	887	982	379	1151	56	16.5909
859	12391	CAV3	Cav3	ortholog_one2one	0.0220216	820	675	163	725	553	138	336	140	1.30667
860	12393	RUNX2	Runx2	ortholog_one2one	0.02637	766	787	35	670	713	29	2	2	0
861	12394	RUNX1	Runx1	ortholog_one2one	0.0442149	724	773	55	628	707	47	5	12	-0.466667
862	12395	RUNX1T1	Runx1t1	ortholog_one2one	0.0408051	916	957	295	881	928	286	21	820	-25.7742
863	12398	CBFA2T3	Cbfa2t3	ortholog_one2one	0.0592283	871	794	160	763	734	143	46	9	1.94737
864	12399	RUNX3	Runx3	ortholog_one2one	0.0418883	866	783	296	756	672	244	278	14	11
865	12400	CBFB	Cbfb	ortholog_one2one	0.0201939	938	983	280	876	908	266	143	62	1.125
866	12401	SERPINA6	Serpina6	ortholog_one2one	0.361094	851	741	339	740	545	210	423	188	1.18687
867	12402	CBL	Cbl	ortholog_one2one	0.0997041	803	951	101	710	892	94	6	310	-19
868	208650	CBLB	Cblb	ortholog_one2one	0.0366872	788	854	158	705	791	145	69	37	0.680851
869	12404	CBLN1	Cbln1	ortholog_one2one	0.0125642	834	554	80	759	535	80	142	1315	-7.71711
871	12406	SERPINH1	Serpinh1	ortholog_one2one	0.0233753	945	1048	423	891	990	406	933	2589	-1.7561
873	12408	CBR1	Cbr1	ortholog_one2one	0.0934247	936	1065	247	860	982	206	676	27	17.5405
874	109857	CBR3	Cbr3	ortholog_one2one	0.10993	923	1009	310	855	956	296	692	698	-0.00854701
875	12411	CBS	Cbs	ortholog_one2one	0.0707757	921	1044	229	871	920	189	274	138	0.918919
881	442829	CCIN	Ccin	ortholog_one2one	0.0564295	778	457	78	687	269	30	6	53	-2.9375
883	70266	CCBL1	Ccbl1	ortholog_one2one	0.179762	797	1048	47	715	954	38	30	199	-4.225
885	12424	CCK	Cck	ortholog_one2one	0.170817	884	971	362	840	944	355	813	1867	-1.28068
886	12425	CCKAR	Cckar	ortholog_one2one	0.0552035	790	468	71	689	303	31	32	604	-13.619
887	12426	CCKBR	Cckbr	ortholog_one2one	0.0913706	815	937	238	721	916	237	461	2	38.25
889	79264	KRIT1	Krit1	ortholog_one2one	0.0645236	901	686	134	864	635	127	10	139	-6.45
890	12428	CCNA2	Ccna2	ortholog_one2one	0.170953	954	1000	378	893	908	361	1254	1465	-0.16693
891	268697	CCNB1	Ccnb1	ortholog_one2one	0.115012	955	962	334	888	875	317	1802	1491	0.207195
892	51813	CCNC	Ccnc	ortholog_one2one	0.0122324	928	771	97	872	723	92	90	1	8.09091
894	12444	CCND2	Ccnd2	ortholog_one2one	0.0703596	855	908	231	775	856	211	73	1403	-16.0241
896	12445	CCND3	Ccnd3	ortholog_one2one	0.05837	872	845	272	781	756	240	30	5	1.66667
898	12447	CCNE1	Ccne1	ortholog_one2one	0.123314	868	997	294	810	936	281	41	395	-6.94118
899	12449	CCNF	Ccnf	ortholog_one2one	0.127588	931	967	350	878	890	335	307	674	-1.15773
900	12450	CCNG1	Ccng1	ortholog_one2one	0.115473	927	1040	231	854	959	214	320	343	-0.069697
901	12452	CCNG2	Ccng2	ortholog_one2one	0.085763	890	825	177	837	776	171	308	51	4.21311
902	66671	CCNH	Ccnh	ortholog_one2one	0.0546563	931	1042	184	876	975	179	130	57	1.08955
904	12455	CCNT1	Ccnt1	ortholog_one2one	0.105014	800	884	16	727	833	15	62	193	-1.81944
905	72949	CCNT2	Ccnt2	ortholog_one2one	0.180682	905	814	207	856	759	193	283	261	0.0811808
908	12466	CCT6A	Cct6a	ortholog_one2one	0.107428	962	991	166	899	934	160	148	6	8.875
914	12481	CD2	Cd2	ortholog_one2one	0.51645	870	728	343	749	591	271	898	720	0.243836
915	12500	CD3D	Cd3d	ortholog_one2one	0.522893	864	729	306	742	628	244	1075	239	3.35743
916	12501	CD3E	Cd3e	ortholog_one2one	0.458938	846	744	298	709	624	239	556	70	6.075
917	12502	CD3G	Cd3g	ortholog_one2one	0.406	806	774	334	685	656	272	241	396	-0.61753
919	12503	CD247	Cd247	ortholog_one2one	0.162936	860	518	180	737	422	148	708	5	46.8667
920	12504	CD4	Cd4	ortholog_one2one	0.49469	842	733	271	724	650	229	6	16	-0.625
921	12507	CD5	Cd5	ortholog_one2one	0.294628	805	670	204	673	582	170	108	71	0.45679
922	11801	CD5L	Cd5l	ortholog_one2one	0.364283	797	689	162	668	467	81	1041	173	4.74317
923	12511	CD6	Cd6	ortholog_one2one	0.254012	804	691	269	684	568	226	21	87	-2.12903
924	12516	CD7	Cd7	ortholog_one2one	0.349917	815	616	248	693	490	194	134	32	2.42857
925	12525	CD8A	Cd8a	ortholog_one2one	0.376367	845	610	195	730	518	157	974	23	28.8182
926	12526	CD8BP	Cd8b1	ortholog_one2one	0.578994	809	730	263	680	583	202	117	969	-6.70866
928	12527	CD9	Cd9	ortholog_one2one	0.080446	927	1074	368	857	988	336	37	133	-2.04255
929	12475	CD14	Cd14	ortholog_one2one	0.317727	893	1033	492	780	895	392	583	298	0.925325
930	12478	CD19	Cd19	ortholog_one2one	0.345304	828	790	356	706	658	287	565	44	9.64815
931	12482	MS4A1	Ms4a1	ortholog_one2one	0.38277	813	719	357	676	581	273	376	126	1.83824
932	170813	MS4A3	Ms4a3	ortholog_one2one	0.56558	751	875	245	621	769	194	111	5	7.06667
933	12483	CD22	Cd22	ortholog_one2one	0.303715	810	780	203	745	651	165	70	89	-0.2375
939	21940	CD27	Cd27	ortholog_one2one	0.388929	847	669	311	730	524	245	868	224	2.75214
940	12487	CD28	Cd28	ortholog_one2one	0.348622	783	661	202	652	537	163	82	573	-5.33696
941	12519	CD80	Cd80	ortholog_one2one	0.750938	824	661	91	696	580	71	154	2	12.6667
942	12524	CD86	Cd86	ortholog_one2one	0.86269	874	837	445	755	695	343	377	244	0.523622
943	21941	TNFRSF8	Tnfrsf8	ortholog_one2one	0.376465	781	403	64	674	283	29	14	21	-0.291667
944	21949	TNFSF8	Tnfsf8	ortholog_one2one	0.282363	817	599	185	688	494	138	122	2	10
947	12490	CD34	Cd34	ortholog_one2one	0.4672	908	1012	356	820	964	330	49	1567	-25.7288
948	12491	CD36	Cd36	ortholog_one2one	0.154682	887	1001	409	779	867	333	248	697	-1.74031
949	20778	SCARB1	Scarb1	ortholog_one2one	0.0948336	799	1043	161	705	936	125	3	143	-10.7692
950	12492	SCARB2	Scarb2	ortholog_one2one	0.129565	909	1051	267	856	966	241	28	4	1.71429
951	12493	CD37	Cd37	ortholog_one2one	0.111841	874	889	452	758	769	366	1556	544	1.82671
952	12494	CD38	Cd38	ortholog_one2one	0.501792	845	805	241	718	634	171	364	139	1.51007
953	12495	ENTPD1	Entpd1	ortholog_one2one	0.253498	879	925	350	766	809	279	11	56	-2.14286
954	12496	ENTPD2	Entpd2	ortholog_one2one	0.124948	784	1033	56	714	983	52	4	4	0
955	12497	ENTPD6	Entpd6	ortholog_one2one	0.107766	901	1037	181	847	995	174	6	7	-0.0625
956	215446	ENTPD3	Entpd3	ortholog_one2one	0.235125	884	962	217	822	917	211	462	51	6.7377
957	12499	ENTPD5	Entpd5	ortholog_one2one	0.163636	806	1023	133	694	930	110	5	92	-5.8
958	21939	CD40	Cd40	ortholog_one2one	0.284487	863	860	334	768	747	273	43	104	-1.15094
959	21947	CD40LG	Cd40lg	ortholog_one2one	0.279219	796	388	102	662	228	39	52	32	0.47619
960	12505	CD44	Cd44	ortholog_one2one	0.42876	909	1012	362	824	886	310	896	52	13.6129
961	16423	CD47	Cd47	ortholog_one2one	0.358346	867	838	218	778	775	196	3	19	-1.23077
962	12506	CD48	Cd48	ortholog_one2one	0.550741	865	938	462	748	786	354	403	1044	-1.55206
963	12508	CD53	Cd53	ortholog_one2one	0.190734	867	907	430	752	781	341	202	855	-3.08019
967	12512	CD63	Cd63	ortholog_one2one	0.194211	930	880	327	852	817	301	82	367	-3.09783
968	12514	CD68	Cd68	ortholog_one2one	0.31929	746	1008	308	664	875	254	900	963	-0.0692308
969	12515	CD69	Cd69	ortholog_one2one	0.395936	869	870	408	748	748	326	1637	679	1.39042
970	21948	CD70	Cd70	ortholog_one2one	0.282546	849	543	43	774	429	33	46	21	0.806452
971	12517	CD72	Cd72	ortholog_one2one	0.593864	829	867	320	714	741	247	306	818	-1.62025
972	16149	CD74	Cd74	ortholog_one2one	0.158271	879	978	416	774	845	338	341	1366	-2.92023
973	12518	CD79A	Cd79a	ortholog_one2one	0.230078	830	433	203	711	336	153	461	202	1.2217
974	15985	CD79B	Cd79b	ortholog_one2one	0.25843	791	862	339	677	731	269	41	366	-6.37255
975	12520	CD81	Cd81	ortholog_one2one	0.0441858	936	1077	355	877	1027	329	124	11	5.38095
976	26364	CD97	Cd97	ortholog_one2one	0.243286	890	927	390	796	822	341	872	205	3.10233
977	12476	CD151	Cd151	ortholog_one2one	0.0352239	944	1046	411	885	974	383	461	5	30.4
978	72269	CDA	Cda	ortholog_one2one	0.153416	899	1052	223	794	935	178	473	58	6.10294
983	12534	CDK1	Cdk1	ortholog_one2one	0.0206478	951	1019	370	887	910	350	1059	3509	-2.29186
987	80877	LRBA	Lrba	ortholog_one2one	0.118824	887	604	74	834	558	67	633	1	57.4545
988	71702	CDC5L	Cdc5l	ortholog_one2one	0.0161148	939	992	190	895	934	186	47	3	3.38462
989	235072	SEPT7	Sept7	ortholog_one2one	0.0180545	861	886	203	832	846	197	221	2	18.25
990	23834	CDC6	Cdc6	ortholog_one2one	0.239561	959	959	327	900	848	312	1294	1934	-0.490798
991	107995	CDC20	Cdc20	ortholog_one2one	0.0519606	944	1023	380	876	936	359	1312	1733	-0.318457
993	12530	CDC25A	Cdc25a	ortholog_one2one	0.229994	927	884	286	874	830	279	586	105	4.18261
994	12531	CDC25B	Cdc25b	ortholog_one2one	0.131034	906	1026	324	832	948	303	104	482	-3.31579
995	12532	CDC25C	Cdc25c	ortholog_one2one	0.44747	859	902	295	789	824	280	222	1249	-4.42672
996	217232	CDC27	Cdc27	ortholog_one2one	0.0431655	945	988	247	908	935	240	17	163	-5.40741
997	216150	CDC34	Cdc34	ortholog_one2one	0.00106303	899	624	78	846	563	75	20	61	-1.36667
998	12540	CDC42	Cdc42	ortholog_one2one	0	927	1053	79	890	958	77	3	2	0.0833333
999	12550	CDH1	Cdh1	ortholog_one2one	0.146786	914	978	388	842	873	351	1462	515	1.80381
1000	12558	CDH2	Cdh2	ortholog_one2one	0.0286458	932	914	196	886	880	187	993	1902	-0.906281
1001	12560	CDH3	Cdh3	ortholog_one2one	0.113501	904	585	133	840	515	124	1223	1	111.091
1002	12561	CDH4	Cdh4	ortholog_one2one	0.0278712	800	921	250	754	880	243	5	30	-1.66667
1003	12562	CDH5	Cdh5	ortholog_one2one	0.204499	919	962	389	846	873	350	107	89	0.181818
1004	12563	CDH6	Cdh6	ortholog_one2one	0.0315741	778	918	189	723	883	185	3	3	0
1005	241201	CDH7	Cdh7	ortholog_one2one	0.0172975	775	704	184	722	629	174	176	16	6.15385
1006	12564	CDH8	Cdh8	ortholog_one2one	0.039093	862	705	229	791	629	212	259	20	7.96667
1007	12565	CDH9	Cdh9	ortholog_one2one	0.0698603	835	897	218	758	841	204	645	172	2.5989
1008	320873	CDH10	Cdh10	ortholog_one2one	0.0269398	863	914	350	808	886	343	551	50	8.35
1009	12552	CDH11	Cdh11	ortholog_one2one	0.0267459	936	1025	427	884	983	416	381	3305	-7.47826
1010	215654	CDH12	Cdh12	ortholog_one2one	0.0426684	845	510	113	789	444	100	1957	767	1.53153
1012	12554	CDH13	Cdh13	ortholog_one2one	0.078304	929	1019	285	874	989	278	540	191	1.73632
1013	12555	CDH15	Cdh15	ortholog_one2one	0.0699275	799	609	85	728	482	72	57	14	1.79167
1014	12556	CDH16	Cdh16	ortholog_one2one	0.232743	774	664	95	691	526	71	3	116	-8.69231
1015	12557	CDH17	Cdh17	ortholog_one2one	0.247776	834	487	72	740	333	30	1912	77	21.092
1016	320865	CDH18	Cdh18	ortholog_one2one	0.0363355	876	370	65	807	211	20	3939	34	88.75
1017	12566	CDK2	Cdk2	ortholog_one2one	0.0169492	935	949	274	877	855	263	113	67	0.597403
1019	12567	CDK4	Cdk4	ortholog_one2one	0.0636886	957	1060	335	883	985	318	530	146	2.46154
1020	12568	CDK5	Cdk5	ortholog_one2one	0.00341807	949	1059	259	887	1019	247	591	110	4.00833
1021	319887	CDK6	E030030I06Rik	ortholog_one2one	0.520462	858	551	96	756	368	39	11	2	0.75
1022	12572	CDK7	Cdk7	ortholog_one2one	0.0448788	952	865	74	889	820	74	458	2	38
1024	264064	CDK8	Cdk8	ortholog_one2one	0.0187309	953	961	240	909	901	228	1023	2	85.0833
1025	107951	CDK9	Cdk9	ortholog_one2one	0.00588235	863	936	95	807	884	90	10	46	-1.8
1026	12575	CDKN1A	Cdkn1a	ortholog_one2one	0.112465	903	1047	414	819	970	372	347	559	-0.593838
1027	12576	CDKN1B	Cdkn1b	ortholog_one2one	0.144032	890	705	126	839	642	120	490	6	30.25
1028	12577	CDKN1C	Cdkn1c	ortholog_one2one	0.337406	873	1026	321	823	970	302	30	2272	-56.05
1030	12579	CDKN2B	Cdkn2b	ortholog_one2one	0.0761053	858	944	180	772	879	167	13	582	-24.7391
1031	12580	CDKN2C	Cdkn2c	ortholog_one2one	0.154167	936	1022	335	867	936	308	128	3	9.61538
1032	12581	CDKN2D	Cdkn2d	ortholog_one2one	0.0710082	786	984	158	719	953	156	5	753	-49.8667
1033	72391	CDKN3	Cdkn3	ortholog_one2one	0.118517	954	1024	326	890	929	308	1509	425	2.49195
1036	12583	CDO1	Cdo1	ortholog_one2one	0.0814703	923	1048	299	871	960	264	1396	1684	-0.204836
1039	12585	CDR2	Cdr2	ortholog_one2one	0.0990888	918	1036	231	868	973	215	131	210	-0.560284
1040	74596	CDS1	Cds1	ortholog_one2one	0.0307601	901	1022	265	855	977	257	334	1208	-2.5407
1041	386463	CDSN	Cdsn	ortholog_one2one	0.299695	772	911	113	684	827	96	18	15	0.12
1044	12590	CDX1	Cdx1	ortholog_one2one	0.100783	772	588	133	664	477	104	72	2	5.83333
1045	12591	CDX2	Cdx2	ortholog_one2one	0.0902483	787	516	102	705	409	78	81	10	3.55
1046	12592	CDX4	Cdx4	ortholog_one2one	0.169875	752	383	66	659	206	26	6	28	-1.375
1047	12745	CLGN	Clgn	ortholog_one2one	0.121788	905	923	155	845	887	149	2259	3	173.538
1050	12606	CEBPA	Cebpa	ortholog_one2one	0.0211346	911	1042	311	807	925	242	570	1654	-1.86897
1051	12608	CEBPB	Cebpb	ortholog_one2one	0.10896	913	1043	432	822	938	368	975	481	1.00611
1053	110794	CEBPE	Cebpe	ortholog_one2one	0.0556753	780	422	67	674	333	45	8	477	-26.0556
1054	12611	CEBPG	Cebpg	ortholog_one2one	0.0709358	939	832	155	870	756	143	34	1	3
1056	12613	CEL	Cel	ortholog_one2one	0.113707	782	621	85	712	495	64	172	19	5.27586
1058	12615	CENPA	Cenpa	ortholog_one2one	0.202235	949	924	339	882	847	322	1062	161	5.26901
1059	12616	CENPB	Cenpb	ortholog_one2one	0.0520281	956	1056	224	909	990	205	269	10	12.95
1060	12617	CENPC	Cenpc1	ortholog_one2one	0.489293	901	916	170	852	858	161	434	102	2.96429
1062	229841	CENPE	Cenpe	ortholog_one2one	0.315755	937	879	310	878	783	299	589	1024	-0.72621
1063	108000	CENPF	Cenpf	ortholog_one2one	0.362398	931	995	377	880	914	363	480	324	0.467066
1066	244595	CES1	Ces1a	ortholog_one2one	0.297617	906	532	49	795	429	25	989	264	2.64599
1068	26369	CETN1	Cetn1	ortholog_one2one	0.0458765	831	450	75	727	315	27	1063	17	38.7407
1069	26370	CETN2	Cetn2	ortholog_one2one	0.0364043	950	908	103	891	854	100	337	2	27.9167
1070	12626	CETN3	Cetn3	ortholog_one2one	0.00632988	948	1011	268	902	952	257	723	7	42.1176
1072	12631	CFL1	Cfl1	ortholog_one2one	0.0183133	938	978	168	854	932	160	9	14	-0.263158
1073	12632	CFL2	Cfl2	ortholog_one2one	0.0133268	915	995	301	863	957	294	149	7	8.35294
1075	13032	CTSC	Ctsc	ortholog_one2one	0.251446	908	989	404	811	850	329	533	137	2.69388
1080	12638	CFTR	Cftr	ortholog_one2one	0.232097	793	668	156	684	550	108	6	20	-0.875
1081	12640	CGA	Cga	ortholog_one2one	0.23739	791	488	129	700	336	67	16	4	0.857143
1101	12643	CHAD	Chad	ortholog_one2one	0.033346	788	820	129	706	748	110	182	26	4.33333
1102	105670	RCBTB2	Rcbtb2	ortholog_one2one	0.0517842	877	837	81	790	787	72	74	7	3.94118
1103	12647	CHAT	Chat	ortholog_one2one	0.106219	810	277	34	683	256	30	1266	9	66.1579
1105	12648	CHD1	Chd1	ortholog_one2one	0.0257261	917	884	243	857	815	227	432	14	17.4167
1106	244059	CHD2	Chd2	ortholog_one2one	0.0352767	772	802	35	664	748	32	13	33	-0.869565
1107	216848	CHD3	Chd3	ortholog_one2one	0.0241744	881	948	211	835	906	208	193	621	-2.10837
1108	107932	CHD4	Chd4	ortholog_one2one	0.0135285	945	915	197	889	861	186	2	4	-0.166667
1111	12649	CHEK1	Chek1	ortholog_one2one	0.0673653	956	922	349	897	854	335	700	255	1.67925
1112	71375	FOXN3	Foxn3	ortholog_one2one	0.0606643	825	733	105	766	688	101	2	1	0.0909091
1113	12652	CHGA	Chga	ortholog_one2one	0.199021	880	1012	380	836	972	371	1257	717	0.742779
1114	12653	CHGB	Chgb	ortholog_one2one	0.32673	894	986	416	863	955	407	2457	1100	1.22252
1116	12654	CHI3L1	Chi3l1	ortholog_one2one	0.215501	897	967	269	786	903	230	137	130	0.05
1118	71884	CHIT1	Chit1	ortholog_one2one	0.232664	827	746	146	692	613	96	53	23	0.909091
1119	12660	CHKA	Chka	ortholog_one2one	0.126808	924	860	191	876	817	181	99	265	-1.52294
1121	12662	CHM	Chm	ortholog_one2one	0.193144	804	819	54	733	758	50	4	9	-0.357143
1122	12663	CHML	Chml	ortholog_one2one	0.217007	834	837	127	770	794	121	4	8	-0.285714
1123	108699	CHN1	Chn1	ortholog_one2one	0.0548819	938	972	308	897	926	297	1488	1724	-0.157543
1124	69993	CHN2	Chn2	ortholog_one2one	0.0211993	893	988	222	838	928	208	139	488	-2.34228
1128	12669	CHRM1	Chrm1	ortholog_one2one	0.00918133	772	764	192	726	701	188	230	24	6.05882
1129	243764	CHRM2	Chrm2	ortholog_one2one	0.0345288	812	381	75	727	319	46	2362	735	2.18389
1130	17101	LYST	Lyst	ortholog_one2one	0.158201	854	785	109	761	739	94	226	18	7.42857
1131	12671	CHRM3	Chrm3	ortholog_one2one	0.0620876	907	542	113	860	467	102	25	14	0.458333
1132	12672	CHRM4	Chrm4	ortholog_one2one	0.026948	809	508	107	693	362	42	1408	8	77.7778
1133	213788	CHRM5	Chrm5	ortholog_one2one	0.126027	806	464	87	708	356	40	2002	150	11.575
1134	11435	CHRNA1	Chrna1	ortholog_one2one	0.0551787	795	524	101	689	417	60	306	310	-0.0126582
1135	110902	CHRNA2	Chrna2	ortholog_one2one	0.0956764	790	427	91	700	243	33	70	4	4.71429
1136	110834	CHRNA3	Chrna3	ortholog_one2one	0.071599	812	583	155	747	463	128	3	2	0.0833333
1137	11438	CHRNA4	Chrna4	ortholog_one2one	0.0692807	780	957	121	685	936	121	6	2	0.333333
1138	110835	CHRNA5	Chrna5	ortholog_one2one	0.0760556	913	583	31	847	497	29	119	1	10.7273
1139	11441	CHRNA7	Chrna7	ortholog_one2one	0.0518956	626	700	88	594	621	84	400	8	21.7778
1140	11443	CHRNB1	Chrnb1	ortholog_one2one	0.0864705	876	922	193	805	845	180	42	54	-0.230769
1141	11444	CHRNB2	Chrnb2	ortholog_one2one	0.0336402	816	944	216	750	924	214	3	5	-0.153846
1142	108043	CHRNB3	Chrnb3	ortholog_one2one	0.0872751	778	353	103	669	175	16	19	19	0
1143	108015	CHRNB4	Chrnb4	ortholog_one2one	0.110394	801	393	87	703	212	25	35	4	2.21429
1144	11447	CHRND	Chrnd	ortholog_one2one	0.081529	762	397	59	683	204	23	308	2	25.5
1145	11448	CHRNE	Chrne	ortholog_one2one	0.0608911	812	529	78	711	398	52	20	2	1.5
1146	11449	CHRNG	Chrng	ortholog_one2one	0.0642997	770	328	56	671	246	33	8	1	0.636364
1147	12675	CHUK	Chuk	ortholog_one2one	0.0806169	946	969	147	901	883	144	273	93	1.74757
1149	12683	CIDEA	Cidea	ortholog_one2one	0.100455	832	966	210	731	904	188	155	302	-0.890909
1152	12709	CKB	Ckb	ortholog_one2one	0.0212594	930	1035	328	887	1001	315	1985	1658	0.196043
1153	12696	CIRBP	Cirbp	ortholog_one2one	0.0420315	861	1031	208	813	981	201	60	545	-6.92857
1154	12700	CISH	Cish	ortholog_one2one	0.111916	838	970	189	746	896	159	116	29	2.23077
1155	66411	TBCB	Tbcb	ortholog_one2one	0.077651	946	1077	257	889	1024	234	489	30	11.475
1158	12715	CKM	Ckm	ortholog_one2one	0.0201493	800	935	220	716	871	209	106	206	-0.862069
1160	76722	CKMT2	Ckmt2	ortholog_one2one	0.0399921	875	878	260	807	792	239	194	499	-1.4951
1161	71991	ERCC8	Ercc8	ortholog_one2one	0.0813087	856	874	210	796	821	202	2	1	0.0909091
1163	54124	CKS1B	Cks1b	ortholog_one2one	0	953	1035	342	885	936	320	1223	1991	-0.622871
1164	66197	CKS2	Cks2	ortholog_one2one	0.0342075	949	847	191	880	727	178	1941	1191	0.62448
1173	11773	AP2M1	Ap2m1	ortholog_one2one	0	953	1081	238	888	1030	226	318	2	26.3333
1174	11769	AP1S1	Ap1s1	ortholog_one2one	0	955	1076	186	895	1038	181	373	91	2.79208
1175	232910	AP2S1	Ap2s1	ortholog_one2one	0	951	1058	105	874	1003	96	149	232	-0.522013
1176	11777	AP3S1	Ap3s1	ortholog_one2one	0.000879121	931	1046	129	883	990	125	36	40	-0.0869565
1179	23844	CLCA1	Clca3	ortholog_one2one	0.22446	837	560	161	724	417	96	1089	20	35.6333
1180	12723	CLCN1	Clcn1	ortholog_one2one	0.132374	803	585	137	700	469	94	36	5	2.06667
1181	12724	CLCN2	Clcn2	ortholog_one2one	0.0549431	851	1011	144	792	936	132	15	839	-32.96
1182	12725	CLCN3	Clcn3	ortholog_one2one	0.0224653	939	833	202	902	798	193	444	48	6.82759
1183	12727	CLCN4	Clcn4-2	ortholog_one2one	0.00924164	901	989	215	873	957	210	26	34	-0.222222
1184	12728	CLCN5	Clcn5	ortholog_one2one	0.0409699	848	956	64	750	910	60	18	4	1
1185	26372	CLCN6	Clcn6	ortholog_one2one	0.0290779	887	930	280	856	890	271	35	5	2
1186	26373	CLCN7	Clcn7	ortholog_one2one	0.0164357	872	849	101	816	792	90	31	1	2.72727
1191	12759	CLU	Clu	ortholog_one2one	0.137973	936	1036	372	879	961	326	885	53	13.2063
1192	114584	CLIC1	Clic1	ortholog_one2one	0.013264	909	1007	371	811	923	332	267	1138	-3.1444
1195	12747	CLK1	Clk1	ortholog_one2one	0.108193	864	752	197	793	702	188	1230	368	2.28042
1196	12748	CLK2	Clk2	ortholog_one2one	0.0405771	880	900	187	822	846	182	182	6	11
1198	102414	CLK3	Clk3	ortholog_one2one	0.136071	878	897	118	819	839	113	10	3	0.538462
1200	12751	TPP1	Tpp1	ortholog_one2one	0.145268	901	1064	223	817	989	201	90	59	0.449275
1203	211286	CLN5	Cln5	ortholog_one2one	0.246078	924	1078	293	854	979	264	165	614	-2.56571
1207	12729	CLNS1A	Clns1a	ortholog_one2one	0.105609	936	1029	197	859	965	183	20	73	-1.76667
1208	109791	CLPS	Clps	ortholog_one2one	0.184847	799	614	96	680	488	59	3	24	-1.61538
1209	56457	CLPTM1	Clptm1	ortholog_one2one	0.0502319	955	918	165	896	876	156	107	1	9.63636
1211	12757	CLTA	Clta	ortholog_one2one	0.0202523	941	866	55	867	818	53	1	6	-0.454545
1212	74325	CLTB	Cltb	ortholog_one2one	0.0339033	919	990	205	856	949	191	59	42	0.326923
1213	67300	CLTC	Cltc	ortholog_one2one	0.00123885	756	842	46	669	797	43	1	6	-0.454545
1215	17228	CMA1	Cma1	ortholog_one2one	0.366976	832	731	172	719	591	130	220	8	11.7778
1232	12771	CCR3	Ccr3	ortholog_one2one	0.335457	780	536	128	651	361	54	756	314	1.3642
1233	12773	CCR4	Ccr4	ortholog_one2one	0.0693636	783	457	105	670	313	48	1330	35	28.7778
1235	12458	CCR6	Ccr6	ortholog_one2one	0.115604	803	710	215	678	637	187	152	64	1.18919
1236	12775	CCR7	Ccr7	ortholog_one2one	0.0643074	849	787	379	726	639	300	1300	402	2.17961
1237	12776	CCR8	Ccr8	ortholog_one2one	0.209013	787	426	86	685	271	45	542	18	18.7143
1238	59289	ACKR2	Ackr2	ortholog_one2one	0.197565	812	567	39	703	515	31	2	1	0.0909091
1240	14747	CMKLR1	Cmklr1	ortholog_one2one	0.0812671	830	789	188	690	663	136	32	29	0.0769231
1241	16995	LTB4R	Ltb4r1	ortholog_one2one	0.217766	823	826	297	713	698	226	53	51	0.0327869
1244	12780	ABCC2	Abcc2	ortholog_one2one	0.24279	861	859	297	755	670	195	827	172	3.5989
1259	12788	CNGA1	Cnga1	ortholog_one2one	0.0960432	851	481	46	741	354	15	72	12	2.72727
1261	12790	CNGA3	Cnga3	ortholog_one2one	0.116285	746	506	48	689	407	37	25	395	-10.5714
1262	233649	CNGA4	Cnga4	ortholog_one2one	0.06429	642	453	80	550	282	34	6	7	-0.0625
1263	12795	PLK3	Plk3	ortholog_one2one	0.0628702	811	1009	138	702	925	116	22	62	-1.25
1264	12797	CNN1	Cnn1	ortholog_one2one	0.0110709	930	942	366	866	847	341	2139	700	2.02676
1265	12798	CNN2	Cnn2	ortholog_one2one	0.0155168	896	1022	388	821	932	356	145	526	-2.45806
1266	71994	CNN3	Cnn3	ortholog_one2one	0.0178108	935	1023	374	885	963	348	447	90	3.57
1267	12799	CNP	Cnp	ortholog_one2one	0.109373	923	899	178	889	855	171	30	152	-3.05
1268	12801	CNR1	Cnr1	ortholog_one2one	0.0292476	844	1003	341	812	966	335	49	170	-2.05085
1269	12802	CNR2	Cnr2	ortholog_one2one	0.12058	815	816	56	710	687	42	115	575	-3.68
1271	12804	CNTFR	Cntfr	ortholog_one2one	0.060751	794	916	125	708	874	121	6	1	0.454545
1272	12805	CNTN1	Cntn1	ortholog_one2one	0.0289893	907	1022	403	877	988	394	845	200	3.07143
1277	12842	COL1A1	Col1a1	ortholog_one2one	0.189383	928	1015	441	867	940	418	1052	2020	-0.911488
1278	12843	COL1A2	Col1a2	ortholog_one2one	0.164415	925	994	438	854	928	413	1671	2147	-0.283165
1280	12824	COL2A1	Col2a1	ortholog_one2one	0.0814415	809	795	124	753	709	113	76	226	-1.74419
1281	12825	COL3A1	Col3a1	ortholog_one2one	0.138935	921	1029	445	855	939	408	692	2840	-3.05983
1282	12826	COL4A1	Col4a1	ortholog_one2one	0.0902313	939	1042	455	883	977	434	1717	1387	0.23622
1284	12827	COL4A2	Col4a2	ortholog_one2one	0.172088	939	1060	456	879	1000	434	2320	1125	1.05286
1285	12828	COL4A3	Col4a3	ortholog_one2one	0.279074	781	571	101	675	396	51	4	21	-1.21429
1286	12829	COL4A4	Col4a4	ortholog_one2one	0.328596	728	745	102	659	624	81	6	34	-1.75
1287	12830	COL4A5	Col4a5	ortholog_one2one	0.14715	924	1045	342	872	981	325	934	539	0.71949
1288	94216	COL4A6	Col4a6	ortholog_one2one	0.322092	877	894	274	819	819	262	40	3	2.84615
1289	12831	COL5A1	Col5a1	ortholog_one2one	0.0639984	938	1023	454	880	956	432	1809	810	1.21829
1290	12832	COL5A2	Col5a2	ortholog_one2one	0.0660334	932	1033	440	873	955	416	2018	1787	0.128548
1291	12833	COL6A1	Col6a1	ortholog_one2one	0.0517308	936	1026	424	892	970	412	60	2411	-33.5857
1292	12834	COL6A2	Col6a2	ortholog_one2one	0.0565132	928	1044	445	868	973	422	1280	1090	0.172727
1293	12835	COL6A3	Col6a3	ortholog_one2one	0.125093	920	1040	430	852	961	398	1692	765	1.19613
1294	12836	COL7A1	Col7a1	ortholog_one2one	0.257165	899	881	273	834	849	268	193	2	15.9167
1295	12837	COL8A1	Col8a1	ortholog_one2one	0.0934023	825	980	310	766	934	297	13	5	0.533333
1296	329941	COL8A2	Col8a2	ortholog_one2one	0.0906494	914	850	306	836	773	290	24	96	-2.11765
1297	12839	COL9A1	Col9a1	ortholog_one2one	0.130767	793	711	60	736	626	54	15	6	0.5625
1298	12840	COL9A2	Col9a2	ortholog_one2one	0.149633	820	966	225	750	905	214	9	3	0.461538
1299	12841	COL9A3	Col9a3	ortholog_one2one	0.0977645	881	625	138	831	488	122	2647	3	203.385
1300	12813	COL10A1	Col10a1	ortholog_one2one	0.183298	851	511	92	768	355	60	21	2	1.58333
1301	12814	COL11A1	Col11a1	ortholog_one2one	0.062549	913	588	151	868	443	138	381	115	2.128
1302	12815	COL11A2	Col11a2	ortholog_one2one	0.085004	831	785	104	741	735	100	61	5	3.73333
1303	12816	COL12A1	Col12a1	ortholog_one2one	0.0805173	911	955	389	853	916	381	320	31	7.04878
1305	12817	COL13A1	Col13a1	ortholog_one2one	0.157699	927	573	70	880	397	66	27	1	2.36364
1306	12819	COL15A1	Col15a1	ortholog_one2one	0.321743	929	1016	396	857	940	361	968	485	0.975758
1307	107581	COL16A1	Col16a1	ortholog_one2one	0.14965	933	996	415	882	955	401	499	157	2.0479
1308	12821	COL17A1	Col17a1	ortholog_one2one	0.202282	847	552	118	760	402	90	152	283	-0.808642
1310	12823	COL19A1	Col19a1	ortholog_one2one	0.241262	793	717	107	674	626	76	116	18	3.5
1311	12845	COMP	Comp	ortholog_one2one	0.03858	868	980	295	788	930	274	1013	75	11.0353
1312	12846	COMT	Comt	ortholog_one2one	0.0923167	868	1072	249	793	976	216	15	798	-31.32
1314	12847	COPA	Copa	ortholog_one2one	0.0185836	937	885	141	897	842	139	2	3	-0.0833333
1315	70349	COPB1	Copb1	ortholog_one2one	0.00953545	938	1051	209	879	974	195	5	18	-0.866667
1316	23849	KLF6	Klf6	ortholog_one2one	0.0376011	902	994	407	805	914	370	286	480	-0.655405
1317	20529	SLC31A1	Slc31a1	ortholog_one2one	0.136627	941	1061	353	864	960	306	6	374	-23
1318	20530	SLC31A2	Slc31a2	ortholog_one2one	0.321108	906	1068	317	816	972	272	403	305	0.311111
1325	12854	CORT	Cort	ortholog_one2one	0.235757	826	600	134	745	565	127	514	3	39.3077
1326	26410	MAP3K8	Map3k8	ortholog_one2one	0.0553803	874	879	421	765	739	326	170	205	-0.194444
1327	12857	COX4I1	Cox4i1	ortholog_one2one	0.10717	931	1059	197	865	978	174	22	12	0.454545
1339	12862	COX6A2	Cox6a2	ortholog_one2one	0.150796	842	884	169	745	838	162	33	183	-3.48837
1340	110323	COX6B1	Cox6b1	ortholog_one2one	0.10629	938	1067	309	829	979	265	117	52	1.04839
1345	12864	COX6C	Cox6c	ortholog_one2one	0.241151	940	1036	240	854	954	209	90	5	5.66667
1346	12865	COX7A1	Cox7a1	ortholog_one2one	0.0789661	933	993	325	871	921	302	336	439	-0.297688
1347	12866	COX7A2	Cox7a2	ortholog_one2one	0.150582	936	1040	232	850	956	205	60	81	-0.3
1352	70383	COX10	Cox10	ortholog_one2one	0.175449	767	1057	13	662	1005	11	40	36	0.0869565
1353	69802	COX11	Cox11	ortholog_one2one	0.242515	946	851	136	898	790	126	36	2	2.83333
1355	226139	COX15	Cox15	ortholog_one2one	0.135957	955	1071	191	913	990	181	1	3	-0.181818
1356	12870	CP	Cp	ortholog_one2one	0.171912	859	1013	272	769	904	215	102	429	-2.91964
1357	109697	CPA1	Cpa1	ortholog_one2one	0.10917	755	599	96	670	448	57	40	38	0.0416667
1358	232680	CPA2	Cpa2	ortholog_one2one	0.181778	822	864	99	716	789	80	62	26	1
1359	12873	CPA3	Cpa3	ortholog_one2one	0.184821	883	882	282	782	740	219	2879	46	50.5893
1360	76703	CPB1	Cpb1	ortholog_one2one	0.257053	819	527	94	709	360	48	1230	54	18.375
1361	56373	CPB2	Cpb2	ortholog_one2one	0.190495	826	837	310	701	651	198	270	8	14.5556
1362	12874	CPD	Cpd	ortholog_one2one	0.105519	929	1074	263	864	1029	246	67	8	3.27778
1363	12876	CPE	Cpe	ortholog_one2one	0.0255975	940	930	239	897	898	231	3384	2819	0.199717
1364	12740	CLDN4	Cldn4	ortholog_one2one	0.0379702	899	987	355	827	912	331	262	254	0.030303
1365	12739	CLDN3	Cldn3	ortholog_one2one	0.022844	903	1022	348	841	896	303	927	192	3.63861
1366	53624	CLDN7	Cldn7	ortholog_one2one	0.0769648	911	922	317	837	832	292	2029	817	1.46554
1368	70574	CPM	Cpm	ortholog_one2one	0.116653	923	980	260	832	910	235	7	376	-21.7059
1369	93721	CPN1	Cpn1	ortholog_one2one	0.143388	829	964	250	721	804	173	260	73	2.25301
1370	71756	CPN2	Cpn2	ortholog_one2one	0.188079	825	765	289	697	579	173	757	271	1.72954
1371	12892	CPOX	Cpox	ortholog_one2one	0.176918	954	925	149	898	831	140	897	5	59.4667
1373	227231	CPS1	Cps1	ortholog_one2one	0.051713	900	867	206	820	686	134	355	121	1.78626
1374	12894	CPT1A	Cpt1a	ortholog_one2one	0.0634155	872	1000	231	770	877	185	42	462	-8.07692
1376	12896	CPT2	Cpt2	ortholog_one2one	0.140062	930	1045	286	853	954	252	12	178	-7.54545
1380	12902	CR2	Cr2	ortholog_one2one	0.429427	763	521	148	654	369	111	96	65	0.413333
1381	12903	CRABP1	Crabp1	ortholog_one2one	0.00550622	838	1004	204	783	952	196	207	92	1.12745
1382	12904	CRABP2	Crabp2	ortholog_one2one	0.061635	929	997	268	866	934	249	888	220	2.90435
1384	12908	CRAT	Crat	ortholog_one2one	0.0509208	928	1037	257	862	965	237	372	15	14.28
1385	12912	CREB1	Creb1	ortholog_one2one	0.00744285	914	741	130	872	693	124	39	1	3.45455
1386	11909	ATF2	Atf2	ortholog_one2one	0.0168103	916	645	137	877	604	131	81	206	-1.37363
1387	12914	CREBBP	Crebbp	ortholog_one2one	0.049569	846	736	105	777	694	101	3	7	-0.307692
1388	12915	ATF6B	Atf6b	ortholog_one2one	0.129647	789	1058	8	685	1005	9	73	80	-0.0843373
1389	232430	CREBL2	Crebl2	ortholog_one2one	0.0834775	917	767	82	841	737	83	127	84	0.457447
1390	12916	CREM	Crem	ortholog_one2one	0.161692	870	812	95	800	723	73	9	2	0.583333
1392	12918	CRH	Crh	ortholog_one2one	0.176332	824	522	114	780	356	94	26	289	-7.30556
1393	12919	CRHBP	Crhbp	ortholog_one2one	0.119762	863	902	211	776	878	206	3155	244	11.4606
1394	12921	CRHR1	Crhr1	ortholog_one2one	0.0153257	819	839	176	737	779	162	5	6	-0.0666667
1395	12922	CRHR2	Crhr2	ortholog_one2one	0.0750276	803	679	90	702	600	70	46	1	4.09091
1397	68337	CRIP2	Crip2	ortholog_one2one	0.0549538	941	1055	399	892	998	375	673	203	2.20657
1398	12928	CRK	Crk	ortholog_one2one	0.00848896	940	896	77	892	842	76	65	1	5.81818
1399	12929	CRKL	Crkl	ortholog_one2one	0.0414927	938	869	125	902	818	124	24	1	2.09091
1400	12933	CRMP1	Crmp1	ortholog_one2one	0.0246623	907	1035	442	882	1000	431	860	811	0.0596833
1401	12944	CRP	Crp	ortholog_one2one	0.254333	773	838	305	659	653	193	23	120	-2.93939
1404	12950	HAPLN1	Hapln1	ortholog_one2one	0.0384207	801	886	221	746	843	213	5	7	-0.133333
1406	12951	CRX	Crx	ortholog_one2one	0.0247163	757	417	81	671	256	38	1	2	-0.0909091
1407	12952	CRY1	Cry1	ortholog_one2one	0.0377555	904	705	86	859	591	78	499	48	7.77586
1408	12953	CRY2	Cry2	ortholog_one2one	0.0694476	885	940	153	833	903	149	30	280	-6.25
1409	12954	CRYAA	Cryaa	ortholog_one2one	0.0284634	841	489	100	737	335	55	80	2	6.5
1410	12955	CRYAB	Cryab	ortholog_one2one	0.0253407	935	1012	393	888	977	381	2646	955	1.75233
1411	12957	CRYBA1	Cryba1	ortholog_one2one	0.0477679	774	391	91	690	214	30	17	8	0.5
1412	12958	CRYBA2	Cryba2	ortholog_one2one	0.0804959	761	523	78	696	405	64	33	8	1.38889
1413	12959	CRYBA4	Cryba4	ortholog_one2one	0.0421781	724	703	57	649	594	45	16	20	-0.153846
1414	12960	CRYBB1	Crybb1	ortholog_one2one	0.115019	759	792	120	691	704	109	23	10	0.65
1415	12961	CRYBB2	Crybb2	ortholog_one2one	0.0106383	685	513	86	606	311	35	2	15	-1.08333
1417	12962	CRYBB3	Crybb3	ortholog_one2one	0.0706732	768	452	51	695	265	26	24	3	1.61538
1418	12964	CRYGA	Cryga	ortholog_one2one	0.0663649	803	355	69	706	222	25	621	24	17.5588
1419	12965	CRYGB	Crygb	ortholog_one2one	0.153201	812	402	97	699	229	27	23	16	0.269231
1420	12966	CRYGC	Crygc	ortholog_one2one	0.0523979	780	355	48	685	297	31	78	276	-2.25
1427	12970	CRYGS	Crygs	ortholog_one2one	0.113503	610	433	33	533	260	15	1	8	-0.636364
1428	12971	CRYM	Crym	ortholog_one2one	0.142732	896	976	317	843	929	304	967	188	3.93434
1429	12972	CRYZ	Cryz	ortholog_one2one	0.120576	942	1055	249	887	959	206	859	642	0.332822
1432	26416	MAPK14	Mapk14	ortholog_one2one	0.00452735	920	749	117	850	699	111	25	1	2.18182
1434	110750	CSE1L	Cse1l	ortholog_one2one	0.00876712	967	1013	393	917	955	380	339	45	5.34545
1435	12977	CSF1	Csf1	ortholog_one2one	0.507079	875	1037	290	791	964	269	19	5	0.933333
1436	12978	CSF1R	Csf1r	ortholog_one2one	0.19603	891	1039	415	788	921	341	262	198	0.307692
1437	12981	CSF2	Csf2	ortholog_one2one	0.487103	769	633	119	652	485	81	4	16	-0.857143
1440	12985	CSF3	Csf3	ortholog_one2one	0.216571	795	529	112	702	339	65	3	8	-0.384615
1441	12986	CSF3R	Csf3r	ortholog_one2one	0.389198	862	764	386	735	581	280	205	96	1.0283
1445	12988	CSK	Csk	ortholog_one2one	0.00559541	897	904	314	815	834	294	179	85	0.989474
1447	12991	CSN2	Csn2	ortholog_one2one	1.46164	817	555	86	712	420	51	205	10	9.75
1448	12994	CSN3	Csn3	ortholog_one2one	0.771357	776	625	99	674	500	63	196	5	12.7333
1453	104318	CSNK1D	Csnk1d	ortholog_one2one	0.00193016	921	942	114	867	895	110	32	1	2.81818
1454	27373	CSNK1E	Csnk1e	ortholog_one2one	0.00736569	875	1004	198	835	966	191	5	11	-0.4
1455	103236	CSNK1G2	Csnk1g2	ortholog_one2one	0.0204121	898	972	135	835	918	127	46	51	-0.0892857
1456	70425	CSNK1G3	Csnk1g3	ortholog_one2one	0.0123103	947	928	75	913	865	75	2	119	-9.75
1459	13000	CSNK2A2	Csnk2a2	ortholog_one2one	0.0207987	927	936	130	853	892	126	1	1	0
1460	13001	CSNK2B	Csnk2b	ortholog_one2one	0	839	1053	108	776	965	93	163	23	4.24242
1462	13003	VCAN	Vcan	ortholog_one2one	0.451656	913	905	346	834	875	333	1565	7	91.6471
1463	13004	NCAN	Ncan	ortholog_one2one	0.217505	883	1016	416	831	988	409	1208	67	14.8182
1464	121021	CSPG4	Cspg4	ortholog_one2one	0.134871	933	1044	408	883	1008	397	591	5	39.0667
1465	13007	CSRP1	Csrp1	ortholog_one2one	0.00452574	938	956	304	878	917	293	525	1087	-1.05047
1466	13008	CSRP2	Csrp2	ortholog_one2one	0.00663658	944	1058	326	887	973	296	847	1609	-0.889148
1474	73720	CST6	Cst6	ortholog_one2one	0.300891	864	588	84	796	441	66	249	49	3.38983
1476	13014	CSTB	Cstb	ortholog_one2one	0.077244	921	1059	359	828	973	319	196	88	1.10204
1477	67337	CSTF1	Cstf1	ortholog_one2one	0.00248845	947	978	272	894	919	260	323	37	6.08511
1478	108062	CSTF2	Cstf2	ortholog_one2one	0.0911846	953	974	148	890	922	143	37	157	-2.55319
1479	228410	CSTF3	Cstf3	ortholog_one2one	0.0100282	950	777	202	907	723	200	33	2	2.58333
1482	18091	NKX2-5	Nkx2-5	ortholog_one2one	0.0505434	822	517	71	754	359	49	44	1	3.90909
1486	74245	CTBS	Ctbs	ortholog_one2one	0.220252	910	1063	318	827	958	279	307	51	4.19672
1487	13016	CTBP1	Ctbp1	ortholog_one2one	0.00606355	897	773	83	860	722	83	3	821	-62.9231
1488	13017	CTBP2	Ctbp2	ortholog_one2one	0.0927214	925	1032	265	889	978	263	2	179	-14.75
1489	13019	CTF1	Ctf1	ortholog_one2one	0.164815	881	1024	192	824	962	178	57	1	5.09091
1490	14219	CTGF	Ctgf	ortholog_one2one	0.0618291	938	993	442	880	940	417	3024	1712	0.761905
1491	107869	CTH	Cth	ortholog_one2one	0.113324	916	1054	282	848	934	235	338	893	-1.59483
1493	12477	CTLA4	Ctla4	ortholog_one2one	0.347477	779	555	158	664	409	114	5	339	-22.2667
1495	12385	CTNNA1	Ctnna1	ortholog_one2one	0.0079712	931	952	274	886	891	263	4	1	0.272727
1496	12386	CTNNA2	Ctnna2	ortholog_one2one	0.000980008	865	818	356	828	745	345	1651	635	1.57519
1497	83429	CTNS	Ctns	ortholog_one2one	0.141017	877	933	141	799	879	125	22	13	0.391304
1499	12387	CTNNB1	Ctnnb1	ortholog_one2one	0.00132861	911	1075	217	867	1020	208	2	98	-8
1500	12388	CTNND1	Ctnnd1	ortholog_one2one	0.0290145	950	1034	399	905	976	379	45	11	1.61905
1501	18163	CTNND2	Ctnnd2	ortholog_one2one	0.036845	902	912	370	880	891	367	604	1408	-1.30945
1503	51797	CTPS1	Ctps	ortholog_one2one	0.0242896	957	1015	286	900	973	277	1135	376	1.96632
1506	109660	CTRL	Ctrl	ortholog_one2one	0.11469	810	653	76	698	568	55	6	23	-1.0625
1508	13030	CTSB	Ctsb	ortholog_one2one	0.180041	919	1068	408	839	975	365	746	25	20.6
1509	13033	CTSD	Ctsd	ortholog_one2one	0.0915254	919	1079	362	842	995	325	153	42	2.13462
1510	13034	CTSE	Ctse	ortholog_one2one	0.177829	837	866	95	706	741	68	119	150	-0.24031
1511	13035	CTSG	Ctsg	ortholog_one2one	0.386987	816	753	138	700	615	85	215	211	0.0180995
1512	13036	CTSH	Ctsh	ortholog_one2one	0.126319	900	1039	381	802	914	302	1436	417	2.38642
1513	13038	CTSK	Ctsk	ortholog_one2one	0.194607	911	1003	433	831	931	401	470	416	0.126761
1515	13039	CTSV	Ctsl	ortholog_one2one	0.154095	933	1020	252	866	925	230	634	47	10.2982
1519	229445	CTSO	Ctso	ortholog_one2one	0.298843	893	861	262	800	761	224	337	4	23.7857
1520	13040	CTSS	Ctss	ortholog_one2one	0.270757	882	966	458	760	842	365	796	261	1.97417
1521	13041	CTSW	Ctsw	ortholog_one2one	0.286953	842	777	328	718	653	261	140	215	-0.5
1522	64138	CTSZ	Ctsz	ortholog_one2one	0.117619	849	1060	324	745	945	269	8	836	-46
1523	13047	CUX1	Cux1	ortholog_one2one	0.0750365	901	794	99	837	755	96	19	2	1.41667
1524	13051	CX3CR1	Cx3cr1	ortholog_one2one	0.08027	886	794	172	803	771	170	203	666	-2.17371
1525	13052	CXADR	Cxadr	ortholog_one2one	0.0764961	925	963	267	866	894	242	1253	39	24.7755
1528	109672	CYB5A	Cyb5	ortholog_one2one	0.115995	935	1035	338	854	929	272	110	177	-0.558333
1534	13056	CYB561	Cyb561	ortholog_one2one	0.0848093	916	1045	223	857	994	215	21	1660	-52.871
1535	13057	CYBA	Cyba	ortholog_one2one	0.0366489	882	1034	413	784	910	349	142	1845	-11.2039
1536	13058	CYBB	Cybb	ortholog_one2one	0.0824282	868	962	469	749	802	359	98	206	-1
1537	66445	CYC1	Cyc1	ortholog_one2one	0.118656	957	1065	253	872	981	226	773	76	8.10465
1538	67407	CYLC1	Cylc1	ortholog_one2one	0.974919	813	370	68	702	206	29	32	234	-4.80952
1539	74914	CYLC2	Cylc2	ortholog_one2one	0.348485	801	450	94	687	273	27	182	348	-0.864583
1540	74256	CYLD	Cyld	ortholog_one2one	0.0551446	865	778	126	786	749	122	46	12	1.54545
1543	13076	CYP1A1	Cyp1a1	ortholog_one2one	0.184453	844	375	58	745	181	19	544	2	45.1667
1544	13077	CYP1A2	Cyp1a2	ortholog_one2one	0.169909	797	567	230	675	356	119	102	247	-1.29464
1545	13078	CYP1B1	Cyp1b1	ortholog_one2one	0.126211	908	926	301	829	859	273	1853	122	13.1136
1562	72082	CYP2C18	Cyp2c55	ortholog_one2one	0.293136	863	756	295	745	536	160	353	157	1.17365
1571	13106	CYP2E1	Cyp2e1	ortholog_one2one	0.176904	832	1007	175	767	877	129	36	997	-20.8913
1572	13107	CYP2F1	Cyp2f2	ortholog_one2one	0.118244	789	1003	98	699	858	76	38	541	-10.4792
1580	13120	CYP4B1	Cyp4b1	ortholog_one2one	0.171555	873	946	245	804	829	215	509	132	2.65493
1581	13122	CYP7A1	Cyp7a1	ortholog_one2one	0.186426	787	677	186	683	478	102	916	45	15.8364
1582	13124	CYP8B1	Cyp8b1	ortholog_one2one	0.175949	673	850	211	561	665	128	31	145	-2.78049
1583	13070	CYP11A1	Cyp11a1	ortholog_one2one	0.183842	837	528	61	738	417	33	407	3	31.0769
1586	13074	CYP17A1	Cyp17a1	ortholog_one2one	0.319968	816	878	186	712	681	102	191	22	5.28125
1588	13075	CYP19A1	Cyp19a1	ortholog_one2one	0.183069	789	448	105	665	260	26	1	58	-5.18182
1589	13079	CYP21A2	Cyp21a1	ortholog_one2one	0.174517	790	341	52	688	167	12	20	2	1.5
1591	13081	CYP24A1	Cyp24a1	ortholog_one2one	0.122904	856	490	111	777	365	66	599	3	45.8462
1592	13082	CYP26A1	Cyp26a1	ortholog_one2one	0.0691995	810	709	120	737	525	84	658	348	0.865922
1593	104086	CYP27A1	Cyp27a1	ortholog_one2one	0.246926	879	1016	275	761	884	208	72	161	-1.08537
1594	13115	CYP27B1	Cyp27b1	ortholog_one2one	0.165167	870	421	62	776	239	24	46	55	-0.160714
1595	13121	CYP51A1	Cyp51	ortholog_one2one	0.0960036	945	1047	257	889	960	231	251	244	0.0275591
1600	13131	DAB1	Dab1	ortholog_one2one	0.0672807	828	1000	273	761	976	269	163	4	11.3571
1601	13132	DAB2	Dab2	ortholog_one2one	0.253576	927	1051	431	850	962	384	702	219	2.10917
1602	13134	DACH1	Dach1	ortholog_one2one	0.222171	860	650	103	806	557	94	58	3	4.23077
1603	13135	DAD1	Dad1	ortholog_one2one	0	937	1013	148	853	946	134	202	6	12.25
1605	13138	DAG1	Dag1	ortholog_one2one	0.0669865	943	1059	326	898	1009	308	64	70	-0.0810811
1606	13139	DGKA	Dgka	ortholog_one2one	0.188893	865	878	279	785	796	250	642	257	1.44195
1607	217480	DGKB	Dgkb	ortholog_one2one	0.0323591	850	954	328	797	933	323	921	156	4.60843
1608	110197	DGKG	Dgkg	ortholog_one2one	0.108211	843	921	222	775	889	218	25	723	-19.9429
1609	110524	DGKQ	Dgkq	ortholog_one2one	0.108998	743	986	22	655	929	20	1	53	-4.72727
1610	13142	DAO	Dao	ortholog_one2one	0.180627	837	642	120	737	503	82	96	8	4.88889
1611	223453	DAP	Dap	ortholog_one2one	0.0481618	936	1055	329	864	938	287	799	251	2.09962
1612	69635	DAPK1	Dapk1	ortholog_one2one	0.0364639	861	1058	238	789	1000	219	82	94	-0.130435
1613	13144	DAPK3	Dapk3	ortholog_one2one	0.0264649	887	982	79	830	936	78	7	2	0.416667
1615	226414	DARS	Dars	ortholog_one2one	0.0501782	955	1014	153	890	949	149	21	11	0.47619
1616	13163	DAXX	Daxx	ortholog_one2one	0.245186	924	953	200	877	887	194	21	231	-6.77419
1618	13164	DAZL	Dazl	ortholog_one2one	0.19936	764	886	122	666	830	114	337	20	10.5667
1620	56710	BRINP1	Brinp1	ortholog_one2one	0.0122961	862	992	379	822	957	371	551	248	1.17442
1621	13166	DBH	Dbh	ortholog_one2one	0.103865	740	572	61	660	448	45	4	12	-0.571429
1622	13167	DBI	Dbi	ortholog_one2one	0.368272	938	1075	290	853	992	252	128	498	-2.68116
1627	56320	DBN1	Dbn1	ortholog_one2one	0.153421	948	1037	273	903	1004	262	120	1869	-13.4538
1628	13170	DBP	Dbp	ortholog_one2one	0.0535909	830	980	119	758	916	109	35	760	-16.1111
1629	13171	DBT	Dbt	ortholog_one2one	0.112739	833	1000	91	737	898	72	1	655	-59.4545
1630	13176	DCC	Dcc	ortholog_one2one	0.0412442	826	709	195	746	632	183	9	5	0.266667
1632	13177	ECI1	Eci1	ortholog_one2one	0.153643	945	1067	274	867	971	231	282	533	-0.859589
1633	13178	DCK	Dck	ortholog_one2one	0.065294	930	984	306	872	913	289	331	161	0.994152
1634	13179	DCN	Dcn	ortholog_one2one	0.18819	925	978	426	857	903	388	982	1597	-0.61996
1635	320685	DCTD	Dctd	ortholog_one2one	0.062068	939	1045	131	871	990	127	111	100	0.1
1638	13190	DCT	Dct	ortholog_one2one	0.141085	829	654	108	733	457	50	52	90	-0.612903
1639	13191	DCTN1	Dctn1	ortholog_one2one	0.0288845	933	1028	307	900	988	296	41	153	-2.19608
1641	13193	DCX	Dcx	ortholog_one2one	0.0042684	888	960	434	858	933	428	473	10	23.15
1642	13194	DDB1	Ddb1	ortholog_one2one	0.00405269	966	1074	186	897	1021	177	42	1	3.72727
1643	107986	DDB2	Ddb2	ortholog_one2one	0.24524	901	825	107	820	775	103	97	55	0.646154
1644	13195	DDC	Ddc	ortholog_one2one	0.0857878	828	1022	307	730	909	227	173	43	2.45283
1647	13197	GADD45A	Gadd45a	ortholog_one2one	0.0458805	929	1015	303	865	910	270	502	205	1.3814
1649	13198	DDIT3	Ddit3	ortholog_one2one	0.129138	786	755	121	702	705	109	52	20	1.06667
1650	13200	DDOST	Ddost	ortholog_one2one	0.0618111	940	1070	276	858	1006	257	39	70	-0.632653
1653	104721	DDX1	Ddx1	ortholog_one2one	0.0239108	962	1053	296	905	984	279	226	1	20.4545
1655	13207	DDX5	Ddx5	ortholog_one2one	0.0124567	929	797	144	877	748	139	18	1	1.54545
1656	13209	DDX6	Ddx6	ortholog_one2one	0.0440816	719	743	29	620	698	25	4	4	0
1657	240283	DMXL1	Dmxl1	ortholog_one2one	0.132109	890	760	144	830	700	134	640	40	12
1659	217207	DHX8	Dhx8	ortholog_one2one	0.0133038	925	1076	230	870	1022	223	3	5	-0.153846
1660	13211	DHX9	Dhx9	ortholog_one2one	0.0839175	958	922	266	900	873	254	195	32	3.88095
1662	77591	DDX10	Ddx10	ortholog_one2one	0.174576	950	958	229	896	906	226	658	133	3.67133
1663	320209	DDX11	Ddx11	ortholog_one2one	0.214876	893	949	326	837	876	312	539	68	6.03846
1665	13204	DHX15	Dhx15	ortholog_one2one	0.00508677	954	935	270	888	874	256	217	15	8.08
1666	67460	DECR1	Decr1	ortholog_one2one	0.154642	921	1063	307	830	974	261	220	751	-2.3087
1672	13214	DEFB1	Defb1	ortholog_one2one	0.409499	876	635	190	791	476	143	1761	85	17.6421
1674	13346	DES	Des	ortholog_one2one	0.015593	878	941	303	806	871	283	97	140	-0.401869
1675	11537	CFD	Cfd	ortholog_one2one	0.0230132	906	920	316	806	834	266	1006	1982	-0.96063
1676	13347	DFFA	Dffa	ortholog_one2one	0.226116	929	777	36	865	741	34	12	1	1
1677	13368	DFFB	Dffb	ortholog_one2one	0.0868419	883	812	103	827	755	94	83	17	2.44444
1687	54722	DFNA5	Dfna5	ortholog_one2one	0.24503	935	999	143	873	926	132	1232	28	31.6842
1690	12810	COCH	Coch	ortholog_one2one	0.0702754	897	911	178	839	876	172	266	75	2.24706
1716	27369	DGUOK	Dguok	ortholog_one2one	0.260908	955	1009	87	893	920	81	7	6	0.0625
1717	13360	DHCR7	Dhcr7	ortholog_one2one	0.0564679	947	1039	255	884	948	217	1352	233	4.60494
1718	74754	DHCR24	Dhcr24	ortholog_one2one	0.0215783	948	1043	275	888	930	236	931	40	17.82
1723	56749	DHODH	Dhodh	ortholog_one2one	0.127855	838	1011	56	732	947	54	17	83	-2.44444
1725	330817	DHPS	Dhps	ortholog_one2one	0.0676488	946	1019	92	882	963	87	44	288	-4.51852
1727	109754	CYB5R3	Cyb5r3	ortholog_one2one	0.106513	939	1076	326	884	986	286	58	280	-3.26471
1728	18104	NQO1	Nqo1	ortholog_one2one	0.129588	940	1030	322	877	943	295	1049	5	69.6
1729	13367	DIAPH1	Diap1	ortholog_one2one	0.0912723	911	850	229	844	786	216	2	10	-0.666667
1730	54004	DIAPH2	Diap2	ortholog_one2one	0.138768	858	851	167	778	780	156	99	17	3.03704
1733	13370	DIO1	Dio1	ortholog_one2one	NA	851	673	267	732	460	144	268	759	-1.76619
1734	13371	DIO2	Dio2	ortholog_one2one	NA	904	959	222	844	918	216	4	7	-0.214286
1735	107585	DIO3	Dio3	ortholog_one2one	NA	846	548	75	760	461	50	8	36	-1.55556
1736	245474	DKC1	Dkc1	ortholog_one2one	0.106131	960	990	393	897	918	372	476	2050	-3.23868
1737	235339	DLAT	Dlat	ortholog_one2one	0.1543	969	1057	140	912	991	128	839	37	17.0638
1738	13382	DLD	Dld	ortholog_one2one	0.0563674	956	982	159	902	889	147	114	31	2.02439
1739	13383	DLG1	Dlg1	ortholog_one2one	0.0513006	874	636	79	833	596	74	13	246	-10.1304
1740	23859	DLG2	Dlg2	ortholog_one2one	0.0603041	874	947	315	845	915	308	60	14	1.91667
1741	53310	DLG3	Dlg3	ortholog_one2one	0.0102357	917	973	229	875	936	223	206	111	0.785124
1742	13385	DLG4	Dlg4	ortholog_one2one	0.0222856	854	938	354	819	911	348	88	61	0.380282
1743	78920	DLST	Dlst	ortholog_one2one	0.10756	865	787	64	799	726	53	19	2	1.41667
1745	13390	DLX1	Dlx1	ortholog_one2one	0.0111475	824	917	285	782	885	280	12	33	-0.954545
1746	13392	DLX2	Dlx2	ortholog_one2one	0.0333184	832	738	165	774	651	155	315	19	10.2069
1747	13393	DLX3	Dlx3	ortholog_one2one	0.0168622	792	397	98	728	297	78	23	3	1.53846
1748	13394	DLX4	Dlx4	ortholog_one2one	0.221336	821	406	66	726	239	28	1	1	0
1749	13395	DLX5	Dlx5	ortholog_one2one	0.0509409	859	660	149	805	550	132	297	56	3.65152
1750	13396	DLX6	Dlx6	ortholog_one2one	0.0371924	800	693	122	730	584	113	10	132	-6.1
1755	12945	DMBT1	Dmbt1	ortholog_one2one	0.263828	850	627	156	730	477	105	164	472	-1.77011
1756	13405	DMD	Dmd	ortholog_one2one	0.136803	899	793	200	839	713	184	9	21	-0.631579
1757	192166	SARDH	Sardh	ortholog_one2one	0.0788098	790	1036	140	693	908	105	4	157	-10.9286
1758	13406	DMP1	Dmp1	ortholog_one2one	0.194735	769	569	123	688	438	82	35	24	0.323529
1759	13429	DNM1	Dnm1	ortholog_one2one	0.0116791	937	1046	406	904	1012	395	736	890	-0.206434
1760	13400	DMPK	Dmpk	ortholog_one2one	0.197938	845	1020	217	806	953	210	4	30	-1.85714
1761	50796	DMRT1	Dmrt1	ortholog_one2one	0.127316	771	497	87	673	360	45	120	174	-0.415385
1762	13401	DMWD	Dmwd	ortholog_one2one	0.066578	851	1057	185	789	1019	182	133	2	10.9167
1763	327762	DNA2	Dna2	ortholog_one2one	0.138463	923	835	297	874	755	289	390	58	4.88235
1767	110082	DNAH5	Dnah5	ortholog_one2one	0.0937448	824	493	67	751	342	53	1	10	-0.818182
1768	330355	DNAH6	Dnah6	ortholog_one2one	0.0984199	811	517	67	719	382	34	24	45	-0.617647
1769	13417	DNAH8	Dnah8	ortholog_one2one	0.0390719	588	656	26	496	586	20	1	48	-4.27273
1770	237806	DNAH9	Dnah9	ortholog_one2one	0.11325	818	515	83	745	397	60	22	7	0.882353
1773	13419	DNASE1	Dnase1	ortholog_one2one	0.126617	747	440	62	673	252	40	3	149	-11.2308
1774	69537	DNASE1L1	Dnase1l1	ortholog_one2one	0.241004	921	1027	348	842	908	307	74	183	-1.29762
1775	66705	DNASE1L2	Dnase1l2	ortholog_one2one	0.0540677	835	359	46	747	213	17	51	37	0.297872
1776	13421	DNASE1L3	Dnase1l3	ortholog_one2one	0.200886	858	885	255	719	708	160	99	77	0.252874
1777	13423	DNASE2	Dnase2a	ortholog_one2one	0.253392	892	889	187	817	807	156	34	13	0.913043
1778	13424	DYNC1H1	Dync1h1	ortholog_one2one	0.00510349	943	794	172	903	753	166	6	2	0.333333
1780	13426	DYNC1I1	Dync1i1	ortholog_one2one	0.0238865	901	1028	398	872	990	390	262	472	-0.772059
1781	13427	DYNC1I2	Dync1i2	ortholog_one2one	0.0254574	953	990	189	905	939	186	174	2	14.3333
1783	234663	DYNC1LI2	Dync1li2	ortholog_one2one	0.0365365	944	1006	303	913	964	289	4	75	-5.07143
1785	13430	DNM2	Dnm2	ortholog_one2one	0.0178255	831	820	43	735	749	37	1	13	-1.09091
1786	13433	DNMT1	Dnmt1	ortholog_one2one	0.14307	937	955	315	875	907	304	559	1662	-1.93849
1787	13434	TRDMT1	Trdmt1	ortholog_one2one	0.197664	806	939	66	725	865	60	15	5	0.666667
1788	13435	DNMT3A	Dnmt3a	ortholog_one2one	0.0365038	791	835	55	721	780	49	2	100	-8.16667
1789	13436	DNMT3B	Dnmt3b	ortholog_one2one	0.121778	899	825	240	846	768	227	536	62	6.58333
1791	21673	DNTT	Dntt	ortholog_one2one	0.170358	721	622	90	631	459	53	3	6	-0.230769
1793	330662	DOCK1	Dock1	ortholog_one2one	0.0235849	879	1077	333	836	1025	311	7	18	-0.647059
1794	94176	DOCK2	Dock2	ortholog_one2one	0.0438188	876	871	434	760	747	341	209	370	-0.73516
1795	208869	DOCK3	Dock3	ortholog_one2one	0.024911	876	901	381	848	861	374	803	16	30.2692
1796	13448	DOK1	Dok1	ortholog_one2one	0.174295	894	1008	324	793	910	277	24	13	0.478261
1797	112403	DXO	Dxo	ortholog_one2one	0.108529	925	960	111	883	892	106	45	2	3.58333
1798	13478	DPAGT1	Dpagt1	ortholog_one2one	0.0809109	927	1081	217	866	996	196	49	30	0.475
1800	13479	DPEP1	Dpep1	ortholog_one2one	0.161902	841	1023	125	729	935	109	953	880	0.0820225
1802	67728	DPH2	Dph2	ortholog_one2one	0.183238	923	977	247	858	918	236	27	286	-7
1803	13482	DPP4	Dpp4	ortholog_one2one	0.210486	895	822	236	805	702	187	164	77	1
1804	13483	DPP6	Dpp6	ortholog_one2one	0.0420456	887	990	394	845	958	384	488	86	4.1875
1805	56429	DPT	Dpt	ortholog_one2one	0.0562982	913	1014	417	843	925	380	516	1428	-1.73384
1806	99586	DPYD	Dpyd	ortholog_one2one	0.101962	902	980	118	815	829	84	523	195	1.6
1807	64705	DPYS	Dpys	ortholog_one2one	0.122041	846	784	249	756	598	166	257	29	5.84615
1808	12934	DPYSL2	Dpysl2	ortholog_one2one	0.012981	929	969	289	878	928	277	1441	12	64.9545
1809	22240	DPYSL3	Dpysl3	ortholog_one2one	0.0349088	940	1018	359	888	989	351	2114	1599	0.320075
1810	13486	DR1	Dr1	ortholog_one2one	0.00856327	939	979	222	889	920	218	45	50	-0.0909091
1811	13487	SLC26A3	Slc26a3	ortholog_one2one	0.217124	779	581	144	690	460	107	184	6	11.125
1812	13488	DRD1	Drd1a	ortholog_one2one	0.0812577	801	900	258	745	877	257	400	167	1.31638
1813	13489	DRD2	Drd2	ortholog_one2one	0.0324707	816	930	178	735	904	178	5	81	-5.06667
1814	13490	DRD3	Drd3	ortholog_one2one	0.104826	742	421	90	665	271	47	1	4	-0.272727
1815	13491	DRD4	Drd4	ortholog_one2one	0.0936878	743	570	67	663	508	60	2	8	-0.5
1816	13492	DRD5	Drd5	ortholog_one2one	0.0715241	827	531	108	717	421	62	199	55	2.21538
1819	13495	DRG2	Drg2	ortholog_one2one	0.0114645	942	1083	215	882	1017	201	50	167	-1.95
1820	13496	ARID3A	Arid3a	ortholog_one2one	0.0779231	787	782	124	715	718	114	97	1	8.72727
1821	13497	DRP2	Drp2	ortholog_one2one	0.0721766	834	957	263	760	935	260	102	1	9.18182
1822	13498	ATN1	Atn1	ortholog_one2one	0.0944676	873	917	177	822	885	173	5	595	-39.3333
1823	13505	DSC1	Dsc1	ortholog_one2one	0.169236	817	446	71	742	272	33	713	75	7.50588
1824	13506	DSC2	Dsc2	ortholog_one2one	0.204914	893	697	207	816	535	166	673	344	0.929379
1825	13507	DSC3	Dsc3	ortholog_one2one	0.1756	867	459	86	773	344	58	803	14	32.875
1826	13508	DSCAM	Dscam	ortholog_one2one	0.0145688	861	872	280	812	838	275	590	3	45.1538
1827	54720	RCAN1	Rcan1	ortholog_one2one	0.114994	924	1062	271	873	1021	259	78	9	3.63158
1829	13511	DSG2	Dsg2	ortholog_one2one	0.17839	939	1006	271	877	910	236	1379	51	21.7705
1830	13512	DSG3	Dsg3	ortholog_one2one	0.211965	839	399	96	736	293	62	544	137	2.76871
1831	14605	TSC22D3	Tsc22d3	ortholog_one2one	0.0670235	871	938	237	775	861	201	127	4	8.78571
1832	109620	DSP	Dsp	ortholog_one2one	0.0326998	935	995	345	873	903	315	2336	449	4.11111
1833	13516	EPYC	Epyc	ortholog_one2one	0.245614	825	387	67	737	214	17	806	101	6.35135
1834	666279	DSPP	Dspp	ortholog_one2one	0.317571	764	350	80	662	209	22	9	4	0.357143
1836	13521	SLC26A2	Slc26a2	ortholog_one2one	0.241552	918	641	82	853	604	82	191	19	5.93103
1837	13527	DTNA	Dtna	ortholog_one2one	0.04972	896	998	350	863	967	341	47	89	-0.736842
1838	13528	DTNB	Dtnb	ortholog_one2one	0.0895522	776	823	59	715	788	59	8	41	-1.83333
1839	15200	HBEGF	Hbegf	ortholog_one2one	0.202126	853	1039	294	784	998	276	33	135	-2.37209
1840	14357	DTX1	Dtx1	ortholog_one2one	0.0153468	837	958	236	795	919	228	16	383	-14.1154
1841	21915	DTYMK	Dtymk	ortholog_one2one	0.150952	940	1015	357	883	939	343	14	1034	-42.5
1842	407800	ECM2	Ecm2	ortholog_one2one	0.262703	915	728	283	849	621	259	475	5	31.3333
1843	19252	DUSP1	Dusp1	ortholog_one2one	0.0243902	901	1010	419	815	921	379	2182	17	80.1852
1844	13537	DUSP2	Dusp2	ortholog_one2one	0.0697518	870	830	325	771	742	289	1080	107	8.31624
1845	72349	DUSP3	Dusp3	ortholog_one2one	0.0569765	952	1083	387	895	1025	364	48	1	4.27273
1846	319520	DUSP4	Dusp4	ortholog_one2one	0.0142185	911	1026	269	830	981	251	1087	1108	-0.0191431
1847	240672	DUSP5	Dusp5	ortholog_one2one	0.0763413	907	1014	280	825	938	263	1644	984	0.663984
1848	67603	DUSP6	Dusp6	ortholog_one2one	0.0116437	909	984	291	817	916	259	2295	162	12.4012
1849	235584	DUSP7	Dusp7	ortholog_one2one	0.00906108	917	959	206	857	928	199	141	78	0.715909
1850	18218	DUSP8	Dusp8	ortholog_one2one	0.0385503	872	1018	341	837	984	331	20	1934	-63.8
1852	75590	DUSP9	Dusp9	ortholog_one2one	0.0932624	870	770	93	800	628	68	70	10	3
1854	110074	DUT	Dut	ortholog_one2one	0.16599	933	957	284	866	898	270	127	268	-1.0292
1855	13542	DVL1	Dvl1	ortholog_one2one	0.0251716	935	1004	184	872	965	176	9	1	0.727273
1856	13543	DVL2	Dvl2	ortholog_one2one	0.024031	904	867	124	861	821	121	24	35	-0.323529
1857	13544	DVL3	Dvl3	ortholog_one2one	0.00752143	902	366	18	861	221	15	81	1	7.27273
1859	13548	DYRK1A	Dyrk1a	ortholog_one2one	0.0133879	797	1005	64	705	954	61	71	110	-0.481481
1861	30931	TOR1A	Tor1a	ortholog_one2one	0.0547583	940	1055	156	881	982	143	2	5	-0.25
1869	13555	E2F1	E2f1	ortholog_one2one	0.12574	886	928	248	835	884	241	214	2	17.6667
1870	242705	E2F2	E2f2	ortholog_one2one	0.130141	707	927	141	623	834	133	5	151	-9.73333
1871	13557	E2F3	E2f3	ortholog_one2one	0.0867751	903	895	141	859	849	139	40	1	3.54545
1874	104394	E2F4	E2f4	ortholog_one2one	0.0715154	878	983	92	809	924	92	15	83	-2.72
1875	13559	E2F5	E2f5	ortholog_one2one	0.141358	883	905	159	829	846	150	382	1	34.6364
1876	50496	E2F6	E2f6	ortholog_one2one	0.0944818	954	1018	154	911	964	146	325	12	14.2273
1877	13560	E4F1	E4f1	ortholog_one2one	0.085014	858	851	122	804	809	113	6	38	-2
1879	13591	EBF1	Ebf1	ortholog_one2one	0	861	916	307	793	858	284	81	201	-1.31868
1880	321019	GPR183	Gpr183	ortholog_one2one	0.0665848	879	903	410	762	789	337	945	207	3.40092
1889	230857	ECE1	Ece1	ortholog_one2one	0.0245142	895	1008	277	827	929	251	5	1	0.363636
1891	51798	ECH1	Ech1	ortholog_one2one	0.204329	920	1075	317	826	978	266	366	682	-0.840426
1892	93747	ECHS1	Echs1	ortholog_one2one	0.111505	946	1078	272	860	987	232	276	596	-1.11888
1893	13601	ECM1	Ecm1	ortholog_one2one	0.404959	932	1058	393	863	949	349	688	123	4.24812
1894	13605	ECT2	Ect2	ortholog_one2one	0.0724567	954	955	325	895	857	307	280	2537	-7.78276
1896	13607	EDA	Eda	ortholog_one2one	0.105999	796	220	34	709	151	18	10	1	0.818182
1901	13609	S1PR1	S1pr1	ortholog_one2one	0.0352258	844	1005	203	761	941	191	86	269	-1.90625
1902	14745	LPAR1	Lpar1	ortholog_one2one	0.0291282	934	992	345	876	965	338	719	667	0.0768095
1903	13610	S1PR3	S1pr3	ortholog_one2one	0.0695832	898	829	297	821	738	275	5	222	-14.4667
1906	13614	EDN1	Edn1	ortholog_one2one	0.269114	900	967	386	839	887	358	68	11	2.71429
1907	13615	EDN2	Edn2	ortholog_one2one	0.319258	815	557	88	753	468	69	110	1	9.90909
1908	13616	EDN3	Edn3	ortholog_one2one	0.466575	834	522	87	773	440	74	134	3	10.0769
1909	13617	EDNRA	Ednra	ortholog_one2one	0.0517479	931	988	480	880	933	459	597	6	36.9375
1910	13618	EDNRB	Ednrb	ortholog_one2one	0.130724	930	1005	338	863	967	322	332	15	12.68
1911	13619	PHC1	Phc1	ortholog_one2one	0.105772	798	951	192	750	909	179	3	201	-15.2308
1912	54383	PHC2	Phc2	ortholog_one2one	0.147773	846	966	128	775	929	124	4	6	-0.142857
1915	13627	EEF1A1	Eef1a1	ortholog_one2one	0.00245399	891	722	137	793	657	120	26	8	1
1917	13628	EEF1A2	Eef1a2	ortholog_one2one	0.00100582	925	1047	310	879	1010	297	1720	349	3.81894
1933	55949	EEF1B2	Eef1b2	ortholog_one2one	0.0665909	905	892	141	800	823	121	126	22	3.25
1936	66656	EEF1D	Eef1d	ortholog_one2one	0.115953	866	999	160	755	912	134	70	1	6.27273
1937	67160	EEF1G	Eef1g	ortholog_one2one	0.0283762	912	520	51	800	385	36	90	7	4.88235
1938	13629	EEF2	Eef2	ortholog_one2one	0.00318991	914	979	211	805	908	181	63	1	5.63636
1939	16865	EIF2D	Eif2d	ortholog_one2one	0.273147	921	830	79	837	773	75	76	1	6.81818
1942	13636	EFNA1	Efna1	ortholog_one2one	0.179766	933	1046	335	869	967	297	715	79	7.14607
1943	13637	EFNA2	Efna2	ortholog_one2one	0.0300192	767	796	52	662	749	47	1	43	-3.81818
1945	13639	EFNA4	Efna4	ortholog_one2one	0.317295	938	902	264	879	850	256	99	7	5.41176
1946	13640	EFNA5	Efna5	ortholog_one2one	0.0304646	898	965	200	840	925	194	97	29	1.74359
1947	13641	EFNB1	Efnb1	ortholog_one2one	0.0518828	868	998	206	778	962	191	14	17	-0.125
1948	13642	EFNB2	Efnb2	ortholog_one2one	0.0689344	946	964	322	891	938	317	1426	391	2.58105
1949	13643	EFNB3	Efnb3	ortholog_one2one	0.102668	873	1011	346	834	969	339	118	145	-0.210938
1950	13645	EGF	Egf	ortholog_one2one	0.395631	832	840	148	750	789	132	300	5	19.6667
1951	107934	CELSR3	Celsr3	ortholog_one2one	0.0717677	765	879	141	724	825	130	719	88	6.43878
1952	53883	CELSR2	Celsr2	ortholog_one2one	0.0316272	913	1006	344	879	970	332	764	117	5.09449
1953	230971	MEGF6	Megf6	ortholog_one2one	0.136132	884	976	280	796	931	266	237	18	7.82143
1954	269878	MEGF8	Megf8	ortholog_one2one	0.0331923	929	1050	325	903	1007	310	5	2224	-147.933
1955	230316	MEGF9	Megf9	ortholog_one2one	0.336439	913	908	237	845	865	218	262	114	1.19355
1956	13649	EGFR	Egfr	ortholog_one2one	0.0689089	918	1032	256	866	921	223	27	8	1.05556
1958	13653	EGR1	Egr1	ortholog_one2one	0.0453762	875	970	244	795	920	224	2214	935	1.35344
1959	13654	EGR2	Egr2	ortholog_one2one	0.112893	873	847	248	778	789	219	1107	920	0.201075
1960	13655	EGR3	Egr3	ortholog_one2one	0.010214	905	911	227	839	862	220	1953	154	10.9695
1961	13656	EGR4	Egr4	ortholog_one2one	0.0981813	817	870	301	763	840	297	44	3	3.15385
1962	74147	EHHADH	Ehhadh	ortholog_one2one	0.251751	933	1006	292	855	873	237	96	1077	-9.25472
1964	66235	EIF1AX	Eif1ax	ortholog_one2one	0	942	975	152	890	925	145	234	4	16.4286
1965	13665	EIF2S1	Eif2s1	ortholog_one2one	0.0119556	954	977	261	902	910	252	37	95	-1.23404
1967	209354	EIF2B1	Eif2b1	ortholog_one2one	0.0624888	944	1078	242	875	1006	229	9	8	0.0555556
1969	13836	EPHA2	Epha2	ortholog_one2one	0.0361619	944	969	354	878	896	327	656	75	6.83529
1973	13681	EIF4A1	Eif4a1	ortholog_one2one	0	924	1080	281	817	1007	251	67	65	0.0266667
1974	13682	EIF4A2	Eif4a2	ortholog_one2one	0	906	939	143	859	898	140	39	59	-0.408163
1975	75705	EIF4B	Eif4b	ortholog_one2one	0.0762957	916	955	129	850	897	121	56	1	5
1977	13684	EIF4E	Eif4e	ortholog_one2one	0.0320978	934	963	126	886	912	121	93	2	7.58333
1978	13685	EIF4EBP1	Eif4ebp1	ortholog_one2one	0.101106	952	1059	292	878	955	267	872	110	6.35
1979	13688	EIF4EBP2	Eif4ebp2	ortholog_one2one	0.0619902	811	917	135	744	843	118	4	2	0.166667
1981	208643	EIF4G1	Eif4g1	ortholog_one2one	0.121884	963	1049	172	887	999	160	30	15	0.6
1982	13690	EIF4G2	Eif4g2	ortholog_one2one	0.0230856	809	652	33	714	604	34	4	1	0.272727
1983	217869	EIF5	Eif5	ortholog_one2one	0.0308148	943	911	189	894	862	185	16	1	1.36364
1990	109901	CELA1	Cela1	ortholog_one2one	0.212845	652	1033	62	543	887	37	1	152	-13.7273
1991	50701	ELANE	Elane	ortholog_one2one	0.0906375	768	768	153	656	625	102	174	33	3.27907
1993	15569	ELAVL2	Elavl2	ortholog_one2one	0.00688924	879	1005	413	839	982	405	309	229	0.334728
1994	15568	ELAVL1	Elavl1	ortholog_one2one	0.0145263	946	805	101	878	755	98	1	1	0
1995	15571	ELAVL3	Elavl3	ortholog_one2one	0.00364154	843	1003	424	813	978	418	22	111	-2.78125
1996	15572	ELAVL4	Elavl4	ortholog_one2one	0.038826	858	974	385	805	936	372	368	1087	-1.90212
1997	13709	ELF1	Elf1	ortholog_one2one	0.112464	894	777	241	811	689	206	387	278	0.378472
1998	69257	ELF2	Elf2	ortholog_one2one	0.100449	860	930	137	807	873	129	32	2	2.5
1999	13710	ELF3	Elf3	ortholog_one2one	0.0694671	912	982	380	834	909	349	1037	64	13.1486
2000	56501	ELF4	Elf4	ortholog_one2one	0.267722	906	748	228	820	651	193	343	1	31.0909
2001	13711	ELF5	Elf5	ortholog_one2one	0.037247	827	633	142	759	524	125	32	17	0.555556
2002	13712	ELK1	Elk1	ortholog_one2one	0.166701	860	836	112	769	754	105	167	11	7.42857
2004	13713	ELK3	Elk3	ortholog_one2one	0.085614	924	931	290	860	851	266	321	160	0.947059
2005	13714	ELK4	Elk4	ortholog_one2one	0.171551	744	591	5	638	532	6	1	4	-0.272727
2006	13717	ELN	Eln	ortholog_one2one	0.298004	907	943	358	847	884	336	258	3	19.6154
2009	68519	EML1	Eml1	ortholog_one2one	0.0293051	944	767	283	902	736	276	289	356	-0.22408
2010	13726	EMD	Emd	ortholog_one2one	0.165207	942	1002	125	867	949	119	5	13	-0.533333
2011	13728	MARK2	Mark2	ortholog_one2one	0.0234351	856	880	52	790	846	49	19	21	-0.0689655
2012	13730	EMP1	Emp1	ortholog_one2one	0.247652	922	1009	409	849	934	378	1611	684	1.33573
2013	13731	EMP2	Emp2	ortholog_one2one	0.130005	949	1047	363	896	994	347	235	252	-0.0693878
2014	13732	EMP3	Emp3	ortholog_one2one	0.0418115	911	1024	422	824	921	374	2108	1508	0.395257
2015	13733	EMR1	Emr1	ortholog_one2one	0.280542	834	1007	359	695	857	263	564	50	8.56667
2016	13796	EMX1	Emx1	ortholog_one2one	0.0197548	786	728	112	727	635	98	51	5	3.06667
2017	13043	CTTN	Cttn	ortholog_one2one	0.0492345	934	1036	301	884	999	292	13	7	0.352941
2018	13797	EMX2	Emx2	ortholog_one2one	0	884	601	153	839	468	143	1741	545	2.15495
2019	13798	EN1	En1	ortholog_one2one	0.042739	875	616	151	807	536	134	88	4	6
2020	13799	EN2	En2	ortholog_one2one	0.061727	849	830	173	765	760	152	236	10	11.3
2021	13804	ENDOG	Endog	ortholog_one2one	0.0430923	941	1014	252	867	924	212	462	214	1.10714
2022	13805	ENG	Eng	ortholog_one2one	0.252263	918	1024	384	847	930	345	42	26	0.444444
2026	13807	ENO2	Eno2	ortholog_one2one	0.019594	931	1017	348	878	981	333	1880	4385	-1.3254
2027	13808	ENO3	Eno3	ortholog_one2one	0.0175735	798	966	180	716	916	170	9	521	-26.9474
2028	13809	ENPEP	Enpep	ortholog_one2one	0.188097	919	937	303	854	824	261	27	885	-23.1892
2029	56205	ENSA	Ensa	ortholog_one2one	0.0513699	937	915	99	878	873	97	50	50	0
2030	63959	SLC29A1	Slc29a1	ortholog_one2one	0.182505	952	1048	308	892	941	270	129	335	-1.48201
2033	328572	EP300	Ep300	ortholog_one2one	0.0845222	884	817	181	840	761	174	120	4	8.28571
2034	13819	EPAS1	Epas1	ortholog_one2one	0.0847652	942	1037	363	879	967	330	20	373	-11.7667
2035	269587	EPB41	Epb4.1	ortholog_one2one	0.0997027	717	640	22	632	579	20	1	11	-0.909091
2036	13821	EPB41L1	Epb4.1l1	ortholog_one2one	0.049299	927	1008	276	888	974	266	11	54	-2.04762
2037	13822	EPB41L2	Epb4.1l2	ortholog_one2one	0.2202	942	988	237	895	945	231	36	54	-0.391304
2038	13828	EPB42	Epb4.2	ortholog_one2one	0.309384	759	445	95	650	274	44	28	37	-0.236842
2039	13829	DMTN	Dmtn	ortholog_one2one	0.0394377	879	996	343	835	969	339	137	37	2.12766
2040	13830	STOM	Stom	ortholog_one2one	0.111916	906	1034	377	817	914	334	76	14	2.58333
2041	13835	EPHA1	Epha1	ortholog_one2one	0.125953	776	990	230	696	844	193	21	11	0.47619
2042	13837	EPHA3	Epha3	ortholog_one2one	0.0320807	877	808	200	825	744	193	14	5	0.6
2043	13838	EPHA4	Epha4	ortholog_one2one	0.0145141	879	1016	338	836	983	327	24	216	-5.64706
2044	13839	EPHA5	Epha5	ortholog_one2one	0.0419529	826	929	321	759	895	313	86	154	-0.708333
2045	13841	EPHA7	Epha7	ortholog_one2one	0.0212099	848	980	251	800	948	243	15	115	-4
2046	13842	EPHA8	Epha8	ortholog_one2one	0.0206938	585	708	102	502	602	76	1	8	-0.636364
2047	270190	EPHB1	Ephb1	ortholog_one2one	0.0110414	833	972	283	789	945	279	17	19	-0.0740741
2048	13844	EPHB2	Ephb2	ortholog_one2one	0.00282258	906	933	187	850	907	184	35	3	2.46154
2049	13845	EPHB3	Ephb3	ortholog_one2one	0.0205057	900	815	187	843	736	181	542	86	4.75
2050	13846	EPHB4	Ephb4	ortholog_one2one	0.0522803	942	1049	385	893	974	361	21	105	-2.70968
2051	13848	EPHB6	Ephb6	ortholog_one2one	0.0726912	872	990	279	814	947	270	186	1272	-5.54082
2052	13849	EPHX1	Ephx1	ortholog_one2one	0.123405	944	1047	346	884	954	292	1317	1175	0.119831
2053	13850	EPHX2	Ephx2	ortholog_one2one	0.281988	884	1051	288	814	953	247	602	1083	-0.785948
2054	13852	STX2	Stx2	ortholog_one2one	0.0681876	895	1020	119	849	936	115	13	7	0.352941
2055	26889	CLN8	Cln8	ortholog_one2one	0.101803	854	1029	99	798	945	91	1	1	0
2056	13856	EPO	Epo	ortholog_one2one	0.189402	787	388	31	706	333	22	36	180	-3.13043
2057	13857	EPOR	Epor	ortholog_one2one	0.15142	827	840	69	735	790	63	5	1	0.363636
2058	107508	EPRS	Eprs	ortholog_one2one	0.10076	966	892	206	913	823	200	61	2	4.91667
2059	13860	EPS8	Eps8	ortholog_one2one	0.0779147	947	1031	315	889	987	305	1762	1572	0.120101
2060	13858	EPS15	Eps15	ortholog_one2one	0.178783	905	794	140	878	747	136	33	2	2.58333
2063	13864	NR2F6	Nr2f6	ortholog_one2one	0.0143793	943	1066	277	897	1000	260	3	38	-2.69231
2064	13866	ERBB2	Erbb2	ortholog_one2one	0.109017	926	1035	334	864	990	325	60	562	-7.17143
2065	13867	ERBB3	Erbb3	ortholog_one2one	0.100142	886	1008	290	823	901	260	427	192	1.16337
2066	13869	ERBB4	Erbb4	ortholog_one2one	0.025543	852	476	84	786	345	70	222	6	13.5
2067	13870	ERCC1	Ercc1	ortholog_one2one	0.123344	928	801	81	855	746	79	7	2	0.416667
2068	13871	ERCC2	Ercc2	ortholog_one2one	0.0136644	940	573	68	879	529	63	115	1	10.3636
2069	13874	EREG	Ereg	ortholog_one2one	0.199829	890	582	152	793	440	115	573	24	16.1471
2070	14051	EYA4	Eya4	ortholog_one2one	0.0452696	850	815	103	791	757	98	20	7	0.764706
2071	13872	ERCC3	Ercc3	ortholog_one2one	0.0301393	940	1008	184	900	950	179	143	93	0.485437
2072	50505	ERCC4	Ercc4	ortholog_one2one	0.0855735	800	768	12	710	734	13	9	1	0.727273
2074	319955	ERCC6	Ercc6	ortholog_one2one	0.253056	822	539	32	714	458	22	2	144	-11.8333
2077	13875	ERF	Erf	ortholog_one2one	0.0319672	872	911	114	812	837	106	18	1	1.54545
2078	13876	ERG	Erg	ortholog_one2one	0.0267584	870	906	311	794	813	284	7	4	0.214286
2079	13877	ERH	Erh	ortholog_one2one	0	949	1003	124	871	954	112	24	400	-11.0588
2081	78943	ERN1	Ern1	ortholog_one2one	0.0800996	809	832	38	687	742	30	5	1	0.363636
2091	14113	FBL	Fbl	ortholog_one2one	0.0248887	937	835	179	856	762	156	630	483	0.298174
2098	13885	ESD	Esd	ortholog_one2one	0.0685524	917	1027	132	854	929	116	1	1	0
2099	13982	ESR1	Esr1	ortholog_one2one	0.0834445	791	940	103	707	821	79	9	9	0
2100	13983	ESR2	Esr2	ortholog_one2one	0.0961243	746	395	73	640	231	23	1	27	-2.36364
2101	26379	ESRRA	Esrra	ortholog_one2one	0.0189767	854	774	53	757	731	50	4	7	-0.214286
2103	26380	ESRRB	Esrrb	ortholog_one2one	0.0447928	742	830	60	665	752	55	1	7	-0.545455
2104	26381	ESRRG	Esrrg	ortholog_one2one	0.0434558	894	965	233	857	914	218	233	2	19.25
2107	225363	ETF1	Etf1	ortholog_one2one	0	960	1000	268	888	928	254	34	1	3
2108	110842	ETFA	Etfa	ortholog_one2one	0.0744337	956	1064	250	876	965	225	487	498	-0.0221328
2109	110826	ETFB	Etfb	ortholog_one2one	0.0996913	946	1078	361	860	989	310	258	670	-1.53731
2110	66841	ETFDH	Etfdh	ortholog_one2one	0.0751469	927	1063	279	864	957	237	59	246	-2.71014
2113	23871	ETS1	Ets1	ortholog_one2one	0.0839161	890	913	319	804	827	287	499	146	2.26282
2114	23872	ETS2	Ets2	ortholog_one2one	0.0449988	917	924	270	840	863	251	191	5	12.4
2115	14009	ETV1	Etv1	ortholog_one2one	0.0358897	886	976	287	829	948	279	338	678	-0.977011
2116	14008	ETV2	Etv2	ortholog_one2one	0.265966	814	640	55	728	534	40	12	10	0.1
2117	27049	ETV3	Etv3	ortholog_one2one	0.152188	733	844	2	653	769	3	1	6	-0.454545
2118	18612	ETV4	Etv4	ortholog_one2one	0.116022	914	918	262	848	860	247	148	2	12.1667
2119	104156	ETV5	Etv5	ortholog_one2one	0.0577476	930	1031	271	887	990	257	363	182	0.942708
2120	14011	ETV6	Etv6	ortholog_one2one	0.125428	871	941	230	778	861	199	4	46	-3
2121	59056	EVC	Evc	ortholog_one2one	0.19247	893	1013	310	840	965	291	1	19	-1.63636
2122	14013	MECOM	Mecom	ortholog_one2one	0.0757454	921	646	197	860	523	181	5	4	0.0714286
2124	216984	EVI2B	Evi2b	ortholog_one2one	0.541384	872	795	394	756	630	302	1260	808	0.552567
2128	14028	EVX1	Evx1	ortholog_one2one	0.0433395	787	567	107	685	441	67	2	2	0
2130	14030	EWSR1	Ewsr1	ortholog_one2one	0.0459471	926	978	253	878	922	244	2	416	-34.5
2131	14042	EXT1	Ext1	ortholog_one2one	0.0163755	932	933	331	882	877	316	65	3	4.76923
2132	14043	EXT2	Ext2	ortholog_one2one	0.0392734	948	782	147	901	740	144	50	2	4
2134	56219	EXTL1	Extl1	ortholog_one2one	0.213612	834	1010	147	776	977	143	543	6	33.5625
2135	58193	EXTL2	Extl2	ortholog_one2one	0.096853	940	1025	287	902	985	275	560	45	9.36364
2137	54616	EXTL3	Extl3	ortholog_one2one	0.0171879	845	1008	142	786	971	139	10	2	0.666667
2138	14048	EYA1	Eya1	ortholog_one2one	0.0537787	874	721	119	824	684	115	1860	2	154.833
2139	14049	EYA2	Eya2	ortholog_one2one	0.0637419	910	842	229	856	749	214	506	7	29.3529
2140	14050	EYA3	Eya3	ortholog_one2one	0.0837612	743	691	9	651	645	9	1	1	0
2145	14055	EZH1	Ezh1	ortholog_one2one	0.0213255	807	800	132	750	757	125	4	1	0.272727
2146	14056	EZH2	Ezh2	ortholog_one2one	0.0205993	926	976	382	856	898	359	1430	1196	0.19403
2147	14061	F2	F2	ortholog_one2one	0.157308	811	937	320	696	782	215	51	185	-2.19672
2149	14062	F2R	F2r	ortholog_one2one	0.129522	911	966	363	843	890	330	105	652	-4.75652
2150	14063	F2RL1	F2rl1	ortholog_one2one	0.124254	926	927	293	854	835	273	1697	576	1.91297
2151	14064	F2RL2	F2rl2	ortholog_one2one	0.268393	847	718	64	766	588	45	159	9	7.89474
2152	14066	F3	F3	ortholog_one2one	0.539156	935	1057	340	873	1009	321	2015	3181	-0.575802
2153	14067	F5	F5	ortholog_one2one	0.318112	835	911	327	694	725	193	58	292	-3.44118
2155	14068	F7	F7	ortholog_one2one	0.178554	829	837	236	710	628	139	49	47	0.0350877
2157	14069	F8	F8	ortholog_one2one	0.39975	924	926	135	862	771	91	197	16	6.96154
2158	14071	F9	F9	ortholog_one2one	0.202179	826	829	283	711	634	173	514	36	10.3913
2159	14058	F10	F10	ortholog_one2one	0.095974	893	956	248	808	751	157	607	56	8.34848
2160	109821	F11	F11	ortholog_one2one	0.198545	841	576	260	729	353	136	8	205	-10.9444
2161	58992	F12	F12	ortholog_one2one	0.193485	835	785	132	769	595	88	5	15	-0.666667
2162	74145	F13A1	F13a1	ortholog_one2one	0.11202	881	1020	416	778	921	347	1160	461	1.48408
2165	14060	F13B	F13b	ortholog_one2one	0.18563	815	695	258	710	492	145	411	403	0.0193705
2166	14073	FAAH	Faah	ortholog_one2one	0.143637	911	956	287	861	888	259	198	107	0.777778
2167	11770	FABP4	Fabp4	ortholog_one2one	0.069981	907	998	386	817	886	334	1053	1832	-0.732832
2168	14080	FABP1	Fabp1	ortholog_one2one	0.152742	796	790	291	700	587	193	18	496	-17.0714
2169	14079	FABP2	Fabp2	ortholog_one2one	0.216129	808	651	138	708	448	75	298	352	-0.175325
2172	16204	FABP6	Fabp6	ortholog_one2one	0.0780322	770	478	60	706	338	38	13	105	-4
2173	12140	FABP7	Fabp7	ortholog_one2one	0.130608	883	949	290	842	846	276	1178	193	4.85222
2175	14087	FANCA	Fanca	ortholog_one2one	0.325083	906	935	325	841	863	312	15	23	-0.32
2176	14088	FANCC	Fancc	ortholog_one2one	0.492974	781	599	20	665	557	20	4	1	0.272727
2177	211651	FANCD2	Fancd2	ortholog_one2one	0.323676	734	844	322	670	796	312	6	7	-0.0625
2178	72775	FANCE	Fance	ortholog_one2one	0.253456	919	1006	212	863	952	205	28	9	1
2180	14081	ACSL1	Acsl1	ortholog_one2one	0.169788	908	1045	293	822	933	241	978	105	7.5913
2181	74205	ACSL3	Acsl3	ortholog_one2one	0.079299	942	996	261	901	944	248	392	220	0.747826
2182	50790	ACSL4	Acsl4	ortholog_one2one	0.047025	913	1009	252	847	919	224	398	11	18.4286
2184	14085	FAH	Fah	ortholog_one2one	0.0770052	927	1055	337	838	976	280	36	1257	-26.5435
2185	19229	PTK2B	Ptk2b	ortholog_one2one	0.0359818	870	958	256	775	907	234	113	108	0.0423729
2186	207165	BPTF	Bptf	ortholog_one2one	0.174982	889	789	201	851	738	195	25	129	-2.97143
2187	237211	FANCB	Fancb	ortholog_one2one	0.804088	751	897	232	678	836	226	13	35	-0.956522
2188	100040608	FANCF	Fancf	ortholog_one2one	0.110754	868	831	108	811	771	98	6	4	0.142857
2189	60534	FANCG	Fancg	ortholog_one2one	0.393724	941	866	169	883	823	166	446	25	12.0286
2191	14089	FAP	Fap	ortholog_one2one	0.143664	918	966	338	852	901	324	702	322	1.14458
2192	14114	FBLN1	Fbln1	ortholog_one2one	0.0997857	936	1011	430	886	968	417	408	106	2.60345
2193	66590	FARSA	Farsa	ortholog_one2one	0.0387352	966	690	95	896	649	92	180	5	11.6667
2194	14104	FASN	Fasn	ortholog_one2one	0.0942156	877	1050	158	824	977	139	49	266	-3.67797
2195	14107	FAT1	Fat1	ortholog_one2one	0.0721071	947	1054	392	894	1019	383	763	1975	-1.56792
2196	245827	FAT2	Fat2	ortholog_one2one	0.168043	825	608	125	749	473	104	406	65	4.54667
2199	14115	FBLN2	Fbln2	ortholog_one2one	0.128462	909	1026	418	842	964	393	994	522	0.887218
2200	14118	FBN1	Fbn1	ortholog_one2one	0.0308621	933	992	443	875	934	425	1166	348	2.28492
2201	14119	FBN2	Fbn2	ortholog_one2one	0.0249964	839	894	250	774	824	238	25	13	0.521739
2202	216616	EFEMP1	Efemp1	ortholog_one2one	0.0552008	934	1042	422	876	960	391	1540	3275	-1.11935
2203	14121	FBP1	Fbp1	ortholog_one2one	0.106794	905	999	238	799	855	184	699	422	0.641204
2205	14125	FCER1A	Fcer1a	ortholog_one2one	0.765921	843	459	105	724	282	58	25	14	0.458333
2206	14126	MS4A2	Ms4a2	ortholog_one2one	0.639887	815	402	79	705	213	23	561	4	39.7857
2207	14127	FCER1G	Fcer1g	ortholog_one2one	0.199016	885	927	491	769	801	393	504	468	0.0753138
2208	14128	FCER2	Fcer2a	ortholog_one2one	0.279032	716	597	129	625	500	108	10	16	-0.3
2217	14132	FCGRT	Fcgrt	ortholog_one2one	0.159214	908	1052	369	807	947	309	512	1236	-1.38697
2218	246179	FKTN	Fktn	ortholog_one2one	0.121006	932	946	229	892	910	219	82	9	3.84211
2222	14137	FDFT1	Fdft1	ortholog_one2one	0.0837432	901	928	158	835	832	138	24	193	-4.97059
2224	110196	FDPS	Fdps	ortholog_one2one	0.1512	936	1076	227	866	979	206	13	1347	-58
2230	14148	FDX1	Fdx1	ortholog_one2one	0.19688	925	930	209	847	821	178	22	206	-5.75
2232	14149	FDXR	Fdxr	ortholog_one2one	0.139481	934	992	159	870	920	143	330	41	5.66667
2235	14151	FECH	Fech	ortholog_one2one	0.144797	882	997	158	815	874	136	5	21	-1.06667
2237	14156	FEN1	Fen1	ortholog_one2one	0.0314323	954	978	374	894	912	354	1127	670	0.672059
2239	14735	GPC4	Gpc4	ortholog_one2one	0.0626625	931	1050	326	876	979	302	219	426	-0.90393
2241	14158	FER	Fer	ortholog_one2one	0.0684796	935	883	164	879	805	156	42	15	1.08
2242	14159	FES	Fes	ortholog_one2one	0.0658904	872	961	354	751	836	271	113	151	-0.308943
2243	14161	FGA	Fga	ortholog_one2one	0.268552	834	861	338	705	675	212	151	490	-2.10559
2244	110135	FGB	Fgb	ortholog_one2one	0.135742	806	709	320	681	506	189	135	277	-0.97931
2245	14163	FGD1	Fgd1	ortholog_one2one	0.0810544	912	1010	285	867	961	273	172	11	7.66667
2246	14164	FGF1	Fgf1	ortholog_one2one	0.0427716	926	1012	227	898	954	213	656	239	1.6747
2247	14173	FGF2	Fgf2	ortholog_one2one	0.0441208	944	582	118	886	503	101	495	6	30.5625
2248	14174	FGF3	Fgf3	ortholog_one2one	0.0998581	743	426	53	674	265	29	25	14	0.458333
2249	14175	FGF4	Fgf4	ortholog_one2one	0.0793611	833	631	74	726	544	59	598	6	37
2250	14176	FGF5	Fgf5	ortholog_one2one	0.141732	800	631	87	738	549	71	34	11	1.09524
2251	14177	FGF6	Fgf6	ortholog_one2one	0.0702407	804	406	81	717	224	29	3	8	-0.384615
2252	14178	FGF7	Fgf7	ortholog_one2one	0.083201	868	946	258	780	908	247	8	10	-0.111111
2253	14179	FGF8	Fgf8	ortholog_one2one	0.0929873	735	512	74	663	368	54	49	2	3.91667
2254	14180	FGF9	Fgf9	ortholog_one2one	0.00649159	895	989	317	835	954	305	1603	7	93.8824
2255	14165	FGF10	Fgf10	ortholog_one2one	0.0896194	754	377	55	671	329	45	7	14	-0.411765
2256	14166	FGF11	Fgf11	ortholog_one2one	0.0487977	731	848	112	676	776	105	1	2	-0.0909091
2257	14167	FGF12	Fgf12	ortholog_one2one	0	897	945	421	865	897	410	50	714	-11.0667
2258	14168	FGF13	Fgf13	ortholog_one2one	0.287801	937	1024	335	893	987	324	1507	617	1.41946
2259	14169	FGF14	Fgf14	ortholog_one2one	0.0602332	867	897	368	830	838	355	15	28	-0.52
2260	14182	FGFR1	Fgfr1	ortholog_one2one	0.0104485	906	1035	347	855	1004	342	1	397	-36
2261	14184	FGFR3	Fgfr3	ortholog_one2one	0.0484065	924	844	203	868	751	177	1734	202	7.22642
2262	103978	GPC5	Gpc5	ortholog_one2one	0.152937	870	752	281	830	675	271	774	166	3.45455
2263	14183	FGFR2	Fgfr2	ortholog_one2one	0.0604651	885	996	237	843	952	226	42	58	-0.307692
2264	14186	FGFR4	Fgfr4	ortholog_one2one	0.0630185	846	887	245	776	725	178	16	9	0.368421
2266	99571	FGG	Fgg	ortholog_one2one	0.134402	837	847	330	723	659	217	1063	431	1.43311
2267	234199	FGL1	Fgl1	ortholog_one2one	0.172766	852	913	329	734	713	201	23	148	-3.78788
2268	14191	FGR	Fgr	ortholog_one2one	0.0996935	880	925	457	762	779	359	560	19	18.6552
2271	14194	FH	Fh1	ortholog_one2one	0.0711321	963	1068	227	895	974	208	141	309	-1.11258
2272	14198	FHIT	Fhit	ortholog_one2one	0.0906981	847	958	130	764	860	112	28	2	2.16667
2273	14199	FHL1	Fhl1	ortholog_one2one	0.131345	934	997	404	874	957	385	2070	43	38.2453
2274	14200	FHL2	Fhl2	ortholog_one2one	0.0376749	944	1043	334	891	1010	328	1426	333	3.18659
2275	14201	FHL3	Fhl3	ortholog_one2one	0.0208094	848	553	125	779	436	105	37	2	2.91667
2277	14205	FIGF	Figf	ortholog_one2one	0.178201	892	931	260	822	868	239	985	500	0.95098
2281	14226	FKBP1B	Fkbp1b	ortholog_one2one	0.0561602	931	1063	348	875	1029	339	366	157	1.2515
2286	14227	FKBP2	Fkbp2	ortholog_one2one	0.0249961	957	1074	298	883	1004	266	31	89	-1.41463
2287	30795	FKBP3	Fkbp3	ortholog_one2one	0.0846105	923	1008	161	865	961	158	5	179	-11.6
2288	14228	FKBP4	Fkbp4	ortholog_one2one	0.0980392	943	1021	287	880	954	271	103	1	9.27273
2289	14229	FKBP5	Fkbp5	ortholog_one2one	0.113032	865	971	211	769	887	177	64	4	4.28571
2290	15228	FOXG1	Foxg1	ortholog_one2one	0.0268273	823	819	296	788	754	288	36	421	-8.36957
2294	15227	FOXF1	Foxf1	ortholog_one2one	0.024348	919	705	175	838	620	154	1102	4	78.4286
2295	14238	FOXF2	Foxf2	ortholog_one2one	0.0232786	932	559	96	871	444	81	190	2	15.6667
2296	17300	FOXC1	Foxc1	ortholog_one2one	0.0307914	931	959	284	871	926	271	1026	50	16.2667
2297	15229	FOXD1	Foxd1	ortholog_one2one	0.113783	889	680	113	841	584	106	138	5	8.86667
2299	14233	FOXI1	Foxi1	ortholog_one2one	0.0789823	829	446	79	748	275	40	180	32	3.52381
2300	14241	FOXL1	Foxl1	ortholog_one2one	0.138092	733	476	98	656	364	69	59	1	5.27273
2301	30923	FOXE3	Foxe3	ortholog_one2one	0.0722715	764	497	76	689	384	50	56	1	5
2302	15223	FOXJ1	Foxj1	ortholog_one2one	0.0420907	812	928	140	738	862	134	574	25	15.6857
2303	14234	FOXC2	Foxc2	ortholog_one2one	0.0339325	855	915	256	789	830	237	2	19	-1.41667
2304	110805	FOXE1	Foxe1	ortholog_one2one	0.053634	787	453	66	702	409	57	4	337	-23.7857
2305	14235	FOXM1	Foxm1	ortholog_one2one	0.222436	954	867	313	889	812	303	918	58	12.6471
2306	17301	FOXD2	Foxd2	ortholog_one2one	0.0613887	790	478	77	691	329	28	17	1	1.45455
2307	14239	FOXS1	Foxs1	ortholog_one2one	0.183544	751	903	202	687	839	193	2	38	-3
2308	56458	FOXO1	Foxo1	ortholog_one2one	0.0699408	831	822	199	746	772	186	30	8	1.22222
2309	56484	FOXO3	Foxo3	ortholog_one2one	0.0483972	844	724	96	784	668	89	18	3	1.15385
2313	14247	FLI1	Fli1	ortholog_one2one	0.0356001	855	920	398	751	827	333	15	353	-13.52
2314	14248	FLII	Flii	ortholog_one2one	0.0306909	930	998	214	846	922	188	201	1	18.1818
2315	77836	MLANA	Mlana	ortholog_one2one	0.529059	818	811	100	711	706	77	98	106	-0.0740741
2316	192176	FLNA	Flna	ortholog_one2one	0.0179547	922	984	281	858	906	264	1044	538	0.923358
2317	286940	FLNB	Flnb	ortholog_one2one	0.0367611	934	870	263	877	828	256	808	38	16.0417
2318	68794	FLNC	Flnc	ortholog_one2one	0.0118797	933	1062	433	878	993	413	610	228	1.60504
2319	14252	FLOT2	Flot2	ortholog_one2one	0.00564673	912	1078	117	839	1030	100	21	5	1.06667
2321	14254	FLT1	Flt1	ortholog_one2one	0.160918	874	980	272	811	953	264	1	49	-4.36364
2322	14255	FLT3	Flt3	ortholog_one2one	0.123496	799	571	66	693	454	45	171	25	4.17143
2323	14256	FLT3LG	Flt3l	ortholog_one2one	0.150882	854	716	271	738	564	206	39	79	-0.816327
2324	14257	FLT4	Flt4	ortholog_one2one	0.0738436	793	922	130	717	808	118	1	2	-0.0909091
2326	14261	FMO1	Fmo1	ortholog_one2one	0.225703	888	1034	253	798	934	213	929	680	0.36087
2327	55990	FMO2	Fmo2	ortholog_one2one	0.101583	890	975	311	800	888	270	164	46	2.10714
2328	14262	FMO3	Fmo3	ortholog_one2one	0.235035	886	676	259	786	471	162	69	20	1.63333
2329	226564	FMO4	Fmo4	ortholog_one2one	0.256225	849	641	186	737	441	94	122	76	0.534884
2330	14263	FMO5	Fmo5	ortholog_one2one	0.180728	863	878	153	750	778	112	87	1780	-17.4536
2331	14264	FMOD	Fmod	ortholog_one2one	0.0434428	918	983	329	852	947	319	237	294	-0.230769
2332	14265	FMR1	Fmr1	ortholog_one2one	0.0852637	930	901	140	888	849	133	416	103	2.76991
2334	14266	AFF2	Aff2	ortholog_one2one	0.157465	795	719	80	710	684	75	84	1	7.54545
2335	14268	FN1	Fn1	ortholog_one2one	0.0812847	943	1049	436	884	950	390	1443	425	2.34023
2342	110606	FNTB	Fntb	ortholog_one2one	0.0514408	911	982	163	869	939	156	10	90	-4
2348	14275	FOLR1	Folr1	ortholog_one2one	0.144971	886	956	225	818	899	206	112	126	-0.114754
2350	14276	FOLR2	Folr2	ortholog_one2one	0.122349	884	1018	358	779	892	281	26	63	-1.02778
2353	14281	FOS	Fos	ortholog_one2one	0.0571111	888	990	303	792	917	264	2784	167	14.7853
2354	14282	FOSB	Fosb	ortholog_one2one	0.0552501	865	878	136	763	845	131	2267	4	161.643
2355	14284	FOSL2	Fosl2	ortholog_one2one	0.0375522	912	1050	376	838	955	341	403	49	6
2356	14287	FPGS	Fpgs	ortholog_one2one	0.127709	943	1039	175	868	936	146	17	29	-0.444444
2357	14293	FPR1	Fpr1	ortholog_one2one	0.175	839	767	360	707	552	249	196	187	0.0456853
2395	14297	FXN	Fxn	ortholog_one2one	0.217059	910	1065	284	838	979	266	5	124	-7.93333
2444	14302	FRK	Frk	ortholog_one2one	0.120329	874	943	249	792	872	217	38	10	1.4
2475	56717	MTOR	Mtor	ortholog_one2one	0.0100157	809	782	11	729	734	11	8	2	0.5
2483	14300	FRG1	Frg1	ortholog_one2one	0.0209169	940	766	103	892	718	102	5	1	0.363636
2487	20378	FRZB	Frzb	ortholog_one2one	0.09545	897	932	243	845	889	229	33	70	-0.860465
2488	14308	FSHB	Fshb	ortholog_one2one	0.113791	814	345	75	717	179	22	15	4	0.785714
2491	102920	CENPI	Cenpi	ortholog_one2one	0.391947	927	798	127	870	745	122	30	139	-2.725
2492	14309	FSHR	Fshr	ortholog_one2one	0.145694	752	432	101	669	261	37	42	4	2.71429
2494	26424	NR5A2	Nr5a2	ortholog_one2one	0.0972932	867	988	317	774	834	212	15	9	0.315789
2515	11495	ADAM2	Adam2	ortholog_one2one	0.239602	755	403	51	676	243	23	151	71	0.987654
2516	26423	NR5A1	Nr5a1	ortholog_one2one	0.0351626	769	536	61	696	411	43	57	1	5.09091
2517	71665	FUCA1	Fuca1	ortholog_one2one	0.159298	902	1069	282	800	979	237	19	330	-10.7241
2519	66848	FUCA2	Fuca2	ortholog_one2one	0.156323	919	973	241	852	892	221	14	13	0.0434783
2520	14459	GAST	Gast	ortholog_one2one	0.588439	820	438	102	715	318	58	21	10	0.55
2521	233908	FUS	Fus	ortholog_one2one	0.0473225	919	851	93	865	805	85	10	256	-12.3
2523	14343	FUT1	Fut1	ortholog_one2one	0.13868	846	460	64	773	350	38	143	1	12.9091
2526	14345	FUT4	Fut4	ortholog_one2one	0.120869	883	768	186	791	673	145	74	4	5
2529	14347	FUT7	Fut7	ortholog_one2one	0.092168	757	578	125	641	439	89	10	1	0.818182
2530	53618	FUT8	Fut8	ortholog_one2one	0.0484975	934	769	143	892	735	140	40	1	3.54545
2531	70750	KDSR	Kdsr	ortholog_one2one	0.0820864	919	922	170	856	873	159	2	26	-2
2532	13349	DARC	Darc	ortholog_one2one	0.538438	882	1014	121	797	982	116	97	193	-0.897196
2533	23880	FYB	Fyb	ortholog_one2one	0.214262	869	939	466	746	814	380	251	793	-2.07663
2534	14360	FYN	Fyn	ortholog_one2one	0.00834671	895	980	248	830	932	237	671	307	1.14826
2535	57265	FZD2	Fzd2	ortholog_one2one	0.00292764	934	1028	340	882	1002	335	1170	543	1.13382
2538	14377	G6PC	G6pc	ortholog_one2one	0.0874151	787	923	255	692	746	161	72	273	-2.45122
2542	14385	SLC37A4	Slc37a4	ortholog_one2one	0.0681942	939	1046	241	878	938	205	265	17	9.18519
2547	14375	XRCC6	Xrcc6	ortholog_one2one	0.139841	938	926	205	875	857	192	7	49	-2.47059
2548	14387	GAA	Gaa	ortholog_one2one	0.0965188	916	1069	118	834	1027	109	236	164	0.413793
2549	14388	GAB1	Gab1	ortholog_one2one	0.0780617	844	1026	156	780	991	149	1	48	-4.27273
2550	54393	GABBR1	Gabbr1	ortholog_one2one	0.0127289	869	972	355	838	940	345	471	143	2.14379
2551	14390	GABPA	Gabpa	ortholog_one2one	0.0393422	929	964	237	882	884	227	37	3	2.61538
2553	14391	GABPB1	Gabpb1	ortholog_one2one	0.0219949	939	993	302	886	930	292	135	337	-1.3931
2554	14394	GABRA1	Gabra1	ortholog_one2one	0.0153963	843	1004	417	802	970	409	538	308	0.72327
2555	14395	GABRA2	Gabra2	ortholog_one2one	0.0262431	884	858	362	844	807	353	505	6	31.1875
2556	14396	GABRA3	Gabra3	ortholog_one2one	0.0588067	770	990	198	702	958	196	224	37	3.97872
2557	14397	GABRA4	Gabra4	ortholog_one2one	0.0935882	840	891	279	765	830	249	46	47	-0.0178571
2558	110886	GABRA5	Gabra5	ortholog_one2one	0.0287921	854	675	242	807	575	229	192	271	-0.391089
2559	14399	GABRA6	Gabra6	ortholog_one2one	0.0807246	783	367	51	705	202	18	376	11	17.381
2560	14400	GABRB1	Gabrb1	ortholog_one2one	0.0221713	871	969	396	833	940	389	2003	656	2.02252
2561	14401	GABRB2	Gabrb2	ortholog_one2one	0.00224366	856	969	355	802	942	349	415	350	0.180556
2562	14402	GABRB3	Gabrb3	ortholog_one2one	0.0352645	901	955	407	863	915	399	70	340	-3.375
2563	14403	GABRD	Gabrd	ortholog_one2one	0.0243112	858	932	380	804	912	376	145	43	1.92453
2564	14404	GABRE	Gabre	ortholog_one2one	0.269231	921	335	55	847	256	32	1293	659	0.947683
2565	14405	GABRG1	Gabrg1	ortholog_one2one	0.0365948	815	784	391	789	720	381	14	102	-3.66667
2566	14406	GABRG2	Gabrg2	ortholog_one2one	0.0123057	864	973	413	817	942	405	1595	482	2.2622
2567	14407	GABRG3	Gabrg3	ortholog_one2one	0.0322746	821	558	129	735	432	90	3	2	0.0833333
2568	216643	GABRP	Gabrp	ortholog_one2one	0.0811408	856	873	259	778	806	239	2094	3	160.846
2569	14408	GABRR1	Gabrr1	ortholog_one2one	0.0451962	806	421	103	695	254	31	26	26	0
2570	14409	GABRR2	Gabrr2	ortholog_one2one	0.0950845	796	450	103	694	270	28	93	17	2.81481
2571	14415	GAD1	Gad1	ortholog_one2one	0.0319775	885	942	343	843	898	336	213	520	-1.37668
2572	14417	GAD2	Gad2	ortholog_one2one	0.0502874	824	966	349	753	936	344	92	229	-1.34314
2580	231580	GAK	Gak	ortholog_one2one	0.115399	873	856	50	796	809	48	4	11	-0.5
2581	14420	GALC	Galc	ortholog_one2one	0.182573	895	885	85	824	833	80	214	9	10.7895
2582	74246	GALE	Gale	ortholog_one2one	0.0508618	952	1026	174	877	963	154	22	41	-0.59375
2583	14421	B4GALNT1	B4galnt1	ortholog_one2one	0.113524	858	932	103	807	867	102	104	72	0.390244
2584	14635	GALK1	Galk1	ortholog_one2one	0.0957299	834	1075	141	759	988	129	4	682	-48.4286
2585	69976	GALK2	Galk2	ortholog_one2one	0.11981	914	1002	137	851	917	121	1	201	-18.1818
2587	14427	GALR1	Galr1	ortholog_one2one	0.0557058	754	345	55	687	209	29	51	11	1.90476
2588	50917	GALNS	Galns	ortholog_one2one	0.118844	860	1040	232	770	942	203	3	2	0.0833333
2589	14423	GALNT1	Galnt1	ortholog_one2one	0.0263443	919	966	203	854	883	181	3	3	0
2591	14425	GALNT3	Galnt3	ortholog_one2one	0.0708785	876	879	263	800	791	233	317	25	8.34286
2592	14430	GALT	Galt	ortholog_one2one	0.10089	807	1017	152	727	946	133	6	1	0.454545
2593	14431	GAMT	Gamt	ortholog_one2one	0.116162	942	1059	273	886	959	230	243	455	-0.837945
2595	76051	GANC	Ganc	ortholog_one2one	0.187818	751	737	71	652	667	51	1	4	-0.272727
2596	14432	GAP43	Gap43	ortholog_one2one	0.35939	890	1041	441	870	1006	432	978	670	0.452941
2617	353172	GARS	Gars	ortholog_one2one	0.0946655	953	1067	220	886	1012	208	46	9	1.94737
2618	14450	GART	Gart	ortholog_one2one	0.126873	950	1051	394	890	978	374	70	5	4.33333
2619	14451	GAS1	Gas1	ortholog_one2one	0.0690864	926	1004	398	877	927	381	24	102	-2.29412
2620	14453	GAS2	Gas2	ortholog_one2one	0.0244655	901	961	211	840	857	165	566	3	43.3077
2621	14456	GAS6	Gas6	ortholog_one2one	0.0749404	932	996	366	881	943	348	859	81	8.54945
2622	104346	GAS8	Gas8	ortholog_one2one	0.028151	848	906	106	805	868	103	41	12	1.31818
2623	14460	GATA1	Gata1	ortholog_one2one	0.139876	760	640	112	647	498	62	8	37	-1.61111
2624	14461	GATA2	Gata2	ortholog_one2one	0.0164544	801	876	122	715	828	119	2	11	-0.75
2625	14462	GATA3	Gata3	ortholog_one2one	0.0204458	876	858	248	799	773	218	630	424	0.474654
2626	14463	GATA4	Gata4	ortholog_one2one	0.0493889	806	969	228	705	840	167	1	3	-0.181818
2627	14465	GATA6	Gata6	ortholog_one2one	0.0737193	935	1012	406	870	921	360	142	7	7.94118
2628	67092	GATM	Gatm	ortholog_one2one	0.064678	890	1028	286	829	956	265	29	608	-14.8462
2629	14466	GBA	Gba	ortholog_one2one	0.128109	739	1053	220	693	972	209	481	61	5.91549
2631	14467	GBAS	Gbas	ortholog_one2one	0.0806817	957	834	96	907	799	92	677	7	39.4118
2632	74185	GBE1	Gbe1	ortholog_one2one	0.0884415	938	999	253	881	876	228	478	840	-0.741803
2636	231044	GBX1	Gbx1	ortholog_one2one	0.0780813	762	265	28	684	224	27	68	632	-7.23077
2637	14472	GBX2	Gbx2	ortholog_one2one	0.0131602	780	757	108	718	686	103	59	16	1.65385
2638	14473	GC	Gc	ortholog_one2one	0.219046	828	602	246	704	399	138	2276	426	4.24312
2639	270076	GCDH	Gcdh	ortholog_one2one	0.0767721	933	1042	192	848	940	160	6	336	-20.625
2641	14526	GCG	Gcg	ortholog_one2one	0.126118	758	427	78	676	270	36	599	250	1.34231
2642	14527	GCGR	Gcgr	ortholog_one2one	0.0881764	789	935	207	716	762	147	94	16	3
2643	14528	GCH1	Gch1	ortholog_one2one	0.120626	904	1017	337	820	871	280	499	298	0.652597
2644	320415	GCHFR	Gchfr	ortholog_one2one	0.0876866	908	1036	268	822	891	206	840	402	1.06311
2645	103988	GCK	Gck	ortholog_one2one	0.0354016	851	817	89	809	646	70	24	5	1.26667
2646	231103	GCKR	Gckr	ortholog_one2one	0.130936	838	802	294	709	611	166	174	138	0.243243
2648	14534	KAT2A	Kat2a	ortholog_one2one	0.016621	873	1018	158	834	967	152	60	29	0.794872
2649	14536	NR6A1	Nr6a1	ortholog_one2one	0.0282802	794	681	24	689	634	21	41	1	3.63636
2650	14537	GCNT1	Gcnt1	ortholog_one2one	0.124361	874	952	229	800	842	196	92	214	-1.19608
2651	14538	GCNT2	Gcnt2	ortholog_one2one	0.167466	892	931	169	810	870	156	354	2	29.3333
2658	12165	GDF2	Gdf2	ortholog_one2one	0.143655	809	927	134	723	768	104	29	11	0.857143
2660	17700	MSTN	Mstn	ortholog_one2one	0.0504435	811	362	46	746	254	29	1339	474	1.78719
2661	14566	GDF9	Gdf9	ortholog_one2one	0.22342	806	732	39	707	698	36	27	1	2.36364
2662	14560	GDF10	Gdf10	ortholog_one2one	0.093922	845	989	184	769	911	168	1295	624	1.05836
2664	14567	GDI1	Gdi1	ortholog_one2one	0.0181782	924	947	355	892	909	342	478	248	0.891473
2665	14569	GDI2	Gdi2	ortholog_one2one	0.0336484	942	1000	180	865	922	163	17	1	1.45455
2668	14573	GDNF	Gdnf	ortholog_one2one	0.191244	801	838	119	699	751	90	1	2	-0.0909091
2669	14579	GEM	Gem	ortholog_one2one	0.0339465	930	876	257	866	775	227	2680	232	10.1157
2670	14580	GFAP	Gfap	ortholog_one2one	0.0927288	861	1003	422	830	971	416	40	196	-3.12
2671	11692	GFER	Gfer	ortholog_one2one	0.125982	786	1058	9	696	992	10	4	17	-0.928571
2672	14581	GFI1	Gfi1	ortholog_one2one	0.0637952	795	757	231	681	646	188	85	1335	-13.1579
2673	14583	GFPT1	Gfpt1	ortholog_one2one	0.0120429	954	830	178	898	766	164	198	3	15
2674	14585	GFRA1	Gfra1	ortholog_one2one	0.0663401	876	997	201	808	913	183	26	181	-4.30556
2675	14586	GFRA2	Gfra2	ortholog_one2one	0.0555113	822	901	201	786	869	197	14	33	-0.791667
2676	14587	GFRA3	Gfra3	ortholog_one2one	0.272015	783	415	50	686	328	29	16	375	-13.8077
2677	56316	GGCX	Ggcx	ortholog_one2one	0.141294	937	1022	159	867	935	138	9	27	-0.947368
2683	14595	B4GALT1	B4galt1	ortholog_one2one	0.167346	790	1039	227	696	945	199	1	69	-6.18182
2686	207182	GGT7	Ggt7	ortholog_one2one	0.0439344	817	884	237	784	861	233	1	1592	-144.636
2687	23887	GGT5	Ggt5	ortholog_one2one	0.172819	884	695	150	794	603	132	43	5	2.53333
2690	14600	GHR	Ghr	ortholog_one2one	0.478152	926	1059	356	868	970	321	1789	1232	0.44847
2691	14601	GHRH	Ghrh	ortholog_one2one	0.142873	820	405	84	714	227	31	1269	17	46.3704
2692	14602	GHRHR	Ghrhr	ortholog_one2one	0.173216	792	400	117	691	225	31	24	9	0.789474
2693	208188	GHSR	Ghsr	ortholog_one2one	0.0250764	759	385	62	688	202	27	1	2	-0.0909091
2694	14603	GIF	Gif	ortholog_one2one	0.221336	809	393	95	699	220	34	647	5	42.8
2695	14607	GIP	Gip	ortholog_one2one	0.234909	767	414	64	676	252	26	219	30	4.725
2696	381853	GIPR	Gipr	ortholog_one2one	0.140279	780	437	63	689	298	30	10	9	0.0526316
2697	414089	GJA1	Gja6	ortholog_one2one	0.294759	940	620	93	886	542	87	1449	37	30.0426
2700	14611	GJA3	Gja3	ortholog_one2one	0.088437	773	489	84	686	329	43	23	3	1.53846
2701	14612	GJA4	Gja4	ortholog_one2one	0.077949	899	980	374	834	887	333	32	12	0.909091
2702	14613	GJA5	Gja5	ortholog_one2one	0.12268	834	602	97	756	509	81	1	1	0
2703	14616	GJA8	Gja8	ortholog_one2one	0.0692181	769	437	68	680	263	27	193	8	10.2778
2705	14618	GJB1	Gjb1	ortholog_one2one	0.0134929	913	1010	311	839	879	263	948	251	2.6705
2706	14619	GJB2	Gjb2	ortholog_one2one	0.0386512	905	1037	284	821	924	224	2827	680	3.11159
2707	14620	GJB3	Gjb3	ortholog_one2one	0.0842524	844	928	219	767	838	196	360	68	3.74359
2709	14622	GJB5	Gjb5	ortholog_one2one	0.152402	795	677	178	718	547	145	124	9	6.05263
2710	14933	GK	Gyk	ortholog_one2one	0.0365257	867	1040	164	750	918	128	28	122	-2.47368
2712	14626	GK2	Gk2	ortholog_one2one	0.159966	803	452	104	695	302	38	337	278	0.204861
2717	11605	GLA	Gla	ortholog_one2one	0.260887	920	963	160	832	891	149	55	8	2.61111
2719	14734	GPC3	Gpc3	ortholog_one2one	0.0811268	871	989	330	797	941	312	119	51	1.11475
2720	12091	GLB1	Glb1	ortholog_one2one	0.254169	933	906	133	851	846	118	145	50	1.58333
2729	14629	GCLC	Gclc	ortholog_one2one	0.0540236	927	993	240	868	894	210	6	106	-6.25
2730	14630	GCLM	Gclm	ortholog_one2one	0.0635986	944	1066	240	876	958	199	53	36	0.369565
2731	104174	GLDC	Gldc	ortholog_one2one	0.0697137	880	1020	268	828	907	235	1588	362	3.2957
2733	74412	GLE1	Gle1	ortholog_one2one	0.170424	893	841	116	827	780	111	15	2	1.08333
2734	20340	GLG1	Glg1	ortholog_one2one	0.0344554	892	947	167	845	917	165	46	2	3.66667
2735	14632	GLI1	Gli1	ortholog_one2one	0.141269	866	449	50	816	277	38	347	8	18.8333
2736	14633	GLI2	Gli2	ortholog_one2one	0.0807594	847	928	171	771	886	169	3	63	-4.61538
2737	14634	GLI3	Gli3	ortholog_one2one	0.114168	873	892	262	826	864	257	40	4	2.57143
2739	109801	GLO1	Glo1	ortholog_one2one	0.0533697	962	1048	162	897	963	143	260	44	4
2740	14652	GLP1R	Glp1r	ortholog_one2one	0.0486642	799	469	89	704	302	37	36	8	1.55556
2741	14654	GLRA1	Glra1	ortholog_one2one	0.00907606	805	673	134	693	569	86	113	2	9.25
2742	237213	GLRA2	Glra2	ortholog_one2one	0.0226403	829	939	183	718	908	181	1581	209	6.26484
2743	14658	GLRB	Glrb	ortholog_one2one	0.020767	928	936	324	896	883	316	638	485	0.309091
2744	14660	GLS	Gls	ortholog_one2one	0.071946	821	875	129	766	836	126	28	48	-0.526316
2745	93692	GLRX	Glrx	ortholog_one2one	0.111963	908	1065	327	815	965	286	335	55	4.30769
2752	14645	GLUL	Glul	ortholog_one2one	0.0559866	893	1029	226	812	960	198	106	72	0.414634
2760	14667	GM2A	Gm2a	ortholog_one2one	0.259048	905	1042	299	819	926	252	9	78	-3.63158
2762	218138	GMDS	Gmds	ortholog_one2one	0.0287044	937	1063	267	853	1001	249	230	200	0.142857
2764	63985	GMFB	Gmfb	ortholog_one2one	0.0200669	951	925	111	904	877	108	118	233	-0.898437
2766	66355	GMPR	Gmpr	ortholog_one2one	0.0359317	870	616	150	791	584	144	149	446	-1.86792
2767	14672	GNA11	Gna11	ortholog_one2one	0.00190991	955	1037	301	918	995	290	21	7	0.823529
2768	14673	GNA12	Gna12	ortholog_one2one	0.00568182	843	1045	135	805	992	124	2	5	-0.25
2769	14676	GNA15	Gna15	ortholog_one2one	0.0316436	896	836	241	786	727	189	446	4	31.5714
2770	14677	GNAI1	Gnai1	ortholog_one2one	0	945	1037	311	891	996	297	990	1738	-0.748
2771	14678	GNAI2	Gnai2	ortholog_one2one	0.0125643	858	1021	268	761	957	248	15	23	-0.32
2773	14679	GNAI3	Gnai3	ortholog_one2one	0.0284787	945	946	216	879	835	194	136	59	1.11594
2774	14680	GNAL	Gnal	ortholog_one2one	0.0680318	909	900	331	869	851	322	3	36	-2.53846
2775	14681	GNAO1	Gnao1	ortholog_one2one	0.048652	897	1023	403	863	988	393	321	383	-0.187311
2776	14682	GNAQ	Gnaq	ortholog_one2one	0.00408998	911	942	290	867	906	278	15	14	0.0416667
2778	14683	GNAS	Gnas	ortholog_one2one	0.417257	898	677	117	845	640	112	1	1	0
2779	14685	GNAT1	Gnat1	ortholog_one2one	0.00177857	770	530	79	689	331	43	14	58	-1.83333
2780	14686	GNAT2	Gnat2	ortholog_one2one	0.0396202	749	712	30	673	634	19	111	3	8.30769
2781	14687	GNAZ	Gnaz	ortholog_one2one	0.00883002	880	1009	356	846	974	349	104	868	-6.70175
2782	14688	GNB1	Gnb1	ortholog_one2one	0.00107585	955	822	141	904	788	136	24	1	2.09091
2783	14693	GNB2	Gnb2	ortholog_one2one	0	942	1059	190	869	1014	183	136	208	-0.493151
2784	14695	GNB3	Gnb3	ortholog_one2one	0.023356	834	598	96	766	459	55	1	10	-0.818182
2785	14704	GNG3	Gng3	ortholog_one2one	0	879	1061	447	849	1030	438	270	439	-0.603571
2786	14706	GNG4	Gng4	ortholog_one2one	0.00762155	867	989	347	819	963	341	311	20	9.7
2788	14708	GNG7	Gng7	ortholog_one2one	0.0184704	756	996	218	698	960	213	3	936	-71.7692
2790	14700	GNG10	Gng10	ortholog_one2one	0.0455316	941	979	140	882	924	138	442	167	1.55367
2791	66066	GNG11	Gng11	ortholog_one2one	0	916	1053	372	850	980	346	1528	133	9.75524
2792	14699	GNGT1	Gngt1	ortholog_one2one	0.0162767	775	441	99	691	279	44	100	15	3.4
2793	14710	GNGT2	Gngt2	ortholog_one2one	0.172306	730	902	290	626	778	234	4	211	-14.7857
2794	14670	GNL1	Gnl1	ortholog_one2one	0.0371491	866	1026	233	815	988	225	1	24	-2.09091
2796	14714	GNRH1	Gnrh1	ortholog_one2one	0.3325	780	559	26	698	495	16	2	253	-20.9167
2798	14715	GNRHR	Gnrhr	ortholog_one2one	0.0884985	778	333	98	676	205	37	20	12	0.363636
2799	75612	GNS	Gns	ortholog_one2one	0.0561616	932	956	303	853	881	274	233	7	13.2941
2800	76899	GOLGA1	Golga1	ortholog_one2one	0.209684	862	771	123	814	719	116	3	1	0.181818
2802	269682	GOLGA3	Golga3	ortholog_one2one	0.0848808	847	853	84	789	804	76	1	2	-0.0909091
2803	54214	GOLGA4	Golga4	ortholog_one2one	0.194562	881	848	156	833	797	149	83	99	-0.172043
2804	224139	GOLGB1	Golgb1	ortholog_one2one	0.21597	892	522	64	841	441	58	42	4	2.71429
2805	14718	GOT1	Got1	ortholog_one2one	0.0904697	954	1083	271	890	1003	246	470	1463	-2.06875
2806	14719	GOT2	Got2	ortholog_one2one	0.0482998	963	992	128	889	940	119	545	1	49.4545
2810	55948	SFN	Sfn	ortholog_one2one	0.0121428	925	791	123	854	730	118	884	392	1.22388
2811	14723	GP1BA	Gp1ba	ortholog_one2one	0.518847	791	304	45	677	244	25	26	554	-14.6667
2812	14724	GP1BB	Gp1bb	ortholog_one2one	0.0730822	683	1014	54	613	977	54	19	71	-1.7931
2813	67133	GP2	Gp2	ortholog_one2one	0.353408	819	611	58	711	499	34	164	112	0.42623
2814	14729	GP5	Gp5	ortholog_one2one	0.252581	777	756	59	672	683	50	35	33	0.0465116
2815	54368	GP9	Gp9	ortholog_one2one	0.171335	780	774	111	670	637	74	17	43	-0.962963
2817	14733	GPC1	Gpc1	ortholog_one2one	0.0592551	950	1056	331	902	1020	321	344	1138	-2.24294
2819	14555	GPD1	Gpd1	ortholog_one2one	0.056073	877	990	237	806	911	211	37	179	-3.02128
2820	14571	GPD2	Gpd2	ortholog_one2one	0.0543692	835	885	84	760	841	79	52	53	-0.016129
2822	14756	GPLD1	Gpld1	ortholog_one2one	0.196512	831	1032	180	749	950	164	3	224	-17
2823	234267	GPM6A	Gpm6a	ortholog_one2one	0.0148275	909	949	326	877	913	315	1317	743	0.762284
2824	14758	GPM6B	Gpm6b	ortholog_one2one	0.0310536	937	980	373	906	947	363	1206	2152	-0.777961
2825	241070	GPR1	Gpr1	ortholog_one2one	0.197913	822	938	237	751	893	226	12	1	1
2826	12777	CCR10	Ccr10	ortholog_one2one	0.10142	823	387	54	751	215	14	91	4	6.21429
2827	14748	GPR3	Gpr3	ortholog_one2one	0.0746089	810	690	194	730	588	154	354	1	32.0909
2828	319197	GPR4	Gpr4	ortholog_one2one	0.0300641	827	452	87	739	271	50	5	2	0.25
2829	23832	XCR1	Xcr1	ortholog_one2one	0.13556	771	494	67	678	347	27	21	104	-2.67742
2830	140741	GPR6	Gpr6	ortholog_one2one	0.0350554	813	864	241	751	837	239	15	302	-11.48
2833	12766	CXCR3	Cxcr3	ortholog_one2one	0.0966691	786	712	203	664	626	168	47	12	1.59091
2834	226278	PRLHR	Prlhr	ortholog_one2one	0.0464797	636	365	36	575	296	31	109	492	-3.21849
2835	14738	GPR12	Gpr12	ortholog_one2one	0.0698413	827	852	168	730	812	162	356	30	8.15
2837	217369	UTS2R	Uts2r	ortholog_one2one	0.0679058	700	517	123	607	401	79	2	1	0.0909091
2838	71223	GPR15	Gpr15	ortholog_one2one	0.244994	781	502	88	673	359	42	390	568	-0.445
2840	574402	GPR17	Gpr17	ortholog_one2one	0.0322313	862	852	344	833	788	337	20	91	-2.36667
2841	110168	GPR18	Gpr18	ortholog_one2one	0.111684	832	859	387	712	755	323	707	168	3.02809
2842	14760	GPR19	Gpr19	ortholog_one2one	0.062585	893	893	161	848	848	154	285	1	25.8182
2843	239530	GPR20	Gpr20	ortholog_one2one	0.0837579	836	590	85	774	454	69	66	4	4.42857
2844	338346	GPR21	Gpr21	ortholog_one2one	0.131506	802	711	113	723	647	98	35	40	-0.111111
2845	73010	GPR22	Gpr22	ortholog_one2one	0.0352217	790	903	235	745	879	231	173	69	1.31646
2846	78134	LPAR4	Lpar4	ortholog_one2one	0.0173797	815	940	148	751	901	145	14	7	0.411765
2847	207911	MCHR1	Mchr1	ortholog_one2one	0.0222978	807	959	193	722	939	194	2	10	-0.666667
2848	383563	GPR25	Gpr25	ortholog_one2one	0.148993	750	594	64	669	454	41	164	79	0.955056
2849	233919	GPR26	Gpr26	ortholog_one2one	0.0259961	726	745	240	690	692	234	357	6	21.9375
2850	14761	GPR27	Gpr27	ortholog_one2one	0.0140312	809	612	97	708	488	72	8	1	0.636364
2852	76854	GPER1	Gper1	ortholog_one2one	0.0330734	876	1009	277	820	961	266	6	2	0.333333
2853	436440	GPR31	Gpr31b	ortholog_one2one	0.235954	742	577	55	662	440	42	13	949	-40.6957
2857	23890	GPR34	Gpr34	ortholog_one2one	0.0877826	877	858	235	781	774	202	38	183	-3.02083
2859	64095	GPR35	Gpr35	ortholog_one2one	0.157122	860	673	150	725	475	86	223	144	0.512987
2861	14763	GPR37	Gpr37	ortholog_one2one	0.115499	921	616	152	872	491	143	514	44	8.7037
2863	71111	GPR39	Gpr39	ortholog_one2one	0.0843882	892	1030	241	821	900	194	9	15	-0.315789
2864	233081	FFAR1	Ffar1	ortholog_one2one	0.0703408	537	121	8	466	104	7	1	207	-18.7273
2867	233079	FFAR2	Ffar2	ortholog_one2one	0.0847458	801	837	215	676	726	167	60	16	1.69231
2868	14772	GRK4	Grk4	ortholog_one2one	0.281755	853	560	67	818	476	60	19	4	1.07143
2869	14773	GRK5	Grk5	ortholog_one2one	0.0360472	882	1015	319	800	935	293	18	17	0.037037
2870	26385	GRK6	Grk6	ortholog_one2one	0.0339301	894	919	211	821	875	203	50	31	0.463415
2872	17347	MKNK2	Mknk2	ortholog_one2one	0.0205148	863	969	259	778	870	229	73	184	-1.33735
2873	209318	GPS1	Gps1	ortholog_one2one	0.0196465	965	1026	195	897	978	185	274	3	20.8462
2874	56310	GPS2	Gps2	ortholog_one2one	0.0333977	657	1013	16	600	952	17	290	85	2.15789
2875	76282	GPT	Gpt	ortholog_one2one	0.0532038	844	1030	183	754	918	137	4	57	-3.78571
2876	14775	GPX1	Gpx1	ortholog_one2one	NA	914	1012	341	823	896	293	342	13	14.3043
2877	14776	GPX2	Gpx2	ortholog_one2one	NA	896	787	202	795	716	178	559	155	2.44848
2878	14778	GPX3	Gpx3	ortholog_one2one	NA	918	1030	384	846	956	351	2012	2761	-0.370425
2879	625249	GPX4	Gpx4	ortholog_one2one	NA	930	1088	286	841	1005	243	350	4	24.7143
2880	14780	GPX5	Gpx5	ortholog_one2one	0.303897	784	393	73	670	217	23	90	6	5.25
2882	67305	GPX7	Gpx7	ortholog_one2one	0.102584	878	1029	316	802	959	290	147	100	0.427273
2885	14784	GRB2	Grb2	ortholog_one2one	0.00458926	903	988	196	834	940	185	1	11	-0.909091
2886	14786	GRB7	Grb7	ortholog_one2one	0.0780767	898	1014	294	831	896	258	601	512	0.170498
2887	14783	GRB10	Grb10	ortholog_one2one	0.0634721	923	1020	328	870	985	318	15	64	-1.96
2888	50915	GRB14	Grb14	ortholog_one2one	0.152453	931	1050	284	869	986	259	573	101	4.25225
2889	107746	RAPGEF1	Rapgef1	ortholog_one2one	0.0701584	825	950	83	728	903	76	12	10	0.1
2890	14799	GRIA1	Gria1	ortholog_one2one	0.0419386	863	961	408	837	934	401	295	360	-0.213115
2891	14800	GRIA2	Gria2	ortholog_one2one	0.02394	845	1003	430	805	977	424	251	230	0.0875
2892	53623	GRIA3	Gria3	ortholog_one2one	0.0461804	872	980	312	839	945	304	187	3200	-15.2944
2893	14802	GRIA4	Gria4	ortholog_one2one	0.0231843	845	959	300	780	929	293	74	28	1.21053
2894	14803	GRID1	Grid1	ortholog_one2one	0.0133486	853	973	496	823	939	483	2	15	-1.08333
2895	14804	GRID2	Grid2	ortholog_one2one	0.0234542	813	935	161	722	902	153	1396	1	126.818
2896	14824	GRN	Grn	ortholog_one2one	0.191602	903	1060	440	810	947	381	356	435	-0.215847
2897	14805	GRIK1	Grik1	ortholog_one2one	0.0655803	868	564	188	804	444	156	256	33	5.18605
2898	14806	GRIK2	Grik2	ortholog_one2one	0.012987	840	948	385	808	914	380	5	23	-1.2
2899	14807	GRIK3	Grik3	ortholog_one2one	0.00550173	783	923	208	730	876	206	5	24	-1.26667
2900	110637	GRIK4	Grik4	ortholog_one2one	0.01868	818	839	216	745	771	200	6	1	0.454545
2901	14809	GRIK5	Grik5	ortholog_one2one	0.00859454	873	1019	316	829	982	313	55	914	-13.2154
2902	14810	GRIN1	Grin1	ortholog_one2one	0.017608	865	992	419	834	958	414	22	233	-6.59375
2903	14811	GRIN2A	Grin2a	ortholog_one2one	0.0389721	871	511	154	821	400	141	244	47	3.45614
2904	14812	GRIN2B	Grin2b	ortholog_one2one	0.0111818	793	885	167	698	837	153	41	22	0.59375
2905	14813	GRIN2C	Grin2c	ortholog_one2one	0.0583645	815	979	315	774	925	309	2	209	-17.25
2906	14814	GRIN2D	Grin2d	ortholog_one2one	0.012518	815	882	118	718	853	114	41	5	2.4
2907	66168	GRINA	Grina	ortholog_one2one	0.0572738	941	1075	236	878	1029	213	171	31	3.41463
2908	14815	NR3C1	Nr3c1	ortholog_one2one	0.153027	907	850	101	841	794	91	492	21	15.1935
2909	232906	ARHGAP35	Grlf1	ortholog_one2one	0.0215671	899	1058	261	859	1018	251	15	8	0.388889
2911	14816	GRM1	Grm1	ortholog_one2one	0.0421706	842	880	298	787	859	295	58	259	-2.95588
2912	108068	GRM2	Grm2	ortholog_one2one	0.0203488	816	712	181	748	627	164	27	137	-2.97297
2913	108069	GRM3	Grm3	ortholog_one2one	0.0296354	873	680	270	830	586	257	1555	130	10.1786
2914	268934	GRM4	Grm4	ortholog_one2one	0.0233484	797	989	140	705	954	138	5	64	-3.93333
2915	108071	GRM5	Grm5	ortholog_one2one	0.0378334	847	594	179	802	478	170	42	828	-15.1154
2916	108072	GRM6	Grm6	ortholog_one2one	0.0359281	826	456	73	716	348	35	267	468	-0.725632
2917	108073	GRM7	Grm7	ortholog_one2one	0.00604888	844	783	250	768	714	239	131	143	-0.0851064
2918	14823	GRM8	Grm8	ortholog_one2one	0.0518576	773	902	220	699	851	211	2	17	-1.25
2922	225642	GRP	Grp	ortholog_one2one	0.280677	861	897	203	799	866	197	118	231	-0.882812
2923	14827	PDIA3	Pdia3	ortholog_one2one	0.0939927	938	1018	187	856	963	171	78	59	0.275362
2925	14829	GRPR	Grpr	ortholog_one2one	0.111247	819	413	80	719	265	40	572	3	43.7692
2926	231413	GRSF1	Grsf1	ortholog_one2one	0.111546	955	916	124	916	865	121	33	1	2.90909
2928	195333	GSC2	Gsc2	ortholog_one2one	0.11817	763	491	65	668	335	32	349	49	5.08475
2932	56637	GSK3B	Gsk3b	ortholog_one2one	0.0153113	894	802	126	863	771	123	1	1	0
2934	227753	GSN	Gsn	ortholog_one2one	0.0680628	917	1043	389	845	969	364	17	664	-23.963
2935	14852	GSPT1	Gspt1	ortholog_one2one	0.118286	959	962	210	898	903	200	1	5	-0.363636
2936	14782	GSR	Gsr	ortholog_one2one	0.0873331	946	1047	304	869	951	272	47	148	-1.77193
2937	14854	GSS	Gss	ortholog_one2one	0.186255	957	1061	183	886	969	167	4	99	-6.78571
2947	14866	GSTM3	Gstm5	ortholog_one2one	0.100402	933	1051	321	880	1009	308	258	13	10.6522
2952	14871	GSTT1	Gstt1	ortholog_one2one	0.1501	918	1052	314	854	948	260	61	1159	-15.4648
2954	14874	GSTZ1	Gstz1	ortholog_one2one	0.155883	941	1061	250	872	962	203	306	940	-2.00633
2956	17688	MSH6	Msh6	ortholog_one2one	0.147081	947	981	382	887	920	362	27	1114	-29.3784
2958	235459	GTF2A2	Gtf2a2	ortholog_one2one	0.0151456	948	1040	195	878	958	185	1	58	-5.18182
2959	229906	GTF2B	Gtf2b	ortholog_one2one	0.00285009	935	995	132	876	938	128	89	2	7.25
2960	74197	GTF2E1	Gtf2e1	ortholog_one2one	0.0724002	946	895	221	904	831	215	57	6	3.1875
2961	68153	GTF2E2	Gtf2e2	ortholog_one2one	0.0697104	944	1057	263	876	994	254	43	168	-2.35849
2962	98053	GTF2F1	Gtf2f1	ortholog_one2one	0.0235113	953	1019	162	895	956	157	39	259	-4.4898
2963	68705	GTF2F2	Gtf2f2	ortholog_one2one	0.0223026	947	1046	224	898	986	216	47	258	-3.70175
2965	14884	GTF2H1	Gtf2h1	ortholog_one2one	0.0416077	932	1006	178	889	946	174	21	6	0.9375
2967	209357	GTF2H3	Gtf2h3	ortholog_one2one	0.0418707	797	1009	94	746	960	91	31	4	1.92857
2968	14885	GTF2H4	Gtf2h4	ortholog_one2one	0.01155	949	1023	285	878	967	270	150	12	6.27273
2969	14886	GTF2I	Gtf2i	ortholog_one2one	0.0210201	923	1045	99	873	994	93	756	14	30.9167
2971	66596	GTF3A	Gtf3a	ortholog_one2one	0.174485	905	1022	170	829	956	161	2	29	-2.25
2972	72308	BRF1	Brf1	ortholog_one2one	0.0533528	813	965	14	764	914	15	1	75	-6.72727
2975	233863	GTF3C1	Gtf3c1	ortholog_one2one	0.143713	952	789	149	904	750	144	146	1	13.1818
2976	71752	GTF3C2	Gtf3c2	ortholog_one2one	0.187934	954	701	99	892	658	97	13	118	-4.56522
2977	234889	GUCY1A2	Gucy1a2	ortholog_one2one	0.101376	856	416	69	775	286	36	177	79	1.10112
2978	14913	GUCA1A	Guca1a	ortholog_one2one	0.0223376	814	953	51	729	813	40	1	22	-1.90909
2979	107477	GUCA1B	Guca1b	ortholog_one2one	0.0649104	770	596	85	671	487	58	5	2	0.25
2980	14915	GUCA2A	Guca2a	ortholog_one2one	0.315554	824	489	101	716	326	58	566	36	11.5217
2981	14916	GUCA2B	Guca2b	ortholog_one2one	0.173045	787	673	148	704	485	86	1009	55	14.6769
2982	60596	GUCY1A3	Gucy1a3	ortholog_one2one	0.0689241	889	938	288	826	906	280	198	961	-3.66827
2983	54195	GUCY1B3	Gucy1b3	ortholog_one2one	0.00872141	927	1047	382	888	1007	372	322	156	1
2984	14917	GUCY2C	Gucy2c	ortholog_one2one	0.14863	832	542	163	711	356	86	137	1	12.3636
2987	14923	GUK1	Guk1	ortholog_one2one	0.098371	887	1052	140	808	999	130	6	17	-0.6875
2990	110006	GUSB	Gusb	ortholog_one2one	0.168687	884	1061	347	789	943	302	1	625	-56.7273
2992	27357	GYG1	Gyg	ortholog_one2one	0.214051	930	1051	293	858	973	271	318	150	1.05
2993	14934	GYPA	Gypa	ortholog_one2one	0.605586	729	794	101	628	671	79	17	42	-0.925926
2995	71683	GYPC	Gypc	ortholog_one2one	0.268289	885	1037	391	784	929	338	454	40	8.28
2997	14936	GYS1	Gys1	ortholog_one2one	0.0171743	923	1053	295	863	987	275	96	240	-1.35849
2998	232493	GYS2	Gys2	ortholog_one2one	0.0524757	815	676	197	717	487	122	1520	353	3.21488
3000	14919	GUCY2D	Gucy2e	ortholog_one2one	0.101873	824	345	77	728	188	22	50	9	2.15789
3001	14938	GZMA	Gzma	ortholog_one2one	0.353525	872	569	250	748	400	184	863	87	8
3003	14945	GZMK	Gzmk	ortholog_one2one	0.276482	858	497	101	734	337	59	1029	3	78.9231
3004	16904	GZMM	Gzmm	ortholog_one2one	0.187154	813	509	92	700	440	72	224	1	20.2727
3005	14958	H1F0	H1f0	ortholog_one2one	0.0488744	939	1069	321	885	1009	291	247	57	2.83582
3006	50708	HIST1H1C	Hist1h1c	ortholog_one2one	0.0251316	889	1031	306	808	938	271	550	39	10.4286
3007	14957	HIST1H1D	Hist1h1d	ortholog_one2one	0.0391178	759	382	36	646	308	23	17	229	-7.85185
3008	50709	HIST1H1E	Hist1h1e	ortholog_one2one	0.0320477	725	445	25	627	374	23	50	2	4
3010	107970	HIST1H1T	Hist1h1t	ortholog_one2one	0.162803	787	416	54	704	288	25	5	16	-0.733333
3014	15270	H2AFX	H2afx	ortholog_one2one	0.0126568	897	1010	329	844	952	318	31	1891	-45.3659
3015	51788	H2AFZ	H2afz	ortholog_one2one	0	949	964	318	877	906	303	246	37	4.44681
3017	319186	HIST1H2BD	Hist1h2bm	ortholog_one2one	0	891	399	70	816	365	60	452	223	0.982833
3018	319178	HIST1H2BB	Hist1h2bb	ortholog_one2one	0.008449	744	351	32	642	317	25	44	1104	-19.6296
3021	15081	H3F3B	H3f3b	ortholog_one2one	0.000999981	801	848	90	765	777	89	86	7	4.64706
3024	80838	HIST1H1A	Hist1h1a	ortholog_one2one	0.0422108	729	257	31	632	212	20	34	251	-4.93182
3026	226243	HABP2	Habp2	ortholog_one2one	0.174291	837	842	299	719	649	174	89	127	-0.383838
3028	15108	HSD17B10	Hsd17b10	ortholog_one2one	0.155199	952	1069	223	859	968	195	136	423	-1.96575
3029	14651	HAGH	Hagh	ortholog_one2one	0.0707373	942	1054	275	869	942	230	96	25	2.02857
3030	97212	HADHA	Hadha	ortholog_one2one	0.170156	931	1066	189	858	973	172	1	557	-50.5455
3032	231086	HADHB	Hadhb	ortholog_one2one	0.118311	947	968	230	883	884	208	107	85	0.231579
3033	15107	HADH	Hadh	ortholog_one2one	0.069271	945	1061	275	878	964	237	424	653	-0.52765
3034	15109	HAL	Hal	ortholog_one2one	0.0631478	827	933	271	678	755	165	116	366	-1.98413
3035	15115	HARS	Hars	ortholog_one2one	0.0577795	954	947	151	894	890	147	71	69	0.0253165
3036	15116	HAS1	Has1	ortholog_one2one	0.0191454	855	635	131	779	502	107	125	2	10.25
3037	15117	HAS2	Has2	ortholog_one2one	0.0100369	927	955	337	848	909	321	93	13	3.47826
3038	15118	HAS3	Has3	ortholog_one2one	0.0235714	820	460	82	746	312	58	1	23	-2
3046	15135	HBE1	Hbb-y	ortholog_one2one	0.15331	781	444	100	666	288	40	65	6	3.6875
3050	15126	HBZ	Hba-x	ortholog_one2one	0.0767974	730	495	72	652	368	47	53	165	-1.77778
3052	15159	HCCS	Hccs	ortholog_one2one	0.152608	941	998	124	865	932	119	41	23	0.545455
3053	15160	SERPIND1	Serpind1	ortholog_one2one	0.125219	826	851	263	725	703	176	372	100	2.47273
3054	15161	HCFC1	Hcfc1	ortholog_one2one	0.0515329	833	974	62	761	920	62	29	82	-1.35897
3055	15162	HCK	Hck	ortholog_one2one	0.0712634	878	907	478	759	747	376	508	319	0.574468
3059	15163	HCLS1	Hcls1	ortholog_one2one	0.159678	878	935	455	768	799	357	1024	931	0.098831
3060	15171	HCRT	Hcrt	ortholog_one2one	0.118501	822	672	67	717	611	47	19	13	0.26087
3061	230777	HCRTR1	Hcrtr1	ortholog_one2one	0.0566853	782	548	44	693	490	23	47	470	-7.42105
3062	387285	HCRTR2	Hcrtr2	ortholog_one2one	0.0494733	821	392	77	726	224	31	1295	5	86
3064	15194	HTT	Htt	ortholog_one2one	0.0972816	863	751	80	808	705	73	31	1	2.72727
3066	15182	HDAC2	Hdac2	ortholog_one2one	0.00347692	958	889	191	903	848	185	10	5	0.333333
3067	15186	HDC	Hdc	ortholog_one2one	0.12835	816	870	130	699	750	95	274	187	0.441624
3069	110611	HDLBP	Hdlbp	ortholog_one2one	0.0210124	949	1065	292	892	984	263	1	3	-0.181818
3070	15201	HELLS	Hells	ortholog_one2one	0.0860123	920	875	334	866	815	320	494	621	-0.251984
3071	105855	NCKAP1L	Nckap1l	ortholog_one2one	0.0583791	875	891	417	762	779	349	764	85	7.14737
3073	15211	HEXA	Hexa	ortholog_one2one	0.181854	854	1027	266	772	936	234	4	19	-1.07143
3074	15212	HEXB	Hexb	ortholog_one2one	0.291631	930	1053	278	847	967	252	211	1227	-4.59729
3077	15216	HFE	Hfe	ortholog_one2one	0.234343	863	1022	198	761	908	161	22	29	-0.21875
3081	15233	HGD	Hgd	ortholog_one2one	0.0715268	837	854	364	723	672	236	139	256	-0.785235
3082	15234	HGF	Hgf	ortholog_one2one	0.0991718	838	873	195	755	765	155	6	6	0
3083	54426	HGFAC	Hgfac	ortholog_one2one	0.0967005	782	983	226	693	811	153	75	163	-1.03529
3084	211323	NRG1	Nrg1	ortholog_one2one	0.354568	820	906	175	740	846	164	7	31	-1.41176
3087	15242	HHEX	Hhex	ortholog_one2one	0.0624426	899	1019	361	805	869	285	88	40	0.96
3090	15248	HIC1	Hic1	ortholog_one2one	0.0203739	851	989	250	783	911	229	4	3	0.0769231
3091	15251	HIF1A	Hif1a	ortholog_one2one	0.117053	909	897	180	842	832	168	216	10	10.3
3092	215114	HIP1	Hip1	ortholog_one2one	0.0754274	883	921	200	829	888	195	5	1	0.363636
3093	53323	UBE2K	Ube2k	ortholog_one2one	0	969	764	108	914	725	108	6	2	0.333333
3094	15254	HINT1	Hint1	ortholog_one2one	0.0506667	937	1064	256	841	975	223	60	3	4.38462
3096	110521	HIVEP1	Hivep1	ortholog_one2one	0.255218	848	911	126	776	867	124	12	80	-3.09091
3097	15273	HIVEP2	Hivep2	ortholog_one2one	0.114187	838	955	237	779	917	232	108	1345	-10.4831
3098	15275	HK1	Hk1	ortholog_one2one	0.0656075	931	1043	243	875	998	230	127	297	-1.24088
3099	15277	HK2	Hk2	ortholog_one2one	0.0402816	882	994	260	792	912	233	48	885	-14.431
3101	212032	HK3	Hk3	ortholog_one2one	0.133982	860	1002	454	734	861	362	42	129	-1.67308
3104	100090	ZBTB48	Zbtb48	ortholog_one2one	0.061732	858	876	45	769	828	41	130	50	1.33333
3108	14998	HLA-DMA	H2-DMa	ortholog_one2one	0.231884	887	816	345	780	710	287	1423	268	4.15468
3110	15285	MNX1	Mnx1	ortholog_one2one	0.0430761	889	421	29	827	249	11	178	5	11.5333
3111	15001	HLA-DOA	H2-Oa	ortholog_one2one	0.196804	731	758	88	621	652	66	3	522	-39.9231
3112	15002	HLA-DOB	H2-Ob	ortholog_one2one	0.246958	800	716	306	687	590	245	102	274	-1.53571
3131	217082	HLF	Hlf	ortholog_one2one	0.0255853	923	945	317	876	867	296	749	724	0.0340599
3140	15064	MR1	Mr1	ortholog_one2one	0.303101	843	953	214	731	860	176	24	126	-3
3141	110948	HLCS	Hlcs	ortholog_one2one	0.180425	847	844	35	773	777	31	1	3	-0.181818
3142	15284	HLX	Hlx	ortholog_one2one	0.083357	892	998	447	780	891	372	227	32	4.64286
3145	15288	HMBS	Hmbs	ortholog_one2one	0.111063	961	1063	284	888	972	266	144	216	-0.467532
3146	15289	HMGB1	Hmgb1	ortholog_one2one	0.00694565	918	868	96	847	803	88	24	55	-0.911765
3148	97165	HMGB2	Hmgb2	ortholog_one2one	0.0185919	897	1024	414	829	934	385	236	2095	-7.55691
3150	15312	HMGN1	Hmgn1	ortholog_one2one	0.0330437	936	839	92	853	774	88	112	184	-0.590164
3155	15356	HMGCL	Hmgcl	ortholog_one2one	0.108203	913	995	283	831	891	238	67	9	3.05263
3156	15357	HMGCR	Hmgcr	ortholog_one2one	0.0609675	940	909	182	896	848	176	871	7	50.8235
3157	208715	HMGCS1	Hmgcs1	ortholog_one2one	0.0664198	898	815	206	841	755	185	188	320	-0.666667
3158	15360	HMGCS2	Hmgcs2	ortholog_one2one	0.107527	879	973	316	784	841	238	341	433	-0.262108
3161	15366	HMMR	Hmmr	ortholog_one2one	0.213012	948	1013	379	881	925	360	1904	547	2.43627
3162	15368	HMOX1	Hmox1	ortholog_one2one	0.10653	908	1019	437	816	896	365	928	274	2.30282
3163	15369	HMOX2	Hmox2	ortholog_one2one	0.0994458	929	1074	147	864	1012	134	21	1	1.81818
3164	15370	NR4A1	Nr4a1	ortholog_one2one	0.0626751	880	932	207	809	854	190	142	283	-0.927632
3166	15371	HMX1	Hmx1	ortholog_one2one	0.0481381	796	542	61	716	420	38	30	5	1.66667
3167	15372	HMX2	Hmx2	ortholog_one2one	0.0396084	663	402	51	595	222	26	3	16	-1
3169	15375	FOXA1	Foxa1	ortholog_one2one	0.0325996	899	795	247	824	687	197	786	202	2.75472
3170	15376	FOXA2	Foxa2	ortholog_one2one	0.0103892	856	821	312	754	647	208	102	88	0.142857
3171	15377	FOXA3	Foxa3	ortholog_one2one	0.0803571	864	961	274	773	813	202	566	47	9.10526
3172	15378	HNF4A	Hnf4a	ortholog_one2one	0.0277116	817	982	277	701	827	183	17	70	-1.96296
3174	30942	HNF4G	Hnf4g	ortholog_one2one	0.0294815	852	427	126	742	273	68	138	24	3.35294
3175	15379	ONECUT1	Onecut1	ortholog_one2one	0.012419	823	676	203	707	474	110	688	6	42.625
3176	140483	HNMT	Hnmt	ortholog_one2one	0.213934	908	957	263	807	849	213	11	125	-5.42857
3177	13340	SLC29A2	Slc29a2	ortholog_one2one	0.0812065	750	1026	108	695	983	104	5	2	0.25
3178	15382	HNRNPA1P26	Hnrnpa1	ortholog_one2one	0.00471698	877	918	260	821	860	247	183	221	-0.196891
3181	53379	HNRNPA2B1	Hnrnpa2b1	ortholog_one2one	0.00914015	946	877	251	886	804	239	6	2	0.333333
3182	15384	HNRNPAB	Hnrnpab	ortholog_one2one	0.0693919	949	989	278	874	925	264	9	1	0.727273
3184	11991	HNRNPD	Hnrnpd	ortholog_one2one	0.0682081	932	877	196	885	823	188	3	161	-12.1538
3187	59013	HNRNPH1	Hnrnph1	ortholog_one2one	0.00649773	898	824	254	843	779	243	81	12	3.13636
3188	56258	HNRNPH2	Hnrnph2	ortholog_one2one	0.0147961	911	883	145	861	828	140	150	23	3.84848
3189	432467	HNRNPH3	Hnrnph3	ortholog_one2one	0.012564	942	857	171	892	811	163	83	321	-2.55914
3192	51810	HNRNPU	Hnrnpu	ortholog_one2one	0.0556907	942	821	223	885	778	216	6	67	-3.8125
3195	21908	TLX1	Tlx1	ortholog_one2one	0.0188412	764	531	42	686	395	27	15	4	0.785714
3196	21909	TLX2	Tlx2	ortholog_one2one	0.0509069	769	483	63	697	324	28	2	1	0.0909091
3198	15394	HOXA1	Hoxa1	ortholog_one2one	0.065232	921	918	246	854	857	230	198	3	15
3199	15399	HOXA2	Hoxa2	ortholog_one2one	0.0617716	800	729	165	735	679	154	1	2	-0.0909091
3200	15400	HOXA3	Hoxa3	ortholog_one2one	0.0530055	872	605	80	795	514	65	13	5	0.533333
3201	15401	HOXA4	Hoxa4	ortholog_one2one	0.205454	902	704	133	835	639	120	106	11	4.52381
3202	15402	HOXA5	Hoxa5	ortholog_one2one	0.0312812	923	839	292	864	785	270	1513	25	42.5143
3203	15403	HOXA6	Hoxa6	ortholog_one2one	0.0422828	777	312	39	680	257	30	36	564	-11.4783
3204	15404	HOXA7	Hoxa7	ortholog_one2one	0.099926	907	884	232	831	804	207	43	14	1.20833
3206	15395	HOXA10	Hoxa10	ortholog_one2one	0.0934437	935	509	129	875	340	108	199	14	7.70833
3207	15396	HOXA11	Hoxa11	ortholog_one2one	0.0484908	887	494	87	827	334	67	66	3	4.84615
3208	15444	HPCA	Hpca	ortholog_one2one	0	857	1029	442	825	999	434	81	404	-3.54945
3209	15398	HOXA13	Hoxa13	ortholog_one2one	0.0148739	841	491	90	753	333	54	1018	3	78.0769
3211	15407	HOXB1	Hoxb1	ortholog_one2one	0.0994534	828	398	70	755	274	44	982	1	89.1818
3212	103889	HOXB2	Hoxb2	ortholog_one2one	0.220991	893	992	321	816	933	298	433	32	9.54762
3213	15410	HOXB3	Hoxb3	ortholog_one2one	0.0373042	870	867	234	794	805	215	42	7	2.05882
3214	15412	HOXB4	Hoxb4	ortholog_one2one	0.0685259	763	828	130	684	759	116	9	9	0
3215	15413	HOXB5	Hoxb5	ortholog_one2one	0.0159363	817	975	192	742	885	174	74	13	2.65217
3216	15414	HOXB6	Hoxb6	ortholog_one2one	0.0127612	899	969	311	839	883	288	145	16	4.96154
3217	15415	HOXB7	Hoxb7	ortholog_one2one	0.107879	945	388	37	885	279	22	108	1	9.72727
3218	15416	HOXB8	Hoxb8	ortholog_one2one	0.02144	751	525	59	651	439	26	3	889	-68.1538
3219	15417	HOXB9	Hoxb9	ortholog_one2one	0.0711253	857	597	102	793	456	81	8	26	-1
3222	15424	HOXC5	Hoxc5	ortholog_one2one	0.0406977	834	829	140	761	739	125	222	5	14.4667
3224	15426	HOXC8	Hoxc8	ortholog_one2one	0.00683005	732	893	127	663	809	124	61	17	1.62963
3225	15427	HOXC9	Hoxc9	ortholog_one2one	0.00568384	859	902	268	798	804	245	36	5	2.06667
3226	209448	HOXC10	Hoxc10	ortholog_one2one	0.0550991	912	719	153	856	578	133	939	25	26.1143
3227	109663	HOXC11	Hoxc11	ortholog_one2one	0.0268996	819	639	65	731	536	33	215	343	-0.568889
3228	15421	HOXC12	Hoxc12	ortholog_one2one	0.0413765	600	495	57	523	395	38	1	192	-17.3636
3229	15422	HOXC13	Hoxc13	ortholog_one2one	0.0101215	813	424	66	747	267	39	189	2	15.5833
3231	15429	HOXD1	Hoxd1	ortholog_one2one	0.0924908	798	414	75	718	262	26	49	3	3.53846
3233	15434	HOXD3	Hoxd3	ortholog_one2one	0.0462694	876	553	100	816	463	94	127	6	7.5625
3234	15437	HOXD8	Hoxd8	ortholog_one2one	0.160086	859	1012	357	793	939	327	3	103	-7.69231
3235	15438	HOXD9	Hoxd9	ortholog_one2one	0.137187	812	843	134	736	718	122	15	50	-1.4
3236	15430	HOXD10	Hoxd10	ortholog_one2one	0.0549356	770	716	127	692	580	110	50	171	-2.01667
3237	15431	HOXD11	Hoxd11	ortholog_one2one	0.0454545	860	488	67	784	319	34	164	18	5.21429
3238	15432	HOXD12	Hoxd12	ortholog_one2one	0.111259	741	400	46	671	261	22	36	27	0.243243
3239	15433	HOXD13	Hoxd13	ortholog_one2one	0.0280819	780	544	87	688	372	62	4	1	0.272727
3241	53602	HPCAL1	Hpcal1	ortholog_one2one	0.00645981	927	996	206	857	954	194	651	47	10.5965
3242	15445	HPD	Hpd	ortholog_one2one	0.0661597	790	968	343	693	805	233	14	160	-6.08333
3248	15446	HPGD	Hpgd	ortholog_one2one	0.124944	908	999	332	821	870	276	755	998	-0.317647
3249	15451	HPN	Hpn	ortholog_one2one	0.0786049	884	964	329	794	800	254	16	284	-10.3077
3251	15452	HPRT1	Hprt	ortholog_one2one	0.0549165	941	995	209	883	940	201	141	32	2.59524
3257	192236	HPS1	Hps1	ortholog_one2one	0.126606	867	728	100	773	678	91	3	1	0.181818
3263	15458	HPX	Hpx	ortholog_one2one	0.381489	832	933	336	737	767	230	15	211	-7.84
3265	15461	HRAS	Hras	ortholog_one2one	0	961	1074	230	892	1025	212	157	50	1.78333
3267	15463	AGFG1	Agfg1	ortholog_one2one	0.0664883	857	1000	99	795	955	97	2	151	-12.4167
3268	231801	AGFG2	Agfg2	ortholog_one2one	0.186719	841	820	26	761	769	27	5	168	-10.8667
3269	15465	HRH1	Hrh1	ortholog_one2one	0.151118	941	784	41	878	732	38	481	2	39.9167
3270	15464	HRC	Hrc	ortholog_one2one	0.293904	839	938	229	763	888	216	29	111	-2.10256
3273	94175	HRG	Hrg	ortholog_one2one	0.407532	826	650	256	715	452	141	471	154	1.93293
3274	15466	HRH2	Hrh2	ortholog_one2one	0.144322	788	449	74	687	277	21	27	3	1.84615
3275	15468	PRMT2	Prmt2	ortholog_one2one	0.058097	865	1037	184	805	999	177	23	704	-20.6364
3276	15469	PRMT1	Prmt1	ortholog_one2one	0.00161432	958	1051	258	885	989	243	81	1270	-13.0659
3280	15205	HES1	Hes1	ortholog_one2one	0.0283848	928	1011	361	872	951	346	55	65	-0.153846
3281	68196	HSBP1	Hsbp1	ortholog_one2one	0.0640817	944	1072	192	878	1027	188	30	97	-1.675
3290	15483	HSD11B1	Hsd11b1	ortholog_one2one	0.193383	923	986	281	827	883	228	44	598	-10.2593
3291	15484	HSD11B2	Hsd11b2	ortholog_one2one	0.126546	886	676	188	819	539	163	793	30	19.075
3292	15485	HSD17B1	Hsd17b1	ortholog_one2one	0.163667	823	647	67	758	521	49	1	5	-0.363636
3293	15487	HSD17B3	Hsd17b3	ortholog_one2one	0.303082	842	397	46	764	262	21	652	2	54.1667
3294	15486	HSD17B2	Hsd17b2	ortholog_one2one	0.392253	894	899	305	801	724	216	1267	377	2.29974
3295	15488	HSD17B4	Hsd17b4	ortholog_one2one	0.165132	935	1061	272	869	959	233	4	124	-8.57143
3297	15499	HSF1	Hsf1	ortholog_one2one	0.071131	931	1013	132	859	966	129	82	4	5.57143
3298	15500	HSF2	Hsf2	ortholog_one2one	0.0631247	913	439	21	866	340	16	643	21	20.0645
3299	26386	HSF4	Hsf4	ortholog_one2one	0.152669	791	820	111	715	761	99	11	1	0.909091
3300	56812	DNAJB2	Dnajb2	ortholog_one2one	0.152286	919	1027	313	880	982	294	241	1	21.8182
3301	15502	DNAJA1	Dnaja1	ortholog_one2one	0.00480035	946	938	142	891	888	135	201	23	5.39394
3305	15482	HSPA1L	Hspa1l	ortholog_one2one	0.0278784	812	521	60	736	466	53	1	537	-48.7273
3306	15512	HSPA2	Hspa2	ortholog_one2one	0.00534686	940	995	268	891	955	257	3197	265	10.6618
3308	15525	HSPA4	Hspa4	ortholog_one2one	0.0468713	961	878	162	900	829	156	312	6	19.125
3309	14828	HSPA5	Hspa5	ortholog_one2one	0.0197017	934	1014	266	862	940	244	38	9	1.52632
3312	15481	HSPA8	Hspa8	ortholog_one2one	0.00110602	951	964	143	880	919	137	33	1	2.90909
3313	15526	HSPA9	Hspa9	ortholog_one2one	0.0153722	963	1058	191	894	968	179	45	17	1.03704
3315	15507	HSPB1	Hspb1	ortholog_one2one	0.0845133	943	1032	377	887	957	355	1498	1036	0.441683
3320	15519	HSP90AA1	Hsp90aa1	ortholog_one2one	0.00997672	957	959	168	890	914	160	42	20	0.733333
3321	78908	IGSF3	Igsf3	ortholog_one2one	0.0454244	883	979	245	833	952	238	8	149	-7.83333
3326	15516	HSP90AB1	Hsp90ab1	ortholog_one2one	0.00240353	958	992	112	885	942	107	371	6	22.8125
3329	15510	HSPD1	Hspd1	ortholog_one2one	0.0258216	961	1063	232	892	967	213	55	102	-0.723077
3336	15528	HSPE1	Hspe1	ortholog_one2one	0.0494918	958	1055	252	890	956	233	733	19	24.6207
3337	81489	DNAJB1	Dnajb1	ortholog_one2one	0.0447223	913	987	107	843	943	101	397	78	3.625
3338	57431	DNAJC4	Dnajc4	ortholog_one2one	0.278527	835	1010	53	717	948	42	1	1	0
3339	15530	HSPG2	Hspg2	ortholog_one2one	0.0922608	947	1014	429	888	960	410	365	35	7.33333
3340	15531	NDST1	Ndst1	ortholog_one2one	0.0171935	908	919	180	864	875	173	10	1	0.818182
3344	14236	FOXN2	Foxn2	ortholog_one2one	0.142907	810	730	58	708	676	53	2	35	-2.75
3350	15550	HTR1A	Htr1a	ortholog_one2one	0.0666905	787	821	117	698	807	114	110	18	3.28571
3351	15551	HTR1B	Htr1b	ortholog_one2one	0.070703	810	584	55	687	530	46	231	1	20.9091
3352	15552	HTR1D	Htr1d	ortholog_one2one	0.0610971	774	727	98	689	709	98	25	9	0.842105
3355	15557	HTR1F	Htr1f	ortholog_one2one	0.0571152	801	550	100	706	436	67	479	5	31.6
3356	15558	HTR2A	Htr2a	ortholog_one2one	0.0859922	865	455	94	807	389	63	70	198	-1.6
3357	15559	HTR2B	Htr2b	ortholog_one2one	0.209175	865	651	128	783	468	72	796	49	12.661
3358	15560	HTR2C	Htr2c	ortholog_one2one	0.0919328	849	768	263	797	713	256	449	123	2.45113
3359	15561	HTR3A	Htr3a	ortholog_one2one	0.0837204	780	771	96	681	703	84	45	1	4
3360	15562	HTR4	Htr4	ortholog_one2one	0.122566	799	560	91	693	420	52	24	1	2.09091
3361	15563	HTR5A	Htr5a	ortholog_one2one	0.0576112	772	491	117	701	363	78	337	3	25.6923
3362	15565	HTR6	Htr6	ortholog_one2one	0.0886076	824	420	98	737	321	54	345	4	24.3571
3363	15566	HTR7	Htr7	ortholog_one2one	0.0568962	743	743	113	647	664	88	5	1	0.363636
3364	15574	HUS1	Hus1	ortholog_one2one	0.134823	881	913	100	817	857	101	4	11	-0.5
3371	21923	TNC	Tnc	ortholog_one2one	0.117803	916	978	359	850	896	333	1774	590	1.97333
3373	15586	HYAL1	Hyal1	ortholog_one2one	0.322915	917	956	189	829	881	173	613	225	1.65106
3375	15874	IAPP	Iapp	ortholog_one2one	0.309192	730	529	73	652	444	59	173	1	15.6364
3376	105148	IARS	Iars	ortholog_one2one	0.0849122	962	1073	324	904	999	308	79	67	0.155844
3381	15891	IBSP	Ibsp	ortholog_one2one	0.25757	789	167	12	687	141	9	122	1372	-9.4697
3382	15893	ICA1	Ica1	ortholog_one2one	0.120654	778	999	123	705	962	122	1	41	-3.63636
3383	15894	ICAM1	Icam1	ortholog_one2one	0.287454	901	981	376	813	849	317	291	2273	-6.58472
3384	15896	ICAM2	Icam2	ortholog_one2one	0.281387	882	925	409	779	824	351	169	269	-0.558659
3386	78369	ICAM4	Icam4	ortholog_one2one	0.334952	809	660	179	687	525	128	13	17	-0.173913
3394	15900	IRF8	Irf8	ortholog_one2one	0.0616329	876	920	439	762	796	354	823	821	0.00240674
3396	68572	ICT1	Ict1	ortholog_one2one	0.189353	959	890	121	878	848	114	254	16	9.15385
3397	15901	ID1	Id1	ortholog_one2one	0.0592092	942	1060	359	878	990	329	3222	1172	1.73435
3398	15902	ID2	Id2	ortholog_one2one	0.0178944	903	1004	276	817	931	240	497	444	0.11674
3399	15903	ID3	Id3	ortholog_one2one	0.0205384	928	1038	400	864	970	371	1559	674	1.29386
3400	15904	ID4	Id4	ortholog_one2one	0.0144465	931	899	264	885	870	254	414	1421	-2.375
3416	15925	IDE	Ide	ortholog_one2one	0.0392041	955	1019	176	905	955	171	63	3	4.61538
3417	15926	IDH1	Idh1	ortholog_one2one	0.0599714	920	1070	367	852	978	327	70	1040	-12.125
3418	269951	IDH2	Idh2	ortholog_one2one	0.0328908	926	1070	232	848	981	201	174	442	-1.45652
3419	67834	IDH3A	Idh3a	ortholog_one2one	0.0225825	961	992	112	910	950	109	409	278	0.454861
3420	170718	IDH3B	Idh3b	ortholog_one2one	0.0677966	945	930	76	869	885	69	25	10	0.75
3421	15929	IDH3G	Idh3g	ortholog_one2one	0.035518	926	1017	153	849	950	139	20	198	-5.93333
3422	319554	IDI1	Idi1	ortholog_one2one	0.164857	910	1024	191	852	924	165	14	348	-13.9167
3425	15932	IDUA	Idua	ortholog_one2one	0.104978	744	851	17	650	790	17	12	2	0.833333
3426	12630	CFI	Cfi	ortholog_one2one	0.287007	920	813	198	840	686	150	578	241	1.34263
3430	70110	IFI35	Ifi35	ortholog_one2one	0.28062	898	1018	422	806	907	364	1057	470	1.22292
3433	15958	IFIT2	Ifit2	ortholog_one2one	0.470629	843	914	264	753	815	229	556	583	-0.0477032
3454	15975	IFNAR1	Ifnar1	ortholog_one2one	0.381408	850	786	76	776	716	67	2	78	-6.33333
3455	15976	IFNAR2	Ifnar2	ortholog_one2one	0.58562	865	970	313	763	862	261	6	140	-8.375
3456	15977	IFNB1	Ifnb1	ortholog_one2one	0.528552	734	283	37	639	202	17	228	23	6.21212
3458	15978	IFNG	Ifng	ortholog_one2one	0.701899	804	503	153	671	334	81	55	157	-1.56923
3459	15979	IFNGR1	Ifngr1	ortholog_one2one	0.561661	905	953	295	816	854	257	193	208	-0.0738916
3460	15980	IFNGR2	Ifngr2	ortholog_one2one	0.393647	910	996	244	821	932	221	63	13	2.17391
3475	15982	IFRD1	Ifrd1	ortholog_one2one	0.0719603	915	982	215	857	917	205	299	378	-0.255663
3476	18518	IGBP1	Igbp1	ortholog_one2one	0.33186	899	906	121	834	818	104	8	1	0.636364
3479	16000	IGF1	Igf1	ortholog_one2one	0.190132	908	1025	342	839	903	285	490	953	-0.926
3480	16001	IGF1R	Igf1r	ortholog_one2one	0.031971	916	896	246	870	863	241	6	8	-0.125
3481	16002	IGF2	Igf2	ortholog_one2one	0.186829	713	978	185	661	947	176	311	162	0.866279
3482	16004	IGF2R	Igf2r	ortholog_one2one	0.132819	925	1029	308	849	967	286	130	17	4.18519
3483	16005	IGFALS	Igfals	ortholog_one2one	0.0720453	829	951	211	726	782	148	215	383	-0.746667
3484	16006	IGFBP1	Igfbp1	ortholog_one2one	0.233341	834	677	288	723	467	162	27	292	-7.16216
3485	16008	IGFBP2	Igfbp2	ortholog_one2one	0.0895522	934	1053	336	870	979	292	3715	772	3.76343
3486	16009	IGFBP3	Igfbp3	ortholog_one2one	0.16672	929	1029	400	871	935	365	2389	1105	1.15157
3487	16010	IGFBP4	Igfbp4	ortholog_one2one	0.0711828	933	1036	359	873	942	321	2414	744	2.21485
3488	16011	IGFBP5	Igfbp5	ortholog_one2one	0.0360798	936	1013	452	885	967	431	710	2260	-2.15278
3489	16012	IGFBP6	Igfbp6	ortholog_one2one	0.258227	941	1040	383	879	986	364	2510	1246	1.00637
[truncated: 15,074 more rows]
