# Supplementary material for: A comparison of human and mouse gene co-expression networks reveals conservation and divergence at the tissue, pathway and disease levels
Source: BMC Evol Biol. 2015 Nov 20;15:259. doi: 10.1186/s12862-015-0534-7 (PMC4654840; doi:10.1186/s12862-015-0534-7)
Supplement: Additional file 3: — Functional analysis of genes with high and low number of commonly co-expressed genes. Sheet 1: Functional annotation clustering conducted with DAVID of the top 5 % of homologs ranked by the number of commonly co-expressed genes. Sheet 2: Functional annotation clustering conducted with DAVID of the bottom 5 % of homologs ranked by the number of commonly co-expressed genes. Sheets 3 and 4: Same analysis as sheet 1 and 2 but using one-to-one homologous genes only. Sheets 5–8: Functional enrichment analysis using the GSEA method on the same gene lists as described for sheet 1–4. (XLS 756 kb) [file 12862_2015_534_MOESM3_ESM.xls]

## Sheet: 1. ALL - Top 5%
Functional annotation Clustering of the Top 5% of homologs ranked by the number of commonly co-expressed genes
Annotation Cluster 1	Enrichment Score: 33.656224964817625
Category	Term	Count	%	PValue	Benjamini
UP_SEQ_FEATURE	signal peptide	298	35.4762	5.10538e-40	1.22172e-36
SP_PIR_KEYWORDS	signal	298	35.4762	5.80515e-40	2.98965e-37
SP_PIR_KEYWORDS	glycoprotein	347	41.3095	9.00953e-38	2.31995e-35
UP_SEQ_FEATURE	glycosylation site:N-linked (GlcNAc...)	317	37.7381	3.20752e-30	3.8378e-27
SP_PIR_KEYWORDS	disulfide bond	242	28.8095	2.07447e-29	3.56117e-27
UP_SEQ_FEATURE	disulfide bond	234	27.8571	6.50176e-29	5.18623e-26
Annotation Cluster 2	Enrichment Score: 27.854756319046825
Category	Term	Count	%	PValue	Benjamini
GOTERM_BP_FAT	GO:0007155~cell adhesion	115	13.6905	1.96988e-30	5.67128e-27
GOTERM_BP_FAT	GO:0022610~biological adhesion	115	13.6905	2.28687e-30	3.29195e-27
SP_PIR_KEYWORDS	cell adhesion	76	9.04762	6.0541e-25	7.79466e-23
Annotation Cluster 3	Enrichment Score: 19.51825872727568
Category	Term	Count	%	PValue	Benjamini
UP_SEQ_FEATURE	signal peptide	298	35.4762	5.10538e-40	1.22172e-36
SP_PIR_KEYWORDS	signal	298	35.4762	5.80515e-40	2.98965e-37
SP_PIR_KEYWORDS	extracellular matrix	53	6.30952	5.58585e-20	5.75343e-18
GOTERM_CC_FAT	GO:0005578~proteinaceous extracellular matrix	64	7.61905	4.69875e-18	1.00553e-15
GOTERM_CC_FAT	GO:0031012~extracellular matrix	66	7.85714	1.97583e-17	2.81886e-15
SP_PIR_KEYWORDS	Secreted	143	17.0238	9.99064e-16	8.57092e-14
GOTERM_CC_FAT	GO:0044420~extracellular matrix part	34	4.04762	2.21301e-14	1.89115e-12
GOTERM_CC_FAT	GO:0044421~extracellular region part	113	13.4524	1.27321e-13	9.08373e-12
GOTERM_CC_FAT	GO:0005576~extracellular region	172	20.4762	2.34891e-12	1.43618e-10
GOTERM_MF_FAT	GO:0005201~extracellular matrix structural constituent	23	2.7381	6.46256e-11	1.6458e-08
Annotation Cluster 4	Enrichment Score: 10.94821344925413
Category	Term	Count	%	PValue	Benjamini
GOTERM_BP_FAT	GO:0009611~response to wounding	76	9.04762	2.593e-15	1.83786e-12
GOTERM_BP_FAT	GO:0006952~defense response	68	8.09524	1.01512e-10	4.17504e-08
GOTERM_BP_FAT	GO:0006954~inflammatory response	45	5.35714	5.433e-09	1.73795e-06
Annotation Cluster 5	Enrichment Score: 9.39420953634903
Category	Term	Count	%	PValue	Benjamini
GOTERM_CC_FAT	GO:0044420~extracellular matrix part	34	4.04762	2.21301e-14	1.89115e-12
GOTERM_CC_FAT	GO:0005604~basement membrane	21	2.5	1.34688e-08	7.2058e-07
SP_PIR_KEYWORDS	basement membrane	13	1.54762	2.20323e-07	4.36408e-06
Annotation Cluster 6	Enrichment Score: 8.770784831644885
Category	Term	Count	%	PValue	Benjamini
GOTERM_MF_FAT	GO:0005539~glycosaminoglycan binding	30	3.57143	5.4019e-11	2.06353e-08
GOTERM_MF_FAT	GO:0030247~polysaccharide binding	31	3.69048	1.40514e-10	2.68382e-08
GOTERM_MF_FAT	GO:0001871~pattern binding	31	3.69048	1.40514e-10	2.68382e-08
GOTERM_MF_FAT	GO:0030246~carbohydrate binding	44	5.2381	4.82073e-09	6.1384e-07
GOTERM_MF_FAT	GO:0008201~heparin binding	19	2.2619	2.72256e-06	0.000189077
Annotation Cluster 7	Enrichment Score: 8.272491722214609
Category	Term	Count	%	PValue	Benjamini
GOTERM_CC_FAT	GO:0044459~plasma membrane part	215	25.5952	5.79337e-15	6.17728e-13
GOTERM_CC_FAT	GO:0031226~intrinsic to plasma membrane	111	13.2143	5.11519e-06	0.000145943
GOTERM_CC_FAT	GO:0005887~integral to plasma membrane	109	12.9762	5.13727e-06	0.000137413
Annotation Cluster 8	Enrichment Score: 8.025944511940327
Category	Term	Count	%	PValue	Benjamini
UP_SEQ_FEATURE	topological domain:Extracellular	192	22.8571	5.7769e-15	3.45379e-12
SP_PIR_KEYWORDS	membrane	377	44.881	3.58604e-13	2.052e-11
UP_SEQ_FEATURE	topological domain:Cytoplasmic	223	26.5476	1.77392e-12	8.48995e-10
UP_SEQ_FEATURE	transmembrane region	283	33.6905	2.10088e-08	7.182e-06
SP_PIR_KEYWORDS	transmembrane	283	33.6905	3.93521e-08	8.4443e-07
GOTERM_CC_FAT	GO:0016021~integral to membrane	300	35.7143	0.0400665	0.215788
GOTERM_CC_FAT	GO:0031224~intrinsic to membrane	309	36.7857	0.0540745	0.26582
Annotation Cluster 9	Enrichment Score: 6.975570448894499
Category	Term	Count	%	PValue	Benjamini
SP_PIR_KEYWORDS	Immunoglobulin domain	62	7.38095	1.98711e-15	1.46994e-13
INTERPRO	IPR013783:Immunoglobulin-like fold	60	7.14286	3.91305e-13	4.21488e-10
INTERPRO	IPR007110:Immunoglobulin-like	56	6.66667	4.97855e-13	2.68078e-10
INTERPRO	IPR003599:Immunoglobulin subtype	45	5.35714	6.32528e-11	1.70308e-08
SMART	SM00409:IG	45	5.35714	2.91536e-08	6.79278e-06
UP_SEQ_FEATURE	domain:Ig-like C2-type 1	28	3.33333	7.53324e-08	2.00298e-05
UP_SEQ_FEATURE	domain:Ig-like C2-type 2	28	3.33333	8.59834e-08	2.05756e-05
INTERPRO	IPR013151:Immunoglobulin	26	3.09524	4.66533e-06	0.00029552
INTERPRO	IPR013106:Immunoglobulin V-set	24	2.85714	9.46183e-06	0.000565975
INTERPRO	IPR003598:Immunoglobulin subtype 2	26	3.09524	1.30721e-05	0.000740711
INTERPRO	IPR013098:Immunoglobulin I-set	20	2.38095	5.4121e-05	0.00277186
UP_SEQ_FEATURE	domain:Ig-like C2-type 4	13	1.54762	0.000122963	0.0127128
SMART	SM00408:IGc2	26	3.09524	0.000343206	0.0113608
UP_SEQ_FEATURE	domain:Ig-like C2-type 3	16	1.90476	0.000369262	0.0272411
UP_SEQ_FEATURE	domain:Ig-like C2-type 5	10	1.19048	0.00103324	0.0534901
Annotation Cluster 10	Enrichment Score: 6.751462385199956
Category	Term	Count	%	PValue	Benjamini
GOTERM_BP_FAT	GO:0006928~cell motion	61	7.2619	3.59644e-10	1.29427e-07
GOTERM_BP_FAT	GO:0016477~cell migration	38	4.52381	2.9947e-07	6.15821e-05
GOTERM_BP_FAT	GO:0048870~cell motility	38	4.52381	3.02665e-06	0.000414854
GOTERM_BP_FAT	GO:0051674~localization of cell	38	4.52381	3.02665e-06	0.000414854
Annotation Cluster 11	Enrichment Score: 6.28784333020317
Category	Term	Count	%	PValue	Benjamini
GOTERM_BP_FAT	GO:0006935~chemotaxis	28	3.33333	2.5456e-08	7.32877e-06
GOTERM_BP_FAT	GO:0042330~taxis	28	3.33333	2.5456e-08	7.32877e-06
GOTERM_BP_FAT	GO:0007626~locomotory behavior	36	4.28571	7.13461e-07	0.00012837
SP_PIR_KEYWORDS	chemotaxis	15	1.78571	2.40521e-06	3.87081e-05
GOTERM_BP_FAT	GO:0007610~behavior	47	5.59524	3.27098e-05	0.00293858
Annotation Cluster 12	Enrichment Score: 6.275157974741905
Category	Term	Count	%	PValue	Benjamini
INTERPRO	IPR013032:EGF-like region, conserved site	46	5.47619	4.08026e-12	1.46482e-09
INTERPRO	IPR006210:EGF-like	35	4.16667	2.67086e-10	5.75303e-08
UP_SEQ_FEATURE	domain:EGF-like 1	25	2.97619	1.92454e-09	7.6757e-07
SP_PIR_KEYWORDS	egf-like domain	35	4.16667	2.43435e-09	5.96994e-08
INTERPRO	IPR000742:EGF-like, type 3	32	3.80952	5.49769e-09	9.86835e-07
SMART	SM00181:EGF	35	4.16667	4.30923e-08	5.02024e-06
INTERPRO	IPR000152:EGF-type aspartate/asparagine hydroxylation conserved site	21	2.5	6.64509e-08	6.50613e-06
INTERPRO	IPR006209:EGF	24	2.85714	8.88063e-08	7.97033e-06
UP_SEQ_FEATURE	domain:EGF-like 3; calcium-binding	13	1.54762	1.08775e-07	2.36633e-05
INTERPRO	IPR001881:EGF-like calcium-binding	20	2.38095	2.3003e-07	1.90569e-05
UP_SEQ_FEATURE	domain:EGF-like 2	18	2.14286	9.44592e-07	0.000173863
INTERPRO	IPR018097:EGF-like calcium-binding, conserved site	19	2.2619	1.10904e-06	8.53135e-05
INTERPRO	IPR013091:EGF calcium-binding	16	1.90476	2.26939e-06	0.000162929
SMART	SM00179:EGF_CA	20	2.38095	4.89613e-06	0.00028516
UP_SEQ_FEATURE	domain:EGF-like 5; calcium-binding	11	1.30952	6.17151e-06	0.00098408
UP_SEQ_FEATURE	domain:EGF-like 4; calcium-binding	9	1.07143	0.000115152	0.012448
UP_SEQ_FEATURE	domain:EGF-like 3	13	1.54762	0.000335008	0.0255332
UP_SEQ_FEATURE	domain:EGF-like 2; calcium-binding	11	1.30952	0.000371448	0.0265809
UP_SEQ_FEATURE	domain:EGF-like 4	10	1.19048	0.00236073	0.104972
UP_SEQ_FEATURE	domain:EGF-like 6; calcium-binding	6	0.714286	0.00723327	0.247827
Annotation Cluster 13	Enrichment Score: 4.258998555397507
Category	Term	Count	%	PValue	Benjamini
SP_PIR_KEYWORDS	hydroxylysine	15	1.78571	7.11493e-11	2.81861e-09
SP_PIR_KEYWORDS	triple helix	15	1.78571	1.23509e-10	4.54337e-09
SP_PIR_KEYWORDS	hydroxyproline	15	1.78571	1.38247e-09	3.95541e-08
SP_PIR_KEYWORDS	collagen	22	2.61905	1.43807e-09	3.89792e-08
SP_PIR_KEYWORDS	trimer	13	1.54762	1.96248e-09	5.05339e-08
SP_PIR_KEYWORDS	hydroxylation	19	2.2619	1.32374e-08	3.09876e-07
INTERPRO	IPR008160:Collagen triple helix repeat	19	2.2619	5.7384e-08	6.18024e-06
GOTERM_CC_FAT	GO:0005581~collagen	14	1.66667	1.07528e-07	5.11356e-06
GOTERM_MF_FAT	GO:0048407~platelet-derived growth factor binding	8	0.952381	3.0728e-07	3.35368e-05
SP_PIR_KEYWORDS	pyroglutamic acid	13	1.54762	7.73489e-07	1.3736e-05
GOTERM_BP_FAT	GO:0030199~collagen fibril organization	11	1.30952	1.62721e-06	0.000246535
UP_SEQ_FEATURE	region of interest:Triple-helical region	8	0.952381	0.00012425	0.0123131
SP_PIR_KEYWORDS	Ehlers-Danlos syndrome	6	0.714286	0.000139091	0.00183515
UP_SEQ_FEATURE	propeptide:C-terminal propeptide	5	0.595238	0.000443177	0.0290356
GOTERM_CC_FAT	GO:0005583~fibrillar collagen	6	0.714286	0.000574717	0.00941881
GOTERM_BP_FAT	GO:0032964~collagen biosynthetic process	4	0.47619	0.0016548	0.0521645
UP_SEQ_FEATURE	domain:Fibrillar collagen NC1	5	0.595238	0.00184049	0.0860383
INTERPRO	IPR000885:Fibrillar collagen, C-terminal	5	0.595238	0.00209961	0.0593459
PIR_SUPERFAMILY	PIRSF002255:collagen alpha 1(I) chain	4	0.47619	0.00232086	0.249749
SMART	SM00038:COLFI	5	0.595238	0.00449391	0.0722194
OMIM_DISEASE	Ehlers-Danlos syndrome, type I	3	0.357143	0.0145178	0.997618
SP_PIR_KEYWORDS	skin	3	0.357143	0.0153633	0.0995985
GOTERM_BP_FAT	GO:0043588~skin development	6	0.714286	0.0163369	0.217852
UP_SEQ_FEATURE	propeptide:N-terminal propeptide	3	0.357143	0.0357701	0.6005
GOTERM_BP_FAT	GO:0008544~epidermis development	15	1.78571	0.0369072	0.352609
GOTERM_BP_FAT	GO:0032963~collagen metabolic process	5	0.595238	0.0633625	0.480227
GOTERM_BP_FAT	GO:0007398~ectoderm development	15	1.78571	0.0692991	0.506224
GOTERM_BP_FAT	GO:0044259~multicellular organismal macromolecule metabolic process	5	0.595238	0.0868013	0.566213
GOTERM_BP_FAT	GO:0044236~multicellular organismal metabolic process	5	0.595238	0.144039	0.703815
GOTERM_MF_FAT	GO:0046332~SMAD binding	5	0.595238	0.202264	0.834437
Annotation Cluster 14	Enrichment Score: 4.090212066435418
Category	Term	Count	%	PValue	Benjamini
GOTERM_MF_FAT	GO:0008092~cytoskeletal protein binding	51	6.07143	3.29906e-06	0.000210018
GOTERM_MF_FAT	GO:0003779~actin binding	35	4.16667	3.23382e-05	0.00176321
GOTERM_CC_FAT	GO:0015629~actin cytoskeleton	33	3.92857	0.000308753	0.0054918
SP_PIR_KEYWORDS	actin-binding	25	2.97619	0.00132262	0.0135395
Annotation Cluster 15	Enrichment Score: 3.9527797062421084
Category	Term	Count	%	PValue	Benjamini
GOTERM_BP_FAT	GO:0016192~vesicle-mediated transport	55	6.54762	6.25365e-05	0.00460598
GOTERM_BP_FAT	GO:0010324~membrane invagination	28	3.33333	6.84703e-05	0.00468264
GOTERM_BP_FAT	GO:0006897~endocytosis	28	3.33333	6.84703e-05	0.00468264
GOTERM_BP_FAT	GO:0016044~membrane organization	38	4.52381	0.000526918	0.0230742
Annotation Cluster 16	Enrichment Score: 3.9003692329999016
Category	Term	Count	%	PValue	Benjamini
SP_PIR_KEYWORDS	trimer	13	1.54762	1.96248e-09	5.05339e-08
INTERPRO	IPR003129:Laminin G, thrombospondin-type, N-terminal	6	0.714286	0.00366126	0.0918552
UP_SEQ_FEATURE	domain:TSP N-terminal	6	0.714286	0.00394426	0.15539
SMART	SM00210:TSPN	6	0.714286	0.00883328	0.121207
Annotation Cluster 17	Enrichment Score: 3.838395069265764
Category	Term	Count	%	PValue	Benjamini
GOTERM_BP_FAT	GO:0007267~cell-cell signaling	60	7.14286	3.63614e-06	0.000475727
GOTERM_BP_FAT	GO:0007268~synaptic transmission	36	4.28571	1.30237e-05	0.00144109
GOTERM_BP_FAT	GO:0019226~transmission of nerve impulse	39	4.64286	3.6293e-05	0.00298096
GOTERM_BP_FAT	GO:0050877~neurological system process	53	6.30952	0.257764	0.857159
Annotation Cluster 18	Enrichment Score: 3.730176083502427
Category	Term	Count	%	PValue	Benjamini
INTERPRO	IPR013320:Concanavalin A-like lectin/glucanase, subgroup	18	2.14286	1.48384e-08	2.28299e-06
INTERPRO	IPR012680:Laminin G, subdomain 2	14	1.66667	2.35095e-08	3.16496e-06
INTERPRO	IPR001791:Laminin G	14	1.66667	4.97824e-08	5.95727e-06
SMART	SM00282:LamG	14	1.66667	5.39345e-07	4.18883e-05
UP_SEQ_FEATURE	domain:Laminin G-like 2	10	1.19048	2.73849e-06	0.000467977
UP_SEQ_FEATURE	domain:Laminin G-like 1	10	1.19048	2.73849e-06	0.000467977
UP_SEQ_FEATURE	domain:Laminin G-like 3	7	0.833333	0.000103793	0.0123427
UP_SEQ_FEATURE	domain:Laminin G-like 4	6	0.714286	0.000227614	0.0186089
UP_SEQ_FEATURE	domain:Laminin G-like	6	0.714286	0.000227614	0.0186089
UP_SEQ_FEATURE	domain:Laminin G-like 5	5	0.595238	0.000443177	0.0290356
INTERPRO	IPR003585:Neurexin/syndecan/glycophorin C	5	0.595238	0.00558897	0.122977
UP_SEQ_FEATURE	domain:Laminin G-like 6	3	0.357143	0.00795016	0.265141
INTERPRO	IPR015447:Neurexin	3	0.357143	0.00852802	0.174832
PIR_SUPERFAMILY	PIRSF036344:neurexin	3	0.357143	0.0116029	0.579357
SMART	SM00294:4.1m	5	0.595238	0.011606	0.133383
UP_SEQ_FEATURE	metal ion-binding site:Calcium	7	0.833333	0.0933732	0.856097
UP_SEQ_FEATURE	metal ion-binding site:Calcium; via carbonyl oxygen	4	0.47619	0.206477	0.975628
SP_PIR_KEYWORDS	alternative promoter usage	4	0.47619	0.43671	0.838722
Annotation Cluster 19	Enrichment Score: 3.611431528765065
Category	Term	Count	%	PValue	Benjamini
GOTERM_CC_FAT	GO:0043005~neuron projection	47	5.59524	5.98803e-07	2.32986e-05
GOTERM_CC_FAT	GO:0030425~dendrite	21	2.5	0.00302843	0.0319324
GOTERM_CC_FAT	GO:0043025~cell soma	20	2.38095	0.00807615	0.0657876
Annotation Cluster 20	Enrichment Score: 3.60033654071586
Category	Term	Count	%	PValue	Benjamini
SP_PIR_KEYWORDS	cell junction	55	6.54762	3.0928e-11	1.59279e-09
SP_PIR_KEYWORDS	synapse	36	4.28571	4.21121e-10	1.27575e-08
GOTERM_CC_FAT	GO:0030054~cell junction	62	7.38095	5.50453e-07	2.35591e-05
GOTERM_CC_FAT	GO:0044456~synapse part	37	4.40476	6.68022e-07	2.38258e-05
GOTERM_CC_FAT	GO:0045202~synapse	47	5.59524	8.43637e-07	2.77748e-05
GOTERM_CC_FAT	GO:0008021~synaptic vesicle	17	2.02381	1.13404e-05	0.000285472
GOTERM_CC_FAT	GO:0030135~coated vesicle	21	2.5	0.00192151	0.0226071
GOTERM_CC_FAT	GO:0030136~clathrin-coated vesicle	18	2.14286	0.00296046	0.0320137
GOTERM_CC_FAT	GO:0030672~synaptic vesicle membrane	6	0.714286	0.0112035	0.0797783
SP_PIR_KEYWORDS	cytoplasmic vesicle	21	2.5	0.0177992	0.109181
GOTERM_CC_FAT	GO:0030665~clathrin coated vesicle membrane	8	0.952381	0.0387265	0.211869
GOTERM_CC_FAT	GO:0012506~vesicle membrane	16	1.90476	0.0444305	0.231151
GOTERM_CC_FAT	GO:0030659~cytoplasmic vesicle membrane	15	1.78571	0.0451074	0.231565
GOTERM_CC_FAT	GO:0030662~coated vesicle membrane	9	1.07143	0.0775512	0.334
GOTERM_CC_FAT	GO:0012505~endomembrane system	44	5.2381	0.793022	0.987086
GOTERM_CC_FAT	GO:0031090~organelle membrane	37	4.40476	0.999994	1
Annotation Cluster 21	Enrichment Score: 3.415449173742485
Category	Term	Count	%	PValue	Benjamini
GOTERM_BP_FAT	GO:0060326~cell chemotaxis	11	1.30952	2.08635e-05	0.00214294
GOTERM_BP_FAT	GO:0030595~leukocyte chemotaxis	9	1.07143	0.000491834	0.0225852
GOTERM_BP_FAT	GO:0050900~leukocyte migration	11	1.30952	0.00066967	0.0257258
GOTERM_BP_FAT	GO:0048247~lymphocyte chemotaxis	4	0.47619	0.00317056	0.0739509
Annotation Cluster 22	Enrichment Score: 3.403017129060484
Category	Term	Count	%	PValue	Benjamini
GOTERM_BP_FAT	GO:0001568~blood vessel development	36	4.28571	1.76022e-07	4.22296e-05
GOTERM_BP_FAT	GO:0001944~vasculature development	36	4.28571	3.24033e-07	6.21909e-05
GOTERM_BP_FAT	GO:0001569~patterning of blood vessels	8	0.952381	0.000104049	0.00678536
GOTERM_BP_FAT	GO:0001525~angiogenesis	21	2.5	0.000127692	0.00779181
GOTERM_BP_FAT	GO:0048514~blood vessel morphogenesis	26	3.09524	0.000215648	0.0123415
GOTERM_BP_FAT	GO:0048754~branching morphogenesis of a tube	12	1.42857	0.000954828	0.0329836
GOTERM_BP_FAT	GO:0001763~morphogenesis of a branching structure	12	1.42857	0.00281305	0.0704593
GOTERM_BP_FAT	GO:0035295~tube development	22	2.61905	0.0102872	0.163279
GOTERM_BP_FAT	GO:0035239~tube morphogenesis	14	1.66667	0.0258957	0.291719
GOTERM_BP_FAT	GO:0007389~pattern specification process	13	1.54762	0.797805	0.999312
Annotation Cluster 23	Enrichment Score: 3.385743997723487
Category	Term	Count	%	PValue	Benjamini
GOTERM_BP_FAT	GO:0032101~regulation of response to external stimulus	23	2.7381	5.34831e-05	0.00404396
GOTERM_BP_FAT	GO:0031349~positive regulation of defense response	13	1.54762	0.000439104	0.0212035
GOTERM_BP_FAT	GO:0032103~positive regulation of response to external stimulus	12	1.42857	0.00063249	0.0249815
GOTERM_BP_FAT	GO:0050727~regulation of inflammatory response	13	1.54762	0.000844196	0.0306918
GOTERM_BP_FAT	GO:0050729~positive regulation of inflammatory response	8	0.952381	0.00093972	0.0332681
Annotation Cluster 24	Enrichment Score: 3.1562666777204407
Category	Term	Count	%	PValue	Benjamini
INTERPRO	IPR000483:Cysteine-rich flanking region, C-terminal	17	2.02381	4.26967e-06	0.000287362
INTERPRO	IPR000372:Leucine-rich repeat, cysteine-rich flanking region, N-terminal	17	2.02381	1.5607e-05	0.000840088
UP_SEQ_FEATURE	repeat:LRR 9	19	2.2619	4.64013e-05	0.00651052
UP_SEQ_FEATURE	repeat:LRR 8	20	2.38095	4.68763e-05	0.00621271
SMART	SM00082:LRRCT	17	2.02381	5.42443e-05	0.00252466
INTERPRO	IPR003591:Leucine-rich repeat, typical subtype	19	2.2619	6.51233e-05	0.00318311
UP_SEQ_FEATURE	repeat:LRR 10	17	2.02381	7.74356e-05	0.00970578
INTERPRO	IPR001611:Leucine-rich repeat	25	2.97619	7.78496e-05	0.00363889
UP_SEQ_FEATURE	repeat:LRR 5	25	2.97619	0.000131619	0.0125204
SMART	SM00013:LRRNT	17	2.02381	0.000180744	0.00699495
UP_SEQ_FEATURE	repeat:LRR 11	15	1.78571	0.000207288	0.018206
UP_SEQ_FEATURE	repeat:LRR 4	25	2.97619	0.000482514	0.0299358
UP_SEQ_FEATURE	repeat:LRR 7	20	2.38095	0.000488607	0.0295426
UP_SEQ_FEATURE	repeat:LRR 6	22	2.61905	0.00053383	0.0314401
UP_SEQ_FEATURE	repeat:LRR 12	13	1.54762	0.000710291	0.0406233
SMART	SM00369:LRR_TYP	19	2.2619	0.000802507	0.018532
UP_SEQ_FEATURE	repeat:LRR 3	26	3.09524	0.000896569	0.0476122
UP_SEQ_FEATURE	repeat:LRR 1	27	3.21429	0.00122487	0.0592729
UP_SEQ_FEATURE	repeat:LRR 2	27	3.21429	0.00122487	0.0592729
SP_PIR_KEYWORDS	leucine-rich repeat	27	3.21429	0.00145154	0.0137579
UP_SEQ_FEATURE	repeat:LRR 13	8	0.952381	0.0530485	0.714695
UP_SEQ_FEATURE	repeat:LRR 14	6	0.714286	0.143541	0.937157
UP_SEQ_FEATURE	repeat:LRR 16	5	0.595238	0.155901	0.948203
UP_SEQ_FEATURE	repeat:LRR 15	5	0.595238	0.208946	0.976229
UP_SEQ_FEATURE	repeat:LRR 17	4	0.47619	0.23443	0.984251
Annotation Cluster 25	Enrichment Score: 3.089608493389398
Category	Term	Count	%	PValue	Benjamini
GOTERM_CC_FAT	GO:0031410~cytoplasmic vesicle	61	7.2619	0.000611602	0.00930804
GOTERM_CC_FAT	GO:0031982~vesicle	63	7.5	0.00064931	0.00954024
GOTERM_CC_FAT	GO:0031988~membrane-bounded vesicle	55	6.54762	0.000760997	0.0108023
GOTERM_CC_FAT	GO:0016023~cytoplasmic membrane-bounded vesicle	53	6.30952	0.00103296	0.0133147
GOTERM_CC_FAT	GO:0044433~cytoplasmic vesicle part	24	2.85714	0.00114175	0.0142779
Annotation Cluster 26	Enrichment Score: 2.995928976415847
Category	Term	Count	%	PValue	Benjamini
GOTERM_BP_FAT	GO:0030155~regulation of cell adhesion	24	2.85714	9.19786e-07	0.000155756
GOTERM_BP_FAT	GO:0045785~positive regulation of cell adhesion	11	1.30952	0.000907119	0.0325322
GOTERM_BP_FAT	GO:0010810~regulation of cell-substrate adhesion	9	1.07143	0.00250578	0.064694
GOTERM_BP_FAT	GO:0010811~positive regulation of cell-substrate adhesion	7	0.833333	0.00278775	0.0704595
GOTERM_BP_FAT	GO:0001952~regulation of cell-matrix adhesion	4	0.47619	0.179807	0.76678
Annotation Cluster 27	Enrichment Score: 2.964819844047018
Category	Term	Count	%	PValue	Benjamini
UP_SEQ_FEATURE	domain:SH3	22	2.61905	0.0002892	0.0228077
SP_PIR_KEYWORDS	sh3 domain	24	2.85714	0.000483627	0.00552088
INTERPRO	IPR001452:Src homology-3 domain	24	2.85714	0.000886997	0.0294247
SMART	SM00326:SH3	24	2.85714	0.0111452	0.135046
Annotation Cluster 28	Enrichment Score: 2.864121761190898
Category	Term	Count	%	PValue	Benjamini
GOTERM_BP_FAT	GO:0030334~regulation of cell migration	25	2.97619	2.47809e-05	0.00237534
GOTERM_BP_FAT	GO:0040012~regulation of locomotion	26	3.09524	6.27626e-05	0.00450729
GOTERM_BP_FAT	GO:0051270~regulation of cell motion	26	3.09524	8.14209e-05	0.0054368
GOTERM_BP_FAT	GO:0030336~negative regulation of cell migration	11	1.30952	0.00104947	0.0357665
GOTERM_BP_FAT	GO:0040013~negative regulation of locomotion	11	1.30952	0.00181302	0.0529666
GOTERM_BP_FAT	GO:0051271~negative regulation of cell motion	11	1.30952	0.00233585	0.0626872
GOTERM_BP_FAT	GO:0040017~positive regulation of locomotion	12	1.42857	0.020853	0.252997
GOTERM_BP_FAT	GO:0030335~positive regulation of cell migration	11	1.30952	0.0284193	0.307381
GOTERM_BP_FAT	GO:0051272~positive regulation of cell motion	11	1.30952	0.0500902	0.424226
Annotation Cluster 29	Enrichment Score: 2.8517818097457464
Category	Term	Count	%	PValue	Benjamini
GOTERM_CC_FAT	GO:0005925~focal adhesion	18	2.14286	0.000185424	0.00396058
GOTERM_CC_FAT	GO:0005924~cell-substrate adherens junction	18	2.14286	0.000301335	0.00559259
GOTERM_CC_FAT	GO:0030055~cell-substrate junction	18	2.14286	0.000591113	0.00932921
GOTERM_CC_FAT	GO:0005912~adherens junction	20	2.38095	0.00408812	0.0408859
GOTERM_CC_FAT	GO:0070161~anchoring junction	21	2.5	0.0060362	0.057193
GOTERM_CC_FAT	GO:0016323~basolateral plasma membrane	23	2.7381	0.00950904	0.0729322
Annotation Cluster 30	Enrichment Score: 2.829605580938969
Category	Term	Count	%	PValue	Benjamini
GOTERM_MF_FAT	GO:0019864~IgG binding	5	0.595238	0.000106883	0.00542942
GOTERM_MF_FAT	GO:0019865~immunoglobulin binding	6	0.714286	0.00023668	0.0105815
SP_PIR_KEYWORDS	igg-binding protein	4	0.47619	0.00132811	0.0133305
SP_PIR_KEYWORDS	immunoglobulin receptor	4	0.47619	0.00952137	0.0708985
PIR_SUPERFAMILY	PIRSF001980:Fc gamma receptor III	3	0.357143	0.0222315	0.64747
Annotation Cluster 31	Enrichment Score: 2.7113407740767985
Category	Term	Count	%	PValue	Benjamini
GOTERM_BP_FAT	GO:0048545~response to steroid hormone stimulus	25	2.97619	0.000119105	0.00742718
GOTERM_BP_FAT	GO:0010033~response to organic substance	64	7.61905	0.000145499	0.00868954
GOTERM_BP_FAT	GO:0031960~response to corticosteroid stimulus	13	1.54762	0.00234355	0.0623077
GOTERM_BP_FAT	GO:0051384~response to glucocorticoid stimulus	12	1.42857	0.00348045	0.0796085
GOTERM_BP_FAT	GO:0009719~response to endogenous stimulus	36	4.28571	0.00559927	0.109791
GOTERM_BP_FAT	GO:0043627~response to estrogen stimulus	13	1.54762	0.0114825	0.17394
GOTERM_BP_FAT	GO:0009725~response to hormone stimulus	32	3.80952	0.0115384	0.173807
Annotation Cluster 32	Enrichment Score: 2.6988434528929974
Category	Term	Count	%	PValue	Benjamini
GOTERM_MF_FAT	GO:0005509~calcium ion binding	97	11.5476	1.57359e-14	1.20446e-11
SP_PIR_KEYWORDS	calcium	86	10.2381	2.15071e-13	1.38438e-11
GOTERM_MF_FAT	GO:0043167~ion binding	192	22.8571	0.58665	0.989544
GOTERM_MF_FAT	GO:0046872~metal ion binding	184	21.9048	0.691673	0.996618
GOTERM_MF_FAT	GO:0043169~cation binding	184	21.9048	0.747914	0.99803
SP_PIR_KEYWORDS	metal-binding	98	11.6667	0.999909	1
GOTERM_MF_FAT	GO:0046914~transition metal ion binding	76	9.04762	1	1
SP_PIR_KEYWORDS	zinc	50	5.95238	1	1
GOTERM_MF_FAT	GO:0008270~zinc ion binding	50	5.95238	1	1
SP_PIR_KEYWORDS	zinc-finger	29	3.45238	1	1
Annotation Cluster 33	Enrichment Score: 2.6719777833404503
Category	Term	Count	%	PValue	Benjamini
GOTERM_BP_FAT	GO:0042060~wound healing	26	3.09524	3.3239e-05	0.00281065
GOTERM_BP_FAT	GO:0007599~hemostasis	15	1.78571	0.00175259	0.0528545
GOTERM_BP_FAT	GO:0050817~coagulation	14	1.66667	0.00284852	0.0707028
GOTERM_BP_FAT	GO:0007596~blood coagulation	14	1.66667	0.00284852	0.0707028
GOTERM_BP_FAT	GO:0050878~regulation of body fluid levels	17	2.02381	0.00292086	0.0712099
SP_PIR_KEYWORDS	blood coagulation	6	0.714286	0.0673062	0.294178
Annotation Cluster 34	Enrichment Score: 2.671870248990533
Category	Term	Count	%	PValue	Benjamini
GOTERM_BP_FAT	GO:0022604~regulation of cell morphogenesis	25	2.97619	2.02791e-07	4.49095e-05
GOTERM_BP_FAT	GO:0050770~regulation of axonogenesis	12	1.42857	0.000252309	0.0141439
GOTERM_BP_FAT	GO:0010769~regulation of cell morphogenesis involved in differentiation	14	1.66667	0.000303923	0.0163763
GOTERM_BP_FAT	GO:0031344~regulation of cell projection organization	15	1.78571	0.000393089	0.0193268
GOTERM_BP_FAT	GO:0010975~regulation of neuron projection development	13	1.54762	0.000439104	0.0212035
GOTERM_BP_FAT	GO:0060284~regulation of cell development	21	2.5	0.00806103	0.139579
GOTERM_BP_FAT	GO:0050767~regulation of neurogenesis	17	2.02381	0.0189928	0.242262
GOTERM_BP_FAT	GO:0030516~regulation of axon extension	5	0.595238	0.0238334	0.27495
GOTERM_BP_FAT	GO:0045664~regulation of neuron differentiation	14	1.66667	0.0290068	0.309313
GOTERM_BP_FAT	GO:0051960~regulation of nervous system development	17	2.02381	0.0574731	0.457078
GOTERM_BP_FAT	GO:0048638~regulation of developmental growth	5	0.595238	0.249169	0.849277
Annotation Cluster 35	Enrichment Score: 2.6133854670769394
Category	Term	Count	%	PValue	Benjamini
GOTERM_BP_FAT	GO:0000904~cell morphogenesis involved in differentiation	30	3.57143	5.2214e-05	0.00405468
GOTERM_BP_FAT	GO:0030030~cell projection organization	37	4.40476	0.000453471	0.0215289
GOTERM_BP_FAT	GO:0000902~cell morphogenesis	36	4.28571	0.000505043	0.022821
GOTERM_BP_FAT	GO:0032989~cellular component morphogenesis	38	4.52381	0.00094148	0.0329248
GOTERM_BP_FAT	GO:0031175~neuron projection development	27	3.21429	0.00138325	0.0442754
GOTERM_BP_FAT	GO:0048667~cell morphogenesis involved in neuron differentiation	23	2.7381	0.00186519	0.0539041
GOTERM_BP_FAT	GO:0048812~neuron projection morphogenesis	23	2.7381	0.00240204	0.0632313
GOTERM_BP_FAT	GO:0007409~axonogenesis	21	2.5	0.00356092	0.0801065
GOTERM_BP_FAT	GO:0048858~cell projection morphogenesis	24	2.85714	0.0069358	0.125047
GOTERM_BP_FAT	GO:0007411~axon guidance	13	1.54762	0.00985928	0.158764
GOTERM_BP_FAT	GO:0032990~cell part morphogenesis	24	2.85714	0.0117629	0.174183
GOTERM_BP_FAT	GO:0048666~neuron development	29	3.45238	0.0161695	0.216857
GOTERM_BP_FAT	GO:0030182~neuron differentiation	34	4.04762	0.0328546	0.331297
Annotation Cluster 36	Enrichment Score: 2.494613005373193
Category	Term	Count	%	PValue	Benjamini
UP_SEQ_FEATURE	domain:VWFC	9	1.07143	8.79482e-07	0.000175368
INTERPRO	IPR001007:von Willebrand factor, type C	9	1.07143	0.000189166	0.00780596
SMART	SM00214:VWC	9	1.07143	0.000765108	0.0196204
SP_PIR_KEYWORDS	heparin-binding	10	1.19048	0.00429633	0.0351321
UP_SEQ_FEATURE	region of interest:Heparin-binding	4	0.47619	0.0744243	0.808418
INTERPRO	IPR000884:Thrombospondin, type 1 repeat	6	0.714286	0.226079	0.90359
SMART	SM00209:TSP1	6	0.714286	0.374837	0.863305
Annotation Cluster 37	Enrichment Score: 2.491298200678985
Category	Term	Count	%	PValue	Benjamini
UP_SEQ_FEATURE	domain:LIM zinc-binding 3	8	0.952381	0.000222218	0.0188146
UP_SEQ_FEATURE	domain:LIM zinc-binding 1	10	1.19048	0.000887865	0.0482308
UP_SEQ_FEATURE	domain:LIM zinc-binding 2	10	1.19048	0.000887865	0.0482308
SP_PIR_KEYWORDS	LIM domain	10	1.19048	0.00969092	0.0710983
INTERPRO	IPR001781:Zinc finger, LIM-type	10	1.19048	0.0143418	0.246384
SMART	SM00132:LIM	10	1.19048	0.0463199	0.308124
Annotation Cluster 38	Enrichment Score: 2.490381110584107
Category	Term	Count	%	PValue	Benjamini
INTERPRO	IPR000716:Thyroglobulin type-1	7	0.833333	0.000186346	0.00799639
UP_SEQ_FEATURE	domain:IGFBP N-terminal	7	0.833333	0.000419381	0.0282723
INTERPRO	IPR000867:Insulin-like growth factor-binding protein, IGFBP	7	0.833333	0.00050723	0.0186659
SMART	SM00211:TY	7	0.833333	0.000574141	0.0165875
SP_PIR_KEYWORDS	Growth factor binding	6	0.714286	0.000758181	0.00827644
SMART	SM00121:IB	7	0.833333	0.00151282	0.0315597
GOTERM_MF_FAT	GO:0005520~insulin-like growth factor binding	7	0.833333	0.00159691	0.0539886
INTERPRO	IPR017891:Insulin-like growth factor binding protein, N-terminal	5	0.595238	0.00301496	0.0780833
UP_SEQ_FEATURE	domain:Thyroglobulin type-1	5	0.595238	0.00366604	0.147685
GOTERM_BP_FAT	GO:0001558~regulation of cell growth	19	2.2619	0.023148	0.270268
GOTERM_MF_FAT	GO:0031994~insulin-like growth factor I binding	3	0.357143	0.0363735	0.381084
INTERPRO	IPR009168:Insulin-like growth factor binding protein	3	0.357143	0.0382223	0.460573
BIOCARTA	h_ghrelinPathway:Ghrelin: Regulation of Food Intake and Energy Homeostasis	3	0.357143	0.284419	0.94469
Annotation Cluster 39	Enrichment Score: 2.477627042926958
Category	Term	Count	%	PValue	Benjamini
INTERPRO	IPR006020:Phosphotyrosine interaction region	9	1.07143	0.000836948	0.0286703
SMART	SM00462:PTB	9	1.07143	0.00313328	0.0546937
UP_SEQ_FEATURE	domain:PID	6	0.714286	0.0140741	0.37568
Annotation Cluster 40	Enrichment Score: 2.4672674131627614
Category	Term	Count	%	PValue	Benjamini
SP_PIR_KEYWORDS	cytoskeleton	64	7.61905	2.45745e-07	4.68736e-06
GOTERM_CC_FAT	GO:0005856~cytoskeleton	109	12.9762	0.00020951	0.00426136
GOTERM_CC_FAT	GO:0044430~cytoskeletal part	69	8.21429	0.016754	0.113545
GOTERM_CC_FAT	GO:0043228~non-membrane-bounded organelle	143	17.0238	0.731015	0.975812
GOTERM_CC_FAT	GO:0043232~intracellular non-membrane-bounded organelle	143	17.0238	0.731015	0.975812
Annotation Cluster 41	Enrichment Score: 2.4089043486362702
Category	Term	Count	%	PValue	Benjamini
GOTERM_BP_FAT	GO:0001817~regulation of cytokine production	21	2.5	0.00171424	0.0534046
GOTERM_BP_FAT	GO:0051240~positive regulation of multicellular organismal process	26	3.09524	0.00174785	0.0532726
GOTERM_BP_FAT	GO:0001819~positive regulation of cytokine production	11	1.30952	0.0198022	0.244889
Annotation Cluster 42	Enrichment Score: 2.3845115749536356
Category	Term	Count	%	PValue	Benjamini
SP_PIR_KEYWORDS	cell binding	11	1.30952	3.5364e-10	1.13828e-08
SP_PIR_KEYWORDS	basement membrane	13	1.54762	2.20323e-07	4.36408e-06
UP_SEQ_FEATURE	domain:Laminin EGF-like 11	5	0.595238	0.000443177	0.0290356
UP_SEQ_FEATURE	domain:Laminin EGF-like 8	5	0.595238	0.00122168	0.0603424
UP_SEQ_FEATURE	domain:Laminin EGF-like 10	5	0.595238	0.00122168	0.0603424
GOTERM_CC_FAT	GO:0043256~laminin complex	5	0.595238	0.00161762	0.0196025
UP_SEQ_FEATURE	domain:Laminin EGF-like 7	5	0.595238	0.00184049	0.0860383
UP_SEQ_FEATURE	domain:Laminin EGF-like 2	7	0.833333	0.00190279	0.0871231
GOTERM_CC_FAT	GO:0005605~basal lamina	6	0.714286	0.00255713	0.0284264
UP_SEQ_FEATURE	domain:Laminin EGF-like 6	5	0.595238	0.00264694	0.112787
SP_PIR_KEYWORDS	heterotrimer	7	0.833333	0.00285463	0.025498
SP_PIR_KEYWORDS	laminin egf-like domain	7	0.833333	0.00344217	0.0301529
UP_SEQ_FEATURE	domain:Laminin EGF-like 3	6	0.714286	0.00394426	0.15539
INTERPRO	IPR002049:EGF-like, laminin	8	0.952381	0.00456108	0.108189
GOTERM_CC_FAT	GO:0005606~laminin-1 complex	4	0.47619	0.00752303	0.065117
SP_PIR_KEYWORDS	nidogen binding	3	0.357143	0.00795808	0.0613426
UP_SEQ_FEATURE	domain:Laminin EGF-like 1	6	0.714286	0.00865891	0.277597
UP_SEQ_FEATURE	domain:Laminin EGF-like 9	4	0.47619	0.00950807	0.296521
SMART	SM00180:EGF_Lam	8	0.952381	0.0137001	0.14846
UP_SEQ_FEATURE	domain:Laminin EGF-like 4	4	0.47619	0.0221396	0.475593
UP_SEQ_FEATURE	domain:Laminin EGF-like 5; second part	3	0.357143	0.0246964	0.5054
UP_SEQ_FEATURE	domain:Laminin EGF-like 5; first part	3	0.357143	0.0246964	0.5054
UP_SEQ_FEATURE	domain:Laminin EGF-like 13	3	0.357143	0.0357701	0.6005
UP_SEQ_FEATURE	domain:Laminin EGF-like 12	3	0.357143	0.0357701	0.6005
UP_SEQ_FEATURE	domain:Laminin N-terminal	4	0.47619	0.0407521	0.641712
INTERPRO	IPR008211:Laminin, N-terminal	4	0.47619	0.0445872	0.494535
INTERPRO	IPR018031:Laminin B	3	0.357143	0.0516137	0.537574
KEGG_PATHWAY	hsa05222:Small cell lung cancer	10	1.19048	0.0561614	0.357251
UP_SEQ_FEATURE	region of interest:Domain II and I	3	0.357143	0.0622866	0.762664
INTERPRO	IPR000034:Laminin B type IV	3	0.357143	0.0663898	0.594351
SMART	SM00136:LamNT	4	0.47619	0.0744257	0.393813
SMART	SM00281:LamB	3	0.357143	0.075104	0.388387
Annotation Cluster 43	Enrichment Score: 2.2963160212999654
Category	Term	Count	%	PValue	Benjamini
GOTERM_BP_FAT	GO:0048584~positive regulation of response to stimulus	29	3.45238	5.09387e-05	0.0040655
GOTERM_BP_FAT	GO:0002253~activation of immune response	15	1.78571	0.000271603	0.0149269
GOTERM_BP_FAT	GO:0002764~immune response-regulating signal transduction	11	1.30952	0.000781001	0.0291634
GOTERM_BP_FAT	GO:0050778~positive regulation of immune response	18	2.14286	0.00112547	0.0369965
GOTERM_BP_FAT	GO:0002757~immune response-activating signal transduction	10	1.19048	0.0020159	0.0575591
GOTERM_BP_FAT	GO:0002768~immune response-regulating cell surface receptor signaling pathway	8	0.952381	0.00654246	0.122193
GOTERM_BP_FAT	GO:0050864~regulation of B cell activation	8	0.952381	0.0175175	0.228633
GOTERM_BP_FAT	GO:0002429~immune response-activating cell surface receptor signaling pathway	7	0.833333	0.0188264	0.241455
GOTERM_BP_FAT	GO:0045577~regulation of B cell differentiation	4	0.47619	0.04113	0.376454
GOTERM_BP_FAT	GO:0050853~B cell receptor signaling pathway	3	0.357143	0.0883559	0.570645
GOTERM_BP_FAT	GO:0050851~antigen receptor-mediated signaling pathway	4	0.47619	0.286228	0.87992
Annotation Cluster 44	Enrichment Score: 2.27152543411595
Category	Term	Count	%	PValue	Benjamini
UP_SEQ_FEATURE	region of interest:Triple-helical region	8	0.952381	0.00012425	0.0123131
UP_SEQ_FEATURE	domain:VWFA 3	4	0.47619	0.0025489	0.110813
UP_SEQ_FEATURE	domain:VWFA 1	5	0.595238	0.00643633	0.227043
UP_SEQ_FEATURE	domain:VWFA 2	5	0.595238	0.00823075	0.269431
PIR_SUPERFAMILY	PIRSF002259:collagen VI	3	0.357143	0.0116029	0.579357
OMIM_DISEASE	Ullrich congenital muscular dystrophy	3	0.357143	0.0145178	0.997618
OMIM_DISEASE	Bethlem myopathy	3	0.357143	0.0145178	0.997618
GOTERM_CC_FAT	GO:0030934~anchoring collagen	4	0.47619	0.0163946	0.113005
Annotation Cluster 45	Enrichment Score: 2.239539928252679
Category	Term	Count	%	PValue	Benjamini
GOTERM_BP_FAT	GO:0007010~cytoskeleton organization	39	4.64286	0.00225452	0.0617199
GOTERM_BP_FAT	GO:0030036~actin cytoskeleton organization	23	2.7381	0.00636232	0.119802
GOTERM_BP_FAT	GO:0030029~actin filament-based process	23	2.7381	0.0133263	0.190277
Annotation Cluster 46	Enrichment Score: 2.192591857711363
Category	Term	Count	%	PValue	Benjamini
GOTERM_CC_FAT	GO:0044433~cytoplasmic vesicle part	24	2.85714	0.00114175	0.0142779
GOTERM_CC_FAT	GO:0031093~platelet alpha granule lumen	9	1.07143	0.00334229	0.0343451
GOTERM_CC_FAT	GO:0060205~cytoplasmic membrane-bounded vesicle lumen	9	1.07143	0.00532155	0.0517238
GOTERM_CC_FAT	GO:0031091~platelet alpha granule	10	1.19048	0.00678931	0.0627396
GOTERM_CC_FAT	GO:0031983~vesicle lumen	9	1.07143	0.00706901	0.0625592
GOTERM_CC_FAT	GO:0030141~secretory granule	17	2.02381	0.0717154	0.318692
Annotation Cluster 47	Enrichment Score: 2.138892407007653
Category	Term	Count	%	PValue	Benjamini
GOTERM_BP_FAT	GO:0001503~ossification	16	1.90476	0.00171608	0.0528888
GOTERM_BP_FAT	GO:0060348~bone development	16	1.90476	0.00337531	0.0779136
GOTERM_BP_FAT	GO:0001501~skeletal system development	30	3.57143	0.00554226	0.109477
GOTERM_BP_FAT	GO:0001649~osteoblast differentiation	6	0.714286	0.0866749	0.56682
Annotation Cluster 48	Enrichment Score: 2.1117884343718765
Category	Term	Count	%	PValue	Benjamini
INTERPRO	IPR001751:S100/CaBP-9k-type, calcium binding	7	0.833333	0.00050723	0.0186659
PIR_SUPERFAMILY	PIRSF002353:S-100 protein	6	0.714286	0.000853862	0.27161
SP_PIR_KEYWORDS	EF hand	10	1.19048	0.00138666	0.0136488
INTERPRO	IPR013787:S100/CaBP-9k-type, calcium binding, subdomain	6	0.714286	0.00366126	0.0918552
UP_SEQ_FEATURE	calcium-binding region:1; low affinity	4	0.47619	0.033889	0.584255
UP_SEQ_FEATURE	calcium-binding region:2; high affinity	4	0.47619	0.0407521	0.641712
INTERPRO	IPR018248:EF hand	12	1.42857	0.053268	0.534963
GOTERM_MF_FAT	GO:0048306~calcium-dependent protein binding	5	0.595238	0.0788539	0.557346
Annotation Cluster 49	Enrichment Score: 2.0914069519114
Category	Term	Count	%	PValue	Benjamini
GOTERM_BP_FAT	GO:0001817~regulation of cytokine production	21	2.5	0.00171424	0.0534046
GOTERM_BP_FAT	GO:0042108~positive regulation of cytokine biosynthetic process	8	0.952381	0.0157047	0.214257
GOTERM_BP_FAT	GO:0042035~regulation of cytokine biosynthetic process	10	1.19048	0.0197551	0.245416
Annotation Cluster 50	Enrichment Score: 2.0024042312268486
Category	Term	Count	%	PValue	Benjamini
GOTERM_BP_FAT	GO:0001775~cell activation	36	4.28571	5.91327e-06	0.000709096
GOTERM_BP_FAT	GO:0045321~leukocyte activation	32	3.80952	7.57772e-06	0.000872273
GOTERM_BP_FAT	GO:0046649~lymphocyte activation	24	2.85714	0.000527595	0.0227575
GOTERM_BP_FAT	GO:0042110~T cell activation	18	2.14286	0.000545404	0.0231699
GOTERM_BP_FAT	GO:0046631~alpha-beta T cell activation	5	0.595238	0.0164592	0.218304
GOTERM_BP_FAT	GO:0030098~lymphocyte differentiation	12	1.42857	0.0290506	0.308592
GOTERM_BP_FAT	GO:0030217~T cell differentiation	9	1.07143	0.0295009	0.309269
GOTERM_BP_FAT	GO:0046632~alpha-beta T cell differentiation	4	0.47619	0.04113	0.376454
GOTERM_BP_FAT	GO:0002520~immune system development	23	2.7381	0.0563989	0.45303
GOTERM_BP_FAT	GO:0030097~hemopoiesis	20	2.38095	0.0671641	0.497346
GOTERM_BP_FAT	GO:0045058~T cell selection	4	0.47619	0.0890072	0.571142
GOTERM_BP_FAT	GO:0048534~hemopoietic or lymphoid organ development	21	2.5	0.0894356	0.570685
GOTERM_BP_FAT	GO:0002521~leukocyte differentiation	12	1.42857	0.113568	0.63753
GOTERM_BP_FAT	GO:0042113~B cell activation	8	0.952381	0.130865	0.678344
GOTERM_BP_FAT	GO:0030183~B cell differentiation	5	0.595238	0.274517	0.869914
Annotation Cluster 51	Enrichment Score: 1.9835233228289315
Category	Term	Count	%	PValue	Benjamini
INTERPRO	IPR018247:EF-HAND 1	24	2.85714	0.000355434	0.0135809
INTERPRO	IPR018249:EF-HAND 2	22	2.61905	0.00177409	0.0531737
UP_SEQ_FEATURE	domain:EF-hand 1	18	2.14286	0.0041281	0.159423
UP_SEQ_FEATURE	domain:EF-hand 2	18	2.14286	0.0041281	0.159423
INTERPRO	IPR011992:EF-Hand type	22	2.61905	0.00516192	0.116498
UP_SEQ_FEATURE	calcium-binding region:2	13	1.54762	0.0102033	0.310541
UP_SEQ_FEATURE	calcium-binding region:1	13	1.54762	0.0185273	0.432478
INTERPRO	IPR018248:EF hand	12	1.42857	0.053268	0.534963
INTERPRO	IPR002048:Calcium-binding EF-hand	12	1.42857	0.100132	0.701458
SMART	SM00054:EFh	12	1.42857	0.261294	0.749334
Annotation Cluster 52	Enrichment Score: 1.9835176612407337
Category	Term	Count	%	PValue	Benjamini
GOTERM_BP_FAT	GO:0010035~response to inorganic substance	23	2.7381	0.00186519	0.0539041
GOTERM_BP_FAT	GO:0000302~response to reactive oxygen species	11	1.30952	0.00636173	0.120577
GOTERM_BP_FAT	GO:0042542~response to hydrogen peroxide	8	0.952381	0.0288167	0.308727
GOTERM_BP_FAT	GO:0006979~response to oxidative stress	16	1.90476	0.0340397	0.33656
Annotation Cluster 53	Enrichment Score: 1.9817261629362313
Category	Term	Count	%	PValue	Benjamini
GOTERM_BP_FAT	GO:0006836~neurotransmitter transport	13	1.54762	0.00107642	0.0362398
GOTERM_BP_FAT	GO:0007269~neurotransmitter secretion	8	0.952381	0.00116674	0.0378954
GOTERM_BP_FAT	GO:0017157~regulation of exocytosis	8	0.952381	0.00211222	0.0596377
GOTERM_BP_FAT	GO:0032940~secretion by cell	22	2.61905	0.00362359	0.0808303
GOTERM_BP_FAT	GO:0003001~generation of a signal involved in cell-cell signaling	12	1.42857	0.00426902	0.0910627
GOTERM_BP_FAT	GO:0060627~regulation of vesicle-mediated transport	13	1.54762	0.00657461	0.121192
GOTERM_BP_FAT	GO:0046903~secretion	26	3.09524	0.019486	0.243523
GOTERM_BP_FAT	GO:0006887~exocytosis	13	1.54762	0.0201033	0.247098
GOTERM_BP_FAT	GO:0001505~regulation of neurotransmitter levels	8	0.952381	0.0597979	0.467144
GOTERM_BP_FAT	GO:0060341~regulation of cellular localization	20	2.38095	0.0843284	0.558762
GOTERM_BP_FAT	GO:0051046~regulation of secretion	14	1.66667	0.298081	0.889289
Annotation Cluster 54	Enrichment Score: 1.9800054642253422
Category	Term	Count	%	PValue	Benjamini
INTERPRO	IPR016352:Small leucine-rich proteoglycan, class I, decorin/asporin/byglycan	3	0.357143	0.00852802	0.174832
PIR_SUPERFAMILY	PIRSF002490:class I small leucine-rich proteoglycan, decorin/asporin/byglycan types	3	0.357143	0.0116029	0.579357
PIR_SUPERFAMILY	PIRSF002490:SLRP_I	3	0.357143	0.0116029	0.579357
Annotation Cluster 55	Enrichment Score: 1.9565326140054926
Category	Term	Count	%	PValue	Benjamini
INTERPRO	IPR003961:Fibronectin, type III	26	3.09524	1.30721e-05	0.000740711
UP_SEQ_FEATURE	domain:Fibronectin type-III	12	1.42857	0.000110573	0.0125217
INTERPRO	IPR008957:Fibronectin, type III-like fold	23	2.7381	0.000174624	0.0078063
SMART	SM00060:FN3	26	3.09524	0.000343206	0.0113608
UP_SEQ_FEATURE	domain:Fibronectin type-III 1	14	1.66667	0.0123702	0.350589
UP_SEQ_FEATURE	domain:Fibronectin type-III 2	13	1.54762	0.0263866	0.524831
UP_SEQ_FEATURE	domain:Fibronectin type-III 4	8	0.952381	0.0287143	0.547181
UP_SEQ_FEATURE	domain:Fibronectin type-III 3	9	1.07143	0.0512588	0.709017
UP_SEQ_FEATURE	domain:Fibronectin type-III 5	6	0.714286	0.0788835	0.819102
UP_SEQ_FEATURE	domain:Fibronectin type-III 9	3	0.357143	0.203508	0.974753
UP_SEQ_FEATURE	domain:Fibronectin type-III 7	3	0.357143	0.341498	0.997303
UP_SEQ_FEATURE	domain:Fibronectin type-III 8	3	0.357143	0.341498	0.997303
UP_SEQ_FEATURE	domain:Fibronectin type-III 6	3	0.357143	0.471467	0.999726
Annotation Cluster 56	Enrichment Score: 1.9400605694594806
Category	Term	Count	%	PValue	Benjamini
UP_SEQ_FEATURE	glycosylation site:O-linked (Gal...)	6	0.714286	4.13368e-05	0.00616349
GOTERM_BP_FAT	GO:0002253~activation of immune response	15	1.78571	0.000271603	0.0149269
GOTERM_BP_FAT	GO:0016064~immunoglobulin mediated immune response	11	1.30952	0.000346202	0.017644
GOTERM_BP_FAT	GO:0019724~B cell mediated immunity	11	1.30952	0.000486002	0.0226821
GOTERM_BP_FAT	GO:0002443~leukocyte mediated immunity	14	1.66667	0.000509362	0.0226585
GOTERM_BP_FAT	GO:0045087~innate immune response	18	2.14286	0.000545404	0.0231699
GOTERM_BP_FAT	GO:0002460~adaptive immune response based on somatic recombination of immune receptors built from immunoglobulin superfamily domains	13	1.54762	0.00065534	0.0255227
GOTERM_BP_FAT	GO:0002250~adaptive immune response	13	1.54762	0.00065534	0.0255227
GOTERM_BP_FAT	GO:0002449~lymphocyte mediated immunity	12	1.42857	0.000954828	0.0329836
KEGG_PATHWAY	hsa04610:Complement and coagulation cascades	12	1.42857	0.00163876	0.0299999
GOTERM_BP_FAT	GO:0002252~immune effector process	16	1.90476	0.00311476	0.0745042
SP_PIR_KEYWORDS	innate immunity	10	1.19048	0.0126725	0.0883578
GOTERM_BP_FAT	GO:0002455~humoral immune response mediated by circulating immunoglobulin	6	0.714286	0.0163369	0.217852
GOTERM_BP_FAT	GO:0051605~protein maturation by peptide bond cleavage	10	1.19048	0.0271338	0.298929
PIR_SUPERFAMILY	PIRSF002477:complement subcomponent C1q chain A	3	0.357143	0.0355053	0.738468
SP_PIR_KEYWORDS	complement pathway	5	0.595238	0.0395013	0.203945
KEGG_PATHWAY	hsa05020:Prion diseases	6	0.714286	0.0420785	0.329135
INTERPRO	IPR001073:Complement C1q protein	5	0.595238	0.0440641	0.495195
KEGG_PATHWAY	hsa05322:Systemic lupus erythematosus	9	1.07143	0.045465	0.314814
GOTERM_BP_FAT	GO:0006959~humoral immune response	9	1.07143	0.0464592	0.405938
GOTERM_BP_FAT	GO:0006958~complement activation, classical pathway	5	0.595238	0.0498647	0.423943
INTERPRO	IPR008983:Tumour necrosis factor-like	6	0.714286	0.0532572	0.53955
GOTERM_BP_FAT	GO:0002526~acute inflammatory response	10	1.19048	0.0603889	0.469363
SMART	SM00110:C1Q	5	0.595238	0.0822302	0.401095
GOTERM_BP_FAT	GO:0051604~protein maturation	11	1.30952	0.101793	0.605821
GOTERM_BP_FAT	GO:0016485~protein processing	10	1.19048	0.122904	0.662068
GOTERM_BP_FAT	GO:0006956~complement activation	5	0.595238	0.123559	0.663097
UP_SEQ_FEATURE	domain:C1q	4	0.47619	0.128641	0.91917
GOTERM_BP_FAT	GO:0002541~activation of plasma proteins involved in acute inflammatory response	5	0.595238	0.133637	0.680461
UP_SEQ_FEATURE	domain:Collagen-like	4	0.47619	0.1928	0.970835
SP_PIR_KEYWORDS	plasma	7	0.833333	0.314966	0.72478
Annotation Cluster 57	Enrichment Score: 1.931680072957172
Category	Term	Count	%	PValue	Benjamini
INTERPRO	IPR002035:von Willebrand factor, type A	12	1.42857	0.00206567	0.0599872
UP_SEQ_FEATURE	domain:VWFA 3	4	0.47619	0.0025489	0.110813
UP_SEQ_FEATURE	domain:VWFA 1	5	0.595238	0.00643633	0.227043
UP_SEQ_FEATURE	domain:VWFA 2	5	0.595238	0.00823075	0.269431
SMART	SM00327:VWA	12	1.42857	0.00973511	0.125482
GOTERM_CC_FAT	GO:0008305~integrin complex	6	0.714286	0.0304979	0.181967
SP_PIR_KEYWORDS	integrin	6	0.714286	0.0516893	0.250022
UP_SEQ_FEATURE	domain:VWFA	7	0.833333	0.0822349	0.829715
Annotation Cluster 58	Enrichment Score: 1.931663375486178
Category	Term	Count	%	PValue	Benjamini
GOTERM_BP_FAT	GO:0070271~protein complex biogenesis	46	5.47619	0.000802126	0.0295576
GOTERM_BP_FAT	GO:0006461~protein complex assembly	46	5.47619	0.000802126	0.0295576
GOTERM_BP_FAT	GO:0051259~protein oligomerization	19	2.2619	0.00810545	0.139461
GOTERM_BP_FAT	GO:0065003~macromolecular complex assembly	50	5.95238	0.0101033	0.161479
GOTERM_BP_FAT	GO:0043933~macromolecular complex subunit organization	52	6.19048	0.0145115	0.20249
GOTERM_BP_FAT	GO:0034621~cellular macromolecular complex subunit organization	23	2.7381	0.17994	0.766193
GOTERM_BP_FAT	GO:0034622~cellular macromolecular complex assembly	20	2.38095	0.218671	0.817238
Annotation Cluster 59	Enrichment Score: 1.908459061569252
Category	Term	Count	%	PValue	Benjamini
SP_PIR_KEYWORDS	calcium/phospholipid-binding	5	0.595238	0.00184395	0.0168302
GOTERM_MF_FAT	GO:0004859~phospholipase inhibitor activity	5	0.595238	0.00189979	0.0587383
GOTERM_MF_FAT	GO:0005544~calcium-dependent phospholipid binding	6	0.714286	0.00325567	0.0851344
GOTERM_MF_FAT	GO:0055102~lipase inhibitor activity	5	0.595238	0.00507542	0.117859
SP_PIR_KEYWORDS	endonexin fold	4	0.47619	0.00660295	0.0519133
PIR_SUPERFAMILY	PIRSF002359:annexin I	4	0.47619	0.0112518	0.649896
UP_SEQ_FEATURE	repeat:Annexin 3	4	0.47619	0.0130594	0.357928
UP_SEQ_FEATURE	repeat:Annexin 4	4	0.47619	0.0130594	0.357928
UP_SEQ_FEATURE	repeat:Annexin 1	4	0.47619	0.0130594	0.357928
UP_SEQ_FEATURE	repeat:Annexin 2	4	0.47619	0.0130594	0.357928
SP_PIR_KEYWORDS	annexin	4	0.47619	0.0130774	0.0886852
INTERPRO	IPR018502:Annexin repeat	4	0.47619	0.0143886	0.239548
INTERPRO	IPR001464:Annexin	4	0.47619	0.0143886	0.239548
INTERPRO	IPR018252:Annexin repeat, conserved site	4	0.47619	0.0143886	0.239548
SP_PIR_KEYWORDS	phospholipid binding	5	0.595238	0.015499	0.0979942
SMART	SM00335:ANX	4	0.47619	0.0251494	0.22743
GOTERM_BP_FAT	GO:0050819~negative regulation of coagulation	5	0.595238	0.0381266	0.357473
SP_PIR_KEYWORDS	acetylated amino end	10	1.19048	0.0434621	0.220216
GOTERM_MF_FAT	GO:0005543~phospholipid binding	13	1.54762	0.174307	0.806827
Annotation Cluster 60	Enrichment Score: 1.8541368159215894
Category	Term	Count	%	PValue	Benjamini
GOTERM_BP_FAT	GO:0002366~leukocyte activation during immune response	8	0.952381	0.0030138	0.0727794
GOTERM_BP_FAT	GO:0002263~cell activation during immune response	8	0.952381	0.0030138	0.0727794
GOTERM_BP_FAT	GO:0002285~lymphocyte activation during immune response	5	0.595238	0.0164592	0.218304
GOTERM_BP_FAT	GO:0002286~T cell activation during immune response	4	0.47619	0.0336975	0.336012
GOTERM_BP_FAT	GO:0042088~T-helper 1 type immune response	3	0.357143	0.106434	0.617639
Annotation Cluster 61	Enrichment Score: 1.828327366115097
Category	Term	Count	%	PValue	Benjamini
GOTERM_BP_FAT	GO:0031099~regeneration	11	1.30952	0.00418198	0.0899531
GOTERM_BP_FAT	GO:0048589~developmental growth	12	1.42857	0.00820288	0.139365
GOTERM_BP_FAT	GO:0042246~tissue regeneration	5	0.595238	0.0954266	0.586459
Annotation Cluster 62	Enrichment Score: 1.798396966529589
Category	Term	Count	%	PValue	Benjamini
GOTERM_BP_FAT	GO:0006875~cellular metal ion homeostasis	22	2.61905	0.00219464	0.0612941
GOTERM_BP_FAT	GO:0006874~cellular calcium ion homeostasis	21	2.5	0.0022584	0.0612415
GOTERM_BP_FAT	GO:0055074~calcium ion homeostasis	21	2.5	0.00313712	0.0744027
GOTERM_BP_FAT	GO:0055065~metal ion homeostasis	22	2.61905	0.00384736	0.0849562
GOTERM_BP_FAT	GO:0051480~cytosolic calcium ion homeostasis	15	1.78571	0.00457012	0.0957669
GOTERM_BP_FAT	GO:0007204~elevation of cytosolic calcium ion concentration	14	1.66667	0.00619747	0.11921
GOTERM_BP_FAT	GO:0055066~di-, tri-valent inorganic cation homeostasis	23	2.7381	0.0110519	0.171558
GOTERM_BP_FAT	GO:0030003~cellular cation homeostasis	24	2.85714	0.0111287	0.169923
GOTERM_BP_FAT	GO:0030005~cellular di-, tri-valent inorganic cation homeostasis	22	2.61905	0.0119248	0.175476
GOTERM_BP_FAT	GO:0006873~cellular ion homeostasis	31	3.69048	0.0222866	0.26474
GOTERM_BP_FAT	GO:0055080~cation homeostasis	25	2.97619	0.022605	0.266922
GOTERM_BP_FAT	GO:0055082~cellular chemical homeostasis	31	3.69048	0.0269148	0.299126
GOTERM_BP_FAT	GO:0050801~ion homeostasis	32	3.80952	0.0391459	0.364042
GOTERM_BP_FAT	GO:0048878~chemical homeostasis	34	4.04762	0.182999	0.769941
GOTERM_BP_FAT	GO:0019725~cellular homeostasis	31	3.69048	0.205594	0.801344
GOTERM_BP_FAT	GO:0042592~homeostatic process	45	5.35714	0.33879	0.914194
Annotation Cluster 63	Enrichment Score: 1.7749912958421044
Category	Term	Count	%	PValue	Benjamini
UP_SEQ_FEATURE	domain:FAS1 4	3	0.357143	0.0153483	0.397719
UP_SEQ_FEATURE	domain:FAS1 1	3	0.357143	0.0153483	0.397719
UP_SEQ_FEATURE	domain:FAS1 2	3	0.357143	0.0153483	0.397719
UP_SEQ_FEATURE	domain:FAS1 3	3	0.357143	0.0153483	0.397719
INTERPRO	IPR000782:FAS1 domain	3	0.357143	0.0164425	0.264981
SMART	SM00554:FAS1	3	0.357143	0.0245382	0.231353
Annotation Cluster 64	Enrichment Score: 1.7541827952507079
Category	Term	Count	%	PValue	Benjamini
INTERPRO	IPR003096:SM22/calponin	5	0.595238	0.00209961	0.0593459
INTERPRO	IPR000557:Calponin repeat	4	0.47619	0.00282453	0.0751381
UP_SEQ_FEATURE	repeat:Calponin-like	3	0.357143	0.00795016	0.265141
INTERPRO	IPR001061:Transgelin (SM22-alpha)	3	0.357143	0.00852802	0.174832
INTERPRO	IPR001715:Calponin-like actin-binding	10	1.19048	0.0109527	0.207506
PIR_SUPERFAMILY	PIRSF002345:smooth muscle protein SM22	3	0.357143	0.0116029	0.579357
COG_ONTOLOGY	Cytoskeleton	5	0.595238	0.0203541	0.151693
SMART	SM00033:CH	10	1.19048	0.0365093	0.283446
UP_SEQ_FEATURE	domain:CH	6	0.714286	0.0671898	0.78586
UP_SEQ_FEATURE	domain:CH 2	4	0.47619	0.140805	0.934815
UP_SEQ_FEATURE	domain:CH 1	4	0.47619	0.140805	0.934815
Annotation Cluster 65	Enrichment Score: 1.7214473010957427
Category	Term	Count	%	PValue	Benjamini
INTERPRO	IPR003645:Follistatin-like, N-terminal	5	0.595238	0.00139582	0.0432809
SMART	SM00274:FOLN	5	0.595238	0.00301811	0.0570012
UP_SEQ_FEATURE	domain:Follistatin-like	3	0.357143	0.0153483	0.397719
INTERPRO	IPR002350:Proteinase inhibitor I1, Kazal	7	0.833333	0.0177646	0.279056
INTERPRO	IPR015369:Follistatin/Osteonectin-like EGF domain	3	0.357143	0.0264231	0.367316
UP_SEQ_FEATURE	domain:Kazal-like	6	0.714286	0.0308238	0.557081
SMART	SM00280:KAZAL	7	0.833333	0.0434103	0.30879
INTERPRO	IPR011497:Protease inhibitor, Kazal-type	3	0.357143	0.416658	0.986858
Annotation Cluster 66	Enrichment Score: 1.698760916604446
Category	Term	Count	%	PValue	Benjamini
SP_PIR_KEYWORDS	SH2 domain	13	1.54762	0.0102419	0.0739595
INTERPRO	IPR000980:SH2 motif	13	1.54762	0.0132357	0.237197
UP_SEQ_FEATURE	domain:SH2	11	1.30952	0.022104	0.479152
SMART	SM00252:SH2	13	1.54762	0.0535004	0.338518
Annotation Cluster 67	Enrichment Score: 1.6972117107949876
Category	Term	Count	%	PValue	Benjamini
SP_PIR_KEYWORDS	inflammation	10	1.19048	4.78542e-07	8.80172e-06
SP_PIR_KEYWORDS	chemotaxis	15	1.78571	2.40521e-06	3.87081e-05
GOTERM_MF_FAT	GO:0008009~chemokine activity	7	0.833333	0.0176998	0.295199
GOTERM_MF_FAT	GO:0042379~chemokine receptor binding	7	0.833333	0.0246209	0.322056
INTERPRO	IPR001811:Small chemokine, interleukin-8-like	6	0.714286	0.0392891	0.46027
INTERPRO	IPR000827:Small chemokine, C-C group, conserved site	4	0.47619	0.0809879	0.652734
BIOCARTA	h_Ccr5Pathway:Pertussis toxin-insensitive CCR5 Signaling in Macrophage	4	0.47619	0.0814157	0.913583
SMART	SM00199:SCY	6	0.714286	0.0815496	0.406428
PIR_SUPERFAMILY	PIRSF001950:small inducible chemokine, C/CC types	4	0.47619	0.0894714	0.901555
BBID	109.Chemokine_families	5	0.595238	0.205594	0.974842
SP_PIR_KEYWORDS	cytokine	12	1.42857	0.2135	0.602679
INTERPRO	IPR018048:Small chemokine, C-X-C, conserved site	3	0.357143	0.214861	0.896211
GOTERM_MF_FAT	GO:0005125~cytokine activity	11	1.30952	0.433529	0.963649
KEGG_PATHWAY	hsa04621:NOD-like receptor signaling pathway	5	0.595238	0.447303	0.833477
Annotation Cluster 68	Enrichment Score: 1.6858638615910384
Category	Term	Count	%	PValue	Benjamini
GOTERM_BP_FAT	GO:0010647~positive regulation of cell communication	32	3.80952	0.00177124	0.0528491
GOTERM_BP_FAT	GO:0009967~positive regulation of signal transduction	27	3.21429	0.00970965	0.157418
GOTERM_BP_FAT	GO:0043123~positive regulation of I-kappaB kinase/NF-kappaB cascade	11	1.30952	0.0370131	0.352303
GOTERM_BP_FAT	GO:0010740~positive regulation of protein kinase cascade	16	1.90476	0.03744	0.354472
GOTERM_BP_FAT	GO:0010627~regulation of protein kinase cascade	21	2.5	0.0514612	0.429518
GOTERM_BP_FAT	GO:0043122~regulation of I-kappaB kinase/NF-kappaB cascade	11	1.30952	0.0625411	0.47683
Annotation Cluster 69	Enrichment Score: 1.6815390803055001
Category	Term	Count	%	PValue	Benjamini
INTERPRO	IPR016186:C-type lectin-like	13	1.54762	0.000762842	0.0270246
SP_PIR_KEYWORDS	Lectin	14	1.66667	0.0140823	0.093987
UP_SEQ_FEATURE	domain:C-type lectin	9	1.07143	0.0181905	0.430624
GOTERM_MF_FAT	GO:0005529~sugar binding	16	1.90476	0.0223503	0.324623
INTERPRO	IPR001304:C-type lectin	9	1.07143	0.0239479	0.343649
INTERPRO	IPR018378:C-type lectin, conserved site	8	0.952381	0.0619259	0.581677
SMART	SM00034:CLECT	9	1.07143	0.0672809	0.379553
INTERPRO	IPR002353:Type II antifreeze protein	4	0.47619	0.0809879	0.652734
Annotation Cluster 70	Enrichment Score: 1.6747477647683073
Category	Term	Count	%	PValue	Benjamini
GOTERM_BP_FAT	GO:0010035~response to inorganic substance	23	2.7381	0.00186519	0.0539041
GOTERM_BP_FAT	GO:0051592~response to calcium ion	8	0.952381	0.0288167	0.308727
GOTERM_BP_FAT	GO:0010038~response to metal ion	11	1.30952	0.17595	0.762996
Annotation Cluster 71	Enrichment Score: 1.6659376386149372
Category	Term	Count	%	PValue	Benjamini
GOTERM_BP_FAT	GO:0009617~response to bacterium	18	2.14286	0.00314808	0.0740444
GOTERM_BP_FAT	GO:0002237~response to molecule of bacterial origin	12	1.42857	0.00751309	0.131499
GOTERM_BP_FAT	GO:0032496~response to lipopolysaccharide	10	1.19048	0.0292462	0.30812
BIOCARTA	h_tollPathway:Toll-Like Receptor Pathway	5	0.595238	0.313556	0.954925
Annotation Cluster 72	Enrichment Score: 1.6654782919080915
Category	Term	Count	%	PValue	Benjamini
GOTERM_MF_FAT	GO:0008034~lipoprotein binding	8	0.952381	0.00206063	0.0588129
GOTERM_MF_FAT	GO:0030169~low-density lipoprotein binding	5	0.595238	0.0226312	0.31627
GOTERM_MF_FAT	GO:0030228~lipoprotein receptor activity	4	0.47619	0.0416756	0.403236
GOTERM_MF_FAT	GO:0005041~low-density lipoprotein receptor activity	3	0.357143	0.112072	0.678629
Annotation Cluster 73	Enrichment Score: 1.65845624710466
Category	Term	Count	%	PValue	Benjamini
GOTERM_BP_FAT	GO:0032680~regulation of tumor necrosis factor production	10	1.19048	1.47004e-05	0.00156628
GOTERM_BP_FAT	GO:0032760~positive regulation of tumor necrosis factor production	7	0.833333	6.51236e-05	0.00456265
GOTERM_BP_FAT	GO:0002253~activation of immune response	15	1.78571	0.000271603	0.0149269
GOTERM_BP_FAT	GO:0031349~positive regulation of defense response	13	1.54762	0.000439104	0.0212035
GOTERM_MF_FAT	GO:0008329~pattern recognition receptor activity	6	0.714286	0.000547557	0.0217828
GOTERM_BP_FAT	GO:0002764~immune response-regulating signal transduction	11	1.30952	0.000781001	0.0291634
GOTERM_BP_FAT	GO:0002757~immune response-activating signal transduction	10	1.19048	0.0020159	0.0575591
GOTERM_BP_FAT	GO:0002274~myeloid leukocyte activation	9	1.07143	0.00291399	0.071654
GOTERM_BP_FAT	GO:0002238~response to molecule of fungal origin	3	0.357143	0.00923036	0.151937
GOTERM_BP_FAT	GO:0002221~pattern recognition receptor signaling pathway	5	0.595238	0.0133884	0.190144
INTERPRO	IPR017241:Toll-like receptor	3	0.357143	0.0164425	0.264981
GOTERM_BP_FAT	GO:0002758~innate immune response-activating signal transduction	5	0.595238	0.0164592	0.218304
GOTERM_BP_FAT	GO:0002218~activation of innate immune response	5	0.595238	0.0164592	0.218304
GOTERM_BP_FAT	GO:0001819~positive regulation of cytokine production	11	1.30952	0.0198022	0.244889
PIR_SUPERFAMILY	PIRSF037595:Toll-like_receptor	3	0.357143	0.0222315	0.64747
INTERPRO	IPR000157:Toll-Interleukin receptor	5	0.595238	0.0289463	0.390002
UP_SEQ_FEATURE	domain:TIR	5	0.595238	0.0299673	0.550711
GOTERM_BP_FAT	GO:0009620~response to fungus	4	0.47619	0.0336975	0.336012
GOTERM_BP_FAT	GO:0032675~regulation of interleukin-6 production	6	0.714286	0.0407807	0.375044
GOTERM_BP_FAT	GO:0042116~macrophage activation	4	0.47619	0.04113	0.376454
GOTERM_BP_FAT	GO:0002224~toll-like receptor signaling pathway	4	0.47619	0.04113	0.376454
GOTERM_BP_FAT	GO:0002755~MyD88-dependent toll-like receptor signaling pathway	3	0.357143	0.0411841	0.375702
SMART	SM00255:TIR	5	0.595238	0.0555783	0.340557
GOTERM_BP_FAT	GO:0045088~regulation of innate immune response	7	0.833333	0.0666659	0.497065
INTERPRO	IPR004075:Interleukin-1 receptor, type I/Toll precursor	3	0.357143	0.154955	0.816341
GOTERM_BP_FAT	GO:0051092~positive regulation of NF-kappaB transcription factor activity	5	0.595238	0.177003	0.764362
GOTERM_BP_FAT	GO:0045089~positive regulation of innate immune response	5	0.595238	0.224367	0.823313
GOTERM_BP_FAT	GO:0051091~positive regulation of transcription factor activity	6	0.714286	0.229831	0.827375
BIOCARTA	h_nfkbPathway:NF-kB Signaling Pathway	4	0.47619	0.238767	0.927347
GOTERM_BP_FAT	GO:0051099~positive regulation of binding	7	0.833333	0.259477	0.858671
GOTERM_BP_FAT	GO:0007249~I-kappaB kinase/NF-kappaB cascade	6	0.714286	0.262038	0.860587
BIOCARTA	h_tollPathway:Toll-Like Receptor Pathway	5	0.595238	0.313556	0.954925
GOTERM_BP_FAT	GO:0051090~regulation of transcription factor activity	8	0.952381	0.327782	0.908112
GOTERM_BP_FAT	GO:0051098~regulation of binding	11	1.30952	0.335313	0.911923
GOTERM_BP_FAT	GO:0043388~positive regulation of DNA binding	6	0.714286	0.340367	0.914539
GOTERM_BP_FAT	GO:0051101~regulation of DNA binding	9	1.07143	0.342859	0.916003
Annotation Cluster 74	Enrichment Score: 1.6484140916841135
Category	Term	Count	%	PValue	Benjamini
INTERPRO	IPR001565:Synaptotagmin	6	0.714286	0.000889345	0.0286203
UP_SEQ_FEATURE	domain:C2 2	9	1.07143	0.00473815	0.17795
UP_SEQ_FEATURE	domain:C2 1	9	1.07143	0.00473815	0.17795
UP_SEQ_FEATURE	metal ion-binding site:Calcium 3	6	0.714286	0.0140741	0.37568
PIR_SUPERFAMILY	PIRSF500233:synaptotagmin	4	0.47619	0.0160911	0.633245
UP_SEQ_FEATURE	metal ion-binding site:Calcium 1; via carbonyl oxygen	6	0.714286	0.0162909	0.412072
UP_SEQ_FEATURE	metal ion-binding site:Calcium 1	7	0.833333	0.0191072	0.438461
INTERPRO	IPR018029:C2 membrane targeting protein	11	1.30952	0.0376608	0.460481
INTERPRO	IPR000008:C2 calcium-dependent membrane targeting	13	1.54762	0.0392129	0.46441
UP_SEQ_FEATURE	topological domain:Vesicular	6	0.714286	0.0425101	0.6538
PIR_SUPERFAMILY	PIRSF002385:B/K protein/synaptotagmin	4	0.47619	0.0453418	0.790914
UP_SEQ_FEATURE	metal ion-binding site:Calcium 2	7	0.833333	0.0494725	0.699451
SMART	SM00239:C2	13	1.54762	0.131352	0.53375
UP_SEQ_FEATURE	metal ion-binding site:Calcium 2; via carbonyl oxygen	4	0.47619	0.32111	0.996364
Annotation Cluster 75	Enrichment Score: 1.6198898477976202
Category	Term	Count	%	PValue	Benjamini
BBID	73.Integrins_and_other_cell-surface_receptors	7	0.833333	0.00139307	0.0647242
PIR_SUPERFAMILY	PIRSF002419:CD9 antigen	5	0.595238	0.0242121	0.635912
INTERPRO	IPR018503:Tetraspanin, conserved site	5	0.595238	0.0440641	0.495195
INTERPRO	IPR000301:Tetraspanin, subgroup	5	0.595238	0.0628384	0.5826
INTERPRO	IPR018499:Tetraspanin	5	0.595238	0.0851601	0.663553
Annotation Cluster 76	Enrichment Score: 1.6122549799078547
Category	Term	Count	%	PValue	Benjamini
GOTERM_BP_FAT	GO:0007229~integrin-mediated signaling pathway	16	1.90476	2.44625e-06	0.000352077
UP_SEQ_FEATURE	region of interest:Cysteine-rich tandem repeats	4	0.47619	0.00950807	0.296521
UP_SEQ_FEATURE	repeat:III	6	0.714286	0.0102675	0.308308
UP_SEQ_FEATURE	repeat:IV	6	0.714286	0.0102675	0.308308
UP_SEQ_FEATURE	repeat:I	6	0.714286	0.0102675	0.308308
UP_SEQ_FEATURE	repeat:II	6	0.714286	0.0102675	0.308308
INTERPRO	IPR015812:Integrin beta subunit	4	0.47619	0.0104907	0.20321
INTERPRO	IPR001169:Integrin beta subunit, C-terminal	4	0.47619	0.0104907	0.20321
GOTERM_CC_FAT	GO:0008305~integrin complex	6	0.714286	0.0304979	0.181967
INTERPRO	IPR014836:Integrin beta subunit, cytoplasmic	3	0.357143	0.0382223	0.460573
INTERPRO	IPR013111:EGF, extracellular	8	0.952381	0.0501695	0.532045
INTERPRO	IPR012896:Integrin beta subunit, tail	3	0.357143	0.0516137	0.537574
INTERPRO	IPR012012:Integrin beta subunit, subgroup	3	0.357143	0.0516137	0.537574
SP_PIR_KEYWORDS	integrin	6	0.714286	0.0516893	0.250022
INTERPRO	IPR002369:Integrin beta subunit, N-terminal	3	0.357143	0.0663898	0.594351
PIR_SUPERFAMILY	PIRSF002512:Integrin_B	3	0.357143	0.0685138	0.847533
PIR_SUPERFAMILY	PIRSF002512:integrin, beta subunit	3	0.357143	0.0685138	0.847533
UP_SEQ_FEATURE	domain:VWFA	7	0.833333	0.0822349	0.829715
SMART	SM00187:INB	3	0.357143	0.0958129	0.443834
INTERPRO	IPR003659:Plexin/semaphorin/integrin	4	0.47619	0.430907	0.988859
SMART	SM00423:PSI	4	0.47619	0.572928	0.950391
Annotation Cluster 77	Enrichment Score: 1.6046838070865268
Category	Term	Count	%	PValue	Benjamini
GOTERM_BP_FAT	GO:0050729~positive regulation of inflammatory response	8	0.952381	0.00093972	0.0332681
GOTERM_BP_FAT	GO:0002673~regulation of acute inflammatory response	4	0.47619	0.112567	0.635145
GOTERM_BP_FAT	GO:0002675~positive regulation of acute inflammatory response	3	0.357143	0.145058	0.70461
Annotation Cluster 78	Enrichment Score: 1.5539418724372016
Category	Term	Count	%	PValue	Benjamini
UP_SEQ_FEATURE	domain:EGF-like 4; calcium-binding	9	1.07143	0.000115152	0.012448
UP_SEQ_FEATURE	domain:EGF-like 8; calcium-binding	4	0.47619	0.0842835	0.832302
UP_SEQ_FEATURE	domain:EGF-like 9; calcium-binding	3	0.357143	0.164989	0.955139
UP_SEQ_FEATURE	domain:EGF-like 7; calcium-binding	3	0.357143	0.379983	0.998604
Annotation Cluster 79	Enrichment Score: 1.5441152760548669
Category	Term	Count	%	PValue	Benjamini
GOTERM_BP_FAT	GO:0032655~regulation of interleukin-12 production	5	0.595238	0.0107085	0.16848
GOTERM_BP_FAT	GO:0042108~positive regulation of cytokine biosynthetic process	8	0.952381	0.0157047	0.214257
GOTERM_BP_FAT	GO:0045084~positive regulation of interleukin-12 biosynthetic process	3	0.357143	0.0555314	0.451359
GOTERM_BP_FAT	GO:0045075~regulation of interleukin-12 biosynthetic process	3	0.357143	0.071325	0.511928
Annotation Cluster 80	Enrichment Score: 1.523915753033844
Category	Term	Count	%	PValue	Benjamini
GOTERM_BP_FAT	GO:0002684~positive regulation of immune system process	30	3.57143	2.503e-05	0.00232189
GOTERM_BP_FAT	GO:0045582~positive regulation of T cell differentiation	9	1.07143	0.000315003	0.0166567
GOTERM_BP_FAT	GO:0046635~positive regulation of alpha-beta T cell activation	8	0.952381	0.000352705	0.0176601
GOTERM_BP_FAT	GO:0045621~positive regulation of lymphocyte differentiation	9	1.07143	0.000606401	0.0249919
GOTERM_BP_FAT	GO:0046634~regulation of alpha-beta T cell activation	9	1.07143	0.000606401	0.0249919
GOTERM_BP_FAT	GO:0046638~positive regulation of alpha-beta T cell differentiation	7	0.833333	0.000627452	0.0251296
GOTERM_BP_FAT	GO:0046637~regulation of alpha-beta T cell differentiation	7	0.833333	0.00225042	0.0622018
GOTERM_BP_FAT	GO:0043372~positive regulation of CD4-positive, alpha beta T cell differentiation	5	0.595238	0.00243418	0.0634713
GOTERM_BP_FAT	GO:0002683~negative regulation of immune system process	12	1.42857	0.00426902	0.0910627
GOTERM_BP_FAT	GO:0045597~positive regulation of cell differentiation	24	2.85714	0.00432515	0.0915299
GOTERM_BP_FAT	GO:0045619~regulation of lymphocyte differentiation	10	1.19048	0.00623542	0.119105
GOTERM_BP_FAT	GO:0045580~regulation of T cell differentiation	9	1.07143	0.00655517	0.121631
GOTERM_BP_FAT	GO:0050865~regulation of cell activation	19	2.2619	0.00719909	0.127118
GOTERM_BP_FAT	GO:0043370~regulation of CD4-positive, alpha beta T cell differentiation	5	0.595238	0.00840121	0.141666
GOTERM_BP_FAT	GO:0002699~positive regulation of immune effector process	8	0.952381	0.00858793	0.143753
GOTERM_BP_FAT	GO:0050867~positive regulation of cell activation	14	1.66667	0.00910481	0.150883
GOTERM_BP_FAT	GO:0050864~regulation of B cell activation	8	0.952381	0.0175175	0.228633
GOTERM_BP_FAT	GO:0002694~regulation of leukocyte activation	17	2.02381	0.0189928	0.242262
GOTERM_BP_FAT	GO:0002700~regulation of production of molecular mediator of immune response	7	0.833333	0.0238088	0.27579
GOTERM_BP_FAT	GO:0002822~regulation of adaptive immune response based on somatic recombination of immune receptors built from immunoglobulin superfamily domains	8	0.952381	0.0315556	0.325983
GOTERM_BP_FAT	GO:0051249~regulation of lymphocyte activation	15	1.78571	0.0317106	0.326173
GOTERM_BP_FAT	GO:0002819~regulation of adaptive immune response	8	0.952381	0.0344635	0.337758
GOTERM_BP_FAT	GO:0002696~positive regulation of leukocyte activation	12	1.42857	0.0349568	0.340603
GOTERM_BP_FAT	GO:0050871~positive regulation of B cell activation	6	0.714286	0.0364151	0.351032
GOTERM_BP_FAT	GO:0045624~positive regulation of T-helper cell differentiation	3	0.357143	0.0411841	0.375702
GOTERM_BP_FAT	GO:0045628~regulation of T-helper 2 cell differentiation	3	0.357143	0.0411841	0.375702
GOTERM_BP_FAT	GO:0051251~positive regulation of lymphocyte activation	11	1.30952	0.044536	0.395006
GOTERM_BP_FAT	GO:0030888~regulation of B cell proliferation	5	0.595238	0.0563958	0.454205
GOTERM_BP_FAT	GO:0050870~positive regulation of T cell activation	9	1.07143	0.060726	0.468927
GOTERM_BP_FAT	GO:0002695~negative regulation of leukocyte activation	7	0.833333	0.0719384	0.513865
GOTERM_BP_FAT	GO:0050866~negative regulation of cell activation	7	0.833333	0.0953365	0.587214
GOTERM_BP_FAT	GO:0030890~positive regulation of B cell proliferation	4	0.47619	0.100508	0.60201
GOTERM_BP_FAT	GO:0050863~regulation of T cell activation	11	1.30952	0.106363	0.618474
GOTERM_BP_FAT	GO:0045622~regulation of T-helper cell differentiation	3	0.357143	0.106434	0.617639
GOTERM_BP_FAT	GO:0002828~regulation of T-helper 2 type immune response	3	0.357143	0.106434	0.617639
GOTERM_BP_FAT	GO:0045581~negative regulation of T cell differentiation	3	0.357143	0.125387	0.664677
GOTERM_BP_FAT	GO:0046636~negative regulation of alpha-beta T cell activation	3	0.357143	0.125387	0.664677
GOTERM_BP_FAT	GO:0046640~regulation of alpha-beta T cell proliferation	3	0.357143	0.145058	0.70461
GOTERM_BP_FAT	GO:0051250~negative regulation of lymphocyte activation	6	0.714286	0.150984	0.71825
GOTERM_BP_FAT	GO:0050670~regulation of lymphocyte proliferation	8	0.952381	0.173544	0.758689
GOTERM_BP_FAT	GO:0050868~negative regulation of T cell activation	5	0.595238	0.177003	0.764362
GOTERM_BP_FAT	GO:0002637~regulation of immunoglobulin production	4	0.47619	0.179807	0.76678
GOTERM_BP_FAT	GO:0070663~regulation of leukocyte proliferation	8	0.952381	0.181185	0.76792
GOTERM_BP_FAT	GO:0032944~regulation of mononuclear cell proliferation	8	0.952381	0.181185	0.76792
GOTERM_BP_FAT	GO:0045620~negative regulation of lymphocyte differentiation	3	0.357143	0.20703	0.803072
GOTERM_BP_FAT	GO:0050671~positive regulation of lymphocyte proliferation	5	0.595238	0.365498	0.928676
GOTERM_BP_FAT	GO:0070665~positive regulation of leukocyte proliferation	5	0.595238	0.378565	0.936086
GOTERM_BP_FAT	GO:0032946~positive regulation of mononuclear cell proliferation	5	0.595238	0.378565	0.936086
GOTERM_BP_FAT	GO:0070664~negative regulation of leukocyte proliferation	3	0.357143	0.512554	0.97816
GOTERM_BP_FAT	GO:0032945~negative regulation of mononuclear cell proliferation	3	0.357143	0.512554	0.97816
GOTERM_BP_FAT	GO:0050672~negative regulation of lymphocyte proliferation	3	0.357143	0.512554	0.97816
GOTERM_BP_FAT	GO:0042129~regulation of T cell proliferation	4	0.47619	0.667824	0.99563
Annotation Cluster 81	Enrichment Score: 1.5123204004099442
Category	Term	Count	%	PValue	Benjamini
GOTERM_BP_FAT	GO:0050818~regulation of coagulation	9	1.07143	0.00108439	0.0360817
GOTERM_BP_FAT	GO:0030193~regulation of blood coagulation	7	0.833333	0.0110946	0.170343
GOTERM_BP_FAT	GO:0050819~negative regulation of coagulation	5	0.595238	0.0381266	0.357473
GOTERM_BP_FAT	GO:0051241~negative regulation of multicellular organismal process	13	1.54762	0.178532	0.765844
GOTERM_BP_FAT	GO:0030195~negative regulation of blood coagulation	3	0.357143	0.335088	0.912187

## Sheet: 2. ALL - Bottom 5%
Functional annotation Clustering of the Bottom 5% of homologs ranked by the number of commonly co-expressed genes
Annotation Cluster 1	Enrichment Score: 7.093434310929095
Category	Term	Count	%	PValue	Benjamini
SMART	SM00355:ZnF_C2H2	67	8.40652	3.63938e-14	7.6108e-12
SMART	SM00349:KRAB	34	4.266	1.43984e-13	1.50475e-11
UP_SEQ_FEATURE	zinc finger region:C2H2-type 7	44	5.5207	4.45472e-13	7.96859e-10
INTERPRO	IPR001909:Krueppel-associated box	34	4.266	6.05361e-13	2.9574e-10
UP_SEQ_FEATURE	zinc finger region:C2H2-type 6	47	5.89711	6.55621e-13	5.86422e-10
INTERPRO	IPR015880:Zinc finger, C2H2-like	67	8.40652	7.0479e-13	2.2952e-10
INTERPRO	IPR007087:Zinc finger, C2H2-type	64	8.03011	7.47171e-12	1.82496e-09
UP_SEQ_FEATURE	zinc finger region:C2H2-type 4	51	6.399	8.74476e-12	5.21481e-09
INTERPRO	IPR013087:Zinc finger, C2H2-type/integrase, DNA-binding	52	6.52447	1.32475e-11	2.58856e-09
UP_SEQ_FEATURE	zinc finger region:C2H2-type 8	39	4.89335	1.79632e-11	8.03404e-09
UP_SEQ_FEATURE	zinc finger region:C2H2-type 5	46	5.77164	1.4781e-10	5.28866e-08
UP_SEQ_FEATURE	zinc finger region:C2H2-type 3	52	6.52447	1.79358e-10	5.34785e-08
UP_SEQ_FEATURE	zinc finger region:C2H2-type 2	52	6.52447	2.58998e-10	6.61924e-08
GOTERM_MF_FAT	GO:0003677~DNA binding	146	18.3187	5.52282e-10	1.71207e-07
UP_SEQ_FEATURE	zinc finger region:C2H2-type 9	34	4.266	7.01894e-10	1.56961e-07
UP_SEQ_FEATURE	zinc finger region:C2H2-type 1	47	5.89711	5.14199e-09	1.02211e-06
GOTERM_BP_FAT	GO:0006350~transcription	132	16.5621	5.51352e-09	3.30811e-06
UP_SEQ_FEATURE	domain:KRAB	27	3.3877	8.12609e-09	1.45376e-06
GOTERM_BP_FAT	GO:0045449~regulation of transcription	155	19.4479	1.067e-08	4.80149e-06
UP_SEQ_FEATURE	zinc finger region:C2H2-type 10	28	3.51317	1.02035e-07	1.65944e-05
SP_PIR_KEYWORDS	dna-binding	119	14.931	1.88589e-07	2.00373e-05
SP_PIR_KEYWORDS	zinc-finger	110	13.8018	5.65125e-07	4.80344e-05
SP_PIR_KEYWORDS	Transcription	130	16.3112	7.04979e-07	4.99348e-05
SP_PIR_KEYWORDS	transcription regulation	127	15.9348	8.68198e-07	5.27106e-05
GOTERM_MF_FAT	GO:0008270~zinc ion binding	133	16.6876	1.15391e-06	0.000238446
GOTERM_BP_FAT	GO:0051252~regulation of RNA metabolic process	108	13.5508	1.29643e-06	0.000388854
GOTERM_BP_FAT	GO:0006355~regulation of transcription, DNA-dependent	105	13.1744	2.06843e-06	0.000531741
UP_SEQ_FEATURE	zinc finger region:C2H2-type 14	16	2.00753	6.17157e-06	0.000919658
UP_SEQ_FEATURE	zinc finger region:C2H2-type 13	18	2.25847	1.42107e-05	0.00195371
GOTERM_MF_FAT	GO:0046914~transition metal ion binding	151	18.946	1.61096e-05	0.0024939
UP_SEQ_FEATURE	zinc finger region:C2H2-type 15	14	1.75659	1.68461e-05	0.00215039
UP_SEQ_FEATURE	zinc finger region:C2H2-type 11	21	2.63488	3.63975e-05	0.00433168
UP_SEQ_FEATURE	zinc finger region:C2H2-type 12	19	2.38394	5.10835e-05	0.00569564
SP_PIR_KEYWORDS	zinc	125	15.6838	0.000121672	0.0046902
SP_PIR_KEYWORDS	nucleus	229	28.7327	0.000201742	0.00712026
UP_SEQ_FEATURE	zinc finger region:C2H2-type 16	11	1.38018	0.000314176	0.0325268
GOTERM_MF_FAT	GO:0030528~transcription regulator activity	90	11.2923	0.000820357	0.0967591
SP_PIR_KEYWORDS	metal-binding	147	18.4442	0.0255102	0.475878
GOTERM_MF_FAT	GO:0043169~cation binding	190	23.8394	0.0344248	0.836337
GOTERM_MF_FAT	GO:0046872~metal ion binding	188	23.5885	0.0366439	0.808579
GOTERM_MF_FAT	GO:0043167~ion binding	191	23.9649	0.0495112	0.860219
GOTERM_MF_FAT	GO:0003700~transcription factor activity	47	5.89711	0.195102	0.988729
Annotation Cluster 2	Enrichment Score: 6.488863033801561
Category	Term	Count	%	PValue	Benjamini
GOTERM_BP_FAT	GO:0007606~sensory perception of chemical stimulus	36	4.51694	2.60567e-16	3.9968e-13
PIR_SUPERFAMILY	PIRSF003152:G protein-coupled olfactory receptor, class II	24	3.01129	2.47006e-14	6.55609e-12
GOTERM_MF_FAT	GO:0004984~olfactory receptor activity	27	3.3877	4.14474e-14	2.5675e-11
INTERPRO	IPR000725:Olfactory receptor	27	3.3877	7.44018e-14	7.26741e-11
KEGG_PATHWAY	hsa04740:Olfactory transduction	27	3.3877	3.63787e-13	5.16625e-11
SP_PIR_KEYWORDS	olfaction	27	3.3877	9.31635e-13	3.95925e-10
GOTERM_BP_FAT	GO:0007608~sensory perception of smell	27	3.3877	4.5455e-12	4.09093e-09
SP_PIR_KEYWORDS	sensory transduction	39	4.89335	1.14751e-09	2.43846e-07
PIR_SUPERFAMILY	PIRSF800006:rhodopsin-like G protein-coupled receptors	38	4.76788	1.36596e-08	1.81673e-06
SP_PIR_KEYWORDS	g-protein coupled receptor	49	6.14806	1.41597e-07	2.00593e-05
GOTERM_BP_FAT	GO:0007600~sensory perception	46	5.77164	1.00233e-06	0.000360773
INTERPRO	IPR017452:GPCR, rhodopsin-like superfamily	39	4.89335	1.45385e-06	0.000202895
INTERPRO	IPR000276:7TM GPCR, rhodopsin-like	39	4.89335	1.80142e-06	0.000219974
SP_PIR_KEYWORDS	transducer	50	6.27353	2.09397e-06	0.000111236
GOTERM_BP_FAT	GO:0050890~cognition	46	5.77164	0.000132162	0.0157353
GOTERM_BP_FAT	GO:0007186~G-protein coupled receptor protein signaling pathway	52	6.52447	0.000641438	0.0656823
GOTERM_BP_FAT	GO:0050877~neurological system process	54	6.77541	0.0123871	0.69298
SP_PIR_KEYWORDS	receptor	68	8.53199	0.053659	0.690249
GOTERM_BP_FAT	GO:0007166~cell surface receptor linked signal transduction	69	8.65747	0.361984	0.999926
SP_PIR_KEYWORDS	cell membrane	78	9.7867	0.815214	0.999179
UP_SEQ_FEATURE	topological domain:Extracellular	92	11.5433	0.936851	1
UP_SEQ_FEATURE	topological domain:Cytoplasmic	113	14.1782	0.990264	1
GOTERM_CC_FAT	GO:0005886~plasma membrane	110	13.8018	0.991178	0.999999
Annotation Cluster 3	Enrichment Score: 4.236687191072621
Category	Term	Count	%	PValue	Benjamini
INTERPRO	IPR007960:Mammalian taste receptor	9	1.12923	1.32592e-07	2.15902e-05
SP_PIR_KEYWORDS	Taste	9	1.12923	3.91299e-06	0.000184763
GOTERM_BP_FAT	GO:0050909~sensory perception of taste	9	1.12923	6.2369e-05	0.00931202
KEGG_PATHWAY	hsa04742:Taste transduction	9	1.12923	0.000219697	0.0154792
GOTERM_MF_FAT	GO:0008527~taste receptor activity	3	0.376412	0.0922029	0.9425
Annotation Cluster 4	Enrichment Score: 2.998508298291942
Category	Term	Count	%	PValue	Benjamini
INTERPRO	IPR003655:Krueppel-associated box-related	4	0.501882	0.000429209	0.0410753
UP_SEQ_FEATURE	domain:KRAB-related	4	0.501882	0.000461545	0.0448463
INTERPRO	IPR019041:SSXRD motif	4	0.501882	0.00103451	0.080817
PIR_SUPERFAMILY	PIRSF018208:SSX1 protein	3	0.376412	0.00494708	0.231902
Annotation Cluster 5	Enrichment Score: 2.5392246740406024
Category	Term	Count	%	PValue	Benjamini
GOTERM_CC_FAT	GO:0000786~nucleosome	11	1.38018	3.56449e-06	0.00124323
GOTERM_CC_FAT	GO:0032993~protein-DNA complex	13	1.63112	6.86677e-06	0.00119754
INTERPRO	IPR007125:Histone core	9	1.12923	1.44964e-05	0.00157243
GOTERM_BP_FAT	GO:0051276~chromosome organization	42	5.26976	1.66147e-05	0.00373135
GOTERM_BP_FAT	GO:0006325~chromatin organization	35	4.39147	1.9797e-05	0.00395161
SP_PIR_KEYWORDS	nucleosome core	9	1.12923	2.40996e-05	0.00102372
GOTERM_BP_FAT	GO:0065004~protein-DNA complex assembly	13	1.63112	2.68972e-05	0.00482986
GOTERM_BP_FAT	GO:0006334~nucleosome assembly	12	1.50565	4.30616e-05	0.00702182
GOTERM_BP_FAT	GO:0031497~chromatin assembly	12	1.50565	7.13432e-05	0.00983001
GOTERM_BP_FAT	GO:0006333~chromatin assembly or disassembly	15	1.88206	0.000129473	0.0165099
GOTERM_BP_FAT	GO:0034728~nucleosome organization	12	1.50565	0.000177349	0.0197557
INTERPRO	IPR009072:Histone-fold	9	1.12923	0.000453518	0.039489
SP_PIR_KEYWORDS	chromosomal protein	16	2.00753	0.000637897	0.0191845
GOTERM_CC_FAT	GO:0000785~chromatin	18	2.25847	0.000687236	0.0768614
GOTERM_BP_FAT	GO:0006323~DNA packaging	12	1.50565	0.00201578	0.182727
PIR_SUPERFAMILY	PIRSF002050:histone H2B	4	0.501882	0.0021464	0.173469
SMART	SM00427:H2B	4	0.501882	0.00467934	0.178033
PIR_SUPERFAMILY	PIRSF002048:histone H2A	4	0.501882	0.00484372	0.275946
INTERPRO	IPR000558:Histone H2B	4	0.501882	0.0051945	0.272409
KEGG_PATHWAY	hsa05322:Systemic lupus erythematosus	9	1.12923	0.00545217	0.228004
SMART	SM00414:H2A	4	0.501882	0.0124247	0.278648
GOTERM_CC_FAT	GO:0005694~chromosome	28	3.51317	0.0129733	0.478499
INTERPRO	IPR002119:Histone H2A	4	0.501882	0.0137349	0.49115
GOTERM_CC_FAT	GO:0044427~chromosomal part	24	3.01129	0.0160126	0.505497
GOTERM_BP_FAT	GO:0034621~cellular macromolecular complex subunit organization	22	2.76035	0.0604497	0.973232
GOTERM_BP_FAT	GO:0034622~cellular macromolecular complex assembly	19	2.38394	0.0911053	0.989164
UP_SEQ_FEATURE	cross-link:Glycyl lysine isopeptide (Lys-Gly) (interchain with G-Cter in ubiquitin)	14	1.75659	0.0991907	0.995202
GOTERM_BP_FAT	GO:0043933~macromolecular complex subunit organization	38	4.76788	0.138019	0.996614
SP_PIR_KEYWORDS	citrullination	3	0.376412	0.149917	0.876535
GOTERM_BP_FAT	GO:0065003~macromolecular complex assembly	35	4.39147	0.167843	0.998473
SP_PIR_KEYWORDS	methylation	13	1.63112	0.355614	0.970517
SP_PIR_KEYWORDS	isopeptide bond	16	2.00753	0.454957	0.98737
SP_PIR_KEYWORDS	ubl conjugation	25	3.13676	0.742979	0.998245
GOTERM_BP_FAT	GO:0006461~protein complex assembly	21	2.63488	0.750011	0.999999
GOTERM_BP_FAT	GO:0070271~protein complex biogenesis	21	2.63488	0.750011	0.999999
Annotation Cluster 6	Enrichment Score: 2.4878477752650743
Category	Term	Count	%	PValue	Benjamini
GOTERM_BP_FAT	GO:0051276~chromosome organization	42	5.26976	1.66147e-05	0.00373135
GOTERM_BP_FAT	GO:0006325~chromatin organization	35	4.39147	1.9797e-05	0.00395161
GOTERM_BP_FAT	GO:0016568~chromatin modification	21	2.63488	0.0237424	0.859983
GOTERM_BP_FAT	GO:0016570~histone modification	11	1.38018	0.0496705	0.962188
SP_PIR_KEYWORDS	chromatin regulator	17	2.133	0.051131	0.690871
GOTERM_BP_FAT	GO:0016569~covalent chromatin modification	11	1.38018	0.059637	0.975012
Annotation Cluster 7	Enrichment Score: 2.104438793379237
Category	Term	Count	%	PValue	Benjamini
SP_PIR_KEYWORDS	methyltransferase	18	2.25847	0.000353782	0.0115014
SMART	SM00317:SET	9	1.12923	0.00111302	0.0746505
INTERPRO	IPR001214:SET	9	1.12923	0.0014293	0.101918
UP_SEQ_FEATURE	domain:SET	9	1.12923	0.00167246	0.139057
GOTERM_MF_FAT	GO:0016279~protein-lysine N-methyltransferase activity	7	0.878294	0.00287953	0.257685
GOTERM_MF_FAT	GO:0016278~lysine N-methyltransferase activity	7	0.878294	0.00287953	0.257685
GOTERM_MF_FAT	GO:0018024~histone-lysine N-methyltransferase activity	7	0.878294	0.00287953	0.257685
GOTERM_MF_FAT	GO:0042054~histone methyltransferase activity	7	0.878294	0.00817222	0.516546
SP_PIR_KEYWORDS	s-adenosyl-l-methionine	11	1.38018	0.0152106	0.334446
GOTERM_MF_FAT	GO:0008276~protein methyltransferase activity	7	0.878294	0.0268378	0.846505
GOTERM_MF_FAT	GO:0008170~N-methyltransferase activity	7	0.878294	0.0347504	0.81489
UP_SEQ_FEATURE	region of interest:S-adenosyl-L-methionine binding	5	0.627353	0.0644339	0.98116
UP_SEQ_FEATURE	binding site:S-adenosyl-L-methionine	6	0.752823	0.0750046	0.987206
KEGG_PATHWAY	hsa00310:Lysine degradation	4	0.501882	0.274017	0.999489

## Sheet: 3. ONE-to-ONE Top 5%
Functional annotation Clustering of the Top 5% of homologs with one-to-one relationship ranked by the number of commonly co-expressed genes
Annotation Cluster 1	Enrichment Score: 21.385589533303097
Category	Term	Count	%	PValue	Benjamini
GOTERM_BP_FAT	GO:0007155~cell adhesion	96	12.9206	2.49896e-23	6.41734e-20
GOTERM_BP_FAT	GO:0022610~biological adhesion	96	12.9206	2.83874e-23	3.64495e-20
SP_PIR_KEYWORDS	cell adhesion	64	8.61373	9.82529e-20	1.17658e-17
Annotation Cluster 2	Enrichment Score: 19.657970751382
Category	Term	Count	%	PValue	Benjamini
UP_SEQ_FEATURE	signal peptide	245	32.9744	4.39703e-29	9.97686e-26
SP_PIR_KEYWORDS	signal	245	32.9744	4.93014e-29	2.36154e-26
SP_PIR_KEYWORDS	glycoprotein	285	38.358	4.19203e-26	1.00399e-23
UP_SEQ_FEATURE	glycosylation site:N-linked (GlcNAc...)	258	34.7241	5.21032e-20	5.91111e-17
SP_PIR_KEYWORDS	disulfide bond	182	24.4953	5.15343e-17	4.93699e-15
UP_SEQ_FEATURE	disulfide bond	174	23.4186	4.86527e-16	3.35842e-13
SP_PIR_KEYWORDS	Secreted	124	16.6891	4.02429e-14	2.75013e-12
GOTERM_CC_FAT	GO:0005576~extracellular region	150	20.1884	1.14034e-11	7.62129e-10
Annotation Cluster 3	Enrichment Score: 16.395692811106375
Category	Term	Count	%	PValue	Benjamini
GOTERM_CC_FAT	GO:0005578~proteinaceous extracellular matrix	66	8.88291	1.33182e-21	5.34059e-19
SP_PIR_KEYWORDS	extracellular matrix	53	7.13324	1.55299e-21	2.47961e-19
GOTERM_CC_FAT	GO:0031012~extracellular matrix	68	9.15209	6.05281e-21	1.21359e-18
GOTERM_CC_FAT	GO:0044420~extracellular matrix part	35	4.71063	1.18993e-16	1.4877e-14
SP_PIR_KEYWORDS	Secreted	124	16.6891	4.02429e-14	2.75013e-12
GOTERM_CC_FAT	GO:0044421~extracellular region part	101	13.5935	2.48504e-13	2.49089e-11
GOTERM_CC_FAT	GO:0005576~extracellular region	150	20.1884	1.14034e-11	7.62129e-10
Annotation Cluster 4	Enrichment Score: 10.704683748669547
Category	Term	Count	%	PValue	Benjamini
GOTERM_CC_FAT	GO:0044420~extracellular matrix part	35	4.71063	1.18993e-16	1.4877e-14
GOTERM_CC_FAT	GO:0005604~basement membrane	22	2.96097	4.79618e-10	2.13696e-08
SP_PIR_KEYWORDS	basement membrane	13	1.74966	1.34751e-07	3.22728e-06
Annotation Cluster 5	Enrichment Score: 10.500372855877053
Category	Term	Count	%	PValue	Benjamini
SP_PIR_KEYWORDS	cell junction	61	8.20996	1.15014e-15	8.85958e-14
SP_PIR_KEYWORDS	synapse	41	5.51817	4.41896e-14	2.64566e-12
GOTERM_CC_FAT	GO:0045202~synapse	57	7.6716	1.53766e-12	1.2332e-10
GOTERM_CC_FAT	GO:0044456~synapse part	44	5.92194	1.55404e-11	8.9024e-10
GOTERM_CC_FAT	GO:0008021~synaptic vesicle	21	2.82638	2.44751e-09	8.92228e-08
GOTERM_CC_FAT	GO:0030054~cell junction	65	8.74832	2.91072e-09	9.72666e-08
GOTERM_CC_FAT	GO:0030136~clathrin-coated vesicle	23	3.09556	3.63306e-06	7.28404e-05
Annotation Cluster 6	Enrichment Score: 6.998811691942416
Category	Term	Count	%	PValue	Benjamini
INTERPRO	IPR013320:Concanavalin A-like lectin/glucanase, subgroup	19	2.5572	3.16065e-10	1.0388e-07
INTERPRO	IPR012680:Laminin G, subdomain 2	15	2.01884	6.5137e-10	1.60563e-07
INTERPRO	IPR001791:Laminin G	15	2.01884	1.55801e-09	3.0724e-07
UP_SEQ_FEATURE	domain:EGF-like 1	23	3.09556	1.5108e-08	8.56999e-06
SMART	SM00282:LamG	15	2.01884	2.25594e-08	2.44769e-06
UP_SEQ_FEATURE	domain:Laminin G-like 1	10	1.3459	1.26049e-06	0.000317733
UP_SEQ_FEATURE	domain:Laminin G-like 2	10	1.3459	1.26049e-06	0.000317733
UP_SEQ_FEATURE	domain:Laminin G-like 3	7	0.942127	5.26845e-05	0.00477036
UP_SEQ_FEATURE	domain:Laminin G-like 4	6	0.807537	0.000112001	0.00791058
Annotation Cluster 7	Enrichment Score: 6.494505442062947
Category	Term	Count	%	PValue	Benjamini
INTERPRO	IPR013032:EGF-like region, conserved site	45	6.05653	7.02187e-13	6.92385e-10
INTERPRO	IPR006210:EGF-like	35	4.71063	2.95593e-11	1.45728e-08
SP_PIR_KEYWORDS	egf-like domain	34	4.57604	1.17074e-09	5.09803e-08
INTERPRO	IPR000742:EGF-like, type 3	31	4.17227	2.75762e-09	3.88431e-07
INTERPRO	IPR006209:EGF	25	3.36474	3.71199e-09	4.57503e-07
SMART	SM00181:EGF	35	4.71063	6.07318e-09	1.31788e-06
INTERPRO	IPR001881:EGF-like calcium-binding	21	2.82638	9.03779e-09	8.91126e-07
INTERPRO	IPR000152:EGF-type aspartate/asparagine hydroxylation conserved site	21	2.82638	1.37847e-08	1.23561e-06
UP_SEQ_FEATURE	domain:EGF-like 1	23	3.09556	1.5108e-08	8.56999e-06
INTERPRO	IPR018097:EGF-like calcium-binding, conserved site	20	2.69179	5.17332e-08	4.25073e-06
SMART	SM00179:EGF_CA	21	2.82638	2.7404e-07	1.48665e-05
UP_SEQ_FEATURE	domain:EGF-like 2	18	2.42261	4.16663e-07	0.000157556
UP_SEQ_FEATURE	domain:EGF-like 3; calcium-binding	12	1.61507	6.43592e-07	0.000208594
INTERPRO	IPR013091:EGF calcium-binding	15	2.01884	4.08503e-06	0.000191784
UP_SEQ_FEATURE	domain:EGF-like 5; calcium-binding	11	1.48048	4.12384e-06	0.000668134
UP_SEQ_FEATURE	domain:EGF-like 4; calcium-binding	9	1.21131	8.39039e-05	0.00677643
UP_SEQ_FEATURE	domain:EGF-like 3	13	1.74966	0.000221149	0.0138434
UP_SEQ_FEATURE	domain:EGF-like 6; calcium-binding	7	0.942127	0.000961827	0.0506584
UP_SEQ_FEATURE	domain:EGF-like 2; calcium-binding	10	1.3459	0.00100614	0.0517323
UP_SEQ_FEATURE	domain:EGF-like 4	10	1.3459	0.00173339	0.0803432
UP_SEQ_FEATURE	domain:EGF-like 1; atypical	3	0.403769	0.00727709	0.222049
Annotation Cluster 8	Enrichment Score: 5.507982307822009
Category	Term	Count	%	PValue	Benjamini
GOTERM_MF_FAT	GO:0005539~glycosaminoglycan binding	24	3.23015	3.84688e-08	6.5012e-06
GOTERM_MF_FAT	GO:0030247~polysaccharide binding	24	3.23015	2.58214e-07	2.90917e-05
GOTERM_MF_FAT	GO:0001871~pattern binding	24	3.23015	2.58214e-07	2.90917e-05
GOTERM_MF_FAT	GO:0030246~carbohydrate binding	33	4.44145	3.22245e-06	0.000311148
GOTERM_MF_FAT	GO:0008201~heparin binding	15	2.01884	9.30882e-05	0.00523049
SP_PIR_KEYWORDS	heparin-binding	10	1.3459	0.00116401	0.0120547
Annotation Cluster 9	Enrichment Score: 5.405219105724427
Category	Term	Count	%	PValue	Benjamini
GOTERM_BP_FAT	GO:0007268~synaptic transmission	40	5.38358	2.3095e-08	9.8846e-06
GOTERM_BP_FAT	GO:0019226~transmission of nerve impulse	44	5.92194	3.82685e-08	1.4039e-05
GOTERM_BP_FAT	GO:0007267~cell-cell signaling	52	6.99865	3.88223e-05	0.00368569
GOTERM_BP_FAT	GO:0050877~neurological system process	57	7.6716	0.00697725	0.175796
Annotation Cluster 10	Enrichment Score: 5.275165679772117
Category	Term	Count	%	PValue	Benjamini
INTERPRO	IPR000372:Leucine-rich repeat, cysteine-rich flanking region, N-terminal	22	2.96097	1.85951e-09	3.0558e-07
SMART	SM00013:LRRNT	22	2.96097	6.90104e-08	4.99174e-06
INTERPRO	IPR000483:Cysteine-rich flanking region, C-terminal	19	2.5572	7.0095e-08	4.93668e-06
INTERPRO	IPR003591:Leucine-rich repeat, typical subtype	22	2.96097	2.44165e-07	1.60496e-05
UP_SEQ_FEATURE	repeat:LRR 9	21	2.82638	6.47649e-07	0.000183673
INTERPRO	IPR001611:Leucine-rich repeat	27	3.63392	1.31164e-06	6.80649e-05
SMART	SM00082:LRRCT	19	2.5572	1.49887e-06	6.50487e-05
UP_SEQ_FEATURE	repeat:LRR 10	19	2.5572	1.52742e-06	0.000315016
UP_SEQ_FEATURE	repeat:LRR 8	21	2.82638	2.61178e-06	0.000455752
SMART	SM00369:LRR_TYP	22	2.96097	6.77736e-06	0.000210077
UP_SEQ_FEATURE	repeat:LRR 5	26	3.49933	8.63811e-06	0.00130581
UP_SEQ_FEATURE	repeat:LRR 11	16	2.15343	2.15318e-05	0.00271056
UP_SEQ_FEATURE	repeat:LRR 3	28	3.76851	2.52149e-05	0.00300669
UP_SEQ_FEATURE	repeat:LRR 4	26	3.49933	3.24972e-05	0.00368008
UP_SEQ_FEATURE	repeat:LRR 7	21	2.82638	3.67213e-05	0.00378021
UP_SEQ_FEATURE	repeat:LRR 2	29	3.9031	4.03588e-05	0.00397365
UP_SEQ_FEATURE	repeat:LRR 1	29	3.9031	4.03588e-05	0.00397365
UP_SEQ_FEATURE	repeat:LRR 6	23	3.09556	4.54732e-05	0.00428998
SP_PIR_KEYWORDS	leucine-rich repeat	29	3.9031	5.07564e-05	0.000838025
UP_SEQ_FEATURE	repeat:LRR 12	14	1.88425	8.06203e-05	0.00675246
UP_SEQ_FEATURE	repeat:LRR 13	9	1.21131	0.0129861	0.319668
Annotation Cluster 11	Enrichment Score: 5.06108535145367
Category	Term	Count	%	PValue	Benjamini
GOTERM_BP_FAT	GO:0016192~vesicle-mediated transport	55	7.40242	3.50453e-06	0.000817816
GOTERM_BP_FAT	GO:0006897~endocytosis	29	3.9031	3.58778e-06	0.000767492
GOTERM_BP_FAT	GO:0010324~membrane invagination	29	3.9031	3.58778e-06	0.000767492
GOTERM_BP_FAT	GO:0016044~membrane organization	37	4.97981	0.000126292	0.0097803
Annotation Cluster 12	Enrichment Score: 4.863841957183995
Category	Term	Count	%	PValue	Benjamini
INTERPRO	IPR007110:Immunoglobulin-like	42	5.65276	4.71209e-09	5.16235e-07
SP_PIR_KEYWORDS	Immunoglobulin domain	43	5.78735	8.54405e-09	3.14815e-07
INTERPRO	IPR003598:Immunoglobulin subtype 2	28	3.76851	6.00958e-08	4.55802e-06
INTERPRO	IPR013783:Immunoglobulin-like fold	41	5.51817	2.79193e-07	1.72051e-05
INTERPRO	IPR013098:Immunoglobulin I-set	22	2.96097	1.21539e-06	6.65741e-05
INTERPRO	IPR003599:Immunoglobulin subtype	30	4.03769	2.1e-06	0.000103525
SMART	SM00408:IGc2	28	3.76851	3.41559e-06	0.000123523
INTERPRO	IPR013106:Immunoglobulin V-set	19	2.5572	3.84551e-05	0.00164723
UP_SEQ_FEATURE	domain:Ig-like C2-type 1	19	2.5572	8.4416e-05	0.00658334
UP_SEQ_FEATURE	domain:Ig-like C2-type 2	19	2.5572	9.3382e-05	0.00703823
SMART	SM00409:IG	30	4.03769	9.99003e-05	0.00240593
UP_SEQ_FEATURE	domain:Ig-like C2-type 4	12	1.61507	0.000168128	0.0114945
UP_SEQ_FEATURE	domain:Ig-like C2-type 3	15	2.01884	0.000185612	0.0123116
INTERPRO	IPR013151:Immunoglobulin	18	2.42261	0.000452486	0.0142921
UP_SEQ_FEATURE	domain:Ig-like C2-type 5	9	1.21131	0.00278857	0.114717
UP_SEQ_FEATURE	domain:Ig-like C2-type 6	4	0.538358	0.214813	0.975463
Annotation Cluster 13	Enrichment Score: 4.819206871668723
Category	Term	Count	%	PValue	Benjamini
GOTERM_CC_FAT	GO:0043005~neuron projection	53	7.13324	7.77912e-11	3.89928e-09
GOTERM_CC_FAT	GO:0030424~axon	27	3.63392	1.20511e-06	3.2216e-05
GOTERM_CC_FAT	GO:0042995~cell projection	71	9.55585	1.32282e-06	3.31528e-05
GOTERM_CC_FAT	GO:0030425~dendrite	23	3.09556	0.000241111	0.00332884
GOTERM_CC_FAT	GO:0043025~cell soma	21	2.82638	0.00142054	0.0138073
GOTERM_CC_FAT	GO:0043197~dendritic spine	9	1.21131	0.00171948	0.0152187
GOTERM_CC_FAT	GO:0044463~cell projection part	25	3.36474	0.00252362	0.0208881
Annotation Cluster 14	Enrichment Score: 4.511311937841706
Category	Term	Count	%	PValue	Benjamini
GOTERM_BP_FAT	GO:0000904~cell morphogenesis involved in differentiation	35	4.71063	6.70979e-08	2.15382e-05
GOTERM_BP_FAT	GO:0000902~cell morphogenesis	40	5.38358	4.08171e-06	0.000805972
GOTERM_BP_FAT	GO:0030030~cell projection organization	41	5.51817	4.18593e-06	0.000767526
GOTERM_BP_FAT	GO:0031175~neuron projection development	32	4.30686	5.82778e-06	0.000934924
GOTERM_BP_FAT	GO:0032989~cellular component morphogenesis	42	5.65276	1.02547e-05	0.00138505
GOTERM_BP_FAT	GO:0048667~cell morphogenesis involved in neuron differentiation	27	3.63392	1.76957e-05	0.00216161
GOTERM_BP_FAT	GO:0048812~neuron projection morphogenesis	27	3.63392	2.76543e-05	0.00295468
GOTERM_BP_FAT	GO:0007409~axonogenesis	25	3.36474	4.08094e-05	0.00373589
GOTERM_BP_FAT	GO:0048858~cell projection morphogenesis	28	3.76851	0.000107558	0.00887088
GOTERM_BP_FAT	GO:0032990~cell part morphogenesis	28	3.76851	0.000234526	0.0149455
GOTERM_BP_FAT	GO:0048666~neuron development	34	4.57604	0.000241077	0.014988
GOTERM_BP_FAT	GO:0030182~neuron differentiation	40	5.38358	0.000439291	0.0232331
GOTERM_BP_FAT	GO:0007411~axon guidance	13	1.74966	0.00616654	0.165154
Annotation Cluster 15	Enrichment Score: 4.100389635350466
Category	Term	Count	%	PValue	Benjamini
GOTERM_MF_FAT	GO:0005509~calcium ion binding	91	12.2476	8.65535e-15	5.85398e-12
SP_PIR_KEYWORDS	calcium	80	10.7672	5.60232e-13	2.9816e-11
GOTERM_MF_FAT	GO:0043167~ion binding	183	24.6299	0.113711	0.683146
GOTERM_MF_FAT	GO:0046872~metal ion binding	176	23.6878	0.168583	0.777691
GOTERM_MF_FAT	GO:0043169~cation binding	176	23.6878	0.213464	0.815632
SP_PIR_KEYWORDS	metal-binding	89	11.9785	0.999267	1
GOTERM_MF_FAT	GO:0046914~transition metal ion binding	70	9.42127	0.999995	1
Annotation Cluster 16	Enrichment Score: 4.086565328183288
Category	Term	Count	%	PValue	Benjamini
KEGG_PATHWAY	hsa04512:ECM-receptor interaction	24	3.23015	6.00184e-12	7.32228e-10
SP_PIR_KEYWORDS	trimer	13	1.74966	1.17085e-09	4.67366e-08
SP_PIR_KEYWORDS	hydroxylysine	13	1.74966	8.70691e-09	2.97901e-07
SP_PIR_KEYWORDS	triple helix	13	1.74966	1.35612e-08	4.05988e-07
SP_PIR_KEYWORDS	hydroxyproline	13	1.74966	2.07133e-08	5.83628e-07
SP_PIR_KEYWORDS	collagen	19	2.5572	4.09215e-08	1.08897e-06
SP_PIR_KEYWORDS	hydroxylation	17	2.28802	5.47202e-08	1.37952e-06
GOTERM_CC_FAT	GO:0005581~collagen	14	1.88425	5.84949e-08	1.80434e-06
GOTERM_MF_FAT	GO:0048407~platelet-derived growth factor binding	8	1.07672	2.04962e-07	2.77104e-05
INTERPRO	IPR008160:Collagen triple helix repeat	17	2.28802	3.57043e-07	2.07083e-05
GOTERM_BP_FAT	GO:0030199~collagen fibril organization	11	1.48048	1.01934e-06	0.000261731
SP_PIR_KEYWORDS	pyroglutamic acid	10	1.3459	2.48686e-05	0.000441096
UP_SEQ_FEATURE	region of interest:Triple-helical region	8	1.07672	9.35279e-05	0.00682258
SP_PIR_KEYWORDS	Ehlers-Danlos syndrome	6	0.807537	0.000112326	0.00162919
UP_SEQ_FEATURE	propeptide:C-terminal propeptide	5	0.672948	0.000372766	0.0220162
GOTERM_CC_FAT	GO:0005583~fibrillar collagen	6	0.807537	0.000453092	0.00566301
GOTERM_BP_FAT	GO:0032964~collagen biosynthetic process	4	0.538358	0.00142653	0.057414
UP_SEQ_FEATURE	domain:Fibrillar collagen NC1	5	0.672948	0.00155694	0.0739783
INTERPRO	IPR000885:Fibrillar collagen, C-terminal	5	0.672948	0.00169603	0.0454276
PIR_SUPERFAMILY	PIRSF002255:collagen alpha 1(I) chain	4	0.538358	0.00187921	0.446021
SMART	SM00038:COLFI	5	0.672948	0.00370072	0.0490409
SP_PIR_KEYWORDS	Pyrrolidone carboxylic acid	8	1.07672	0.00451029	0.0366448
UP_SEQ_FEATURE	glycosylation site:O-linked (Gal...)	4	0.538358	0.00839406	0.248339
OMIM_DISEASE	Ehlers-Danlos syndrome, type I	3	0.403769	0.010255	0.808797
SP_PIR_KEYWORDS	skin	3	0.403769	0.0140876	0.0877465
UP_SEQ_FEATURE	propeptide:N-terminal propeptide	3	0.403769	0.0328962	0.565704
GOTERM_BP_FAT	GO:0032963~collagen metabolic process	5	0.672948	0.0426323	0.490328
GOTERM_BP_FAT	GO:0043588~skin development	5	0.672948	0.0544035	0.539986
GOTERM_BP_FAT	GO:0044259~multicellular organismal macromolecule metabolic process	5	0.672948	0.0544035	0.539986
GOTERM_BP_FAT	GO:0044236~multicellular organismal metabolic process	5	0.672948	0.0989527	0.689157
GOTERM_BP_FAT	GO:0008544~epidermis development	12	1.61507	0.11495	0.729257
GOTERM_MF_FAT	GO:0046332~SMAD binding	5	0.672948	0.165379	0.774698
GOTERM_BP_FAT	GO:0007398~ectoderm development	12	1.61507	0.167792	0.817825
Annotation Cluster 17	Enrichment Score: 4.055371197960483
Category	Term	Count	%	PValue	Benjamini
GOTERM_CC_FAT	GO:0008021~synaptic vesicle	21	2.82638	2.44751e-09	8.92228e-08
GOTERM_CC_FAT	GO:0030672~synaptic vesicle membrane	10	1.3459	1.63076e-06	3.84661e-05
GOTERM_CC_FAT	GO:0030135~coated vesicle	26	3.49933	2.76979e-06	6.1703e-05
GOTERM_CC_FAT	GO:0030136~clathrin-coated vesicle	23	3.09556	3.63306e-06	7.28404e-05
GOTERM_CC_FAT	GO:0031410~cytoplasmic vesicle	64	8.61373	7.19732e-06	0.000137426
GOTERM_CC_FAT	GO:0031982~vesicle	64	8.61373	2.70436e-05	0.000492816
GOTERM_CC_FAT	GO:0016023~cytoplasmic membrane-bounded vesicle	55	7.40242	3.06526e-05	0.000534287
GOTERM_CC_FAT	GO:0044433~cytoplasmic vesicle part	26	3.49933	4.07605e-05	0.000680822
GOTERM_CC_FAT	GO:0031988~membrane-bounded vesicle	55	7.40242	7.23189e-05	0.00115936
GOTERM_CC_FAT	GO:0030665~clathrin coated vesicle membrane	12	1.61507	0.000110169	0.00163497
SP_PIR_KEYWORDS	cytoplasmic vesicle	25	3.36474	0.000288429	0.00362964
GOTERM_CC_FAT	GO:0030662~coated vesicle membrane	13	1.74966	0.000631069	0.00764152
GOTERM_CC_FAT	GO:0030659~cytoplasmic vesicle membrane	19	2.5572	0.00071166	0.00812332
GOTERM_CC_FAT	GO:0012506~vesicle membrane	19	2.5572	0.00202433	0.0175096
GOTERM_CC_FAT	GO:0012505~endomembrane system	42	5.65276	0.637295	0.938301
GOTERM_CC_FAT	GO:0031090~organelle membrane	35	4.71063	0.999918	1
Annotation Cluster 18	Enrichment Score: 4.029000237687879
Category	Term	Count	%	PValue	Benjamini
SP_PIR_KEYWORDS	trimer	13	1.74966	1.17085e-09	4.67366e-08
INTERPRO	IPR003129:Laminin G, thrombospondin-type, N-terminal	6	0.807537	0.00285101	0.0696387
UP_SEQ_FEATURE	domain:TSP N-terminal	6	0.807537	0.00324695	0.129974
SMART	SM00210:TSPN	6	0.807537	0.00706354	0.086511
Annotation Cluster 19	Enrichment Score: 3.660915295692694
Category	Term	Count	%	PValue	Benjamini
GOTERM_BP_FAT	GO:0022604~regulation of cell morphogenesis	26	3.49933	9.0176e-09	4.63143e-06
GOTERM_BP_FAT	GO:0050770~regulation of axonogenesis	13	1.74966	2.72932e-05	0.00304275
GOTERM_BP_FAT	GO:0010769~regulation of cell morphogenesis involved in differentiation	15	2.01884	3.86839e-05	0.00381356
GOTERM_BP_FAT	GO:0031344~regulation of cell projection organization	16	2.15343	5.44882e-05	0.00481353
GOTERM_BP_FAT	GO:0010975~regulation of neuron projection development	14	1.88425	5.61188e-05	0.00479239
GOTERM_BP_FAT	GO:0060284~regulation of cell development	21	2.82638	0.00346435	0.109292
GOTERM_BP_FAT	GO:0045664~regulation of neuron differentiation	15	2.01884	0.00768913	0.188323
GOTERM_BP_FAT	GO:0050767~regulation of neurogenesis	16	2.15343	0.0229536	0.359185
GOTERM_BP_FAT	GO:0051960~regulation of nervous system development	16	2.15343	0.0632885	0.575401
Annotation Cluster 20	Enrichment Score: 3.6466302266533708
Category	Term	Count	%	PValue	Benjamini
GOTERM_BP_FAT	GO:0001568~blood vessel development	30	4.03769	1.71761e-05	0.002203
GOTERM_BP_FAT	GO:0001944~vasculature development	30	4.03769	2.79614e-05	0.00286812
GOTERM_BP_FAT	GO:0048514~blood vessel morphogenesis	22	2.96097	0.00209853	0.0784864
GOTERM_BP_FAT	GO:0001525~angiogenesis	17	2.28802	0.00257086	0.0889025
Annotation Cluster 21	Enrichment Score: 3.6068468236226408
Category	Term	Count	%	PValue	Benjamini
GOTERM_MF_FAT	GO:0008092~cytoskeletal protein binding	48	6.4603	3.4966e-06	0.00029542
GOTERM_MF_FAT	GO:0003779~actin binding	30	4.03769	0.000406963	0.018177
GOTERM_CC_FAT	GO:0015629~actin cytoskeleton	30	4.03769	0.000983502	0.0103299
SP_PIR_KEYWORDS	actin-binding	23	3.09556	0.00267077	0.0234432
Annotation Cluster 22	Enrichment Score: 3.458758303406866
Category	Term	Count	%	PValue	Benjamini
GOTERM_BP_FAT	GO:0006928~cell motion	47	6.32571	5.32036e-06	0.000910433
GOTERM_BP_FAT	GO:0016477~cell migration	28	3.76851	0.000543566	0.0260005
GOTERM_BP_FAT	GO:0051674~localization of cell	28	3.76851	0.00224847	0.0814954
GOTERM_BP_FAT	GO:0048870~cell motility	28	3.76851	0.00224847	0.0814954
Annotation Cluster 23	Enrichment Score: 3.3208726524216803
Category	Term	Count	%	PValue	Benjamini
INTERPRO	IPR006020:Phosphotyrosine interaction region	10	1.3459	9.94422e-05	0.00391451
SMART	SM00462:PTB	10	1.3459	0.000483021	0.0104293
UP_SEQ_FEATURE	domain:PID	7	0.942127	0.00226906	0.0961262
Annotation Cluster 24	Enrichment Score: 3.3010319881006325
Category	Term	Count	%	PValue	Benjamini
SP_PIR_KEYWORDS	membrane	307	41.319	8.86487e-07	1.93011e-05
UP_SEQ_FEATURE	topological domain:Extracellular	140	18.8425	1.56784e-06	0.000296409
UP_SEQ_FEATURE	topological domain:Cytoplasmic	170	22.8802	9.3157e-06	0.00132022
UP_SEQ_FEATURE	transmembrane region	223	30.0135	0.00117048	0.0573431
SP_PIR_KEYWORDS	transmembrane	224	30.148	0.00124168	0.012322
GOTERM_CC_FAT	GO:0016021~integral to membrane	239	32.1669	0.607493	0.926043
GOTERM_CC_FAT	GO:0031224~intrinsic to membrane	246	33.109	0.683395	0.952841
Annotation Cluster 25	Enrichment Score: 3.1623810825358976
Category	Term	Count	%	PValue	Benjamini
GOTERM_BP_FAT	GO:0030155~regulation of cell adhesion	21	2.82638	9.26344e-06	0.00132072
GOTERM_BP_FAT	GO:0010810~regulation of cell-substrate adhesion	9	1.21131	0.00181807	0.0714913
GOTERM_BP_FAT	GO:0010811~positive regulation of cell-substrate adhesion	7	0.942127	0.00215473	0.079351
GOTERM_BP_FAT	GO:0045785~positive regulation of cell adhesion	9	1.21131	0.00617588	0.163686
Annotation Cluster 26	Enrichment Score: 2.8582607409846346
Category	Term	Count	%	PValue	Benjamini
GOTERM_CC_FAT	GO:0005856~cytoskeleton	108	14.5357	3.16537e-06	6.68039e-05
GOTERM_CC_FAT	GO:0044430~cytoskeletal part	73	9.82503	0.000132868	0.00190117
GOTERM_CC_FAT	GO:0043228~non-membrane-bounded organelle	146	19.6501	0.0936605	0.361174
GOTERM_CC_FAT	GO:0043232~intracellular non-membrane-bounded organelle	146	19.6501	0.0936605	0.361174
Annotation Cluster 27	Enrichment Score: 2.770668924159562
Category	Term	Count	%	PValue	Benjamini
GOTERM_CC_FAT	GO:0044459~plasma membrane part	170	22.8802	1.62115e-07	4.64342e-06
GOTERM_CC_FAT	GO:0031226~intrinsic to plasma membrane	73	9.82503	0.166914	0.5157
GOTERM_CC_FAT	GO:0005887~integral to plasma membrane	71	9.55585	0.180168	0.531714
Annotation Cluster 28	Enrichment Score: 2.717945350929509
Category	Term	Count	%	PValue	Benjamini
SP_PIR_KEYWORDS	kinetochore	13	1.74966	2.94555e-05	0.00050378
GOTERM_CC_FAT	GO:0000777~condensed chromosome kinetochore	13	1.74966	0.000108495	0.00167202
SP_PIR_KEYWORDS	mitosis	22	2.96097	0.000144663	0.00192311
SP_PIR_KEYWORDS	cell division	27	3.63392	0.000240279	0.00310618
GOTERM_CC_FAT	GO:0000779~condensed chromosome, centromeric region	13	1.74966	0.000300284	0.00400635
GOTERM_CC_FAT	GO:0000793~condensed chromosome	19	2.5572	0.000395153	0.00509946
GOTERM_BP_FAT	GO:0000280~nuclear division	24	3.23015	0.000747717	0.0343218
GOTERM_BP_FAT	GO:0007067~mitosis	24	3.23015	0.000747717	0.0343218
GOTERM_BP_FAT	GO:0051301~cell division	29	3.9031	0.000764187	0.0344494
GOTERM_BP_FAT	GO:0000087~M phase of mitotic cell cycle	24	3.23015	0.000973411	0.0415029
GOTERM_BP_FAT	GO:0048285~organelle fission	24	3.23015	0.00133642	0.0547433
GOTERM_CC_FAT	GO:0000776~kinetochore	13	1.74966	0.00156556	0.014505
SP_PIR_KEYWORDS	cell cycle	36	4.84522	0.00238032	0.0221344
GOTERM_CC_FAT	GO:0000775~chromosome, centromeric region	16	2.15343	0.00286476	0.0232044
GOTERM_BP_FAT	GO:0000279~M phase	29	3.9031	0.00393505	0.120293
GOTERM_BP_FAT	GO:0022403~cell cycle phase	34	4.57604	0.0055624	0.153428
GOTERM_BP_FAT	GO:0000278~mitotic cell cycle	30	4.03769	0.0100466	0.22256
GOTERM_BP_FAT	GO:0022402~cell cycle process	41	5.51817	0.014211	0.269591
GOTERM_BP_FAT	GO:0007059~chromosome segregation	10	1.3459	0.0172796	0.303009
GOTERM_BP_FAT	GO:0007049~cell cycle	51	6.86406	0.0271104	0.389557
GOTERM_CC_FAT	GO:0044427~chromosomal part	27	3.63392	0.0903277	0.356884
GOTERM_CC_FAT	GO:0005694~chromosome	30	4.03769	0.155097	0.494722
Annotation Cluster 29	Enrichment Score: 2.6982076095325436
Category	Term	Count	%	PValue	Benjamini
GOTERM_BP_FAT	GO:0006836~neurotransmitter transport	16	2.15343	7.22313e-06	0.00109053
GOTERM_BP_FAT	GO:0007269~neurotransmitter secretion	9	1.21131	0.000136043	0.0102233
GOTERM_BP_FAT	GO:0017157~regulation of exocytosis	8	1.07672	0.00130077	0.054186
SP_PIR_KEYWORDS	exocytosis	9	1.21131	0.00244744	0.0223194
GOTERM_BP_FAT	GO:0003001~generation of a signal involved in cell-cell signaling	12	1.61507	0.00289088	0.0981052
GOTERM_BP_FAT	GO:0032940~secretion by cell	21	2.82638	0.00326235	0.105853
GOTERM_BP_FAT	GO:0001505~regulation of neurotransmitter levels	10	1.3459	0.00399323	0.119137
GOTERM_BP_FAT	GO:0046903~secretion	26	3.49933	0.00675105	0.172281
GOTERM_BP_FAT	GO:0006887~exocytosis	13	1.74966	0.00981534	0.221818
GOTERM_BP_FAT	GO:0016079~synaptic vesicle exocytosis	3	0.403769	0.13349	0.769135
Annotation Cluster 30	Enrichment Score: 2.66402256784095
Category	Term	Count	%	PValue	Benjamini
UP_SEQ_FEATURE	domain:LIM zinc-binding 1	10	1.3459	0.000466013	0.0267543
UP_SEQ_FEATURE	domain:LIM zinc-binding 2	10	1.3459	0.000466013	0.0267543
UP_SEQ_FEATURE	domain:LIM zinc-binding 3	7	0.942127	0.000752961	0.0408288
SP_PIR_KEYWORDS	LIM domain	10	1.3459	0.00443423	0.0366572
INTERPRO	IPR001781:Zinc finger, LIM-type	10	1.3459	0.00629027	0.131862
SMART	SM00132:LIM	10	1.3459	0.0227409	0.220878
Annotation Cluster 31	Enrichment Score: 2.6100119950170724
Category	Term	Count	%	PValue	Benjamini
GOTERM_MF_FAT	GO:0019838~growth factor binding	18	2.42261	6.92583e-06	0.000520073
UP_SEQ_FEATURE	domain:IGFBP N-terminal	7	0.942127	0.000328869	0.0199689
INTERPRO	IPR000867:Insulin-like growth factor-binding protein, IGFBP	7	0.942127	0.000372107	0.0121577
SP_PIR_KEYWORDS	Growth factor binding	6	0.807537	0.000617158	0.00718649
SMART	SM00121:IB	7	0.942127	0.00114408	0.0204879
GOTERM_MF_FAT	GO:0005520~insulin-like growth factor binding	7	0.942127	0.00117734	0.0432773
INTERPRO	IPR000716:Thyroglobulin type-1	6	0.807537	0.00129321	0.0368319
INTERPRO	IPR017891:Insulin-like growth factor binding protein, N-terminal	5	0.672948	0.00244149	0.0614581
SMART	SM00211:TY	6	0.807537	0.00330188	0.0467196
GOTERM_BP_FAT	GO:0001558~regulation of cell growth	19	2.5572	0.00963696	0.220168
UP_SEQ_FEATURE	domain:Thyroglobulin type-1	4	0.538358	0.0246081	0.489839
GOTERM_MF_FAT	GO:0031994~insulin-like growth factor I binding	3	0.403769	0.0326046	0.413466
INTERPRO	IPR009168:Insulin-like growth factor binding protein	3	0.403769	0.0343475	0.421325
BIOCARTA	h_ghrelinPathway:Ghrelin: Regulation of Food Intake and Energy Homeostasis	3	0.403769	0.147787	0.997083
Annotation Cluster 32	Enrichment Score: 2.501925133433671
Category	Term	Count	%	PValue	Benjamini
GOTERM_BP_FAT	GO:0001503~ossification	15	2.01884	0.00205885	0.0781973
GOTERM_BP_FAT	GO:0001501~skeletal system development	29	3.9031	0.00380214	0.117871
GOTERM_BP_FAT	GO:0060348~bone development	15	2.01884	0.00398633	0.120337
Annotation Cluster 33	Enrichment Score: 2.415236949918388
Category	Term	Count	%	PValue	Benjamini
GOTERM_BP_FAT	GO:0030334~regulation of cell migration	22	2.96097	0.000202299	0.0139439
GOTERM_BP_FAT	GO:0040012~regulation of locomotion	23	3.09556	0.000353851	0.0195637
GOTERM_BP_FAT	GO:0051270~regulation of cell motion	23	3.09556	0.000443834	0.0229972
GOTERM_BP_FAT	GO:0030336~negative regulation of cell migration	10	1.3459	0.00244457	0.0858773
GOTERM_BP_FAT	GO:0040013~negative regulation of locomotion	10	1.3459	0.00399323	0.119137
GOTERM_BP_FAT	GO:0051271~negative regulation of cell motion	10	1.3459	0.00447984	0.129699
GOTERM_BP_FAT	GO:0040017~positive regulation of locomotion	11	1.48048	0.0331996	0.428437
GOTERM_BP_FAT	GO:0030335~positive regulation of cell migration	10	1.3459	0.0493078	0.525868
GOTERM_BP_FAT	GO:0051272~positive regulation of cell motion	10	1.3459	0.0805367	0.636622
Annotation Cluster 34	Enrichment Score: 2.3549290639357716
Category	Term	Count	%	PValue	Benjamini
SP_PIR_KEYWORDS	cell binding	11	1.48048	2.26797e-10	1.08636e-08
SP_PIR_KEYWORDS	basement membrane	13	1.74966	1.34751e-07	3.22728e-06
SP_PIR_KEYWORDS	heterotrimer	8	1.07672	0.000364118	0.00435161
UP_SEQ_FEATURE	domain:Laminin EGF-like 11	5	0.672948	0.000372766	0.0220162
UP_SEQ_FEATURE	domain:Laminin EGF-like 10	5	0.672948	0.00103151	0.051829
UP_SEQ_FEATURE	domain:Laminin EGF-like 8	5	0.672948	0.00103151	0.051829
GOTERM_CC_FAT	GO:0043256~laminin complex	5	0.672948	0.00133486	0.0133016
GOTERM_CC_FAT	GO:0005605~basal lamina	6	0.807537	0.00147435	0.0139882
UP_SEQ_FEATURE	domain:Laminin EGF-like 7	5	0.672948	0.00155694	0.0739783
UP_SEQ_FEATURE	domain:Laminin EGF-like 6	5	0.672948	0.00224336	0.0968966
UP_SEQ_FEATURE	domain:Laminin EGF-like 3	6	0.807537	0.00324695	0.129974
GOTERM_CC_FAT	GO:0005606~laminin-1 complex	4	0.538358	0.00651491	0.0449417
SP_PIR_KEYWORDS	nidogen binding	3	0.403769	0.00728578	0.0532584
UP_SEQ_FEATURE	domain:Laminin EGF-like 9	4	0.538358	0.00839406	0.248339
UP_SEQ_FEATURE	domain:Laminin EGF-like 2	6	0.807537	0.00853376	0.248717
SP_PIR_KEYWORDS	laminin egf-like domain	6	0.807537	0.0136502	0.0873815
UP_SEQ_FEATURE	domain:Laminin EGF-like 4	4	0.538358	0.0196477	0.42642
UP_SEQ_FEATURE	domain:Laminin EGF-like 5; second part	3	0.403769	0.0226769	0.465842
UP_SEQ_FEATURE	domain:Laminin EGF-like 5; first part	3	0.403769	0.0226769	0.465842
UP_SEQ_FEATURE	domain:Laminin EGF-like 13	3	0.403769	0.0328962	0.565704
UP_SEQ_FEATURE	domain:Laminin EGF-like 12	3	0.403769	0.0328962	0.565704
UP_SEQ_FEATURE	domain:Laminin EGF-like 1	5	0.672948	0.0342296	0.576411
UP_SEQ_FEATURE	domain:Laminin N-terminal	4	0.538358	0.0363505	0.594808
INTERPRO	IPR008211:Laminin, N-terminal	4	0.538358	0.0385536	0.454318
INTERPRO	IPR018031:Laminin B	3	0.403769	0.0464753	0.50883
INTERPRO	IPR002049:EGF-like, laminin	6	0.807537	0.0477184	0.513029
KEGG_PATHWAY	hsa05222:Small cell lung cancer	9	1.21131	0.0544684	0.531968
UP_SEQ_FEATURE	region of interest:Domain II and I	3	0.403769	0.0574577	0.728437
INTERPRO	IPR000034:Laminin B type IV	3	0.403769	0.0599003	0.581076
SMART	SM00136:LamNT	4	0.538358	0.0654284	0.408101
SMART	SM00281:LamB	3	0.403769	0.0683012	0.411026
SMART	SM00180:EGF_Lam	6	0.807537	0.0984895	0.504954
Annotation Cluster 35	Enrichment Score: 2.3462387175130175
Category	Term	Count	%	PValue	Benjamini
GOTERM_BP_FAT	GO:0050804~regulation of synaptic transmission	19	2.5572	0.000162195	0.0115042
GOTERM_BP_FAT	GO:0031644~regulation of neurological system process	20	2.69179	0.000251702	0.0152738
GOTERM_BP_FAT	GO:0051969~regulation of transmission of nerve impulse	19	2.5572	0.000418773	0.0226259
GOTERM_BP_FAT	GO:0048168~regulation of neuronal synaptic plasticity	7	0.942127	0.0100829	0.221381
GOTERM_BP_FAT	GO:0044057~regulation of system process	26	3.49933	0.0123103	0.245346
GOTERM_BP_FAT	GO:0048167~regulation of synaptic plasticity	9	1.21131	0.01587	0.287883
GOTERM_BP_FAT	GO:0048172~regulation of short-term neuronal synaptic plasticity	3	0.403769	0.0161139	0.289614
GOTERM_BP_FAT	GO:0048169~regulation of long-term neuronal synaptic plasticity	3	0.403769	0.313008	0.933848
Annotation Cluster 36	Enrichment Score: 2.332641786031287
Category	Term	Count	%	PValue	Benjamini
GOTERM_BP_FAT	GO:0007010~cytoskeleton organization	41	5.51817	0.000125512	0.0100224
GOTERM_BP_FAT	GO:0030036~actin cytoskeleton organization	20	2.69179	0.0208515	0.340486
GOTERM_BP_FAT	GO:0030029~actin filament-based process	20	2.69179	0.0383932	0.466529
Annotation Cluster 37	Enrichment Score: 2.292252554065147
Category	Term	Count	%	PValue	Benjamini
UP_SEQ_FEATURE	domain:Laminin G-like	7	0.942127	1.10752e-05	0.00147714
UP_SEQ_FEATURE	domain:Laminin G-like 3	7	0.942127	5.26845e-05	0.00477036
UP_SEQ_FEATURE	domain:Laminin G-like 4	6	0.807537	0.000112001	0.00791058
UP_SEQ_FEATURE	domain:Laminin G-like 5	5	0.672948	0.000372766	0.0220162
UP_SEQ_FEATURE	domain:Laminin G-like 6	3	0.403769	0.00727709	0.222049
INTERPRO	IPR015447:Neurexin	3	0.403769	0.00761612	0.154237
PIR_SUPERFAMILY	PIRSF036344:neurexin	3	0.403769	0.0100687	0.653266
INTERPRO	IPR003585:Neurexin/syndecan/glycophorin C	4	0.538358	0.0320336	0.404156
SMART	SM00294:4.1m	4	0.538358	0.0548421	0.375467
UP_SEQ_FEATURE	metal ion-binding site:Calcium; via carbonyl oxygen	4	0.538358	0.116445	0.903757
UP_SEQ_FEATURE	metal ion-binding site:Calcium	5	0.672948	0.2742	0.989074
SP_PIR_KEYWORDS	alternative promoter usage	4	0.538358	0.408039	0.806307
Annotation Cluster 38	Enrichment Score: 2.281656687888775
Category	Term	Count	%	PValue	Benjamini
UP_SEQ_FEATURE	domain:VWFC	9	1.21131	3.45115e-07	0.000156601
INTERPRO	IPR001007:von Willebrand factor, type C	10	1.3459	9.25404e-06	0.000414665
SMART	SM00214:VWC	10	1.3459	4.9555e-05	0.00134331
SP_PIR_KEYWORDS	heparin-binding	10	1.3459	0.00116401	0.0120547
UP_SEQ_FEATURE	region of interest:Heparin-binding	4	0.538358	0.0583744	0.730789
INTERPRO	IPR000884:Thrombospondin, type 1 repeat	6	0.807537	0.184442	0.863357
UP_SEQ_FEATURE	domain:TSP type-1 3	4	0.538358	0.228177	0.980116
SMART	SM00209:TSP1	6	0.807537	0.319839	0.831281
UP_SEQ_FEATURE	domain:TSP type-1 2	4	0.538358	0.324641	0.99517
UP_SEQ_FEATURE	domain:TSP type-1 1	4	0.538358	0.324641	0.99517
Annotation Cluster 39	Enrichment Score: 2.2249345499593476
Category	Term	Count	%	PValue	Benjamini
GOTERM_CC_FAT	GO:0005925~focal adhesion	15	2.01884	0.00210043	0.0177796
GOTERM_CC_FAT	GO:0005924~cell-substrate adherens junction	15	2.01884	0.00308171	0.0244497
GOTERM_CC_FAT	GO:0030055~cell-substrate junction	15	2.01884	0.00523056	0.0381951
GOTERM_CC_FAT	GO:0070161~anchoring junction	20	2.69179	0.00537423	0.0385269
GOTERM_CC_FAT	GO:0005912~adherens junction	18	2.42261	0.00956112	0.0632097
GOTERM_CC_FAT	GO:0016323~basolateral plasma membrane	20	2.69179	0.0256991	0.142325
Annotation Cluster 40	Enrichment Score: 2.210541734211181
Category	Term	Count	%	PValue	Benjamini
GOTERM_BP_FAT	GO:0048545~response to steroid hormone stimulus	22	2.96097	0.000530751	0.0258772
GOTERM_BP_FAT	GO:0010033~response to organic substance	52	6.99865	0.00701201	0.174889
GOTERM_BP_FAT	GO:0009719~response to endogenous stimulus	33	4.44145	0.00832099	0.200299
GOTERM_BP_FAT	GO:0043627~response to estrogen stimulus	12	1.61507	0.0148138	0.277329
GOTERM_BP_FAT	GO:0009725~response to hormone stimulus	29	3.9031	0.019307	0.325791
Annotation Cluster 41	Enrichment Score: 2.0845930280327383
Category	Term	Count	%	PValue	Benjamini
INTERPRO	IPR018247:EF-HAND 1	23	3.09556	0.00027614	0.0093461
INTERPRO	IPR018249:EF-HAND 2	21	2.82638	0.00149195	0.0411895
INTERPRO	IPR011992:EF-Hand type	21	2.82638	0.00461444	0.102893
UP_SEQ_FEATURE	domain:EF-hand 2	17	2.28802	0.00484622	0.173081
UP_SEQ_FEATURE	calcium-binding region:2	13	1.74966	0.00579461	0.191586
UP_SEQ_FEATURE	calcium-binding region:1	13	1.74966	0.0110364	0.291738
UP_SEQ_FEATURE	domain:EF-hand 1	16	2.15343	0.0111086	0.290022
INTERPRO	IPR002048:Calcium-binding EF-hand	13	1.74966	0.0298711	0.392476
INTERPRO	IPR018248:EF hand	11	1.48048	0.0677758	0.61246
SMART	SM00054:EFh	13	1.74966	0.107604	0.506305
Annotation Cluster 42	Enrichment Score: 2.06602624926949
Category	Term	Count	%	PValue	Benjamini
UP_SEQ_FEATURE	domain:Follistatin-like	4	0.538358	0.00048304	0.0270349
INTERPRO	IPR003645:Follistatin-like, N-terminal	5	0.672948	0.00112471	0.0330649
SMART	SM00274:FOLN	5	0.672948	0.00247828	0.0377307
UP_SEQ_FEATURE	domain:Kazal-like	7	0.942127	0.00328409	0.129093
INTERPRO	IPR002350:Proteinase inhibitor I1, Kazal	7	0.942127	0.00930451	0.178079
INTERPRO	IPR015369:Follistatin/Osteonectin-like EGF domain	3	0.403769	0.0236958	0.339548
SMART	SM00280:KAZAL	7	0.942127	0.0243134	0.215557
INTERPRO	IPR019577:SPARC/Testican, calcium-binding domain	3	0.403769	0.0343475	0.421325
INTERPRO	IPR011497:Protease inhibitor, Kazal-type	3	0.403769	0.312658	0.957558
Annotation Cluster 43	Enrichment Score: 2.0609799521587715
Category	Term	Count	%	PValue	Benjamini
GOTERM_BP_FAT	GO:0009628~response to abiotic stimulus	35	4.71063	0.000583272	0.0273645
GOTERM_BP_FAT	GO:0009314~response to radiation	19	2.5572	0.01385	0.269605
GOTERM_BP_FAT	GO:0009416~response to light stimulus	14	1.88425	0.0238478	0.368171
GOTERM_BP_FAT	GO:0009411~response to UV	8	1.07672	0.0296012	0.402156
Annotation Cluster 44	Enrichment Score: 2.0584544026153067
Category	Term	Count	%	PValue	Benjamini
UP_SEQ_FEATURE	domain:SH3	19	2.5572	0.0020644	0.0930671
SP_PIR_KEYWORDS	sh3 domain	20	2.69179	0.00599056	0.0453601
INTERPRO	IPR001452:Src homology-3 domain	20	2.69179	0.00832418	0.164039
SMART	SM00326:SH3	20	2.69179	0.0566996	0.374451
Annotation Cluster 45	Enrichment Score: 2.0374402022600315
Category	Term	Count	%	PValue	Benjamini
INTERPRO	IPR016352:Small leucine-rich proteoglycan, class I, decorin/asporin/byglycan	3	0.403769	0.00761612	0.154237
PIR_SUPERFAMILY	PIRSF002490:SLRP_I	3	0.403769	0.0100687	0.653266
PIR_SUPERFAMILY	PIRSF002490:class I small leucine-rich proteoglycan, decorin/asporin/byglycan types	3	0.403769	0.0100687	0.653266
Annotation Cluster 46	Enrichment Score: 1.9359070566885481
Category	Term	Count	%	PValue	Benjamini
INTERPRO	IPR000557:Calponin repeat	4	0.538358	0.0023926	0.0618411
INTERPRO	IPR001715:Calponin-like actin-binding	10	1.3459	0.00568396	0.122525
UP_SEQ_FEATURE	repeat:Calponin-like	3	0.403769	0.00727709	0.222049
INTERPRO	IPR001061:Transgelin (SM22-alpha)	3	0.403769	0.00761612	0.154237
PIR_SUPERFAMILY	PIRSF002345:smooth muscle protein SM22	3	0.403769	0.0100687	0.653266
INTERPRO	IPR003096:SM22/calponin	4	0.538358	0.0162792	0.250979
SMART	SM00033:CH	10	1.3459	0.0207616	0.223475
COG_ONTOLOGY	Cytoskeleton	5	0.672948	0.0305165	0.255038
UP_SEQ_FEATURE	domain:CH	6	0.807537	0.0482195	0.674164
Annotation Cluster 47	Enrichment Score: 1.8336332992744158
Category	Term	Count	%	PValue	Benjamini
GOTERM_MF_FAT	GO:0004859~phospholipase inhibitor activity	5	0.672948	0.0015266	0.0479897
SP_PIR_KEYWORDS	calcium/phospholipid-binding	5	0.672948	0.00156046	0.0151503
GOTERM_MF_FAT	GO:0005544~calcium-dependent phospholipid binding	6	0.807537	0.00251808	0.0685523
GOTERM_MF_FAT	GO:0055102~lipase inhibitor activity	5	0.672948	0.00410865	0.0885991
SP_PIR_KEYWORDS	endonexin fold	4	0.538358	0.00582076	0.044806
PIR_SUPERFAMILY	PIRSF002359:annexin I	4	0.538358	0.00920554	0.76589
UP_SEQ_FEATURE	repeat:Annexin 2	4	0.538358	0.0115494	0.296328
UP_SEQ_FEATURE	repeat:Annexin 1	4	0.538358	0.0115494	0.296328
UP_SEQ_FEATURE	repeat:Annexin 4	4	0.538358	0.0115494	0.296328
UP_SEQ_FEATURE	repeat:Annexin 3	4	0.538358	0.0115494	0.296328
GOTERM_BP_FAT	GO:0050818~regulation of coagulation	7	0.942127	0.011564	0.235929
SP_PIR_KEYWORDS	annexin	4	0.538358	0.0115686	0.0786966
INTERPRO	IPR018252:Annexin repeat, conserved site	4	0.538358	0.012302	0.212832
INTERPRO	IPR001464:Annexin	4	0.538358	0.012302	0.212832
INTERPRO	IPR018502:Annexin repeat	4	0.538358	0.012302	0.212832
SP_PIR_KEYWORDS	phospholipid binding	5	0.672948	0.0133122	0.0864468
SMART	SM00335:ANX	4	0.538358	0.0218267	0.22279
SP_PIR_KEYWORDS	acetylated amino end	8	1.07672	0.0727703	0.308775
GOTERM_BP_FAT	GO:0030193~regulation of blood coagulation	5	0.672948	0.0906104	0.668351
GOTERM_BP_FAT	GO:0050819~negative regulation of coagulation	4	0.538358	0.111731	0.724516
GOTERM_MF_FAT	GO:0005543~phospholipid binding	13	1.74966	0.118252	0.68325
GOTERM_BP_FAT	GO:0051241~negative regulation of multicellular organismal process	11	1.48048	0.308591	0.932786
Annotation Cluster 48	Enrichment Score: 1.8255979762021246
Category	Term	Count	%	PValue	Benjamini
GOTERM_BP_FAT	GO:0048545~response to steroid hormone stimulus	22	2.96097	0.000530751	0.0258772
GOTERM_BP_FAT	GO:0031960~response to corticosteroid stimulus	9	1.21131	0.0650499	0.583887
GOTERM_BP_FAT	GO:0051384~response to glucocorticoid stimulus	8	1.07672	0.0966203	0.684818
Annotation Cluster 49	Enrichment Score: 1.7984998630304982
Category	Term	Count	%	PValue	Benjamini
GOTERM_BP_FAT	GO:0034621~cellular macromolecular complex subunit organization	28	3.76851	0.00329436	0.105507
GOTERM_BP_FAT	GO:0034622~cellular macromolecular complex assembly	24	3.23015	0.0086618	0.205715
GOTERM_BP_FAT	GO:0043933~macromolecular complex subunit organization	47	6.32571	0.0139951	0.268027
GOTERM_BP_FAT	GO:0065003~macromolecular complex assembly	44	5.92194	0.0166088	0.295081
GOTERM_BP_FAT	GO:0051259~protein oligomerization	16	2.15343	0.0293508	0.403634
GOTERM_BP_FAT	GO:0070271~protein complex biogenesis	35	4.71063	0.0363574	0.452248
GOTERM_BP_FAT	GO:0006461~protein complex assembly	35	4.71063	0.0363574	0.452248
Annotation Cluster 50	Enrichment Score: 1.7966750963027853
Category	Term	Count	%	PValue	Benjamini
UP_SEQ_FEATURE	domain:VWFA 3	4	0.538358	0.00223836	0.0985636
UP_SEQ_FEATURE	domain:VWFA 1	5	0.672948	0.0054857	0.185036
UP_SEQ_FEATURE	domain:VWFA 2	5	0.672948	0.0070281	0.218235
PIR_SUPERFAMILY	PIRSF002259:collagen VI	3	0.403769	0.0100687	0.653266
OMIM_DISEASE	Ullrich congenital muscular dystrophy	3	0.403769	0.010255	0.808797
OMIM_DISEASE	Bethlem myopathy	3	0.403769	0.010255	0.808797
GOTERM_CC_FAT	GO:0030934~anchoring collagen	4	0.538358	0.0142673	0.0887535
INTERPRO	IPR002035:von Willebrand factor, type A	9	1.21131	0.0244034	0.342955
SMART	SM00327:VWA	9	1.21131	0.0696241	0.40667
UP_SEQ_FEATURE	domain:VWFA	4	0.538358	0.487367	0.99979
Annotation Cluster 51	Enrichment Score: 1.7885029594150095
Category	Term	Count	%	PValue	Benjamini
INTERPRO	IPR000859:CUB	10	1.3459	0.000226316	0.00793878
SMART	SM00042:CUB	10	1.3459	0.00105303	0.0205698
INTERPRO	IPR016060:Complement control module	8	1.07672	0.00384549	0.0884945
UP_SEQ_FEATURE	domain:CUB 1	6	0.807537	0.0100504	0.279222
UP_SEQ_FEATURE	domain:CUB 2	6	0.807537	0.0100504	0.279222
SP_PIR_KEYWORDS	sushi	7	0.942127	0.0123614	0.0827252
INTERPRO	IPR000436:Sushi/SCR/CCP	7	0.942127	0.0136932	0.226249
SMART	SM00032:CCP	7	0.942127	0.0347369	0.273607
UP_SEQ_FEATURE	domain:Sushi 1	5	0.672948	0.0439191	0.650268
UP_SEQ_FEATURE	domain:Sushi 2	5	0.672948	0.0439191	0.650268
UP_SEQ_FEATURE	domain:CUB	4	0.538358	0.0504641	0.683963
UP_SEQ_FEATURE	domain:Sushi 3	4	0.538358	0.0668288	0.769319
UP_SEQ_FEATURE	domain:Sushi 5	3	0.403769	0.135921	0.927979
UP_SEQ_FEATURE	domain:Sushi 4	3	0.403769	0.189926	0.962968
Annotation Cluster 52	Enrichment Score: 1.7529416467050587
Category	Term	Count	%	PValue	Benjamini
INTERPRO	IPR000956:Stathmin	3	0.403769	0.014715	0.233377
PIR_SUPERFAMILY	PIRSF002285:Stathmin	3	0.403769	0.0193512	0.640355
PIR_SUPERFAMILY	PIRSF002285:Op18/stathmin	3	0.403769	0.0193512	0.640355
Annotation Cluster 53	Enrichment Score: 1.7512276394509911
Category	Term	Count	%	PValue	Benjamini
GOTERM_BP_FAT	GO:0017157~regulation of exocytosis	8	1.07672	0.00130077	0.054186
GOTERM_BP_FAT	GO:0003001~generation of a signal involved in cell-cell signaling	12	1.61507	0.00289088	0.0981052
GOTERM_BP_FAT	GO:0060627~regulation of vesicle-mediated transport	12	1.61507	0.0101736	0.22127
GOTERM_BP_FAT	GO:0060341~regulation of cellular localization	17	2.28802	0.167006	0.817349
GOTERM_BP_FAT	GO:0051046~regulation of secretion	13	1.74966	0.274425	0.917613
Annotation Cluster 54	Enrichment Score: 1.743929186710881
Category	Term	Count	%	PValue	Benjamini
UP_SEQ_FEATURE	domain:EGF-like 4; calcium-binding	9	1.21131	8.39039e-05	0.00677643
UP_SEQ_FEATURE	domain:EGF-like 10; calcium-binding	4	0.538358	0.0152966	0.35416
UP_SEQ_FEATURE	domain:EGF-like 8; calcium-binding	4	0.538358	0.0758054	0.806218
UP_SEQ_FEATURE	domain:EGF-like 7; calcium-binding	4	0.538358	0.127656	0.917836
UP_SEQ_FEATURE	domain:EGF-like 9; calcium-binding	3	0.403769	0.153545	0.943042
Annotation Cluster 55	Enrichment Score: 1.7328809278823742
Category	Term	Count	%	PValue	Benjamini
INTERPRO	IPR001565:Synaptotagmin	6	0.807537	0.000683666	0.0208522
UP_SEQ_FEATURE	domain:C2 2	9	1.21131	0.00360623	0.136171
UP_SEQ_FEATURE	domain:C2 1	9	1.21131	0.00360623	0.136171
UP_SEQ_FEATURE	metal ion-binding site:Calcium 3	6	0.807537	0.00853376	0.248717
UP_SEQ_FEATURE	metal ion-binding site:Calcium 1	7	0.942127	0.0108795	0.291591
UP_SEQ_FEATURE	metal ion-binding site:Calcium 1; via carbonyl oxygen	6	0.807537	0.011742	0.297166
INTERPRO	IPR000008:C2 calcium-dependent membrane targeting	14	1.88425	0.0118124	0.208898
PIR_SUPERFAMILY	PIRSF500233:synaptotagmin	4	0.538358	0.0132096	0.647909
INTERPRO	IPR018029:C2 membrane targeting protein	11	1.48048	0.026807	0.364987
UP_SEQ_FEATURE	topological domain:Vesicular	6	0.807537	0.0291297	0.545766
UP_SEQ_FEATURE	metal ion-binding site:Calcium 2	7	0.942127	0.0318044	0.56133
PIR_SUPERFAMILY	PIRSF002385:B/K protein/synaptotagmin	4	0.538358	0.0377226	0.778927
SMART	SM00239:C2	14	1.88425	0.0531582	0.377573
UP_SEQ_FEATURE	metal ion-binding site:Calcium 2; via carbonyl oxygen	4	0.538358	0.269076	0.988264
UP_SEQ_FEATURE	domain:C2	5	0.672948	0.501181	0.999829
Annotation Cluster 56	Enrichment Score: 1.703828106432799
Category	Term	Count	%	PValue	Benjamini
GOTERM_CC_FAT	GO:0033267~axon part	11	1.48048	0.000849825	0.00942543
GOTERM_CC_FAT	GO:0043195~terminal button	6	0.807537	0.0132506	0.0839538
GOTERM_CC_FAT	GO:0043679~nerve terminal	6	0.807537	0.0528349	0.246246
GOTERM_BP_FAT	GO:0043524~negative regulation of neuron apoptosis	5	0.672948	0.257159	0.907968
Annotation Cluster 57	Enrichment Score: 1.6933420589334038
Category	Term	Count	%	PValue	Benjamini
INTERPRO	IPR011993:Pleckstrin homology-type	30	4.03769	0.000184986	0.00699132
UP_SEQ_FEATURE	domain:PH	18	2.42261	0.0491659	0.677807
INTERPRO	IPR001849:Pleckstrin homology	20	2.69179	0.0678024	0.607613
SMART	SM00233:PH	20	2.69179	0.273266	0.800276
Annotation Cluster 58	Enrichment Score: 1.653737470896383
Category	Term	Count	%	PValue	Benjamini
SP_PIR_KEYWORDS	EF hand	8	1.07672	0.0131352	0.0865057
GOTERM_MF_FAT	GO:0048306~calcium-dependent protein binding	6	0.807537	0.01333	0.207535
INTERPRO	IPR001751:S100/CaBP-9k-type, calcium binding	5	0.672948	0.0143653	0.232182
PIR_SUPERFAMILY	PIRSF002353:S-100 protein	4	0.538358	0.030315	0.748643
INTERPRO	IPR013787:S100/CaBP-9k-type, calcium binding, subdomain	4	0.538358	0.0706434	0.618315
Annotation Cluster 59	Enrichment Score: 1.5705335685076356
Category	Term	Count	%	PValue	Benjamini
UP_SEQ_FEATURE	domain:EGF-like 4	10	1.3459	0.00173339	0.0803432
UP_SEQ_FEATURE	domain:EGF-like 6	7	0.942127	0.0139046	0.331128
UP_SEQ_FEATURE	domain:EGF-like 5	6	0.807537	0.0439302	0.646593
UP_SEQ_FEATURE	domain:EGF-like 9	4	0.538358	0.0952301	0.865939
UP_SEQ_FEATURE	domain:EGF-like 7	4	0.538358	0.139233	0.929895
Annotation Cluster 60	Enrichment Score: 1.5699810521167696
Category	Term	Count	%	PValue	Benjamini
SP_PIR_KEYWORDS	beta-hydroxyasparagine	5	0.672948	0.000645883	0.00734144
GOTERM_CC_FAT	GO:0031093~platelet alpha granule lumen	7	0.942127	0.0258284	0.141078
GOTERM_CC_FAT	GO:0060205~cytoplasmic membrane-bounded vesicle lumen	7	0.942127	0.0361232	0.190035
GOTERM_CC_FAT	GO:0031983~vesicle lumen	7	0.942127	0.0442662	0.215003
GOTERM_CC_FAT	GO:0031091~platelet alpha granule	7	0.942127	0.0812009	0.332545
GOTERM_CC_FAT	GO:0030141~secretory granule	14	1.88425	0.175567	0.528397
Annotation Cluster 61	Enrichment Score: 1.5559593871807913
Category	Term	Count	%	PValue	Benjamini
INTERPRO	IPR003961:Fibronectin, type III	23	3.09556	6.91053e-05	0.00283515
UP_SEQ_FEATURE	domain:Fibronectin type-III	11	1.48048	0.000219551	0.0141339
SMART	SM00060:FN3	23	3.09556	0.00123142	0.0203579
INTERPRO	IPR008957:Fibronectin, type III-like fold	17	2.28802	0.0113213	0.208547
UP_SEQ_FEATURE	domain:Fibronectin type-III 1	12	1.61507	0.0383926	0.611317
UP_SEQ_FEATURE	domain:Fibronectin type-III 4	7	0.942127	0.0648035	0.761682
UP_SEQ_FEATURE	domain:Fibronectin type-III 2	11	1.48048	0.0754377	0.807538
UP_SEQ_FEATURE	domain:Fibronectin type-III 3	8	1.07672	0.0955525	0.86452
UP_SEQ_FEATURE	domain:Fibronectin type-III 5	5	0.672948	0.177356	0.956791
UP_SEQ_FEATURE	domain:Fibronectin type-III 9	3	0.403769	0.189926	0.962968
UP_SEQ_FEATURE	domain:Fibronectin type-III 7	3	0.403769	0.321691	0.995036
UP_SEQ_FEATURE	domain:Fibronectin type-III 8	3	0.403769	0.321691	0.995036
UP_SEQ_FEATURE	domain:Fibronectin type-III 6	3	0.403769	0.447914	0.999507
Annotation Cluster 62	Enrichment Score: 1.5337335846079025
Category	Term	Count	%	PValue	Benjamini
GOTERM_MF_FAT	GO:0005230~extracellular ligand-gated ion channel activity	11	1.48048	0.00131831	0.0458507
GOTERM_MF_FAT	GO:0015276~ligand-gated ion channel activity	14	1.88425	0.00437275	0.0911391
GOTERM_MF_FAT	GO:0022834~ligand-gated channel activity	14	1.88425	0.00437275	0.0911391
GOTERM_MF_FAT	GO:0004970~ionotropic glutamate receptor activity	5	0.672948	0.0107195	0.178732
INTERPRO	IPR001508:NMDA receptor	5	0.672948	0.0118108	0.212646
INTERPRO	IPR015683:Glutamate receptor-related	5	0.672948	0.0118108	0.212646
INTERPRO	IPR001320:Ionotropic glutamate receptor	5	0.672948	0.0118108	0.212646
INTERPRO	IPR019594:Glutamate receptor, L-glutamate/glycine-binding	5	0.672948	0.0118108	0.212646
GOTERM_MF_FAT	GO:0005234~extracellular-glutamate-gated ion channel activity	5	0.672948	0.0130532	0.208431
PIR_SUPERFAMILY	PIRSF002437:ionotropic glutamate receptor, AMPA/kainate types	4	0.538358	0.0180553	0.681532
SMART	SM00079:PBPe	5	0.672948	0.0240925	0.222758
UP_SEQ_FEATURE	region of interest:Glutamate binding	3	0.403769	0.0574577	0.728437
UP_SEQ_FEATURE	binding site:Glutamate	3	0.403769	0.0574577	0.728437
GOTERM_MF_FAT	GO:0008066~glutamate receptor activity	5	0.672948	0.0601311	0.546601
SP_PIR_KEYWORDS	neurotransmitter receptor	7	0.942127	0.0605614	0.280242
INTERPRO	IPR001828:Extracellular ligand-binding receptor	5	0.672948	0.086702	0.677593
GOTERM_BP_FAT	GO:0043112~receptor metabolic process	4	0.538358	0.202875	0.861076
GOTERM_CC_FAT	GO:0008328~ionotropic glutamate receptor complex	3	0.403769	0.207912	0.575774
KEGG_PATHWAY	hsa04720:Long-term potentiation	6	0.807537	0.24632	0.748423
KEGG_PATHWAY	hsa04080:Neuroactive ligand-receptor interaction	12	1.61507	0.654148	0.950826
Annotation Cluster 63	Enrichment Score: 1.524297967082149
Category	Term	Count	%	PValue	Benjamini
UP_SEQ_FEATURE	repeat:II	5	0.672948	0.0299021	0.551104
UP_SEQ_FEATURE	repeat:I	5	0.672948	0.0299021	0.551104
UP_SEQ_FEATURE	repeat:III	5	0.672948	0.0299021	0.551104
UP_SEQ_FEATURE	repeat:IV	5	0.672948	0.0299021	0.551104
Annotation Cluster 64	Enrichment Score: 1.513470264779991
Category	Term	Count	%	PValue	Benjamini
GOTERM_BP_FAT	GO:0010035~response to inorganic substance	20	2.69179	0.0066973	0.172737
GOTERM_BP_FAT	GO:0051592~response to calcium ion	8	1.07672	0.0204986	0.337877
GOTERM_BP_FAT	GO:0010038~response to metal ion	10	1.3459	0.209878	0.869558
Annotation Cluster 65	Enrichment Score: 1.496252020502976
Category	Term	Count	%	PValue	Benjamini
UP_SEQ_FEATURE	repeat:LRR 12	14	1.88425	8.06203e-05	0.00675246
UP_SEQ_FEATURE	repeat:LRR 13	9	1.21131	0.0129861	0.319668
UP_SEQ_FEATURE	repeat:LRR 14	6	0.807537	0.110934	0.893754
UP_SEQ_FEATURE	repeat:LRR 16	5	0.672948	0.12094	0.907252
UP_SEQ_FEATURE	repeat:LRR 15	5	0.672948	0.167393	0.95188
UP_SEQ_FEATURE	repeat:LRR 17	3	0.403769	0.447914	0.999507
Annotation Cluster 66	Enrichment Score: 1.4808119577069905
Category	Term	Count	%	PValue	Benjamini
GOTERM_BP_FAT	GO:0010035~response to inorganic substance	20	2.69179	0.0066973	0.172737
GOTERM_BP_FAT	GO:0000302~response to reactive oxygen species	9	1.21131	0.0287909	0.401805
GOTERM_BP_FAT	GO:0042542~response to hydrogen peroxide	7	0.942127	0.0546224	0.539536
GOTERM_BP_FAT	GO:0006979~response to oxidative stress	13	1.74966	0.113299	0.728266
Annotation Cluster 67	Enrichment Score: 1.4405642138699701
Category	Term	Count	%	PValue	Benjamini
UP_SEQ_FEATURE	domain:C2 tensin-type	3	0.403769	0.0328962	0.565704
INTERPRO	IPR014019:Phosphatase tensin type	3	0.403769	0.0343475	0.421325
INTERPRO	IPR014020:Tensin phosphatase, C2 domain	3	0.403769	0.0343475	0.421325
UP_SEQ_FEATURE	domain:Phosphatase tensin-type	3	0.403769	0.044546	0.648096
Annotation Cluster 68	Enrichment Score: 1.3849015793976773
Category	Term	Count	%	PValue	Benjamini
SP_PIR_KEYWORDS	postsynaptic cell membrane	17	2.28802	6.52682e-05	0.00104161
GOTERM_MF_FAT	GO:0005230~extracellular ligand-gated ion channel activity	11	1.48048	0.00131831	0.0458507
GOTERM_MF_FAT	GO:0004890~GABA-A receptor activity	6	0.807537	0.00151159	0.0498451
INTERPRO	IPR006028:Gamma-aminobutyric acid A receptor	6	0.807537	0.00358616	0.0847497
GOTERM_MF_FAT	GO:0016917~GABA receptor activity	6	0.807537	0.00393832	0.087881
GOTERM_MF_FAT	GO:0015276~ligand-gated ion channel activity	14	1.88425	0.00437275	0.0911391
GOTERM_MF_FAT	GO:0022834~ligand-gated channel activity	14	1.88425	0.00437275	0.0911391
GOTERM_CC_FAT	GO:0045211~postsynaptic membrane	15	2.01884	0.0182369	0.108919
SP_PIR_KEYWORDS	chloride channel	7	0.942127	0.0348535	0.183145
GOTERM_MF_FAT	GO:0005254~chloride channel activity	8	1.07672	0.0366147	0.436221
GOTERM_MF_FAT	GO:0005253~anion channel activity	8	1.07672	0.0486655	0.512059
INTERPRO	IPR006201:Neurotransmitter-gated ion-channel	6	0.807537	0.0523308	0.541306
INTERPRO	IPR006029:Neurotransmitter-gated ion-channel transmembrane region	6	0.807537	0.0523308	0.541306
INTERPRO	IPR006202:Neurotransmitter-gated ion-channel ligand-binding	6	0.807537	0.0523308	0.541306
INTERPRO	IPR018000:Neurotransmitter-gated ion-channel, conserved site	6	0.807537	0.0523308	0.541306
SP_PIR_KEYWORDS	neurotransmitter receptor	7	0.942127	0.0605614	0.280242
GOTERM_CC_FAT	GO:0034707~chloride channel complex	7	0.942127	0.0692978	0.302308
PIR_SUPERFAMILY	PIRSF002443:acetylcholine receptor	6	0.807537	0.0711981	0.878563
GOTERM_BP_FAT	GO:0007214~gamma-aminobutyric acid signaling pathway	4	0.538358	0.0790033	0.632719
GOTERM_MF_FAT	GO:0031404~chloride ion binding	7	0.942127	0.0987177	0.644153
SP_PIR_KEYWORDS	chloride	7	0.942127	0.100768	0.378414
GOTERM_CC_FAT	GO:0034702~ion channel complex	17	2.28802	0.12012	0.427523
GOTERM_MF_FAT	GO:0043168~anion binding	7	0.942127	0.185502	0.79695
GOTERM_MF_FAT	GO:0008509~anion transmembrane transporter activity	10	1.3459	0.195013	0.803948
GOTERM_MF_FAT	GO:0030594~neurotransmitter receptor activity	7	0.942127	0.233126	0.839738
GOTERM_MF_FAT	GO:0042165~neurotransmitter binding	7	0.942127	0.301556	0.894226
GOTERM_BP_FAT	GO:0006821~chloride transport	5	0.672948	0.355419	0.950973
KEGG_PATHWAY	hsa04080:Neuroactive ligand-receptor interaction	12	1.61507	0.654148	0.950826
GOTERM_BP_FAT	GO:0015698~inorganic anion transport	5	0.672948	0.686717	0.997298
GOTERM_BP_FAT	GO:0006820~anion transport	6	0.807537	0.830464	0.99974
Annotation Cluster 69	Enrichment Score: 1.3478624083119743
Category	Term	Count	%	PValue	Benjamini
GOTERM_BP_FAT	GO:0051493~regulation of cytoskeleton organization	18	2.42261	0.000223615	0.0146179
GOTERM_BP_FAT	GO:0033043~regulation of organelle organization	23	3.09556	0.000787868	0.0348865
GOTERM_BP_FAT	GO:0032956~regulation of actin cytoskeleton organization	12	1.61507	0.0023448	0.0836619
GOTERM_BP_FAT	GO:0044087~regulation of cellular component biogenesis	16	2.15343	0.00308154	0.102884
GOTERM_BP_FAT	GO:0032970~regulation of actin filament-based process	12	1.61507	0.00319995	0.105263
GOTERM_BP_FAT	GO:0051495~positive regulation of cytoskeleton organization	8	1.07672	0.00959119	0.221192
GOTERM_BP_FAT	GO:0051130~positive regulation of cellular component organization	18	2.42261	0.0105667	0.225045
GOTERM_BP_FAT	GO:0010638~positive regulation of organelle organization	10	1.3459	0.0254481	0.383186
GOTERM_BP_FAT	GO:0031334~positive regulation of protein complex assembly	6	0.807537	0.0301284	0.405634
GOTERM_BP_FAT	GO:0008064~regulation of actin polymerization or depolymerization	7	0.942127	0.0463481	0.509672
GOTERM_BP_FAT	GO:0030832~regulation of actin filament length	7	0.942127	0.050381	0.529645
GOTERM_BP_FAT	GO:0043254~regulation of protein complex assembly	9	1.21131	0.0508118	0.528738
GOTERM_BP_FAT	GO:0032271~regulation of protein polymerization	7	0.942127	0.0789771	0.634339
GOTERM_BP_FAT	GO:0031116~positive regulation of microtubule polymerization	3	0.403769	0.13349	0.769135
GOTERM_BP_FAT	GO:0030834~regulation of actin filament depolymerization	4	0.538358	0.148672	0.788579
GOTERM_BP_FAT	GO:0032273~positive regulation of protein polymerization	4	0.538358	0.148672	0.788579
GOTERM_BP_FAT	GO:0031113~regulation of microtubule polymerization	3	0.403769	0.152388	0.792473
GOTERM_BP_FAT	GO:0031112~positive regulation of microtubule polymerization or depolymerization	3	0.403769	0.152388	0.792473
GOTERM_BP_FAT	GO:0070507~regulation of microtubule cytoskeleton organization	5	0.672948	0.166191	0.816809
GOTERM_BP_FAT	GO:0010639~negative regulation of organelle organization	7	0.942127	0.189848	0.848986
GOTERM_BP_FAT	GO:0031110~regulation of microtubule polymerization or depolymerization	4	0.538358	0.217084	0.876916
GOTERM_BP_FAT	GO:0032886~regulation of microtubule-based process	5	0.672948	0.233421	0.888632
GOTERM_BP_FAT	GO:0043244~regulation of protein complex disassembly	5	0.672948	0.245226	0.899094
GOTERM_BP_FAT	GO:0030833~regulation of actin filament polymerization	4	0.538358	0.395017	0.961888
GOTERM_BP_FAT	GO:0051494~negative regulation of cytoskeleton organization	4	0.538358	0.467288	0.977748
GOTERM_BP_FAT	GO:0043242~negative regulation of protein complex disassembly	3	0.403769	0.613823	0.993844
Annotation Cluster 70	Enrichment Score: 1.3028536379579538
Category	Term	Count	%	PValue	Benjamini
GOTERM_BP_FAT	GO:0046928~regulation of neurotransmitter secretion	5	0.672948	0.0138584	0.267747
GOTERM_BP_FAT	GO:0051588~regulation of neurotransmitter transport	5	0.672948	0.0324566	0.423167
GOTERM_BP_FAT	GO:0051046~regulation of secretion	13	1.74966	0.274425	0.917613
Annotation Cluster 71	Enrichment Score: 1.2743629101573268
Category	Term	Count	%	PValue	Benjamini
SP_PIR_KEYWORDS	hyaluronic acid	4	0.538358	0.0115686	0.0786966
INTERPRO	IPR016186:C-type lectin-like	9	1.21131	0.013458	0.226568
UP_SEQ_FEATURE	domain:Link 2	3	0.403769	0.0574577	0.728437
UP_SEQ_FEATURE	domain:Link 1	3	0.403769	0.0574577	0.728437
GOTERM_MF_FAT	GO:0005540~hyaluronic acid binding	4	0.538358	0.0660488	0.568225
INTERPRO	IPR000538:Link	3	0.403769	0.159362	0.831861
SMART	SM00445:LINK	3	0.403769	0.221946	0.726547
Annotation Cluster 72	Enrichment Score: 1.2716204806639055
Category	Term	Count	%	PValue	Benjamini
INTERPRO	IPR001715:Calponin-like actin-binding	10	1.3459	0.00568396	0.122525
SMART	SM00033:CH	10	1.3459	0.0207616	0.223475
UP_SEQ_FEATURE	domain:CH 1	4	0.538358	0.116445	0.903757
UP_SEQ_FEATURE	domain:CH 2	4	0.538358	0.116445	0.903757
INTERPRO	IPR001589:Actinin-type, actin-binding, conserved site	3	0.403769	0.273996	0.935775
Annotation Cluster 73	Enrichment Score: 1.253006577726945
Category	Term	Count	%	PValue	Benjamini
GOTERM_BP_FAT	GO:0042391~regulation of membrane potential	15	2.01884	0.0094008	0.219253
GOTERM_BP_FAT	GO:0006873~cellular ion homeostasis	29	3.9031	0.0151409	0.280528
GOTERM_BP_FAT	GO:0055082~cellular chemical homeostasis	29	3.9031	0.018699	0.319353
GOTERM_BP_FAT	GO:0050801~ion homeostasis	30	4.03769	0.0255919	0.382719
GOTERM_BP_FAT	GO:0006875~cellular metal ion homeostasis	17	2.28802	0.0276132	0.393083
GOTERM_BP_FAT	GO:0006874~cellular calcium ion homeostasis	16	2.15343	0.030774	0.410268
GOTERM_BP_FAT	GO:0055074~calcium ion homeostasis	16	2.15343	0.038658	0.466791
GOTERM_BP_FAT	GO:0055065~metal ion homeostasis	17	2.28802	0.0393018	0.470371
GOTERM_BP_FAT	GO:0015674~di-, tri-valent inorganic cation transport	15	2.01884	0.0472706	0.512667
GOTERM_BP_FAT	GO:0006816~calcium ion transport	13	1.74966	0.0542622	0.540967
GOTERM_BP_FAT	GO:0030003~cellular cation homeostasis	19	2.5572	0.0575503	0.554982
GOTERM_BP_FAT	GO:0055066~di-, tri-valent inorganic cation homeostasis	18	2.42261	0.0602208	0.562387
GOTERM_BP_FAT	GO:0030005~cellular di-, tri-valent inorganic cation homeostasis	17	2.28802	0.0676735	0.58968
GOTERM_BP_FAT	GO:0055080~cation homeostasis	20	2.69179	0.0909434	0.668107
GOTERM_BP_FAT	GO:0051480~cytosolic calcium ion homeostasis	10	1.3459	0.111575	0.725497
GOTERM_BP_FAT	GO:0019725~cellular homeostasis	29	3.9031	0.142672	0.785222
GOTERM_BP_FAT	GO:0048878~chemical homeostasis	31	4.17227	0.170594	0.822328
GOTERM_BP_FAT	GO:0007204~elevation of cytosolic calcium ion concentration	8	1.07672	0.274653	0.916568
GOTERM_BP_FAT	GO:0042592~homeostatic process	39	5.24899	0.434473	0.971848
Annotation Cluster 74	Enrichment Score: 1.2450248901137855
Category	Term	Count	%	PValue	Benjamini
GOTERM_BP_FAT	GO:0007059~chromosome segregation	10	1.3459	0.0172796	0.303009
GOTERM_BP_FAT	GO:0000070~mitotic sister chromatid segregation	5	0.672948	0.0989527	0.689157
GOTERM_BP_FAT	GO:0000819~sister chromatid segregation	5	0.672948	0.107638	0.713436
Annotation Cluster 75	Enrichment Score: 1.2427420320017246
Category	Term	Count	%	PValue	Benjamini
PIR_SUPERFAMILY	PIRSF001238:cyclic amidohydrolases (dihydroorotase, allantoinase)	3	0.403769	0.0447018	0.797199
INTERPRO	IPR011778:D-hydantoinase	3	0.403769	0.0464753	0.50883
INTERPRO	IPR006680:Amidohydrolase 1	3	0.403769	0.0899968	0.682725
Annotation Cluster 76	Enrichment Score: 1.2409810719137457
Category	Term	Count	%	PValue	Benjamini
GOTERM_BP_FAT	GO:0007044~cell-substrate junction assembly	5	0.672948	0.0238676	0.366276
GOTERM_BP_FAT	GO:0034329~cell junction assembly	6	0.807537	0.0512757	0.53006
GOTERM_BP_FAT	GO:0034330~cell junction organization	6	0.807537	0.154645	0.796474
Annotation Cluster 77	Enrichment Score: 1.212139126446037
Category	Term	Count	%	PValue	Benjamini
GOTERM_BP_FAT	GO:0007229~integrin-mediated signaling pathway	12	1.61507	0.00047411	0.0240618
GOTERM_CC_FAT	GO:0008305~integrin complex	4	0.538358	0.208136	0.572894
SP_PIR_KEYWORDS	integrin	4	0.538358	0.283211	0.687825
GOTERM_CC_FAT	GO:0043235~receptor complex	8	1.07672	0.507117	0.875821
Annotation Cluster 78	Enrichment Score: 1.2118981844509191
Category	Term	Count	%	PValue	Benjamini
GOTERM_BP_FAT	GO:0008038~neuron recognition	5	0.672948	0.0238676	0.366276
GOTERM_BP_FAT	GO:0007413~axonal fasciculation	3	0.403769	0.0975988	0.687071
GOTERM_BP_FAT	GO:0008037~cell recognition	6	0.807537	0.0993236	0.689007
Annotation Cluster 79	Enrichment Score: 1.1969745534104717
Category	Term	Count	%	PValue	Benjamini
GOTERM_BP_FAT	GO:0007017~microtubule-based process	24	3.23015	0.00133642	0.0547433
SP_PIR_KEYWORDS	microtubule	19	2.5572	0.0137103	0.0866031
SP_PIR_KEYWORDS	motor protein	12	1.61507	0.0294769	0.160356
UP_SEQ_FEATURE	domain:Kinesin-motor	6	0.807537	0.0398785	0.621666
GOTERM_MF_FAT	GO:0003774~motor activity	12	1.61507	0.0453258	0.494223
GOTERM_BP_FAT	GO:0007018~microtubule-based movement	10	1.3459	0.0523029	0.531392
GOTERM_MF_FAT	GO:0003777~microtubule motor activity	7	0.942127	0.104449	0.655388
UP_SEQ_FEATURE	region of interest:Globular	3	0.403769	0.118796	0.904827
INTERPRO	IPR019821:Kinesin, motor region, conserved site	5	0.672948	0.119666	0.768059
INTERPRO	IPR001752:Kinesin, motor region	5	0.672948	0.119666	0.768059
GOTERM_CC_FAT	GO:0005874~microtubule	20	2.69179	0.128295	0.443302
SMART	SM00129:KISc	5	0.672948	0.205872	0.713644
GOTERM_CC_FAT	GO:0005871~kinesin complex	3	0.403769	0.253897	0.630401
GOTERM_CC_FAT	GO:0005875~microtubule associated complex	8	1.07672	0.287188	0.677379
Annotation Cluster 80	Enrichment Score: 1.1723639797967338
Category	Term	Count	%	PValue	Benjamini
SP_PIR_KEYWORDS	ionic channel	31	4.17227	0.000131083	0.00179248
GOTERM_MF_FAT	GO:0005272~sodium channel activity	8	1.07672	0.000551638	0.0230435
GOTERM_MF_FAT	GO:0022836~gated channel activity	28	3.76851	0.000817281	0.0319894
GOTERM_MF_FAT	GO:0022838~substrate specific channel activity	32	4.30686	0.00177712	0.053188
SP_PIR_KEYWORDS	sodium channel	7	0.942127	0.00186634	0.0177371
GOTERM_MF_FAT	GO:0005216~ion channel activity	31	4.17227	0.00223837	0.0637402
GOTERM_MF_FAT	GO:0015267~channel activity	32	4.30686	0.00306227	0.0766447
GOTERM_MF_FAT	GO:0022803~passive transmembrane transporter activity	32	4.30686	0.00320852	0.0773091
GOTERM_MF_FAT	GO:0005248~voltage-gated sodium channel activity	5	0.672948	0.00538451	0.107791
SP_PIR_KEYWORDS	ion transport	40	5.38358	0.00683472	0.0508078
SP_PIR_KEYWORDS	voltage-gated channel	14	1.88425	0.0249166	0.138615
GOTERM_BP_FAT	GO:0006811~ion transport	49	6.59489	0.0277128	0.392092
GOTERM_MF_FAT	GO:0022843~voltage-gated cation channel activity	13	1.74966	0.0491345	0.508138
GOTERM_MF_FAT	GO:0031420~alkali metal ion binding	17	2.28802	0.0525458	0.517977
GOTERM_BP_FAT	GO:0030001~metal ion transport	31	4.17227	0.0683387	0.589783
GOTERM_MF_FAT	GO:0005244~voltage-gated ion channel activity	15	2.01884	0.0685265	0.575533
GOTERM_MF_FAT	GO:0022832~voltage-gated channel activity	15	2.01884	0.0685265	0.575533
SP_PIR_KEYWORDS	Sodium	10	1.3459	0.0700615	0.304015
SP_PIR_KEYWORDS	Sodium transport	10	1.3459	0.0700615	0.304015
GOTERM_MF_FAT	GO:0031402~sodium ion binding	10	1.3459	0.0714018	0.572059
GOTERM_BP_FAT	GO:0006814~sodium ion transport	11	1.48048	0.0824917	0.642392
SP_PIR_KEYWORDS	potassium transport	10	1.3459	0.0924986	0.363249
GOTERM_CC_FAT	GO:0034702~ion channel complex	17	2.28802	0.12012	0.427523
SP_PIR_KEYWORDS	potassium	10	1.3459	0.133144	0.451385
GOTERM_MF_FAT	GO:0030955~potassium ion binding	10	1.3459	0.139778	0.733356
SP_PIR_KEYWORDS	potassium channel	7	0.942127	0.151922	0.490651
GOTERM_MF_FAT	GO:0046873~metal ion transmembrane transporter activity	20	2.69179	0.187693	0.797471
GOTERM_BP_FAT	GO:0006812~cation transport	32	4.30686	0.191576	0.848888
GOTERM_MF_FAT	GO:0005261~cation channel activity	17	2.28802	0.200665	0.807129
INTERPRO	IPR003091:Voltage-dependent potassium channel	4	0.538358	0.224774	0.902158
INTERPRO	IPR005821:Ion transport	8	1.07672	0.268962	0.933442
UP_SEQ_FEATURE	short sequence motif:Selectivity filter	5	0.672948	0.296908	0.992581
SP_PIR_KEYWORDS	transport	78	10.498	0.334109	0.736599
GOTERM_BP_FAT	GO:0015672~monovalent inorganic cation transport	18	2.42261	0.340601	0.946593
GOTERM_CC_FAT	GO:0034703~cation channel complex	10	1.3459	0.349975	0.751663
INTERPRO	IPR003968:Potassium channel, voltage dependent, Kv	3	0.403769	0.388301	0.979926
UP_SEQ_FEATURE	region of interest:Segment H5 (pore-forming)	3	0.403769	0.395225	0.998581
GOTERM_BP_FAT	GO:0006813~potassium ion transport	10	1.3459	0.401573	0.963893
GOTERM_MF_FAT	GO:0005267~potassium channel activity	8	1.07672	0.40812	0.946603
GOTERM_MF_FAT	GO:0005249~voltage-gated potassium channel activity	6	0.807537	0.507448	0.974838
GOTERM_CC_FAT	GO:0034705~potassium channel complex	6	0.807537	0.552352	0.901601
GOTERM_CC_FAT	GO:0008076~voltage-gated potassium channel complex	6	0.807537	0.552352	0.901601
INTERPRO	IPR003131:Potassium channel, voltage dependent, Kv, tetramerisation	3	0.403769	0.724184	0.999823
INTERPRO	IPR011333:BTB/POZ fold	4	0.538358	0.991601	1
INTERPRO	IPR000210:BTB/POZ-like	4	0.538358	0.992283	1
SMART	SM00225:BTB	4	0.538358	0.998714	1
Annotation Cluster 81	Enrichment Score: 1.1668549794217595
Category	Term	Count	%	PValue	Benjamini
GOTERM_CC_FAT	GO:0043292~contractile fiber	16	2.15343	0.00403764	0.0307178
GOTERM_CC_FAT	GO:0044449~contractile fiber part	15	2.01884	0.00568443	0.0399988
GOTERM_CC_FAT	GO:0030016~myofibril	12	1.61507	0.0569618	0.260302
GOTERM_CC_FAT	GO:0030017~sarcomere	9	1.21131	0.220076	0.586068
GOTERM_CC_FAT	GO:0030018~Z disc	4	0.538358	0.536411	0.894617
GOTERM_CC_FAT	GO:0031674~I band	4	0.538358	0.646251	0.941266

## Sheet: 4. ONE-to-ONE Bottom 5%
Functional annotation Clustering of the Bottom 5% of homologs with one-to-one relationship ranked by the number of commonly co-expressed genes
Annotation Cluster 1	Enrichment Score: 9.031559823714996
Category	Term	Count	%	PValue	Benjamini
GOTERM_BP_FAT	GO:0007600~sensory perception	57	7.72358	2.96455e-14	6.53034e-11
SP_PIR_KEYWORDS	sensory transduction	38	5.14905	1.33224e-13	5.5822e-11
GOTERM_BP_FAT	GO:0050890~cognition	60	8.13008	8.78978e-12	9.68191e-09
GOTERM_BP_FAT	GO:0050877~neurological system process	72	9.7561	2.62523e-08	7.22919e-06
GOTERM_BP_FAT	GO:0007601~visual perception	30	4.06504	4.88631e-08	1.19605e-05
GOTERM_BP_FAT	GO:0050953~sensory perception of light stimulus	30	4.06504	4.88631e-08	1.19605e-05
SP_PIR_KEYWORDS	vision	17	2.30352	0.000276332	0.0127841
Annotation Cluster 2	Enrichment Score: 6.8407169479788
Category	Term	Count	%	PValue	Benjamini
SP_PIR_KEYWORDS	sensory transduction	38	5.14905	1.33224e-13	5.5822e-11
GOTERM_BP_FAT	GO:0007606~sensory perception of chemical stimulus	21	2.84553	1.06933e-10	7.85242e-08
INTERPRO	IPR000725:Olfactory receptor	14	1.89702	3.68139e-10	3.56358e-07
GOTERM_MF_FAT	GO:0004984~olfactory receptor activity	14	1.89702	4.39961e-10	1.44307e-07
PIR_SUPERFAMILY	PIRSF800006:rhodopsin-like G protein-coupled receptors	36	4.87805	1.30116e-09	3.44808e-07
KEGG_PATHWAY	hsa04740:Olfactory transduction	16	2.16802	2.28344e-09	3.26531e-07
SP_PIR_KEYWORDS	olfaction	14	1.89702	5.14631e-09	7.18768e-07
INTERPRO	IPR017452:GPCR, rhodopsin-like superfamily	37	5.01355	1.30933e-08	6.33711e-06
INTERPRO	IPR000276:7TM GPCR, rhodopsin-like	37	5.01355	1.77086e-08	5.71395e-06
PIR_SUPERFAMILY	PIRSF003152:G protein-coupled olfactory receptor, class II	11	1.49051	2.04687e-08	2.71209e-06
SP_PIR_KEYWORDS	g-protein coupled receptor	44	5.96206	2.36711e-08	2.47954e-06
GOTERM_BP_FAT	GO:0007608~sensory perception of smell	15	2.03252	2.60598e-08	8.20135e-06
SP_PIR_KEYWORDS	transducer	46	6.23306	2.36407e-07	1.98107e-05
GOTERM_BP_FAT	GO:0007186~G-protein coupled receptor protein signaling pathway	56	7.58808	1.7396e-06	0.000348335
GOTERM_BP_FAT	GO:0007166~cell surface receptor linked signal transduction	81	10.9756	0.00707636	0.428069
SP_PIR_KEYWORDS	receptor	64	8.67209	0.0153834	0.289568
UP_SEQ_FEATURE	topological domain:Extracellular	102	13.8211	0.216193	0.999954
SP_PIR_KEYWORDS	cell membrane	72	9.7561	0.736606	0.994074
Annotation Cluster 3	Enrichment Score: 6.635802070082911
Category	Term	Count	%	PValue	Benjamini
GOTERM_MF_FAT	GO:0003677~DNA binding	144	19.5122	3.60556e-11	2.36525e-08
SP_PIR_KEYWORDS	dna-binding	120	16.2602	3.51113e-10	7.35581e-08
GOTERM_BP_FAT	GO:0051252~regulation of RNA metabolic process	111	15.0407	1.71036e-08	9.41974e-06
GOTERM_BP_FAT	GO:0006355~regulation of transcription, DNA-dependent	109	14.7696	1.7137e-08	7.55055e-06
GOTERM_BP_FAT	GO:0045449~regulation of transcription	150	20.3252	1.78613e-08	6.55806e-06
GOTERM_BP_FAT	GO:0006350~transcription	122	16.5312	1.74562e-07	3.84553e-05
GOTERM_MF_FAT	GO:0030528~transcription regulator activity	103	13.9566	3.53403e-07	7.72745e-05
SP_PIR_KEYWORDS	transcription regulation	116	15.7182	3.32494e-06	0.000232165
SP_PIR_KEYWORDS	Transcription	118	15.9892	3.79953e-06	0.000227404
GOTERM_MF_FAT	GO:0043565~sequence-specific DNA binding	50	6.77507	9.22968e-06	0.00151253
GOTERM_MF_FAT	GO:0003700~transcription factor activity	68	9.21409	1.37838e-05	0.00180681
SP_PIR_KEYWORDS	nucleus	205	27.7778	0.00357051	0.108889
Annotation Cluster 4	Enrichment Score: 4.933812689371333
Category	Term	Count	%	PValue	Benjamini
SMART	SM00389:HOX	27	3.65854	9.82827e-07	0.000201459
UP_SEQ_FEATURE	DNA-binding region:Homeobox	25	3.38753	1.10581e-06	0.00185603
INTERPRO	IPR001356:Homeobox	27	3.65854	1.54341e-06	0.000373436
INTERPRO	IPR012287:Homeodomain-related	27	3.65854	2.52539e-06	0.000488796
SP_PIR_KEYWORDS	Homeobox	27	3.65854	4.30684e-06	0.000225546
INTERPRO	IPR017970:Homeobox, conserved site	26	3.52304	5.00795e-06	0.000807625
GOTERM_MF_FAT	GO:0043565~sequence-specific DNA binding	50	6.77507	9.22968e-06	0.00151253
GOTERM_MF_FAT	GO:0003700~transcription factor activity	68	9.21409	1.37838e-05	0.00180681
GOTERM_BP_FAT	GO:0007389~pattern specification process	15	2.03252	0.339114	0.99838
Annotation Cluster 5	Enrichment Score: 3.2275009445238294
Category	Term	Count	%	PValue	Benjamini
GOTERM_BP_FAT	GO:0019953~sexual reproduction	38	5.14905	6.1859e-05	0.0112924
GOTERM_BP_FAT	GO:0007283~spermatogenesis	28	3.79404	0.000172699	0.0288442
GOTERM_BP_FAT	GO:0048232~male gamete generation	28	3.79404	0.000172699	0.0288442
GOTERM_BP_FAT	GO:0007276~gamete generation	31	4.20054	0.00104843	0.134486
GOTERM_BP_FAT	GO:0048609~reproductive process in a multicellular organism	36	4.87805	0.00125802	0.150517
GOTERM_BP_FAT	GO:0032504~multicellular organism reproduction	36	4.87805	0.00125802	0.150517
SP_PIR_KEYWORDS	spermatogenesis	12	1.62602	0.0083482	0.221899
Annotation Cluster 6	Enrichment Score: 2.7548090046238936
Category	Term	Count	%	PValue	Benjamini
GOTERM_BP_FAT	GO:0001654~eye development	17	2.30352	0.000377631	0.0577024
GOTERM_BP_FAT	GO:0043010~camera-type eye development	13	1.76152	0.00347215	0.318271
GOTERM_BP_FAT	GO:0007423~sensory organ development	21	2.84553	0.00414865	0.353459
Annotation Cluster 7	Enrichment Score: 2.5348468387320686
Category	Term	Count	%	PValue	Benjamini
SMART	SM00352:POU	5	0.677507	0.00253349	0.12191
INTERPRO	IPR000327:POU-specific	5	0.677507	0.00267861	0.210246
UP_SEQ_FEATURE	domain:POU-specific	5	0.677507	0.00296231	0.364343
INTERPRO	IPR013847:POU	5	0.677507	0.00360872	0.252955
Annotation Cluster 8	Enrichment Score: 2.39081822864102
Category	Term	Count	%	PValue	Benjamini
UP_SEQ_FEATURE	zinc finger region:C2H2-type 7	25	3.38753	6.12476e-06	0.0051316
UP_SEQ_FEATURE	zinc finger region:C2H2-type 6	27	3.65854	1.63164e-05	0.00909564
UP_SEQ_FEATURE	zinc finger region:C2H2-type 4	32	4.33604	1.72252e-05	0.00720855
UP_SEQ_FEATURE	zinc finger region:C2H2-type 3	35	4.74255	2.69938e-05	0.00902904
UP_SEQ_FEATURE	zinc finger region:C2H2-type 5	29	3.92954	3.69325e-05	0.010288
SMART	SM00355:ZnF_C2H2	41	5.55556	5.01682e-05	0.00512917
INTERPRO	IPR013087:Zinc finger, C2H2-type/integrase, DNA-binding	31	4.20054	7.35735e-05	0.0101229
UP_SEQ_FEATURE	zinc finger region:C2H2-type 2	34	4.60705	8.60948e-05	0.0204516
INTERPRO	IPR015880:Zinc finger, C2H2-like	41	5.55556	9.05628e-05	0.0108988
UP_SEQ_FEATURE	zinc finger region:C2H2-type 1	33	4.47154	9.72155e-05	0.0202092
INTERPRO	IPR007087:Zinc finger, C2H2-type	40	5.42005	0.00011603	0.0124028
UP_SEQ_FEATURE	zinc finger region:C2H2-type 8	20	2.71003	0.000300144	0.0544942
SMART	SM00349:KRAB	13	1.76152	0.000555372	0.0372495
INTERPRO	IPR001909:Krueppel-associated box	13	1.76152	0.000652744	0.0612502
UP_SEQ_FEATURE	zinc finger region:C2H2-type 9	16	2.16802	0.0023876	0.330749
UP_SEQ_FEATURE	domain:KRAB	10	1.35501	0.0134394	0.825975
UP_SEQ_FEATURE	zinc finger region:C2H2-type 10	11	1.49051	0.0455926	0.992552
SP_PIR_KEYWORDS	zinc-finger	76	10.2981	0.0541373	0.528709
GOTERM_MF_FAT	GO:0008270~zinc ion binding	99	13.4146	0.0692886	0.937392
UP_SEQ_FEATURE	zinc finger region:C2H2-type 14	6	0.813008	0.0754414	0.998117
UP_SEQ_FEATURE	zinc finger region:C2H2-type 15	5	0.677507	0.0851713	0.9985
UP_SEQ_FEATURE	zinc finger region:C2H2-type 11	9	1.21951	0.0976953	0.999251
UP_SEQ_FEATURE	zinc finger region:C2H2-type 13	7	0.948509	0.107059	0.999336
UP_SEQ_FEATURE	zinc finger region:C2H2-type 12	8	1.08401	0.115888	0.999383
GOTERM_MF_FAT	GO:0046914~transition metal ion binding	114	15.4472	0.178175	0.992923
UP_SEQ_FEATURE	zinc finger region:C2H2-type 16	4	0.542005	0.183475	0.999922
SP_PIR_KEYWORDS	zinc	91	12.3306	0.205962	0.883209
SP_PIR_KEYWORDS	metal-binding	113	15.3117	0.666731	0.992538
GOTERM_MF_FAT	GO:0043167~ion binding	156	21.1382	0.861419	0.999992
GOTERM_MF_FAT	GO:0043169~cation binding	153	20.7317	0.871068	0.999992
GOTERM_MF_FAT	GO:0046872~metal ion binding	151	20.4607	0.878586	0.999993

## Sheet: 5. GSEA ALL Top
NAME	GS<br> follow link to MSigDB	GS DETAILS	SIZE	ES	NES	NOM p-val	FDR q-val	FWER p-val	RANK AT MAX	LEADING EDGE
CYTOSKELETAL_PROTEIN_BINDING	CYTOSKELETAL_PROTEIN_BINDING	Details ...	156	0.288855	4.15045	0	0	0	7646	tags=76%, list=48%, signal=144%
EXTRACELLULAR_REGION	EXTRACELLULAR_REGION	Details ...	406	0.178521	4.1114	0	0	0	3766	tags=41%, list=23%, signal=52%
EXTRACELLULAR_REGION_PART	EXTRACELLULAR_REGION_PART	Details ...	307	0.19891	3.92623	0	0	0	3766	tags=43%, list=23%, signal=55%
OXIDOREDUCTASE_ACTIVITY	OXIDOREDUCTASE_ACTIVITY	Details ...	276	0.200145	3.88977	0	0	0	7653	tags=67%, list=48%, signal=127%
IMMUNE_SYSTEM_PROCESS	IMMUNE_SYSTEM_PROCESS	Details ...	299	0.188813	3.76606	0	0	0	3035	tags=37%, list=19%, signal=45%
IMMUNE_RESPONSE	IMMUNE_RESPONSE	Details ...	209	0.215922	3.61198	0	0	0	3104	tags=41%, list=19%, signal=50%
NERVOUS_SYSTEM_DEVELOPMENT	NERVOUS_SYSTEM_DEVELOPMENT	Details ...	354	0.165805	3.58608	0	0	0	5146	tags=48%, list=32%, signal=70%
CELL_PROLIFERATION_GO_0008283	CELL_PROLIFERATION_GO_0008283	Details ...	487	0.138902	3.52936	0	0	0	4755	tags=43%, list=30%, signal=59%
RESPONSE_TO_WOUNDING	RESPONSE_TO_WOUNDING	Details ...	180	0.219631	3.52285	0	0	0	5070	tags=53%, list=32%, signal=77%
ACTIN_BINDING	ACTIN_BINDING	Details ...	74	0.34916	3.48099	0	0	0	7646	tags=82%, list=48%, signal=157%
PROTEINACEOUS_EXTRACELLULAR_MATRIX	PROTEINACEOUS_EXTRACELLULAR_MATRIX	Details ...	94	0.30649	3.45971	0	0	0	2449	tags=46%, list=15%, signal=54%
CYTOSKELETON	CYTOSKELETON	Details ...	351	0.161702	3.45534	0	0	0	6190	tags=54%, list=39%, signal=87%
ENZYME_REGULATOR_ACTIVITY	ENZYME_REGULATOR_ACTIVITY	Details ...	307	0.169929	3.41482	0	0	0	8088	tags=67%, list=50%, signal=133%
EXTRACELLULAR_MATRIX	EXTRACELLULAR_MATRIX	Details ...	95	0.301666	3.32066	0	0	0	2449	tags=45%, list=15%, signal=53%
ORGANIC_ACID_METABOLIC_PROCESS	ORGANIC_ACID_METABOLIC_PROCESS	Details ...	176	0.217223	3.31656	0	0	0	7580	tags=69%, list=47%, signal=129%
CARBOXYLIC_ACID_METABOLIC_PROCESS	CARBOXYLIC_ACID_METABOLIC_PROCESS	Details ...	174	0.213565	3.3127	0	0	0	7580	tags=68%, list=47%, signal=128%
REGULATION_OF_DEVELOPMENTAL_PROCESS	REGULATION_OF_DEVELOPMENTAL_PROCESS	Details ...	413	0.140744	3.24353	0	0	0	6227	tags=53%, list=39%, signal=84%
TRANSMEMBRANE_RECEPTOR_PROTEIN_TYROSINE_KINASE_ACTIVITY	TRANSMEMBRANE_RECEPTOR_PROTEIN_TYROSINE_KINASE_ACTIVITY	Details ...	43	0.412478	3.2313	0	0	0	4591	tags=70%, list=29%, signal=97%
CELL_CYCLE_GO_0007049	CELL_CYCLE_GO_0007049	Details ...	299	0.161744	3.18647	0	0	0	3622	tags=38%, list=23%, signal=49%
ANATOMICAL_STRUCTURE_MORPHOGENESIS	ANATOMICAL_STRUCTURE_MORPHOGENESIS	Details ...	361	0.140688	3.1388	0	0	0	5213	tags=46%, list=33%, signal=67%
NUCLEOSIDE_TRIPHOSPHATASE_ACTIVITY	NUCLEOSIDE_TRIPHOSPHATASE_ACTIVITY		202	0.184426	3.09849	0	0	0	9306	tags=76%, list=58%, signal=179%
TRANSMEMBRANE_RECEPTOR_PROTEIN_KINASE_ACTIVITY	TRANSMEMBRANE_RECEPTOR_PROTEIN_KINASE_ACTIVITY		51	0.361907	3.09122	0	0	0	4591	tags=65%, list=29%, signal=90%
MITOTIC_CELL_CYCLE	MITOTIC_CELL_CYCLE		148	0.215491	3.08811	0	0	0	8929	tags=77%, list=56%, signal=172%
EXTRACELLULAR_MATRIX_PART	EXTRACELLULAR_MATRIX_PART		56	0.348464	3.04902	0	6.37771e-05	0.001	2449	tags=50%, list=15%, signal=59%
DNA_REPLICATION	DNA_REPLICATION		96	0.26623	3.04623	0	6.12261e-05	0.001	3774	tags=50%, list=24%, signal=65%
HYDROLASE_ACTIVITY_ACTING_ON_ACID_ANHYDRIDES	HYDROLASE_ACTIVITY_ACTING_ON_ACID_ANHYDRIDES		218	0.179096	3.03217	0	5.88712e-05	0.001	9673	tags=78%, list=60%, signal=194%
PROTEIN_TYROSINE_KINASE_ACTIVITY	PROTEIN_TYROSINE_KINASE_ACTIVITY		63	0.326402	3.00966	0	5.66908e-05	0.001	6750	tags=75%, list=42%, signal=128%
CELL_JUNCTION	CELL_JUNCTION		78	0.288187	3.00859	0	5.46661e-05	0.001	3830	tags=53%, list=24%, signal=69%
ENZYME_INHIBITOR_ACTIVITY	ENZYME_INHIBITOR_ACTIVITY		113	0.240246	2.97601	0	5.27811e-05	0.001	4973	tags=55%, list=31%, signal=79%
PYROPHOSPHATASE_ACTIVITY	PYROPHOSPHATASE_ACTIVITY		216	0.177007	2.97157	0	0.000102939	0.002	9673	tags=78%, list=60%, signal=193%
REGULATION_OF_APOPTOSIS	REGULATION_OF_APOPTOSIS		317	0.145922	2.96784	0	0.000148618	0.003	11214	tags=84%, list=70%, signal=274%
RNA_PROCESSING	RNA_PROCESSING		166	0.197925	2.96721	0	0.000143974	0.003	9418	tags=78%, list=59%, signal=188%
REGULATION_OF_PROGRAMMED_CELL_DEATH	REGULATION_OF_PROGRAMMED_CELL_DEATH		318	0.146438	2.96253	0	0.000139611	0.003	11214	tags=84%, list=70%, signal=275%
PROGRAMMED_CELL_DEATH	PROGRAMMED_CELL_DEATH		404	0.125716	2.93332	0	0.000135505	0.003	11214	tags=82%, list=70%, signal=266%
REPLICATION_FORK	REPLICATION_FORK		17	0.593471	2.91964	0	0.000131633	0.003	3699	tags=82%, list=23%, signal=107%
RESPONSE_TO_STRESS	RESPONSE_TO_STRESS		478	0.119615	2.90458	0	0.000127977	0.003	4815	tags=42%, list=30%, signal=58%
ACTIN_CYTOSKELETON	ACTIN_CYTOSKELETON		123	0.228617	2.90131	0	0.000167881	0.004	6401	tags=63%, list=40%, signal=103%
CELL_CYCLE_PROCESS	CELL_CYCLE_PROCESS		187	0.181208	2.86623	0	0.000163463	0.004	2530	tags=34%, list=16%, signal=40%
APOPTOSIS_GO	APOPTOSIS_GO		403	0.125254	2.86014	0	0.000200001	0.005	11214	tags=82%, list=70%, signal=266%
GTPASE_REGULATOR_ACTIVITY	GTPASE_REGULATOR_ACTIVITY		122	0.220351	2.85865	0	0.000195001	0.005	9244	tags=80%, list=58%, signal=186%
MITOCHONDRION	MITOCHONDRION		316	0.137008	2.82945	0	0.000230261	0.006	9265	tags=71%, list=58%, signal=165%
RESPONSE_TO_EXTERNAL_STIMULUS	RESPONSE_TO_EXTERNAL_STIMULUS		293	0.146004	2.81672	0	0.000299354	0.008	5090	tags=46%, list=32%, signal=66%
EXTRACELLULAR_SPACE	EXTRACELLULAR_SPACE		217	0.166001	2.80587	0	0.000327189	0.009	3729	tags=40%, list=23%, signal=51%
RNA_SPLICING	RNA_SPLICING		88	0.255052	2.796	0	0.000389474	0.011	9418	tags=84%, list=59%, signal=203%
DEFENSE_RESPONSE	DEFENSE_RESPONSE		233	0.160186	2.79556	0	0.000380819	0.011	5108	tags=48%, list=32%, signal=69%
CELL_CYCLE_PHASE	CELL_CYCLE_PHASE		165	0.19109	2.7871	0	0.00037254	0.011	2798	tags=36%, list=17%, signal=44%
CHROMOSOMAL_PART	CHROMOSOMAL_PART		91	0.247687	2.77032	0	0.000430332	0.013	3099	tags=44%, list=19%, signal=54%
POSITIVE_REGULATION_OF_DEVELOPMENTAL_PROCESS	POSITIVE_REGULATION_OF_DEVELOPMENTAL_PROCESS		205	0.162098	2.73977	0	0.000453815	0.014	8777	tags=71%, list=55%, signal=154%
CHROMOSOME	CHROMOSOME		115	0.223086	2.73255	0	0.000444553	0.014	3699	tags=45%, list=23%, signal=58%
RHO_PROTEIN_SIGNAL_TRANSDUCTION	RHO_PROTEIN_SIGNAL_TRANSDUCTION		37	0.375364	2.71714	0	0.000621617	0.02	7864	tags=86%, list=49%, signal=169%
VESICLE_MEDIATED_TRANSPORT	VESICLE_MEDIATED_TRANSPORT		186	0.167053	2.68963	0	0.00076422	0.025	10889	tags=84%, list=68%, signal=260%
IDENTICAL_PROTEIN_BINDING	IDENTICAL_PROTEIN_BINDING		282	0.139094	2.65724	0	0.000933364	0.031	10775	tags=81%, list=67%, signal=242%
AMINO_ACID_CATABOLIC_PROCESS	AMINO_ACID_CATABOLIC_PROCESS		24	0.443144	2.65348	0	0.000974274	0.032	4263	tags=71%, list=27%, signal=96%
REGULATION_OF_CELL_CYCLE	REGULATION_OF_CELL_CYCLE		170	0.173288	2.65201	0	0.000956231	0.032	3476	tags=39%, list=22%, signal=49%
ELECTRON_CARRIER_ACTIVITY	ELECTRON_CARRIER_ACTIVITY		75	0.257238	2.64616	0	0.000967669	0.033	5302	tags=59%, list=33%, signal=87%
PROTEIN_HETERODIMERIZATION_ACTIVITY	PROTEIN_HETERODIMERIZATION_ACTIVITY		73	0.263635	2.64511	0	0.00095039	0.033	6336	tags=66%, list=40%, signal=108%
REGULATION_OF_ANATOMICAL_STRUCTURE_MORPHOGENESIS	REGULATION_OF_ANATOMICAL_STRUCTURE_MORPHOGENESIS		25	0.446961	2.64103	0	0.000988864	0.035	5031	tags=76%, list=31%, signal=111%
ADHERENS_JUNCTION	ADHERENS_JUNCTION		22	0.471732	2.6387	0	0.000971814	0.035	4108	tags=73%, list=26%, signal=98%
PROTEIN_KINASE_CASCADE	PROTEIN_KINASE_CASCADE		278	0.136195	2.61534	0	0.00111577	0.04	10199	tags=77%, list=64%, signal=208%
NITROGEN_COMPOUND_CATABOLIC_PROCESS	NITROGEN_COMPOUND_CATABOLIC_PROCESS		28	0.413441	2.60022	0.00191571	0.00119845	0.044	4263	tags=68%, list=27%, signal=92%
ATPASE_ACTIVITY	ATPASE_ACTIVITY		111	0.209103	2.59056	0	0.00120385	0.045	9673	tags=81%, list=60%, signal=203%
CYTOSKELETON_ORGANIZATION_AND_BIOGENESIS	CYTOSKELETON_ORGANIZATION_AND_BIOGENESIS		202	0.157371	2.58923	0	0.00120985	0.046	4494	tags=44%, list=28%, signal=60%
INFLAMMATORY_RESPONSE	INFLAMMATORY_RESPONSE		121	0.206049	2.58403	0	0.00124087	0.048	5070	tags=52%, list=32%, signal=76%
REGULATION_OF_BIOLOGICAL_QUALITY	REGULATION_OF_BIOLOGICAL_QUALITY		393	0.112547	2.57903	0	0.00131878	0.051	6278	tags=50%, list=39%, signal=80%
PROTEIN_TYROSINE_PHOSPHATASE_ACTIVITY	PROTEIN_TYROSINE_PHOSPHATASE_ACTIVITY		53	0.296426	2.57068	0	0.00139794	0.054	6760	tags=72%, list=42%, signal=124%
NITROGEN_COMPOUND_METABOLIC_PROCESS	NITROGEN_COMPOUND_METABOLIC_PROCESS		152	0.178413	2.56351	0	0.00144801	0.057	7611	tags=65%, list=47%, signal=123%
SMALL_GTPASE_MEDIATED_SIGNAL_TRANSDUCTION	SMALL_GTPASE_MEDIATED_SIGNAL_TRANSDUCTION		84	0.237065	2.55781	0	0.00147382	0.059	7864	tags=73%, list=49%, signal=142%
TRANSFERASE_ACTIVITY_TRANSFERRING_PHOSPHORUS_CONTAINING_GROUPS	TRANSFERASE_ACTIVITY_TRANSFERRING_PHOSPHORUS_CONTAINING_GROUPS		409	0.110047	2.54984	0	0.00149661	0.061	9769	tags=72%, list=61%, signal=179%
TRANSMEMBRANE_RECEPTOR_ACTIVITY	TRANSMEMBRANE_RECEPTOR_ACTIVITY		384	0.11244	2.5447	0.00192678	0.00159091	0.066	3961	tags=36%, list=25%, signal=46%
TRANSMEMBRANE_RECEPTOR_PROTEIN_PHOSPHATASE_ACTIVITY	TRANSMEMBRANE_RECEPTOR_PROTEIN_PHOSPHATASE_ACTIVITY		19	0.487933	2.53413	0.00196078	0.00176865	0.075	6533	tags=89%, list=41%, signal=151%
MEMBRANE_FRACTION	MEMBRANE_FRACTION		327	0.121436	2.53205	0	0.00176629	0.076	7116	tags=56%, list=44%, signal=99%
GTPASE_ACTIVATOR_ACTIVITY	GTPASE_ACTIVATOR_ACTIVITY		59	0.276244	2.5086	0	0.00211326	0.091	9177	tags=85%, list=57%, signal=197%
CELL_MATRIX_JUNCTION	CELL_MATRIX_JUNCTION		17	0.509057	2.50568	0	0.00212598	0.093	4108	tags=76%, list=26%, signal=103%
CELL_SUBSTRATE_ADHERENS_JUNCTION	CELL_SUBSTRATE_ADHERENS_JUNCTION		15	0.544321	2.49681	0	0.00222501	0.099	4108	tags=80%, list=26%, signal=107%
ATPASE_ACTIVITY_COUPLED	ATPASE_ACTIVITY_COUPLED		92	0.224218	2.4836	0.00206612	0.00242775	0.11	9673	tags=83%, list=60%, signal=207%
HOMOPHILIC_CELL_ADHESION	HOMOPHILIC_CELL_ADHESION		16	0.506315	2.47828	0	0.00245742	0.113	4918	tags=81%, list=31%, signal=117%
INTERCELLULAR_JUNCTION	INTERCELLULAR_JUNCTION		62	0.263323	2.47475	0.0020284	0.00242551	0.113	3294	tags=47%, list=21%, signal=59%
GENERATION_OF_NEURONS	GENERATION_OF_NEURONS		79	0.234103	2.45806	0	0.00267872	0.126	6617	tags=65%, list=41%, signal=109%
ACTIN_FILAMENT_BINDING	ACTIN_FILAMENT_BINDING		25	0.418564	2.45117	0	0.002805	0.133	8052	tags=92%, list=50%, signal=184%
KINASE_ACTIVITY	KINASE_ACTIVITY		354	0.11492	2.44953	0	0.00278975	0.134	9750	tags=72%, list=61%, signal=180%
RESPONSE_TO_VIRUS	RESPONSE_TO_VIRUS		42	0.318341	2.446	0.00202429	0.00281187	0.137	2926	tags=50%, list=18%, signal=61%
PROTEIN_BINDING_BRIDGING	PROTEIN_BINDING_BRIDGING		56	0.269857	2.44525	0	0.00283422	0.14	9720	tags=88%, list=61%, signal=221%
EXTRACELLULAR_MATRIX_STRUCTURAL_CONSTITUENT	EXTRACELLULAR_MATRIX_STRUCTURAL_CONSTITUENT		25	0.406717	2.44239	0	0.00285598	0.142	543	tags=44%, list=3%, signal=45%
REGULATION_OF_MITOTIC_CELL_CYCLE	REGULATION_OF_MITOTIC_CELL_CYCLE		20	0.450974	2.4407	0	0.00287654	0.145	6408	tags=85%, list=40%, signal=141%
NEURON_DIFFERENTIATION	NEURON_DIFFERENTIATION		72	0.241241	2.43847	0	0.0028976	0.148	6617	tags=65%, list=41%, signal=111%
LIPID_BINDING	LIPID_BINDING		83	0.226883	2.43698	0	0.00286391	0.148	9326	tags=81%, list=58%, signal=192%
RAS_PROTEIN_SIGNAL_TRANSDUCTION	RAS_PROTEIN_SIGNAL_TRANSDUCTION		64	0.260673	2.42308	0	0.00308664	0.16	7864	tags=75%, list=49%, signal=147%
MITOSIS	MITOSIS		79	0.234387	2.42152	0	0.00308781	0.162	2755	tags=41%, list=17%, signal=49%
ENZYME_ACTIVATOR_ACTIVITY	ENZYME_ACTIVATOR_ACTIVITY		118	0.196208	2.42146	0	0.00305312	0.162	7885	tags=69%, list=49%, signal=134%
M_PHASE_OF_MITOTIC_CELL_CYCLE	M_PHASE_OF_MITOTIC_CELL_CYCLE		82	0.231793	2.41924	0	0.00303691	0.163	2755	tags=40%, list=17%, signal=48%
REGULATION_OF_CELL_PROLIFERATION	REGULATION_OF_CELL_PROLIFERATION		290	0.12429	2.41506	0.00209205	0.00309055	0.168	4789	tags=42%, list=30%, signal=59%
MITOTIC_SISTER_CHROMATID_SEGREGATION	MITOTIC_SISTER_CHROMATID_SEGREGATION		15	0.522134	2.41182	0	0.00314263	0.172	2325	tags=67%, list=14%, signal=78%
PROTEIN_DIMERIZATION_ACTIVITY	PROTEIN_DIMERIZATION_ACTIVITY		169	0.160555	2.41139	0	0.00310883	0.172	6467	tags=56%, list=40%, signal=93%
RESPONSE_TO_CHEMICAL_STIMULUS	RESPONSE_TO_CHEMICAL_STIMULUS		283	0.126592	2.41007	0	0.00314251	0.173	8886	tags=68%, list=55%, signal=149%
RECEPTOR_BINDING	RECEPTOR_BINDING		352	0.108837	2.38094	0	0.0037558	0.205	3395	tags=32%, list=21%, signal=39%
SPINDLE	SPINDLE		39	0.319872	2.37852	0.00431965	0.00373238	0.205	7630	tags=79%, list=48%, signal=151%
AMINE_METABOLIC_PROCESS	AMINE_METABOLIC_PROCESS		139	0.170476	2.3779	0	0.00371018	0.206	7558	tags=64%, list=47%, signal=120%
AMINE_CATABOLIC_PROCESS	AMINE_CATABOLIC_PROCESS		26	0.388624	2.37689	0.00385356	0.00368813	0.206	4263	tags=65%, list=27%, signal=89%
MUSCLE_DEVELOPMENT	MUSCLE_DEVELOPMENT		91	0.219587	2.37131	0	0.00373115	0.209	11126	tags=91%, list=69%, signal=296%
SISTER_CHROMATID_SEGREGATION	SISTER_CHROMATID_SEGREGATION		16	0.480458	2.3636	0	0.00377241	0.212	2325	tags=63%, list=14%, signal=73%
COLLAGEN	COLLAGEN		23	0.426647	2.35356	0	0.00392082	0.222	1534	tags=52%, list=10%, signal=58%
NEUROGENESIS	NEUROGENESIS		88	0.213552	2.35019	0	0.00394364	0.225	6617	tags=63%, list=41%, signal=106%
AXONOGENESIS	AXONOGENESIS		40	0.313162	2.34819	0	0.0039513	0.227	6617	tags=73%, list=41%, signal=123%
CYTOSKELETAL_PART	CYTOSKELETAL_PART		226	0.134096	2.34492	0	0.00401932	0.233	3698	tags=36%, list=23%, signal=46%
NEGATIVE_REGULATION_OF_DEVELOPMENTAL_PROCESS	NEGATIVE_REGULATION_OF_DEVELOPMENTAL_PROCESS		187	0.146615	2.34354	0	0.00399605	0.233	3593	tags=37%, list=22%, signal=47%
NEGATIVE_REGULATION_OF_PROGRAMMED_CELL_DEATH	NEGATIVE_REGULATION_OF_PROGRAMMED_CELL_DEATH		142	0.166185	2.34195	0	0.00398862	0.235	11476	tags=88%, list=72%, signal=307%
GTPASE_ACTIVITY	GTPASE_ACTIVITY		90	0.212944	2.33952	0	0.00401169	0.237	6939	tags=64%, list=43%, signal=113%
CELL_MIGRATION	CELL_MIGRATION		88	0.212105	2.33844	0	0.00398896	0.238	5182	tags=53%, list=32%, signal=78%
STRUCTURAL_CONSTITUENT_OF_MUSCLE	STRUCTURAL_CONSTITUENT_OF_MUSCLE		31	0.346428	2.33581	0.00206612	0.00406744	0.245	9975	tags=97%, list=62%, signal=255%
RUFFLE	RUFFLE		30	0.353984	2.30947	0.00206186	0.00482127	0.293	6094	tags=73%, list=38%, signal=118%
ESTABLISHMENT_OF_ORGANELLE_LOCALIZATION	ESTABLISHMENT_OF_ORGANELLE_LOCALIZATION		17	0.45656	2.30271	0	0.00504879	0.302	8723	tags=100%, list=54%, signal=219%
INTERPHASE	INTERPHASE		66	0.241645	2.29637	0.0019685	0.0052157	0.311	9019	tags=80%, list=56%, signal=183%
CELL_FRACTION	CELL_FRACTION		469	0.0920086	2.296	0	0.00516955	0.311	7116	tags=53%, list=44%, signal=93%
MRNA_PROCESSING_GO_0006397	MRNA_PROCESSING_GO_0006397		70	0.230154	2.29383	0	0.00516451	0.314	9384	tags=81%, list=59%, signal=195%
BASEMENT_MEMBRANE	BASEMENT_MEMBRANE		36	0.321412	2.29222	0	0.00517363	0.316	3766	tags=56%, list=23%, signal=72%
NUCLEOTIDE_BINDING	NUCLEOTIDE_BINDING		212	0.133888	2.28243	0	0.00549591	0.335	9077	tags=70%, list=57%, signal=159%
CELLULAR_MORPHOGENESIS_DURING_DIFFERENTIATION	CELLULAR_MORPHOGENESIS_DURING_DIFFERENTIATION		46	0.283847	2.27766	0.00196078	0.00560928	0.342	6617	tags=70%, list=41%, signal=118%
PHOSPHOPROTEIN_PHOSPHATASE_ACTIVITY	PHOSPHOPROTEIN_PHOSPHATASE_ACTIVITY		78	0.223231	2.26213	0	0.00619847	0.372	3633	tags=45%, list=23%, signal=58%
ORGAN_MORPHOGENESIS	ORGAN_MORPHOGENESIS		139	0.165359	2.2563	0	0.00639795	0.382	3370	tags=37%, list=21%, signal=47%
CHROMOSOMEPERICENTRIC_REGION	CHROMOSOMEPERICENTRIC_REGION		29	0.356693	2.25223	0.00194175	0.00651615	0.39	7562	tags=83%, list=47%, signal=156%
LEADING_EDGE	LEADING_EDGE		46	0.279552	2.25059	0	0.00649926	0.393	5291	tags=61%, list=33%, signal=91%
AROMATIC_COMPOUND_METABOLIC_PROCESS	AROMATIC_COMPOUND_METABOLIC_PROCESS		26	0.368564	2.24917	0	0.00649726	0.395	5818	tags=73%, list=36%, signal=114%
NEURITE_DEVELOPMENT	NEURITE_DEVELOPMENT		50	0.268217	2.23973	0	0.00685009	0.416	6617	tags=68%, list=41%, signal=115%
DNA_DEPENDENT_DNA_REPLICATION	DNA_DEPENDENT_DNA_REPLICATION		53	0.258214	2.23957	0.00195695	0.0068071	0.416	4042	tags=51%, list=25%, signal=68%
NUCLEOLUS	NUCLEOLUS		115	0.177042	2.23379	0	0.00710282	0.43	7640	tags=65%, list=48%, signal=124%
PHOSPHOTRANSFERASE_ACTIVITY_ALCOHOL_GROUP_AS_ACCEPTOR	PHOSPHOTRANSFERASE_ACTIVITY_ALCOHOL_GROUP_AS_ACCEPTOR		322	0.105339	2.2325	0	0.00712083	0.435	9750	tags=71%, list=61%, signal=178%
NEGATIVE_REGULATION_OF_APOPTOSIS	NEGATIVE_REGULATION_OF_APOPTOSIS		141	0.165318	2.23203	0	0.00707763	0.435	11476	tags=88%, list=72%, signal=306%
ORGANELLE_LUMEN	ORGANELLE_LUMEN		433	0.0931459	2.21888	0.00194932	0.00760965	0.458	10695	tags=76%, list=67%, signal=221%
REGULATION_OF_SIGNAL_TRANSDUCTION	REGULATION_OF_SIGNAL_TRANSDUCTION		211	0.128449	2.21503	0.0019305	0.00774626	0.465	9140	tags=70%, list=57%, signal=160%
RRNA_PROCESSING	RRNA_PROCESSING		15	0.469899	2.20736	0	0.00814362	0.488	3162	tags=67%, list=20%, signal=83%
MICROTUBULE_CYTOSKELETON	MICROTUBULE_CYTOSKELETON		145	0.157001	2.20654	0.00199203	0.00811771	0.489	3698	tags=39%, list=23%, signal=50%
OXIDOREDUCTASE_ACTIVITY_ACTING_ON_THE_ALDEHYDE_OR_OXO_GROUP_OF_DONORSNAD_OR_NADP_AS_ACCEPTOR	OXIDOREDUCTASE_ACTIVITY_ACTING_ON_THE_ALDEHYDE_OR_OXO_GROUP_OF_DONORSNAD_OR_NADP_AS_ACCEPTOR		16	0.457725	2.20613	0.00204499	0.00809203	0.49	6699	tags=88%, list=42%, signal=150%
CELL_CELL_ADHESION	CELL_CELL_ADHESION		81	0.213406	2.20355	0.00207469	0.00819678	0.498	5108	tags=53%, list=32%, signal=78%
REGULATION_OF_MOLECULAR_FUNCTION	REGULATION_OF_MOLECULAR_FUNCTION		298	0.110088	2.20151	0.00192308	0.00825433	0.505	9192	tags=68%, list=57%, signal=157%
BLOOD_COAGULATION	BLOOD_COAGULATION		41	0.288016	2.20128	0	0.00819319	0.505	4780	tags=59%, list=30%, signal=83%
PROTEIN_COMPLEX_ASSEMBLY	PROTEIN_COMPLEX_ASSEMBLY		158	0.150532	2.19389	0.0019685	0.00846608	0.517	6440	tags=55%, list=40%, signal=91%
MEMBRANE_ENCLOSED_LUMEN	MEMBRANE_ENCLOSED_LUMEN		433	0.0931459	2.18596	0.00210084	0.00879984	0.534	10695	tags=76%, list=67%, signal=221%
M_PHASE	M_PHASE		110	0.181277	2.18595	0	0.00873607	0.534	2798	tags=35%, list=17%, signal=43%
MOLECULAR_ADAPTOR_ACTIVITY	MOLECULAR_ADAPTOR_ACTIVITY		47	0.267038	2.17997	0.00190114	0.00911421	0.551	9720	tags=87%, list=61%, signal=221%
CELL_CELL_SIGNALING	CELL_CELL_SIGNALING		377	0.0964725	2.17905	0.002	0.00910497	0.554	4274	tags=36%, list=27%, signal=48%
COAGULATION	COAGULATION		41	0.288016	2.17351	0.00199601	0.00945488	0.567	4780	tags=59%, list=30%, signal=83%
G1_S_TRANSITION_OF_MITOTIC_CELL_CYCLE	G1_S_TRANSITION_OF_MITOTIC_CELL_CYCLE		25	0.367324	2.1721	0.00587084	0.00947644	0.567	8231	tags=88%, list=51%, signal=180%
SUBSTRATE_SPECIFIC_TRANSMEMBRANE_TRANSPORTER_ACTIVITY	SUBSTRATE_SPECIFIC_TRANSMEMBRANE_TRANSPORTER_ACTIVITY		330	0.103704	2.16666	0.00197239	0.00971697	0.584	12562	tags=88%, list=78%, signal=400%
MAPKKK_CASCADE_GO_0000165	MAPKKK_CASCADE_GO_0000165		97	0.185271	2.16595	0.00201207	0.00970254	0.585	9116	tags=75%, list=57%, signal=173%
LYASE_ACTIVITY	LYASE_ACTIVITY		66	0.2248	2.16315	0.00557621	0.00978544	0.592	8073	tags=73%, list=50%, signal=146%
PROTEIN_COMPLEX_BINDING	PROTEIN_COMPLEX_BINDING		51	0.259838	2.16291	0.00204499	0.00975083	0.592	2449	tags=41%, list=15%, signal=48%
ENVELOPE	ENVELOPE		160	0.146087	2.16211	0.00197239	0.00974794	0.593	10310	tags=79%, list=64%, signal=218%
LIPID_TRANSPORT	LIPID_TRANSPORT		27	0.345359	2.15713	0	0.0101064	0.612	8726	tags=89%, list=54%, signal=195%
HEMOSTASIS	HEMOSTASIS		46	0.2679	2.15595	0.00398406	0.0101434	0.618	4780	tags=57%, list=30%, signal=80%
NEURON_DEVELOPMENT	NEURON_DEVELOPMENT		58	0.243433	2.15509	0.00193798	0.0100965	0.619	6617	tags=66%, list=41%, signal=111%
REGULATION_OF_CYCLIN_DEPENDENT_PROTEIN_KINASE_ACTIVITY	REGULATION_OF_CYCLIN_DEPENDENT_PROTEIN_KINASE_ACTIVITY		38	0.291245	2.1513	0.00194932	0.0104026	0.631	7157	tags=74%, list=45%, signal=133%
DNA_DEPENDENT_ATPASE_ACTIVITY	DNA_DEPENDENT_ATPASE_ACTIVITY		22	0.379021	2.14996	0.0019802	0.0104569	0.635	6322	tags=77%, list=39%, signal=127%
ANTI_APOPTOSIS	ANTI_APOPTOSIS		110	0.176552	2.14612	0.00194175	0.0106637	0.648	11476	tags=89%, list=72%, signal=311%
MICROTUBULE_BASED_PROCESS	MICROTUBULE_BASED_PROCESS		79	0.207116	2.13571	0	0.0111483	0.661	9281	tags=78%, list=58%, signal=185%
CHEMOKINE_RECEPTOR_BINDING	CHEMOKINE_RECEPTOR_BINDING		39	0.281277	2.12052	0.00790514	0.0123549	0.706	7425	tags=74%, list=46%, signal=138%
AMINO_ACID_AND_DERIVATIVE_METABOLIC_PROCESS	AMINO_ACID_AND_DERIVATIVE_METABOLIC_PROCESS		99	0.178711	2.11749	0.002	0.0124984	0.714	7519	tags=65%, list=47%, signal=121%
GROWTH_FACTOR_BINDING	GROWTH_FACTOR_BINDING		32	0.312832	2.1163	0.00412371	0.012529	0.715	3011	tags=50%, list=19%, signal=61%
MONOCARBOXYLIC_ACID_METABOLIC_PROCESS	MONOCARBOXYLIC_ACID_METABOLIC_PROCESS		85	0.198982	2.11296	0	0.012718	0.723	7580	tags=67%, list=47%, signal=126%
REGULATION_OF_TRANSFERASE_ACTIVITY	REGULATION_OF_TRANSFERASE_ACTIVITY		149	0.146315	2.11294	0.00197239	0.012638	0.723	9192	tags=72%, list=57%, signal=167%
ORGANELLE_ENVELOPE	ORGANELLE_ENVELOPE		160	0.146087	2.10323	0.00200401	0.0134546	0.742	10310	tags=79%, list=64%, signal=218%
SH3_SH2_ADAPTOR_ACTIVITY	SH3_SH2_ADAPTOR_ACTIVITY		41	0.275423	2.10036	0.00814664	0.0135969	0.749	10067	tags=90%, list=63%, signal=242%
INTEGRIN_BINDING	INTEGRIN_BINDING		29	0.330617	2.09722	0.00595238	0.0136979	0.755	4108	tags=59%, list=26%, signal=79%
COFACTOR_BINDING	COFACTOR_BINDING		21	0.380492	2.09583	0.0037594	0.0136995	0.756	7652	tags=86%, list=48%, signal=164%
SYNAPTIC_TRANSMISSION	SYNAPTIC_TRANSMISSION		163	0.139791	2.09163	0.004158	0.014008	0.766	4274	tags=40%, list=27%, signal=55%
SMALL_NUCLEAR_RIBONUCLEOPROTEIN_COMPLEX	SMALL_NUCLEAR_RIBONUCLEOPROTEIN_COMPLEX		21	0.381722	2.08775	0.0059761	0.0143741	0.781	5341	tags=71%, list=33%, signal=107%
INTERPHASE_OF_MITOTIC_CELL_CYCLE	INTERPHASE_OF_MITOTIC_CELL_CYCLE		60	0.227416	2.08591	0.00201613	0.0144028	0.784	8929	tags=78%, list=56%, signal=176%
CENTRAL_NERVOUS_SYSTEM_DEVELOPMENT	CENTRAL_NERVOUS_SYSTEM_DEVELOPMENT		118	0.166151	2.08539	0.00578035	0.0143916	0.786	9315	tags=75%, list=58%, signal=177%
CELL_SUBSTRATE_ADHESION	CELL_SUBSTRATE_ADHESION		36	0.290477	2.08278	0.00590551	0.014579	0.792	3370	tags=50%, list=21%, signal=63%
ORGANELLE_ORGANIZATION_AND_BIOGENESIS	ORGANELLE_ORGANIZATION_AND_BIOGENESIS		455	0.0850034	2.07879	0.002	0.014872	0.796	11012	tags=77%, list=69%, signal=238%
REGULATION_OF_TRANSPORT	REGULATION_OF_TRANSPORT		63	0.22277	2.07535	0.00609756	0.0151535	0.802	5096	tags=54%, list=32%, signal=79%
PROTEASE_INHIBITOR_ACTIVITY	PROTEASE_INHIBITOR_ACTIVITY		37	0.294664	2.07513	0.00383877	0.01511	0.802	4387	tags=57%, list=27%, signal=78%
PHAGOCYTOSIS	PHAGOCYTOSIS		16	0.41811	2.07305	0	0.0152686	0.808	3324	tags=63%, list=21%, signal=79%
OXIDOREDUCTASE_ACTIVITY_ACTING_ON_THE_ALDEHYDE_OR_OXO_GROUP_OF_DONORS	OXIDOREDUCTASE_ACTIVITY_ACTING_ON_THE_ALDEHYDE_OR_OXO_GROUP_OF_DONORS		22	0.3724	2.06667	0.00420168	0.015723	0.819	5699	tags=73%, list=36%, signal=113%
STEROID_BINDING	STEROID_BINDING		17	0.409852	2.06634	0.00197239	0.0156418	0.82	4754	tags=71%, list=30%, signal=100%
NUCLEOLAR_PART	NUCLEOLAR_PART		17	0.418428	2.0635	0.00422833	0.0157414	0.821	7447	tags=88%, list=46%, signal=165%
GLUTAMATE_RECEPTOR_ACTIVITY	GLUTAMATE_RECEPTOR_ACTIVITY		19	0.392	2.06142	0.0020202	0.0158578	0.823	8914	tags=95%, list=56%, signal=213%
RIBONUCLEOPROTEIN_COMPLEX	RIBONUCLEOPROTEIN_COMPLEX		136	0.14948	2.05844	0.00616016	0.0160608	0.826	9769	tags=76%, list=61%, signal=192%
PHOSPHORIC_ESTER_HYDROLASE_ACTIVITY	PHOSPHORIC_ESTER_HYDROLASE_ACTIVITY		147	0.145556	2.05664	0.0094162	0.0161115	0.831	10888	tags=82%, list=68%, signal=254%
MEMBRANE_ORGANIZATION_AND_BIOGENESIS	MEMBRANE_ORGANIZATION_AND_BIOGENESIS		129	0.154138	2.04925	0.00397614	0.0169295	0.844	10353	tags=80%, list=65%, signal=223%
RRNA_METABOLIC_PROCESS	RRNA_METABOLIC_PROCESS		16	0.42822	2.04922	0.00592885	0.0168355	0.844	3162	tags=63%, list=20%, signal=78%
MACROMOLECULAR_COMPLEX_ASSEMBLY	MACROMOLECULAR_COMPLEX_ASSEMBLY		263	0.104851	2.04365	0.00647948	0.0172715	0.858	9871	tags=72%, list=62%, signal=184%
MICROTUBULE_ASSOCIATED_COMPLEX	MICROTUBULE_ASSOCIATED_COMPLEX		45	0.25899	2.04223	0.00590551	0.0173743	0.859	3698	tags=49%, list=23%, signal=63%
ENDOPLASMIC_RETICULUM	ENDOPLASMIC_RETICULUM		278	0.106164	2.03898	0.0043573	0.0177078	0.866	5826	tags=47%, list=36%, signal=72%
VASCULATURE_DEVELOPMENT	VASCULATURE_DEVELOPMENT		53	0.238275	2.03478	0.00787402	0.0181595	0.875	4966	tags=55%, list=31%, signal=79%
COENZYME_METABOLIC_PROCESS	COENZYME_METABOLIC_PROCESS		34	0.295057	2.03278	0.00773694	0.0182483	0.877	7070	tags=74%, list=44%, signal=131%
LIPOPROTEIN_BINDING	LIPOPROTEIN_BINDING		18	0.398158	2.02675	0	0.0189293	0.892	7877	tags=89%, list=49%, signal=174%
REGULATION_OF_KINASE_ACTIVITY	REGULATION_OF_KINASE_ACTIVITY		145	0.14539	2.01979	0.00408998	0.0196892	0.903	9192	tags=72%, list=57%, signal=166%
LIPID_RAFT	LIPID_RAFT		27	0.327481	2.01918	0.00400802	0.0196602	0.904	4854	tags=63%, list=30%, signal=90%
ORGANELLE_LOCALIZATION	ORGANELLE_LOCALIZATION		24	0.338459	2.01554	0	0.0199452	0.91	9281	tags=92%, list=58%, signal=217%
CHEMOKINE_ACTIVITY	CHEMOKINE_ACTIVITY		38	0.274496	2.01367	0.0102249	0.020054	0.912	7425	tags=74%, list=46%, signal=137%
CALCIUM_ION_BINDING	CALCIUM_ION_BINDING		97	0.173446	2.01235	0.0100806	0.0200818	0.913	7651	tags=65%, list=48%, signal=123%
ESTABLISHMENT_OF_CELLULAR_LOCALIZATION	ESTABLISHMENT_OF_CELLULAR_LOCALIZATION		339	0.0947683	2.00584	0.00413223	0.0207521	0.923	11049	tags=78%, list=69%, signal=246%
POSITIVE_REGULATION_OF_CELL_PROLIFERATION	POSITIVE_REGULATION_OF_CELL_PROLIFERATION		140	0.144503	2.00336	0.00431035	0.0209952	0.924	6523	tags=55%, list=41%, signal=92%
NUCLEAR_IMPORT	NUCLEAR_IMPORT		47	0.246538	2.00158	0.0020284	0.0211529	0.925	4929	tags=55%, list=31%, signal=80%
TRANSMEMBRANE_TRANSPORTER_ACTIVITY	TRANSMEMBRANE_TRANSPORTER_ACTIVITY		360	0.091609	1.99788	0.00421053	0.0215625	0.927	12775	tags=89%, list=80%, signal=426%
MUSCLE_CELL_DIFFERENTIATION	MUSCLE_CELL_DIFFERENTIATION		22	0.358429	1.9966	0.00200401	0.0216533	0.93	9568	tags=95%, list=60%, signal=236%
CONDENSED_CHROMOSOME	CONDENSED_CHROMOSOME		31	0.2993	1.99652	0.00386847	0.0215669	0.93	3486	tags=52%, list=22%, signal=66%
PROTEIN_HOMODIMERIZATION_ACTIVITY	PROTEIN_HOMODIMERIZATION_ACTIVITY		111	0.161422	1.99532	0.00592885	0.0215604	0.93	9132	tags=73%, list=57%, signal=168%
TRANSMEMBRANE_RECEPTOR_PROTEIN_TYROSINE_KINASE_SIGNALING_PATHWAY	TRANSMEMBRANE_RECEPTOR_PROTEIN_TYROSINE_KINASE_SIGNALING_PATHWAY		82	0.190982	1.99519	0.00385356	0.021452	0.93	4971	tags=50%, list=31%, signal=72%
BASOLATERAL_PLASMA_MEMBRANE	BASOLATERAL_PLASMA_MEMBRANE		34	0.282923	1.99493	0.0019685	0.0214079	0.931	5849	tags=65%, list=36%, signal=102%
PHOSPHOLIPID_BINDING	PHOSPHOLIPID_BINDING		45	0.247283	1.99468	0.00578035	0.0213484	0.931	9588	tags=84%, list=60%, signal=209%
AMINO_ACID_METABOLIC_PROCESS	AMINO_ACID_METABOLIC_PROCESS		77	0.196668	1.99299	0.0116054	0.0214689	0.933	9566	tags=79%, list=60%, signal=195%
AMINO_ACID_TRANSPORT	AMINO_ACID_TRANSPORT		25	0.331425	1.98458	0.00617284	0.0223622	0.937	10089	tags=96%, list=63%, signal=258%
SH3_DOMAIN_BINDING	SH3_DOMAIN_BINDING		15	0.431648	1.97774	0.00613497	0.0231547	0.944	8052	tags=93%, list=50%, signal=187%
REGULATION_OF_PROTEIN_KINASE_ACTIVITY	REGULATION_OF_PROTEIN_KINASE_ACTIVITY		143	0.141382	1.97156	0.00392157	0.0239238	0.947	9192	tags=71%, list=57%, signal=166%
GLUTAMATE_SIGNALING_PATHWAY	GLUTAMATE_SIGNALING_PATHWAY		17	0.385753	1.97084	0.00776699	0.0239074	0.947	8914	tags=94%, list=56%, signal=212%
MYOBLAST_DIFFERENTIATION	MYOBLAST_DIFFERENTIATION		17	0.40382	1.96988	0.00379507	0.0238992	0.947	9568	tags=100%, list=60%, signal=248%
NUCLEAR_ENVELOPE	NUCLEAR_ENVELOPE		70	0.200863	1.9667	0.00408163	0.0242741	0.951	10310	tags=84%, list=64%, signal=235%
LIPID_TRANSPORTER_ACTIVITY	LIPID_TRANSPORTER_ACTIVITY		25	0.331917	1.96211	0.00772201	0.0249552	0.954	8798	tags=88%, list=55%, signal=195%
LOCOMOTORY_BEHAVIOR	LOCOMOTORY_BEHAVIOR		84	0.180808	1.95957	0.00401606	0.0251804	0.957	7425	tags=64%, list=46%, signal=119%
NUCLEAR_LUMEN	NUCLEAR_LUMEN		366	0.0899399	1.95474	0.0119284	0.025762	0.964	10772	tags=76%, list=67%, signal=226%
EXONUCLEASE_ACTIVITY	EXONUCLEASE_ACTIVITY		18	0.375674	1.95246	0.006	0.0259437	0.964	4673	tags=67%, list=29%, signal=94%
PROTEIN_AMINO_ACID_DEPHOSPHORYLATION	PROTEIN_AMINO_ACID_DEPHOSPHORYLATION		61	0.214484	1.95044	0.00982318	0.0260721	0.964	4460	tags=49%, list=28%, signal=68%
TRANSFERASE_ACTIVITY_TRANSFERRING_ONE_CARBON_GROUPS	TRANSFERASE_ACTIVITY_TRANSFERRING_ONE_CARBON_GROUPS		36	0.274306	1.94312	0.0060241	0.0271093	0.972	7193	tags=72%, list=45%, signal=131%
RIBOSOME_BIOGENESIS_AND_ASSEMBLY	RIBOSOME_BIOGENESIS_AND_ASSEMBLY		17	0.391443	1.94103	0.00595238	0.0272986	0.973	3162	tags=59%, list=20%, signal=73%
CELL_MATRIX_ADHESION	CELL_MATRIX_ADHESION		35	0.276142	1.93991	0.00972763	0.0273973	0.973	3370	tags=49%, list=21%, signal=61%
PURINE_NUCLEOTIDE_BINDING	PURINE_NUCLEOTIDE_BINDING		199	0.118897	1.93954	0.00792079	0.0273148	0.973	9077	tags=68%, list=57%, signal=155%
CELLULAR_COMPONENT_ASSEMBLY	CELLULAR_COMPONENT_ASSEMBLY		280	0.102502	1.93473	0.00380228	0.027945	0.977	9210	tags=68%, list=57%, signal=156%
CHROMOSOME_SEGREGATION	CHROMOSOME_SEGREGATION		31	0.295356	1.93427	0.00588235	0.0278811	0.977	8723	tags=84%, list=54%, signal=184%
SUBSTRATE_SPECIFIC_TRANSPORTER_ACTIVITY	SUBSTRATE_SPECIFIC_TRANSPORTER_ACTIVITY		375	0.0881697	1.93123	0.0117878	0.0284067	0.978	12775	tags=88%, list=80%, signal=424%
CELLULAR_LOCALIZATION	CELLULAR_LOCALIZATION		355	0.087642	1.92856	0.00381679	0.0287483	0.979	11049	tags=77%, list=69%, signal=243%
CELL_CORTEX	CELL_CORTEX		39	0.26628	1.92814	0.00616016	0.0286685	0.98	10955	tags=95%, list=68%, signal=299%
ATPASE_ACTIVITY_COUPLED_TO_MOVEMENT_OF_SUBSTANCES	ATPASE_ACTIVITY_COUPLED_TO_MOVEMENT_OF_SUBSTANCES		40	0.251583	1.92534	0.00213675	0.0290621	0.981	10810	tags=93%, list=67%, signal=283%
KINASE_REGULATOR_ACTIVITY	KINASE_REGULATOR_ACTIVITY		43	0.248187	1.923	0.00978474	0.0293534	0.982	10576	tags=91%, list=66%, signal=266%
STRUCTURAL_CONSTITUENT_OF_CYTOSKELETON	STRUCTURAL_CONSTITUENT_OF_CYTOSKELETON		54	0.22625	1.92296	0.00598802	0.0292302	0.982	6184	tags=61%, list=39%, signal=99%
DNA_METABOLIC_PROCESS	DNA_METABOLIC_PROCESS		246	0.105207	1.91165	0.00595238	0.0310546	0.986	3097	tags=30%, list=19%, signal=36%
TRANSMISSION_OF_NERVE_IMPULSE	TRANSMISSION_OF_NERVE_IMPULSE		177	0.124668	1.91072	0.016791	0.0310835	0.987	4274	tags=39%, list=27%, signal=53%
WOUND_HEALING	WOUND_HEALING		52	0.221864	1.90888	0.00817996	0.031228	0.988	4780	tags=52%, list=30%, signal=74%
RNA_HELICASE_ACTIVITY	RNA_HELICASE_ACTIVITY		23	0.337738	1.90739	0.00568182	0.0314058	0.988	5050	tags=65%, list=31%, signal=95%
UNFOLDED_PROTEIN_BINDING	UNFOLDED_PROTEIN_BINDING		40	0.253653	1.90379	0.00606061	0.0319541	0.989	8772	tags=80%, list=55%, signal=176%
PROTEIN_KINASE_ACTIVITY	PROTEIN_KINASE_ACTIVITY		275	0.0996588	1.89944	0.00621118	0.0325403	0.991	10326	tags=74%, list=64%, signal=205%
REGULATION_OF_CATALYTIC_ACTIVITY	REGULATION_OF_CATALYTIC_ACTIVITY		253	0.101633	1.89841	0.0121212	0.0326232	0.991	6636	tags=51%, list=41%, signal=86%
NEGATIVE_REGULATION_OF_CATALYTIC_ACTIVITY	NEGATIVE_REGULATION_OF_CATALYTIC_ACTIVITY		61	0.206813	1.88928	0.00772201	0.0340812	0.993	10893	tags=89%, list=68%, signal=275%
PRIMARY_ACTIVE_TRANSMEMBRANE_TRANSPORTER_ACTIVITY	PRIMARY_ACTIVE_TRANSMEMBRANE_TRANSPORTER_ACTIVITY		40	0.251583	1.8886	0.0194932	0.034043	0.993	10810	tags=93%, list=67%, signal=283%
PURINE_RIBONUCLEOTIDE_BINDING	PURINE_RIBONUCLEOTIDE_BINDING		193	0.119379	1.88293	0.0102249	0.0349227	0.994	9077	tags=68%, list=57%, signal=156%
PROTEIN_AMINO_ACID_N_LINKED_GLYCOSYLATION	PROTEIN_AMINO_ACID_N_LINKED_GLYCOSYLATION		30	0.286778	1.88162	0.0200401	0.0350084	0.994	5566	tags=63%, list=35%, signal=97%
PROTEIN_DOMAIN_SPECIFIC_BINDING	PROTEIN_DOMAIN_SPECIFIC_BINDING		69	0.188414	1.87857	0.0152091	0.035452	0.994	6288	tags=58%, list=39%, signal=95%
METHYLTRANSFERASE_ACTIVITY	METHYLTRANSFERASE_ACTIVITY		35	0.266335	1.87372	0.00808081	0.0363139	0.995	7193	tags=71%, list=45%, signal=129%
MEMBRANE_BOUND_VESICLE	MEMBRANE_BOUND_VESICLE		111	0.152315	1.87305	0.00589391	0.0362677	0.995	11300	tags=86%, list=70%, signal=288%
PROTEIN_IMPORT_INTO_NUCLEUS	PROTEIN_IMPORT_INTO_NUCLEUS		46	0.236782	1.8701	0.0122449	0.036771	0.995	4929	tags=54%, list=31%, signal=78%
NEGATIVE_REGULATION_OF_MULTICELLULAR_ORGANISMAL_PROCESS	NEGATIVE_REGULATION_OF_MULTICELLULAR_ORGANISMAL_PROCESS		29	0.295397	1.8649	0.0158103	0.03775	0.997	5778	tags=66%, list=36%, signal=102%
PROTEIN_C_TERMINUS_BINDING	PROTEIN_C_TERMINUS_BINDING		72	0.184132	1.86395	0.010142	0.0377893	0.997	5524	tags=53%, list=34%, signal=80%
PHOSPHORIC_MONOESTER_HYDROLASE_ACTIVITY	PHOSPHORIC_MONOESTER_HYDROLASE_ACTIVITY		107	0.157552	1.86056	0.0122951	0.0383846	0.998	7532	tags=63%, list=47%, signal=117%
INTERLEUKIN_RECEPTOR_ACTIVITY	INTERLEUKIN_RECEPTOR_ACTIVITY		20	0.343002	1.85829	0.0151515	0.0387318	0.998	1722	tags=45%, list=11%, signal=50%
HYDROLASE_ACTIVITY_ACTING_ON_ACID_ANHYDRIDESCATALYZING_TRANSMEMBRANE_MOVEMENT_OF_SUBSTANCES	HYDROLASE_ACTIVITY_ACTING_ON_ACID_ANHYDRIDESCATALYZING_TRANSMEMBRANE_MOVEMENT_OF_SUBSTANCES		39	0.249639	1.85734	0.0159681	0.0388174	0.998	10810	tags=92%, list=67%, signal=282%
MITOCHONDRIAL_PART	MITOCHONDRIAL_PART		135	0.136618	1.85667	0.0143149	0.0388188	0.998	10301	tags=78%, list=64%, signal=216%
PROTEIN_KINASE_REGULATOR_ACTIVITY	PROTEIN_KINASE_REGULATOR_ACTIVITY		36	0.25779	1.85003	0.00816326	0.0402836	0.999	10576	tags=92%, list=66%, signal=269%
I_KAPPAB_KINASE_NF_KAPPAB_CASCADE	I_KAPPAB_KINASE_NF_KAPPAB_CASCADE		107	0.150105	1.84948	0.0224949	0.0402753	0.999	10049	tags=78%, list=63%, signal=206%
NUCLEOBASENUCLEOSIDE_AND_NUCLEOTIDE_METABOLIC_PROCESS	NUCLEOBASENUCLEOSIDE_AND_NUCLEOTIDE_METABOLIC_PROCESS		48	0.225867	1.8439	0.0119284	0.041279	0.999	9753	tags=83%, list=61%, signal=212%
REGULATION_OF_CELL_MIGRATION	REGULATION_OF_CELL_MIGRATION		28	0.293921	1.84326	0.0132576	0.0412447	0.999	5031	tags=61%, list=31%, signal=88%
REGULATION_OF_CELL_GROWTH	REGULATION_OF_CELL_GROWTH		43	0.237309	1.84068	0.0231579	0.0415855	0.999	10004	tags=86%, list=62%, signal=228%
INDUCTION_OF_APOPTOSIS_BY_EXTRACELLULAR_SIGNALS	INDUCTION_OF_APOPTOSIS_BY_EXTRACELLULAR_SIGNALS		26	0.307433	1.83316	0.0137255	0.0430881	0.999	6180	tags=69%, list=39%, signal=112%
CYTOPLASMIC_MEMBRANE_BOUND_VESICLE	CYTOPLASMIC_MEMBRANE_BOUND_VESICLE		109	0.149633	1.82854	0.0120968	0.0438865	0.999	11300	tags=85%, list=70%, signal=287%
SYNAPSE	SYNAPSE		26	0.295027	1.82176	0.020284	0.0455957	1	4528	tags=58%, list=28%, signal=80%
CELL_PROJECTION_BIOGENESIS	CELL_PROJECTION_BIOGENESIS		25	0.310116	1.81817	0.0205761	0.0462522	1	7864	tags=80%, list=49%, signal=157%
MICROTUBULE_CYTOSKELETON_ORGANIZATION_AND_BIOGENESIS	MICROTUBULE_CYTOSKELETON_ORGANIZATION_AND_BIOGENESIS		34	0.264316	1.81385	0.016129	0.0471196	1	7562	tags=74%, list=47%, signal=139%
ACTIVE_TRANSMEMBRANE_TRANSPORTER_ACTIVITY	ACTIVE_TRANSMEMBRANE_TRANSPORTER_ACTIVITY		119	0.137712	1.81335	0.0185567	0.0470893	1	11150	tags=83%, list=70%, signal=271%
ANATOMICAL_STRUCTURE_FORMATION	ANATOMICAL_STRUCTURE_FORMATION		54	0.208597	1.8087	0.0174081	0.0480975	1	3496	tags=43%, list=22%, signal=54%
CELL_DIVISION	CELL_DIVISION		17	0.359362	1.80588	0.0140562	0.048718	1	3676	tags=59%, list=23%, signal=76%
POSITIVE_REGULATION_OF_RESPONSE_TO_STIMULUS	POSITIVE_REGULATION_OF_RESPONSE_TO_STIMULUS		39	0.236399	1.80439	0.0205339	0.0488585	1	4853	tags=54%, list=30%, signal=77%
TUBULIN_BINDING	TUBULIN_BINDING		46	0.226282	1.80043	0.00393701	0.0498078	1	9281	tags=80%, list=58%, signal=190%
HUMORAL_IMMUNE_RESPONSE	HUMORAL_IMMUNE_RESPONSE		30	0.275887	1.79935	0.0244399	0.0498696	1	6275	tags=67%, list=39%, signal=109%
SERINE_TYPE_ENDOPEPTIDASE_INHIBITOR_ACTIVITY	SERINE_TYPE_ENDOPEPTIDASE_INHIBITOR_ACTIVITY		22	0.317762	1.79932	0.0123457	0.0496861	1	4387	tags=59%, list=27%, signal=81%
ATP_DEPENDENT_HELICASE_ACTIVITY	ATP_DEPENDENT_HELICASE_ACTIVITY		26	0.296725	1.79664	0.0206186	0.0501159	1	8819	tags=85%, list=55%, signal=188%
VESICLE	VESICLE		117	0.142599	1.79411	0.0154143	0.0505603	1	11300	tags=85%, list=70%, signal=284%
ION_TRANSPORT	ION_TRANSPORT		175	0.115436	1.79161	0.0117878	0.0509943	1	12557	tags=90%, list=78%, signal=409%
ORGANELLE_MEMBRANE	ORGANELLE_MEMBRANE		286	0.0907744	1.79126	0.00790514	0.050927	1	10402	tags=74%, list=65%, signal=206%
SKELETAL_DEVELOPMENT	SKELETAL_DEVELOPMENT		99	0.151155	1.79103	0.023166	0.0507666	1	4070	tags=40%, list=25%, signal=54%
ENZYME_LINKED_RECEPTOR_PROTEIN_SIGNALING_PATHWAY	ENZYME_LINKED_RECEPTOR_PROTEIN_SIGNALING_PATHWAY		136	0.132304	1.79092	0.0123711	0.0505838	1	4971	tags=44%, list=31%, signal=63%
CELL_CYCLE_CHECKPOINT_GO_0000075	CELL_CYCLE_CHECKPOINT_GO_0000075		45	0.223934	1.77769	0.0198413	0.053968	1	2833	tags=40%, list=18%, signal=48%
KINETOCHORE	KINETOCHORE		23	0.311517	1.76943	0.0152091	0.056076	1	7562	tags=78%, list=47%, signal=148%
CYTOPLASMIC_VESICLE	CYTOPLASMIC_VESICLE		113	0.145991	1.76681	0.0227273	0.0565699	1	11300	tags=85%, list=70%, signal=286%
RHO_GTPASE_ACTIVATOR_ACTIVITY	RHO_GTPASE_ACTIVATOR_ACTIVITY		19	0.338849	1.76516	0.029703	0.0568618	1	7233	tags=79%, list=45%, signal=144%
RESPONSE_TO_OTHER_ORGANISM	RESPONSE_TO_OTHER_ORGANISM		69	0.181508	1.75984	0.0204918	0.0583117	1	3144	tags=38%, list=20%, signal=47%
MICROTUBULE_MOTOR_ACTIVITY	MICROTUBULE_MOTOR_ACTIVITY		16	0.355333	1.75959	0.0163265	0.0581738	1	2325	tags=50%, list=14%, signal=58%
POSITIVE_REGULATION_OF_SIGNAL_TRANSDUCTION	POSITIVE_REGULATION_OF_SIGNAL_TRANSDUCTION		119	0.136975	1.75806	0.0307102	0.0584636	1	9140	tags=71%, list=57%, signal=163%
CARBON_CARBON_LYASE_ACTIVITY	CARBON_CARBON_LYASE_ACTIVITY		16	0.360068	1.75304	0.0241935	0.0597211	1	4254	tags=63%, list=27%, signal=85%
DEPHOSPHORYLATION	DEPHOSPHORYLATION		68	0.178505	1.74943	0.021611	0.0605853	1	4460	tags=46%, list=28%, signal=63%
FATTY_ACID_OXIDATION	FATTY_ACID_OXIDATION		17	0.351241	1.74869	0.0117878	0.0606341	1	7580	tags=82%, list=47%, signal=156%
REGULATION_OF_BODY_FLUID_LEVELS	REGULATION_OF_BODY_FLUID_LEVELS		54	0.202596	1.74852	0.0195695	0.0604794	1	4780	tags=50%, list=30%, signal=71%
ACTIN_FILAMENT_BASED_PROCESS	ACTIN_FILAMENT_BASED_PROCESS		114	0.137304	1.74517	0.0134357	0.0614485	1	4425	tags=41%, list=28%, signal=57%
CATION_BINDING	CATION_BINDING		200	0.104212	1.73102	0.0204918	0.066046	1	7651	tags=58%, list=48%, signal=110%
ISOMERASE_ACTIVITY	ISOMERASE_ACTIVITY		35	0.245546	1.73087	0.0306122	0.0658791	1	9817	tags=86%, list=61%, signal=220%
MRNA_METABOLIC_PROCESS	MRNA_METABOLIC_PROCESS		80	0.16569	1.73035	0.0272537	0.0658119	1	9384	tags=75%, list=59%, signal=180%
CALMODULIN_BINDING	CALMODULIN_BINDING		25	0.286637	1.72416	0.0322581	0.0674667	1	8240	tags=80%, list=51%, signal=164%
KINASE_INHIBITOR_ACTIVITY	KINASE_INHIBITOR_ACTIVITY		23	0.297493	1.72414	0.0199203	0.0672308	1	10576	tags=96%, list=66%, signal=280%
SERINE_HYDROLASE_ACTIVITY	SERINE_HYDROLASE_ACTIVITY		45	0.223332	1.72301	0.028169	0.0673472	1	5694	tags=58%, list=36%, signal=89%
ORGANIC_ACID_TRANSMEMBRANE_TRANSPORTER_ACTIVITY	ORGANIC_ACID_TRANSMEMBRANE_TRANSPORTER_ACTIVITY		44	0.218128	1.7207	0.026749	0.0679464	1	11820	tags=95%, list=74%, signal=362%
LIPID_CATABOLIC_PROCESS	LIPID_CATABOLIC_PROCESS		35	0.247465	1.71816	0.0224033	0.0685391	1	7495	tags=71%, list=47%, signal=134%
NUCLEAR_CHROMOSOME	NUCLEAR_CHROMOSOME		49	0.206182	1.71384	0.0200401	0.0699184	1	3576	tags=43%, list=22%, signal=55%
INTRACELLULAR_TRANSPORT	INTRACELLULAR_TRANSPORT		270	0.0903531	1.7046	0.028169	0.0729641	1	11049	tags=78%, list=69%, signal=246%
GOLGI_ASSOCIATED_VESICLE	GOLGI_ASSOCIATED_VESICLE		28	0.269786	1.70128	0.0268041	0.0739286	1	10000	tags=89%, list=62%, signal=237%
ANGIOGENESIS	ANGIOGENESIS		46	0.217375	1.70111	0.0227743	0.0736976	1	3496	tags=43%, list=22%, signal=55%
AXON_GUIDANCE	AXON_GUIDANCE		19	0.324607	1.69794	0.0253411	0.0745139	1	6617	tags=74%, list=41%, signal=125%
NEGATIVE_REGULATION_OF_CELLULAR_METABOLIC_PROCESS	NEGATIVE_REGULATION_OF_CELLULAR_METABOLIC_PROCESS		247	0.093113	1.6944	0.0330578	0.0755643	1	9113	tags=66%, list=57%, signal=150%
ION_TRANSMEMBRANE_TRANSPORTER_ACTIVITY	ION_TRANSMEMBRANE_TRANSPORTER_ACTIVITY		265	0.0899053	1.69405	0.0183299	0.0754042	1	12562	tags=87%, list=78%, signal=395%
ATPASE_ACTIVITY_COUPLED_TO_TRANSMEMBRANE_MOVEMENT_OF_IONS	ATPASE_ACTIVITY_COUPLED_TO_TRANSMEMBRANE_MOVEMENT_OF_IONS		24	0.284715	1.6924	0.0303644	0.0758478	1	10810	tags=96%, list=67%, signal=294%
CONTRACTILE_FIBER	CONTRACTILE_FIBER		24	0.295106	1.69188	0.0253411	0.0758422	1	9307	tags=88%, list=58%, signal=208%
SMALL_GTPASE_REGULATOR_ACTIVITY	SMALL_GTPASE_REGULATOR_ACTIVITY		65	0.175017	1.68862	0.0267176	0.0767276	1	11515	tags=89%, list=72%, signal=315%
SERINE_TYPE_PEPTIDASE_ACTIVITY	SERINE_TYPE_PEPTIDASE_ACTIVITY		44	0.213696	1.68762	0.0306748	0.0767819	1	5694	tags=57%, list=36%, signal=88%
RESPONSE_TO_ORGANIC_SUBSTANCE	RESPONSE_TO_ORGANIC_SUBSTANCE		28	0.267225	1.68639	0.0264228	0.0770693	1	10041	tags=89%, list=63%, signal=238%
ION_BINDING	ION_BINDING		254	0.0924385	1.68407	0.0229645	0.0777328	1	8138	tags=60%, list=51%, signal=120%
JAK_STAT_CASCADE	JAK_STAT_CASCADE		30	0.261243	1.68245	0.0354167	0.0780886	1	2767	tags=43%, list=17%, signal=52%
G_PROTEIN_COUPLED_RECEPTOR_BINDING	G_PROTEIN_COUPLED_RECEPTOR_BINDING		48	0.207371	1.68121	0.0293501	0.0783894	1	3700	tags=44%, list=23%, signal=57%
ADENYL_NUCLEOTIDE_BINDING	ADENYL_NUCLEOTIDE_BINDING		161	0.114503	1.67413	0.032882	0.0811289	1	8940	tags=67%, list=56%, signal=150%
ADENYL_RIBONUCLEOTIDE_BINDING	ADENYL_RIBONUCLEOTIDE_BINDING		155	0.115118	1.67379	0.0354906	0.0810092	1	11726	tags=85%, list=73%, signal=311%
CARBOXYLIC_ACID_TRANSMEMBRANE_TRANSPORTER_ACTIVITY	CARBOXYLIC_ACID_TRANSMEMBRANE_TRANSPORTER_ACTIVITY		43	0.217054	1.67318	0.0195695	0.081016	1	11820	tags=95%, list=74%, signal=362%
VOLTAGE_GATED_CATION_CHANNEL_ACTIVITY	VOLTAGE_GATED_CATION_CHANNEL_ACTIVITY		65	0.176875	1.67243	0.0374753	0.0810593	1	6797	tags=60%, list=42%, signal=104%
CARBOXYLIC_ACID_TRANSPORT	CARBOXYLIC_ACID_TRANSPORT		40	0.221461	1.6706	0.0408998	0.0815919	1	10089	tags=85%, list=63%, signal=229%
HYDRO_LYASE_ACTIVITY	HYDRO_LYASE_ACTIVITY		27	0.27203	1.66626	0.0263158	0.0831071	1	7524	tags=74%, list=47%, signal=139%
NUCLEOTIDE_BIOSYNTHETIC_PROCESS	NUCLEOTIDE_BIOSYNTHETIC_PROCESS		17	0.34069	1.66568	0.0528376	0.0830381	1	9636	tags=94%, list=60%, signal=236%
POSITIVE_REGULATION_OF_CELL_CYCLE	POSITIVE_REGULATION_OF_CELL_CYCLE		15	0.357318	1.66307	0.0360169	0.0838631	1	4966	tags=67%, list=31%, signal=96%
NEGATIVE_REGULATION_OF_CELL_PROLIFERATION	NEGATIVE_REGULATION_OF_CELL_PROLIFERATION		145	0.118919	1.66276	0.0247423	0.0836853	1	2091	tags=25%, list=13%, signal=28%
RAS_GTPASE_ACTIVATOR_ACTIVITY	RAS_GTPASE_ACTIVATOR_ACTIVITY		29	0.255819	1.65339	0.0307692	0.0871251	1	9177	tags=83%, list=57%, signal=193%
DNA_REPLICATION_INITIATION	DNA_REPLICATION_INITIATION		15	0.360176	1.65335	0.0306122	0.0868685	1	8128	tags=87%, list=51%, signal=176%
CELL_RECOGNITION	CELL_RECOGNITION		17	0.332495	1.65192	0.0310078	0.0870829	1	3163	tags=53%, list=20%, signal=66%
STRUCTURAL_MOLECULE_ACTIVITY	STRUCTURAL_MOLECULE_ACTIVITY		212	0.0998085	1.64998	0.0239521	0.0875849	1	689	tags=14%, list=4%, signal=15%
ACTIN_CYTOSKELETON_ORGANIZATION_AND_BIOGENESIS	ACTIN_CYTOSKELETON_ORGANIZATION_AND_BIOGENESIS		104	0.138407	1.64728	0.028169	0.0885474	1	4425	tags=41%, list=28%, signal=57%
ACETYLGLUCOSAMINYLTRANSFERASE_ACTIVITY	ACETYLGLUCOSAMINYLTRANSFERASE_ACTIVITY		15	0.356137	1.64288	0.0363985	0.0902893	1	9262	tags=93%, list=58%, signal=221%
PERINUCLEAR_REGION_OF_CYTOPLASM	PERINUCLEAR_REGION_OF_CYTOPLASM		53	0.192623	1.64188	0.0362903	0.0904543	1	11143	tags=89%, list=69%, signal=290%
L_AMINO_ACID_TRANSMEMBRANE_TRANSPORTER_ACTIVITY	L_AMINO_ACID_TRANSMEMBRANE_TRANSPORTER_ACTIVITY		16	0.323231	1.64068	0.0292887	0.0907431	1	8854	tags=88%, list=55%, signal=195%
HEMATOPOIETIN_INTERFERON_CLASSD200_DOMAIN_CYTOKINE_RECEPTOR_ACTIVITY	HEMATOPOIETIN_INTERFERON_CLASSD200_DOMAIN_CYTOKINE_RECEPTOR_ACTIVITY		33	0.245999	1.63568	0.0349794	0.092548	1	3352	tags=45%, list=21%, signal=57%
GENERATION_OF_PRECURSOR_METABOLITES_AND_ENERGY	GENERATION_OF_PRECURSOR_METABOLITES_AND_ENERGY		117	0.129527	1.63457	0.0407725	0.0927785	1	8081	tags=63%, list=50%, signal=127%
REGULATION_OF_BINDING	REGULATION_OF_BINDING		53	0.190708	1.63349	0.0394477	0.0929297	1	8450	tags=72%, list=53%, signal=151%
MITOCHONDRIAL_RESPIRATORY_CHAIN	MITOCHONDRIAL_RESPIRATORY_CHAIN		22	0.28512	1.63346	0.0394477	0.0926681	1	7826	tags=77%, list=49%, signal=151%
MYOFIBRIL	MYOFIBRIL		19	0.314774	1.63126	0.027668	0.0933784	1	9307	tags=89%, list=58%, signal=213%
NEGATIVE_REGULATION_OF_TRANSCRIPTION	NEGATIVE_REGULATION_OF_TRANSCRIPTION		177	0.105238	1.63126	0.0360721	0.0930928	1	9113	tags=67%, list=57%, signal=154%
PROTEIN_KINASE_INHIBITOR_ACTIVITY	PROTEIN_KINASE_INHIBITOR_ACTIVITY		22	0.295496	1.62644	0.0285714	0.0948647	1	10576	tags=95%, list=66%, signal=280%
CYTOKINE_BINDING	CYTOKINE_BINDING		48	0.199687	1.62615	0.0248963	0.0946854	1	1818	tags=31%, list=11%, signal=35%
RNA_BINDING	RNA_BINDING		236	0.0943089	1.62058	0.0531496	0.096746	1	10334	tags=74%, list=64%, signal=204%
CYTOSOL	CYTOSOL		192	0.0994421	1.61933	0.0287908	0.0970905	1	10703	tags=77%, list=67%, signal=227%
REGULATION_OF_MITOSIS	REGULATION_OF_MITOSIS		39	0.213303	1.61851	0.031185	0.0971438	1	2755	tags=38%, list=17%, signal=46%
LEUKOCYTE_MIGRATION	LEUKOCYTE_MIGRATION		15	0.343747	1.61729	0.0388548	0.0975019	1	7322	tags=80%, list=46%, signal=147%
PROTEIN_SECRETION	PROTEIN_SECRETION		30	0.245025	1.61546	0.0282828	0.0979247	1	2492	tags=40%, list=16%, signal=47%
CONTRACTILE_FIBER_PART	CONTRACTILE_FIBER_PART		22	0.28369	1.61174	0.0414079	0.0994665	1	9307	tags=86%, list=58%, signal=205%
VIRAL_GENOME_REPLICATION	VIRAL_GENOME_REPLICATION		18	0.318069	1.61027	0.0464646	0.0999842	1	7378	tags=78%, list=46%, signal=144%
CELLULAR_DEFENSE_RESPONSE	CELLULAR_DEFENSE_RESPONSE		45	0.204473	1.61017	0.0448065	0.0997379	1	2075	tags=33%, list=13%, signal=38%
NEGATIVE_REGULATION_OF_METABOLIC_PROCESS	NEGATIVE_REGULATION_OF_METABOLIC_PROCESS		250	0.0891497	1.61002	0.040568	0.0995453	1	9113	tags=66%, list=57%, signal=150%
NUCLEOTIDE_METABOLIC_PROCESS	NUCLEOTIDE_METABOLIC_PROCESS		38	0.215452	1.6052	0.0296443	0.101582	1	9636	tags=82%, list=60%, signal=204%
ENDOMEMBRANE_SYSTEM	ENDOMEMBRANE_SYSTEM		213	0.0960054	1.60347	0.0462777	0.102014	1	11356	tags=80%, list=71%, signal=271%
REGULATION_OF_G_PROTEIN_COUPLED_RECEPTOR_PROTEIN_SIGNALING_PATHWAY	REGULATION_OF_G_PROTEIN_COUPLED_RECEPTOR_PROTEIN_SIGNALING_PATHWAY		23	0.278675	1.60048	0.0368098	0.103199	1	8088	tags=78%, list=50%, signal=158%
SPINDLE_POLE	SPINDLE_POLE		18	0.313068	1.59971	0.0385356	0.103248	1	5676	tags=67%, list=35%, signal=103%
CYTOPLASM_ORGANIZATION_AND_BIOGENESIS	CYTOPLASM_ORGANIZATION_AND_BIOGENESIS		15	0.342183	1.59857	0.0359281	0.10343	1	3070	tags=53%, list=19%, signal=66%
LIGASE_ACTIVITY	LIGASE_ACTIVITY		95	0.138925	1.59837	0.0336634	0.103257	1	11797	tags=87%, list=74%, signal=328%
POSITIVE_REGULATION_OF_CELLULAR_COMPONENT_ORGANIZATION_AND_BIOGENESIS	POSITIVE_REGULATION_OF_CELLULAR_COMPONENT_ORGANIZATION_AND_BIOGENESIS		34	0.232159	1.59818	0.0510806	0.103058	1	5718	tags=59%, list=36%, signal=91%
REGULATION_OF_NEUROTRANSMITTER_LEVELS	REGULATION_OF_NEUROTRANSMITTER_LEVELS		22	0.283928	1.5972	0.0614754	0.103206	1	6387	tags=68%, list=40%, signal=113%
RESPONSE_TO_BIOTIC_STIMULUS	RESPONSE_TO_BIOTIC_STIMULUS		103	0.132033	1.59363	0.0309278	0.104836	1	6148	tags=51%, list=38%, signal=83%
RESPONSE_TO_OXIDATIVE_STRESS	RESPONSE_TO_OXIDATIVE_STRESS		43	0.205739	1.59358	0.042065	0.104548	1	8644	tags=74%, list=54%, signal=161%
REGULATION_OF_I_KAPPAB_KINASE_NF_KAPPAB_CASCADE	REGULATION_OF_I_KAPPAB_KINASE_NF_KAPPAB_CASCADE		87	0.1443	1.59089	0.0414201	0.10566	1	10049	tags=77%, list=63%, signal=205%
COFACTOR_METABOLIC_PROCESS	COFACTOR_METABOLIC_PROCESS		49	0.19475	1.59055	0.0376569	0.105546	1	9978	tags=82%, list=62%, signal=215%
PHOSPHOTRANSFERASE_ACTIVITY_PHOSPHATE_GROUP_AS_ACCEPTOR	PHOSPHOTRANSFERASE_ACTIVITY_PHOSPHATE_GROUP_AS_ACCEPTOR		16	0.326964	1.58514	0.0635838	0.107978	1	3782	tags=56%, list=24%, signal=74%
NEGATIVE_REGULATION_OF_NUCLEOBASENUCLEOSIDENUCLEOTIDE_AND_NUCLEIC_ACID_METABOLIC_PROCESS	NEGATIVE_REGULATION_OF_NUCLEOBASENUCLEOSIDENUCLEOTIDE_AND_NUCLEIC_ACID_METABOLIC_PROCESS		200	0.0979819	1.58378	0.0407767	0.108442	1	9113	tags=67%, list=57%, signal=152%
CELLULAR_RESPIRATION	CELLULAR_RESPIRATION		17	0.319972	1.57882	0.0532319	0.110762	1	8081	tags=82%, list=50%, signal=166%
ATP_DEPENDENT_RNA_HELICASE_ACTIVITY	ATP_DEPENDENT_RNA_HELICASE_ACTIVITY		16	0.325415	1.57675	0.0585859	0.111449	1	8819	tags=88%, list=55%, signal=194%
NUCLEAR_BODY	NUCLEAR_BODY		32	0.227891	1.57565	0.0474383	0.111639	1	2867	tags=41%, list=18%, signal=49%
ACTIVATION_OF_IMMUNE_RESPONSE	ACTIVATION_OF_IMMUNE_RESPONSE		16	0.324416	1.57329	0.0501002	0.112537	1	8835	tags=88%, list=55%, signal=195%
MESODERM_DEVELOPMENT	MESODERM_DEVELOPMENT		22	0.281601	1.56358	0.0574257	0.117524	1	2050	tags=41%, list=13%, signal=47%
MICROBODY	MICROBODY		47	0.190265	1.56275	0.0443548	0.117656	1	11289	tags=89%, list=70%, signal=301%
CYTOKINESIS	CYTOKINESIS		15	0.338297	1.55932	0.0492813	0.119231	1	2063	tags=47%, list=13%, signal=54%
BIOSYNTHETIC_PROCESS	BIOSYNTHETIC_PROCESS		441	0.0641482	1.5567	0.054	0.120217	1	11946	tags=81%, list=74%, signal=308%
CATION_TRANSMEMBRANE_TRANSPORTER_ACTIVITY	CATION_TRANSMEMBRANE_TRANSPORTER_ACTIVITY		204	0.0944078	1.55625	0.0569745	0.120151	1	12263	tags=86%, list=76%, signal=360%
OXIDOREDUCTASE_ACTIVITY_ACTING_ON_THE_CH_CH_GROUP_OF_DONORS	OXIDOREDUCTASE_ACTIVITY_ACTING_ON_THE_CH_CH_GROUP_OF_DONORS		22	0.279561	1.55567	0.0688172	0.120149	1	7186	tags=73%, list=45%, signal=132%
INORGANIC_CATION_TRANSMEMBRANE_TRANSPORTER_ACTIVITY	INORGANIC_CATION_TRANSMEMBRANE_TRANSPORTER_ACTIVITY		55	0.181441	1.55557	0.0596708	0.119866	1	12263	tags=95%, list=76%, signal=400%
ATP_BINDING	ATP_BINDING		148	0.109803	1.55526	0.0554415	0.119717	1	10175	tags=74%, list=63%, signal=201%
MOTOR_ACTIVITY	MOTOR_ACTIVITY		27	0.254302	1.55479	0.0647059	0.1197	1	10184	tags=89%, list=63%, signal=243%
REGULATION_OF_DNA_BINDING	REGULATION_OF_DNA_BINDING		43	0.194549	1.55286	0.0528455	0.120324	1	8450	tags=72%, list=53%, signal=152%
ATPASE_ACTIVITY_COUPLED_TO_TRANSMEMBRANE_MOVEMENT_OF_IONS_PHOSPHORYLATIVE_MECHANISM	ATPASE_ACTIVITY_COUPLED_TO_TRANSMEMBRANE_MOVEMENT_OF_IONS_PHOSPHORYLATIVE_MECHANISM		20	0.290845	1.55134	0.0610526	0.120918	1	10577	tags=95%, list=66%, signal=279%
DNA_PACKAGING	DNA_PACKAGING		33	0.224626	1.55041	0.045098	0.121113	1	2236	tags=36%, list=14%, signal=42%
NUCLEOPLASM	NUCLEOPLASM		266	0.0823436	1.55002	0.0628684	0.12099	1	10639	tags=74%, list=66%, signal=217%
PEROXISOME	PEROXISOME		47	0.190265	1.54636	0.0579151	0.122641	1	11289	tags=89%, list=70%, signal=301%
SPLICEOSOME	SPLICEOSOME		47	0.191171	1.54425	0.0580271	0.123494	1	10592	tags=85%, list=66%, signal=250%
PROTON_TRANSPORTING_TWO_SECTOR_ATPASE_COMPLEX	PROTON_TRANSPORTING_TWO_SECTOR_ATPASE_COMPLEX		15	0.332406	1.54372	0.0644491	0.123537	1	8573	tags=87%, list=53%, signal=186%
REGULATION_OF_PROTEIN_IMPORT_INTO_NUCLEUS	REGULATION_OF_PROTEIN_IMPORT_INTO_NUCLEUS		16	0.317941	1.54295	0.0570342	0.123608	1	4929	tags=63%, list=31%, signal=90%
REGULATION_OF_MAP_KINASE_ACTIVITY	REGULATION_OF_MAP_KINASE_ACTIVITY		63	0.163434	1.53777	0.0699029	0.126102	1	9099	tags=73%, list=57%, signal=168%
ENZYME_BINDING	ENZYME_BINDING		171	0.100533	1.53644	0.055794	0.126647	1	9284	tags=68%, list=58%, signal=159%
CELL_CORTEX_PART	CELL_CORTEX_PART		24	0.264903	1.53564	0.046729	0.126793	1	10459	tags=92%, list=65%, signal=263%
POSITIVE_REGULATION_OF_I_KAPPAB_KINASE_NF_KAPPAB_CASCADE	POSITIVE_REGULATION_OF_I_KAPPAB_KINASE_NF_KAPPAB_CASCADE		82	0.142423	1.53267	0.0633397	0.128261	1	10049	tags=77%, list=63%, signal=205%
CATION_TRANSPORT	CATION_TRANSPORT		138	0.109278	1.52734	0.0570265	0.131081	1	12557	tags=89%, list=78%, signal=407%
STRIATED_MUSCLE_DEVELOPMENT	STRIATED_MUSCLE_DEVELOPMENT		39	0.204186	1.52629	0.0516252	0.131468	1	11126	tags=90%, list=69%, signal=292%
DOUBLE_STRANDED_RNA_BINDING	DOUBLE_STRANDED_RNA_BINDING		17	0.302595	1.52588	0.0665323	0.131379	1	5529	tags=65%, list=34%, signal=99%
CELL_PROJECTION	CELL_PROJECTION		103	0.127182	1.52297	0.0826772	0.13268	1	5291	tags=46%, list=33%, signal=68%
INDUCTION_OF_APOPTOSIS_BY_INTRACELLULAR_SIGNALS	INDUCTION_OF_APOPTOSIS_BY_INTRACELLULAR_SIGNALS		22	0.268087	1.52243	0.0682261	0.132657	1	11015	tags=95%, list=69%, signal=304%
NITROGEN_COMPOUND_BIOSYNTHETIC_PROCESS	NITROGEN_COMPOUND_BIOSYNTHETIC_PROCESS		24	0.260485	1.52075	0.0685484	0.133346	1	6520	tags=67%, list=41%, signal=112%
COENZYME_BINDING	COENZYME_BINDING		15	0.323153	1.51429	0.0528455	0.136784	1	7652	tags=80%, list=48%, signal=153%
MONOVALENT_INORGANIC_CATION_TRANSPORT	MONOVALENT_INORGANIC_CATION_TRANSPORT		87	0.140137	1.51259	0.0720165	0.137524	1	6797	tags=56%, list=42%, signal=97%
INTERLEUKIN_BINDING	INTERLEUKIN_BINDING		25	0.252969	1.50969	0.0636943	0.138974	1	1722	tags=36%, list=11%, signal=40%
SULFUR_METABOLIC_PROCESS	SULFUR_METABOLIC_PROCESS		35	0.214628	1.50553	0.0743802	0.14124	1	7104	tags=66%, list=44%, signal=118%
CARBON_OXYGEN_LYASE_ACTIVITY	CARBON_OXYGEN_LYASE_ACTIVITY		31	0.23023	1.50499	0.0603622	0.141151	1	7696	tags=71%, list=48%, signal=136%
OXIDOREDUCTASE_ACTIVITY_ACTING_ON_NADH_OR_NADPH	OXIDOREDUCTASE_ACTIVITY_ACTING_ON_NADH_OR_NADPH		23	0.266809	1.50456	0.0697211	0.141015	1	6186	tags=65%, list=39%, signal=106%
TRANSLATION_INITIATION_FACTOR_ACTIVITY	TRANSLATION_INITIATION_FACTOR_ACTIVITY		22	0.261713	1.50204	0.0745968	0.142273	1	9659	tags=86%, list=60%, signal=217%
HYDROLASE_ACTIVITY_ACTING_ON_ESTER_BONDS	HYDROLASE_ACTIVITY_ACTING_ON_ESTER_BONDS		249	0.0818031	1.50168	0.0808081	0.142113	1	7532	tags=55%, list=47%, signal=102%
REGULATION_OF_INTRACELLULAR_TRANSPORT	REGULATION_OF_INTRACELLULAR_TRANSPORT		25	0.243964	1.49887	0.0747475	0.143638	1	5074	tags=56%, list=32%, signal=82%
RECEPTOR_SIGNALING_PROTEIN_ACTIVITY	RECEPTOR_SIGNALING_PROTEIN_ACTIVITY		81	0.142799	1.49837	0.0674603	0.14369	1	10393	tags=79%, list=65%, signal=223%
REGULATION_OF_MULTICELLULAR_ORGANISMAL_PROCESS	REGULATION_OF_MULTICELLULAR_ORGANISMAL_PROCESS		138	0.108843	1.49707	0.077381	0.144107	1	11053	tags=80%, list=69%, signal=254%
DENDRITE	DENDRITE		16	0.306618	1.49696	0.0583501	0.143834	1	4108	tags=56%, list=26%, signal=76%
ORGANIC_ACID_TRANSPORT	ORGANIC_ACID_TRANSPORT		41	0.201501	1.49267	0.0631365	0.146109	1	12032	tags=95%, list=75%, signal=380%
NEGATIVE_REGULATION_OF_CELL_CYCLE	NEGATIVE_REGULATION_OF_CELL_CYCLE		73	0.146531	1.48907	0.0708661	0.148172	1	3372	tags=36%, list=21%, signal=45%
AMINO_ACID_TRANSMEMBRANE_TRANSPORTER_ACTIVITY	AMINO_ACID_TRANSMEMBRANE_TRANSPORTER_ACTIVITY		28	0.233737	1.48399	0.0742857	0.151137	1	11150	tags=93%, list=70%, signal=304%
PROTEASOME_COMPLEX	PROTEASOME_COMPLEX		23	0.262216	1.4819	0.0709812	0.15199	1	11141	tags=96%, list=69%, signal=313%
TRANSPORT_VESICLE	TRANSPORT_VESICLE		31	0.225954	1.48088	0.078	0.152211	1	9834	tags=84%, list=61%, signal=216%
CELLULAR_LIPID_CATABOLIC_PROCESS	CELLULAR_LIPID_CATABOLIC_PROCESS		32	0.22228	1.4805	0.083503	0.152073	1	7969	tags=72%, list=50%, signal=143%
REGULATION_OF_CYTOSKELETON_ORGANIZATION_AND_BIOGENESIS	REGULATION_OF_CYTOSKELETON_ORGANIZATION_AND_BIOGENESIS		29	0.232678	1.47974	0.0826923	0.152182	1	5676	tags=59%, list=35%, signal=91%
CHROMATIN_BINDING	CHROMATIN_BINDING		30	0.227986	1.47724	0.06639	0.15361	1	9715	tags=83%, list=61%, signal=211%
RIBOSOME	RIBOSOME		38	0.20027	1.47465	0.0872211	0.154937	1	10301	tags=84%, list=64%, signal=235%
NEGATIVE_REGULATION_OF_TRANSPORT	NEGATIVE_REGULATION_OF_TRANSPORT		19	0.278708	1.4729	0.0782779	0.155757	1	5664	tags=63%, list=35%, signal=98%
POSITIVE_REGULATION_OF_PROTEIN_METABOLIC_PROCESS	POSITIVE_REGULATION_OF_PROTEIN_METABOLIC_PROCESS		71	0.150341	1.47131	0.0842697	0.156444	1	5279	tags=48%, list=33%, signal=71%
EXOPEPTIDASE_ACTIVITY	EXOPEPTIDASE_ACTIVITY		30	0.231014	1.46666	0.0724346	0.159094	1	7528	tags=70%, list=47%, signal=132%
VOLTAGE_GATED_CHANNEL_ACTIVITY	VOLTAGE_GATED_CHANNEL_ACTIVITY		72	0.146259	1.46581	0.0784708	0.159326	1	6797	tags=57%, list=42%, signal=98%
REGULATION_OF_RESPONSE_TO_EXTERNAL_STIMULUS	REGULATION_OF_RESPONSE_TO_EXTERNAL_STIMULUS		15	0.31591	1.46577	0.0794574	0.158956	1	3491	tags=53%, list=22%, signal=68%
MITOCHONDRIAL_LUMEN	MITOCHONDRIAL_LUMEN		45	0.180419	1.46112	0.072549	0.161535	1	10301	tags=82%, list=64%, signal=229%
POSITIVE_REGULATION_OF_CELLULAR_PROTEIN_METABOLIC_PROCESS	POSITIVE_REGULATION_OF_CELLULAR_PROTEIN_METABOLIC_PROCESS		69	0.149707	1.45833	0.0901804	0.163095	1	5279	tags=48%, list=33%, signal=71%
BASAL_LAMINA	BASAL_LAMINA		20	0.265466	1.45483	0.0693277	0.165061	1	3766	tags=50%, list=23%, signal=65%
CYTOKINE_AND_CHEMOKINE_MEDIATED_SIGNALING_PATHWAY	CYTOKINE_AND_CHEMOKINE_MEDIATED_SIGNALING_PATHWAY		20	0.267457	1.454	0.0947776	0.16526	1	5338	tags=60%, list=33%, signal=90%
CYTOSKELETON_DEPENDENT_INTRACELLULAR_TRANSPORT	CYTOSKELETON_DEPENDENT_INTRACELLULAR_TRANSPORT		25	0.245902	1.45196	0.103175	0.166412	1	10817	tags=92%, list=67%, signal=282%
VIRAL_REPRODUCTIVE_PROCESS	VIRAL_REPRODUCTIVE_PROCESS		32	0.221391	1.45137	0.0982987	0.1664	1	7482	tags=69%, list=47%, signal=129%
NEGATIVE_REGULATION_OF_DNA_METABOLIC_PROCESS	NEGATIVE_REGULATION_OF_DNA_METABOLIC_PROCESS		18	0.277292	1.4513	0.0787879	0.166053	1	3576	tags=50%, list=22%, signal=64%
HYDROLASE_ACTIVITY_ACTING_ON_CARBON_NITROGEN_NOT_PEPTIDEBONDS	HYDROLASE_ACTIVITY_ACTING_ON_CARBON_NITROGEN_NOT_PEPTIDEBONDS		43	0.188485	1.44765	0.0968379	0.168243	1	8547	tags=72%, list=53%, signal=154%
SH2_DOMAIN_BINDING	SH2_DOMAIN_BINDING		15	0.309203	1.44693	0.0802348	0.168368	1	5737	tags=67%, list=36%, signal=104%
CELLULAR_BIOSYNTHETIC_PROCESS	CELLULAR_BIOSYNTHETIC_PROCESS		298	0.0719003	1.4455	0.0831643	0.169094	1	11946	tags=82%, list=74%, signal=314%
CYTOKINE_SECRETION	CYTOKINE_SECRETION		16	0.298364	1.44295	0.0759754	0.170341	1	8250	tags=81%, list=51%, signal=167%
HELICASE_ACTIVITY	HELICASE_ACTIVITY		50	0.173986	1.43848	0.0912698	0.173171	1	9086	tags=74%, list=57%, signal=170%
MITOCHONDRIAL_MATRIX	MITOCHONDRIAL_MATRIX		45	0.180419	1.43716	0.0972763	0.173621	1	10301	tags=82%, list=64%, signal=229%
REGULATION_OF_MUSCLE_CONTRACTION	REGULATION_OF_MUSCLE_CONTRACTION		17	0.283581	1.43166	0.0783133	0.177472	1	10551	tags=94%, list=66%, signal=275%
ACTIN_POLYMERIZATION_AND_OR_DEPOLYMERIZATION	ACTIN_POLYMERIZATION_AND_OR_DEPOLYMERIZATION		23	0.251194	1.43119	0.0959184	0.177371	1	2252	tags=39%, list=14%, signal=45%
TRANSFERASE_ACTIVITY_TRANSFERRING_SULFUR_CONTAINING_GROUPS	TRANSFERASE_ACTIVITY_TRANSFERRING_SULFUR_CONTAINING_GROUPS		30	0.219839	1.43074	0.0831722	0.177317	1	6103	tags=60%, list=38%, signal=97%
VOLTAGE_GATED_CALCIUM_CHANNEL_ACTIVITY	VOLTAGE_GATED_CALCIUM_CHANNEL_ACTIVITY		18	0.28256	1.43064	0.0934394	0.176981	1	9729	tags=89%, list=61%, signal=226%
IMMUNE_EFFECTOR_PROCESS	IMMUNE_EFFECTOR_PROCESS		31	0.213905	1.42513	0.0969072	0.180866	1	4853	tags=52%, list=30%, signal=74%
REGULATION_OF_CELLULAR_COMPONENT_ORGANIZATION_AND_BIOGENESIS	REGULATION_OF_CELLULAR_COMPONENT_ORGANIZATION_AND_BIOGENESIS		118	0.111495	1.41871	0.118474	0.185496	1	5156	tags=43%, list=32%, signal=63%
TIGHT_JUNCTION	TIGHT_JUNCTION		29	0.219419	1.41737	0.111954	0.186051	1	3676	tags=45%, list=23%, signal=58%
LEUKOCYTE_ACTIVATION	LEUKOCYTE_ACTIVATION		65	0.147229	1.41576	0.108911	0.186933	1	2829	tags=32%, list=18%, signal=39%
APICAL_JUNCTION_COMPLEX	APICAL_JUNCTION_COMPLEX		32	0.208663	1.41453	0.0901639	0.187296	1	3676	tags=44%, list=23%, signal=57%
CHROMATIN	CHROMATIN		33	0.208393	1.41368	0.0938166	0.187499	1	5412	tags=55%, list=34%, signal=82%
RNA_SPLICINGVIA_TRANSESTERIFICATION_REACTIONS	RNA_SPLICINGVIA_TRANSESTERIFICATION_REACTIONS		33	0.210786	1.41296	0.0861723	0.187667	1	10234	tags=85%, list=64%, signal=234%
ENERGY_DERIVATION_BY_OXIDATION_OF_ORGANIC_COMPOUNDS	ENERGY_DERIVATION_BY_OXIDATION_OF_ORGANIC_COMPOUNDS		34	0.202415	1.41023	0.0836653	0.18949	1	8081	tags=71%, list=50%, signal=142%
APICOLATERAL_PLASMA_MEMBRANE	APICOLATERAL_PLASMA_MEMBRANE		32	0.208663	1.40872	0.093361	0.190233	1	3676	tags=44%, list=23%, signal=57%
ELECTRON_TRANSPORT_GO_0006118	ELECTRON_TRANSPORT_GO_0006118		48	0.173817	1.40786	0.103734	0.190582	1	5239	tags=50%, list=33%, signal=74%
EPIDERMAL_GROWTH_FACTOR_RECEPTOR_SIGNALING_PATHWAY	EPIDERMAL_GROWTH_FACTOR_RECEPTOR_SIGNALING_PATHWAY		21	0.254273	1.40516	0.12	0.192366	1	8910	tags=81%, list=56%, signal=182%
GUANYL_NUCLEOTIDE_EXCHANGE_FACTOR_ACTIVITY	GUANYL_NUCLEOTIDE_EXCHANGE_FACTOR_ACTIVITY		45	0.17888	1.40458	0.108434	0.192387	1	13177	tags=100%, list=82%, signal=559%
PORE_COMPLEX	PORE_COMPLEX		32	0.213192	1.40259	0.104034	0.193565	1	11623	tags=94%, list=72%, signal=340%
NUCLEAR_PORE	NUCLEAR_PORE		30	0.208991	1.40239	0.104167	0.193293	1	11623	tags=93%, list=72%, signal=338%
GOLGI_APPARATUS	GOLGI_APPARATUS		217	0.0808417	1.40121	0.122371	0.193793	1	10472	tags=73%, list=65%, signal=208%
METAL_ION_TRANSPORT	METAL_ION_TRANSPORT		111	0.113085	1.40072	0.11157	0.193755	1	7012	tags=55%, list=44%, signal=97%
NUCLEAR_MEMBRANE	NUCLEAR_MEMBRANE		48	0.17223	1.39965	0.105263	0.19418	1	11279	tags=88%, list=70%, signal=294%
CELL_ACTIVATION	CELL_ACTIVATION		72	0.143644	1.39788	0.116505	0.195193	1	2829	tags=32%, list=18%, signal=39%
RESPONSE_TO_NUTRIENT_LEVELS	RESPONSE_TO_NUTRIENT_LEVELS		29	0.220961	1.39487	0.127745	0.197174	1	9182	tags=79%, list=57%, signal=185%
NUCLEOCYTOPLASMIC_TRANSPORT	NUCLEOCYTOPLASMIC_TRANSPORT		83	0.13004	1.38847	0.116667	0.202066	1	5074	tags=45%, list=32%, signal=65%
POSITIVE_REGULATION_OF_MULTICELLULAR_ORGANISMAL_PROCESS	POSITIVE_REGULATION_OF_MULTICELLULAR_ORGANISMAL_PROCESS		62	0.15022	1.3874	0.107632	0.202406	1	11051	tags=84%, list=69%, signal=269%
CYSTEINE_TYPE_ENDOPEPTIDASE_ACTIVITY	CYSTEINE_TYPE_ENDOPEPTIDASE_ACTIVITY		36	0.198706	1.38389	0.102249	0.20481	1	11076	tags=89%, list=69%, signal=287%
INTRAMOLECULAR_OXIDOREDUCTASE_ACTIVITY	INTRAMOLECULAR_OXIDOREDUCTASE_ACTIVITY		19	0.263486	1.3829	0.106212	0.205339	1	6752	tags=68%, list=42%, signal=118%
CELLULAR_RESPONSE_TO_STIMULUS	CELLULAR_RESPONSE_TO_STIMULUS		19	0.26646	1.38285	0.130785	0.204922	1	10081	tags=89%, list=63%, signal=241%
EMBRYONIC_MORPHOGENESIS	EMBRYONIC_MORPHOGENESIS		17	0.283206	1.38273	0.119923	0.204571	1	10557	tags=94%, list=66%, signal=275%
RNA_DEPENDENT_ATPASE_ACTIVITY	RNA_DEPENDENT_ATPASE_ACTIVITY		17	0.276726	1.3778	0.112426	0.208304	1	5000	tags=59%, list=31%, signal=85%
SECRETION_BY_CELL	SECRETION_BY_CELL		110	0.112712	1.37708	0.108481	0.208435	1	10889	tags=79%, list=68%, signal=245%
NUCLEOBASENUCLEOSIDENUCLEOTIDE_KINASE_ACTIVITY	NUCLEOBASENUCLEOSIDENUCLEOTIDE_KINASE_ACTIVITY		23	0.246908	1.37701	0.0938124	0.208028	1	3018	tags=43%, list=19%, signal=53%
FATTY_ACID_METABOLIC_PROCESS	FATTY_ACID_METABOLIC_PROCESS		60	0.152087	1.36718	0.11609	0.215924	1	10400	tags=80%, list=65%, signal=227%
REGULATION_OF_DNA_METABOLIC_PROCESS	REGULATION_OF_DNA_METABOLIC_PROCESS		43	0.17867	1.36514	0.127016	0.217247	1	10942	tags=86%, list=68%, signal=270%
SPINDLE_MICROTUBULE	SPINDLE_MICROTUBULE		16	0.289767	1.36491	0.141176	0.21694	1	4378	tags=56%, list=27%, signal=77%
RECEPTOR_COMPLEX	RECEPTOR_COMPLEX		53	0.158503	1.35877	0.117188	0.221893	1	3215	tags=36%, list=20%, signal=45%
MITOCHONDRIAL_ENVELOPE	MITOCHONDRIAL_ENVELOPE		91	0.120419	1.35871	0.126143	0.221481	1	10240	tags=76%, list=64%, signal=209%
INTEGRIN_COMPLEX	INTEGRIN_COMPLEX		18	0.269244	1.35825	0.128364	0.221406	1	4596	tags=56%, list=29%, signal=78%
CHEMICAL_HOMEOSTASIS	CHEMICAL_HOMEOSTASIS		142	0.096773	1.35562	0.141667	0.223316	1	6706	tags=51%, list=42%, signal=88%
VOLTAGE_GATED_POTASSIUM_CHANNEL_COMPLEX	VOLTAGE_GATED_POTASSIUM_CHANNEL_COMPLEX		38	0.181852	1.35323	0.117988	0.224963	1	6797	tags=61%, list=42%, signal=105%
RIBONUCLEOPROTEIN_COMPLEX_BIOGENESIS_AND_ASSEMBLY	RIBONUCLEOPROTEIN_COMPLEX_BIOGENESIS_AND_ASSEMBLY		79	0.130744	1.35157	0.128655	0.225959	1	11312	tags=84%, list=71%, signal=282%
BRAIN_DEVELOPMENT	BRAIN_DEVELOPMENT		50	0.159664	1.34971	0.112735	0.227257	1	9315	tags=74%, list=58%, signal=176%
DNA_DAMAGE_RESPONSESIGNAL_TRANSDUCTION	DNA_DAMAGE_RESPONSESIGNAL_TRANSDUCTION		31	0.2047	1.34803	0.128968	0.2283	1	11209	tags=90%, list=70%, signal=299%
VOLTAGE_GATED_CALCIUM_CHANNEL_COMPLEX	VOLTAGE_GATED_CALCIUM_CHANNEL_COMPLEX		15	0.281619	1.34749	0.120083	0.228276	1	6179	tags=67%, list=39%, signal=108%
LIPID_METABOLIC_PROCESS	LIPID_METABOLIC_PROCESS		305	0.0674921	1.3454	0.102204	0.229733	1	8876	tags=62%, list=55%, signal=136%
ANTIOXIDANT_ACTIVITY	ANTIOXIDANT_ACTIVITY		17	0.270734	1.33915	0.126233	0.235111	1	5096	tags=59%, list=32%, signal=86%
VIRAL_INFECTIOUS_CYCLE	VIRAL_INFECTIOUS_CYCLE		28	0.212392	1.33905	0.143149	0.234707	1	7482	tags=68%, list=47%, signal=127%
RIBONUCLEASE_ACTIVITY	RIBONUCLEASE_ACTIVITY		22	0.232466	1.33799	0.133733	0.235226	1	2837	tags=41%, list=18%, signal=50%
NUCLEAR_TRANSPORT	NUCLEAR_TRANSPORT		84	0.124713	1.33644	0.143145	0.236092	1	5074	tags=44%, list=32%, signal=64%
GLYCOSAMINOGLYCAN_BINDING	GLYCOSAMINOGLYCAN_BINDING		32	0.200789	1.33598	0.138593	0.236027	1	8313	tags=72%, list=52%, signal=149%
MULTI_ORGANISM_PROCESS	MULTI_ORGANISM_PROCESS		136	0.0978529	1.3348	0.140684	0.236464	1	3514	tags=32%, list=22%, signal=40%
SULFUR_COMPOUND_BIOSYNTHETIC_PROCESS	SULFUR_COMPOUND_BIOSYNTHETIC_PROCESS		17	0.265925	1.33126	0.149068	0.239163	1	7060	tags=71%, list=44%, signal=126%
RESPONSE_TO_HORMONE_STIMULUS	RESPONSE_TO_HORMONE_STIMULUS		31	0.202205	1.32959	0.13843	0.240091	1	8662	tags=74%, list=54%, signal=161%
DEVELOPMENTAL_MATURATION	DEVELOPMENTAL_MATURATION		18	0.260963	1.3292	0.148594	0.239916	1	10075	tags=89%, list=63%, signal=239%
GTPASE_BINDING	GTPASE_BINDING		34	0.19094	1.32918	0.139434	0.239437	1	12982	tags=100%, list=81%, signal=524%
VIRAL_REPRODUCTION	VIRAL_REPRODUCTION		37	0.182519	1.3289	0.141732	0.239168	1	7482	tags=65%, list=47%, signal=121%
POSITIVE_REGULATION_OF_CYTOKINE_BIOSYNTHETIC_PROCESS	POSITIVE_REGULATION_OF_CYTOKINE_BIOSYNTHETIC_PROCESS		24	0.229488	1.32415	0.131737	0.243131	1	8353	tags=75%, list=52%, signal=156%
REGULATION_OF_RESPONSE_TO_STIMULUS	REGULATION_OF_RESPONSE_TO_STIMULUS		53	0.157893	1.32343	0.141988	0.243317	1	3830	tags=40%, list=24%, signal=52%
NEGATIVE_REGULATION_OF_TRANSFERASE_ACTIVITY	NEGATIVE_REGULATION_OF_TRANSFERASE_ACTIVITY		31	0.19728	1.3231	0.141921	0.243071	1	10293	tags=84%, list=64%, signal=234%
NEURON_PROJECTION	NEURON_PROJECTION		20	0.244116	1.32305	0.137525	0.242619	1	4108	tags=50%, list=26%, signal=67%
CORTICAL_CYTOSKELETON	CORTICAL_CYTOSKELETON		20	0.248149	1.3218	0.151697	0.243331	1	10459	tags=90%, list=65%, signal=258%
DOUBLE_STRANDED_DNA_BINDING	DOUBLE_STRANDED_DNA_BINDING		29	0.212908	1.32152	0.148676	0.243093	1	9864	tags=83%, list=62%, signal=215%
POSITIVE_REGULATION_OF_JNK_ACTIVITY	POSITIVE_REGULATION_OF_JNK_ACTIVITY		16	0.277152	1.32037	0.14881	0.243621	1	6585	tags=69%, list=41%, signal=117%
APOPTOTIC_PROGRAM	APOPTOTIC_PROGRAM		51	0.158758	1.31962	0.149194	0.243871	1	6581	tags=57%, list=41%, signal=96%
POSITIVE_REGULATION_OF_DNA_BINDING	POSITIVE_REGULATION_OF_DNA_BINDING		24	0.223431	1.31912	0.145455	0.243857	1	8450	tags=75%, list=53%, signal=158%
SMALL_GTPASE_BINDING	SMALL_GTPASE_BINDING		33	0.190928	1.31712	0.150943	0.245228	1	12982	tags=100%, list=81%, signal=524%
BEHAVIOR	BEHAVIOR		139	0.0974196	1.31182	0.139738	0.249905	1	6758	tags=52%, list=42%, signal=89%
PROTEOLYSIS	PROTEOLYSIS		180	0.0864322	1.31072	0.154143	0.250463	1	11905	tags=83%, list=74%, signal=318%
MITOTIC_CELL_CYCLE_CHECKPOINT	MITOTIC_CELL_CYCLE_CHECKPOINT		21	0.236323	1.31015	0.146881	0.250468	1	7670	tags=71%, list=48%, signal=137%
OXIDOREDUCTASE_ACTIVITY_ACTING_ON_CH_OH_GROUP_OF_DONORS	OXIDOREDUCTASE_ACTIVITY_ACTING_ON_CH_OH_GROUP_OF_DONORS		61	0.140212	1.30281	0.153119	0.257085	1	8539	tags=67%, list=53%, signal=143%
CALCIUM_INDEPENDENT_CELL_CELL_ADHESION	CALCIUM_INDEPENDENT_CELL_CELL_ADHESION		20	0.244869	1.30083	0.154135	0.258575	1	3294	tags=45%, list=21%, signal=57%
RESPONSE_TO_EXTRACELLULAR_STIMULUS	RESPONSE_TO_EXTRACELLULAR_STIMULUS		33	0.185415	1.29604	0.156425	0.262797	1	9182	tags=76%, list=57%, signal=177%
POSITIVE_REGULATION_OF_BINDING	POSITIVE_REGULATION_OF_BINDING		26	0.217741	1.29393	0.169133	0.26441	1	8850	tags=77%, list=55%, signal=171%
LAMELLIPODIUM	LAMELLIPODIUM		24	0.219713	1.29271	0.195426	0.265119	1	11851	tags=96%, list=74%, signal=366%
PROTEIN_HOMOOLIGOMERIZATION	PROTEIN_HOMOOLIGOMERIZATION		22	0.224994	1.29134	0.178499	0.26597	1	8060	tags=73%, list=50%, signal=146%
ER_GOLGI_INTERMEDIATE_COMPARTMENT	ER_GOLGI_INTERMEDIATE_COMPARTMENT		24	0.215891	1.28784	0.159136	0.268976	1	4561	tags=50%, list=28%, signal=70%
CELLULAR_CATION_HOMEOSTASIS	CELLULAR_CATION_HOMEOSTASIS		98	0.111087	1.28695	0.156371	0.269326	1	6084	tags=49%, list=38%, signal=78%
COATED_VESICLE_MEMBRANE	COATED_VESICLE_MEMBRANE		16	0.260571	1.28654	0.162272	0.26925	1	9858	tags=88%, list=61%, signal=227%
RECEPTOR_SIGNALING_PROTEIN_SERINE_THREONINE_KINASE_ACTIVITY	RECEPTOR_SIGNALING_PROTEIN_SERINE_THREONINE_KINASE_ACTIVITY		33	0.189173	1.28295	0.182353	0.272399	1	11552	tags=91%, list=72%, signal=324%
RESPONSE_TO_ENDOGENOUS_STIMULUS	RESPONSE_TO_ENDOGENOUS_STIMULUS		188	0.0816805	1.28249	0.177515	0.27231	1	8686	tags=62%, list=54%, signal=134%
REGULATION_OF_TRANSCRIPTION_FACTOR_ACTIVITY	REGULATION_OF_TRANSCRIPTION_FACTOR_ACTIVITY		37	0.176206	1.28134	0.180361	0.272925	1	8450	tags=70%, list=53%, signal=148%
METAL_ION_TRANSMEMBRANE_TRANSPORTER_ACTIVITY	METAL_ION_TRANSMEMBRANE_TRANSPORTER_ACTIVITY		140	0.0941083	1.27949	0.183432	0.274305	1	13167	tags=91%, list=82%, signal=506%
COATED_VESICLE	COATED_VESICLE		45	0.163547	1.27582	0.185606	0.277424	1	9858	tags=78%, list=61%, signal=201%
DI___TRI_VALENT_INORGANIC_CATION_TRANSMEMBRANE_TRANSPORTER_ACTIVITY	DI___TRI_VALENT_INORGANIC_CATION_TRANSMEMBRANE_TRANSPORTER_ACTIVITY		22	0.235687	1.27537	0.167373	0.277371	1	12263	tags=100%, list=76%, signal=424%
SERINE_TYPE_ENDOPEPTIDASE_ACTIVITY	SERINE_TYPE_ENDOPEPTIDASE_ACTIVITY		40	0.170353	1.27497	0.184891	0.277306	1	5694	tags=52%, list=36%, signal=81%
NEGATIVE_REGULATION_OF_CELL_ADHESION	NEGATIVE_REGULATION_OF_CELL_ADHESION		16	0.258851	1.27485	0.194059	0.276875	1	10888	tags=94%, list=68%, signal=292%
REGULATION_OF_NUCLEOCYTOPLASMIC_TRANSPORT	REGULATION_OF_NUCLEOCYTOPLASMIC_TRANSPORT		22	0.229353	1.27298	0.168378	0.27817	1	5074	tags=55%, list=32%, signal=80%
TISSUE_DEVELOPMENT	TISSUE_DEVELOPMENT		130	0.0969364	1.27227	0.17795	0.278392	1	801	tags=15%, list=5%, signal=15%
MEMBRANE_COAT	MEMBRANE_COAT		16	0.260571	1.26953	0.190381	0.280898	1	9858	tags=88%, list=61%, signal=227%
POSITIVE_REGULATION_OF_MAP_KINASE_ACTIVITY	POSITIVE_REGULATION_OF_MAP_KINASE_ACTIVITY		43	0.165541	1.26803	0.189621	0.281914	1	8914	tags=72%, list=56%, signal=162%
AMINE_TRANSPORT	AMINE_TRANSPORT		36	0.176861	1.26691	0.164969	0.28258	1	10089	tags=81%, list=63%, signal=217%
ORGANELLAR_RIBOSOME	ORGANELLAR_RIBOSOME		22	0.221631	1.26668	0.179592	0.282293	1	10301	tags=86%, list=64%, signal=241%
PEPTIDASE_ACTIVITY	PEPTIDASE_ACTIVITY		163	0.0830585	1.26646	0.187629	0.281943	1	11669	tags=81%, list=73%, signal=294%
POSITIVE_REGULATION_OF_METABOLIC_PROCESS	POSITIVE_REGULATION_OF_METABOLIC_PROCESS		227	0.0732035	1.2661	0.196281	0.281782	1	11489	tags=79%, list=72%, signal=274%
EXOCYTOSIS	EXOCYTOSIS		23	0.222242	1.26608	0.167939	0.281252	1	1321	tags=30%, list=8%, signal=33%
REGULATION_OF_DNA_REPLICATION	REGULATION_OF_DNA_REPLICATION		20	0.235692	1.26457	0.200811	0.282283	1	3441	tags=45%, list=21%, signal=57%
PATTERN_BINDING	PATTERN_BINDING		43	0.159915	1.26218	0.176591	0.284355	1	8631	tags=70%, list=54%, signal=151%
REGULATION_OF_CELLULAR_PROTEIN_METABOLIC_PROCESS	REGULATION_OF_CELLULAR_PROTEIN_METABOLIC_PROCESS		156	0.0868801	1.25952	0.1875	0.286589	1	5302	tags=42%, list=33%, signal=62%
SECRETORY_PATHWAY	SECRETORY_PATHWAY		80	0.121637	1.25712	0.200418	0.288665	1	10889	tags=80%, list=68%, signal=248%
HOMEOSTATIC_PROCESS	HOMEOSTATIC_PROCESS		191	0.0766506	1.2537	0.186139	0.291708	1	12388	tags=85%, list=77%, signal=368%
MICROTUBULE_BASED_MOVEMENT	MICROTUBULE_BASED_MOVEMENT		15	0.259095	1.25278	0.178879	0.292167	1	10817	tags=93%, list=67%, signal=286%
SOLUBLE_FRACTION	SOLUBLE_FRACTION		151	0.0875979	1.25261	0.196319	0.291807	1	12097	tags=84%, list=75%, signal=339%
APOPTOTIC_NUCLEAR_CHANGES	APOPTOTIC_NUCLEAR_CHANGES		16	0.262646	1.25132	0.2	0.292633	1	5815	tags=63%, list=36%, signal=98%
VOLTAGE_GATED_POTASSIUM_CHANNEL_ACTIVITY	VOLTAGE_GATED_POTASSIUM_CHANNEL_ACTIVITY		35	0.176543	1.25113	0.210417	0.292292	1	6797	tags=60%, list=42%, signal=104%
POST_TRANSLATIONAL_PROTEIN_MODIFICATION	POST_TRANSLATIONAL_PROTEIN_MODIFICATION		458	0.0509001	1.25111	0.192	0.291749	1	11813	tags=79%, list=74%, signal=290%
RESPONSE_TO_NUTRIENT	RESPONSE_TO_NUTRIENT		17	0.251254	1.24869	0.187739	0.293798	1	9182	tags=82%, list=57%, signal=192%
LYMPHOCYTE_ACTIVATION	LYMPHOCYTE_ACTIVATION		58	0.139767	1.24705	0.178218	0.295013	1	2743	tags=31%, list=17%, signal=37%
CELL_SURFACE	CELL_SURFACE		75	0.121347	1.24617	0.194332	0.295447	1	3622	tags=35%, list=23%, signal=45%
MITOCHONDRION_ORGANIZATION_AND_BIOGENESIS	MITOCHONDRION_ORGANIZATION_AND_BIOGENESIS		42	0.160034	1.2421	0.202505	0.299094	1	10041	tags=79%, list=63%, signal=210%
POSITIVE_REGULATION_OF_CELLULAR_METABOLIC_PROCESS	POSITIVE_REGULATION_OF_CELLULAR_METABOLIC_PROCESS		222	0.0729187	1.24107	0.179798	0.299592	1	11489	tags=79%, list=72%, signal=274%
CYTOPLASMIC_VESICLE_PART	CYTOPLASMIC_VESICLE_PART		27	0.200463	1.24052	0.231855	0.299607	1	9858	tags=81%, list=61%, signal=211%
GROWTH	GROWTH		72	0.123583	1.24009	0.195029	0.299517	1	10055	tags=75%, list=63%, signal=200%
PROTEIN_SERINE_THREONINE_KINASE_ACTIVITY	PROTEIN_SERINE_THREONINE_KINASE_ACTIVITY		196	0.0764539	1.23782	0.179389	0.301501	1	10326	tags=72%, list=64%, signal=199%
RESPONSE_TO_HYPOXIA	RESPONSE_TO_HYPOXIA		27	0.203431	1.23538	0.194499	0.303613	1	2088	tags=33%, list=13%, signal=38%
PROTEIN_TRANSPORT	PROTEIN_TRANSPORT		151	0.086705	1.23507	0.21165	0.303363	1	11049	tags=77%, list=69%, signal=247%
RAS_GTPASE_BINDING	RAS_GTPASE_BINDING		25	0.204598	1.23482	0.213552	0.303067	1	12120	tags=96%, list=76%, signal=392%
REGULATION_OF_RAS_PROTEIN_SIGNAL_TRANSDUCTION	REGULATION_OF_RAS_PROTEIN_SIGNAL_TRANSDUCTION		19	0.234572	1.23425	0.211813	0.303129	1	11436	tags=95%, list=71%, signal=330%
NUCLEAR_DNA_DIRECTED_RNA_POLYMERASE_COMPLEX	NUCLEAR_DNA_DIRECTED_RNA_POLYMERASE_COMPLEX		17	0.24448	1.23173	0.21499	0.30535	1	10234	tags=88%, list=64%, signal=244%
CYTOPLASMIC_VESICLE_MEMBRANE	CYTOPLASMIC_VESICLE_MEMBRANE		27	0.200463	1.23117	0.203252	0.305427	1	9858	tags=81%, list=61%, signal=211%
MITOCHONDRIAL_RIBOSOME	MITOCHONDRIAL_RIBOSOME		22	0.221631	1.22771	0.211382	0.308747	1	10301	tags=86%, list=64%, signal=241%
COATED_MEMBRANE	COATED_MEMBRANE		16	0.260571	1.22625	0.218254	0.309894	1	9858	tags=88%, list=61%, signal=227%
VESICLE_MEMBRANE	VESICLE_MEMBRANE		29	0.192304	1.22581	0.204868	0.309817	1	11300	tags=90%, list=70%, signal=303%
HEPARIN_BINDING	HEPARIN_BINDING		21	0.221682	1.22569	0.215238	0.309372	1	6377	tags=62%, list=40%, signal=103%
MICROTUBULE_BINDING	MICROTUBULE_BINDING		33	0.179987	1.22522	0.21627	0.3094	1	11213	tags=88%, list=70%, signal=291%
NUCLEAR_CHROMOSOME_PART	NUCLEAR_CHROMOSOME_PART		32	0.182084	1.22289	0.214	0.311524	1	3099	tags=38%, list=19%, signal=46%
REGULATION_OF_ORGANELLE_ORGANIZATION_AND_BIOGENESIS	REGULATION_OF_ORGANELLE_ORGANIZATION_AND_BIOGENESIS		39	0.166054	1.22019	0.2167	0.313879	1	5156	tags=49%, list=32%, signal=72%
GUANYL_NUCLEOTIDE_BINDING	GUANYL_NUCLEOTIDE_BINDING		42	0.159609	1.2155	0.213251	0.318483	1	6229	tags=55%, list=39%, signal=89%
OXIDOREDUCTASE_ACTIVITY_GO_0016616	OXIDOREDUCTASE_ACTIVITY_GO_0016616		55	0.140758	1.21432	0.228106	0.319245	1	8539	tags=67%, list=53%, signal=143%
ESTABLISHMENT_OF_PROTEIN_LOCALIZATION	ESTABLISHMENT_OF_PROTEIN_LOCALIZATION		181	0.0775589	1.20799	0.210216	0.32591	1	4972	tags=39%, list=31%, signal=55%
DNA_DIRECTED_RNA_POLYMERASE_COMPLEX	DNA_DIRECTED_RNA_POLYMERASE_COMPLEX		17	0.24448	1.20717	0.240326	0.326335	1	10234	tags=88%, list=64%, signal=244%
ESTABLISHMENT_AND_OR_MAINTENANCE_OF_CELL_POLARITY	ESTABLISHMENT_AND_OR_MAINTENANCE_OF_CELL_POLARITY		19	0.233057	1.20644	0.240918	0.326579	1	4707	tags=53%, list=29%, signal=74%
VESICLE_COAT	VESICLE_COAT		15	0.255538	1.2053	0.233397	0.327255	1	10874	tags=93%, list=68%, signal=290%
RNA_POLYMERASE_COMPLEX	RNA_POLYMERASE_COMPLEX		17	0.24448	1.19937	0.232465	0.333765	1	10234	tags=88%, list=64%, signal=244%
REGULATION_OF_SMALL_GTPASE_MEDIATED_SIGNAL_TRANSDUCTION	REGULATION_OF_SMALL_GTPASE_MEDIATED_SIGNAL_TRANSDUCTION		23	0.20558	1.19861	0.202358	0.334091	1	7864	tags=70%, list=49%, signal=136%
MITOCHONDRIAL_TRANSPORT	MITOCHONDRIAL_TRANSPORT		20	0.222561	1.19827	0.244541	0.333896	1	9265	tags=80%, list=58%, signal=189%
ENDOPEPTIDASE_ACTIVITY	ENDOPEPTIDASE_ACTIVITY		106	0.102501	1.19766	0.252874	0.334112	1	11076	tags=79%, list=69%, signal=254%
JNK_CASCADE	JNK_CASCADE		43	0.159477	1.19302	0.254697	0.339123	1	8638	tags=70%, list=54%, signal=151%
POSITIVE_REGULATION_OF_TRANSCRIPTION_FACTOR_ACTIVITY	POSITIVE_REGULATION_OF_TRANSCRIPTION_FACTOR_ACTIVITY		23	0.212532	1.19176	0.249497	0.34	1	8450	tags=74%, list=53%, signal=156%
NUCLEAR_MEMBRANE_PART	NUCLEAR_MEMBRANE_PART		40	0.158794	1.18777	0.228963	0.344229	1	4676	tags=45%, list=29%, signal=63%
PROTEIN_POLYMERIZATION	PROTEIN_POLYMERIZATION		18	0.234227	1.18614	0.239915	0.345515	1	5157	tags=56%, list=32%, signal=82%
SULFOTRANSFERASE_ACTIVITY	SULFOTRANSFERASE_ACTIVITY		26	0.19667	1.18602	0.249004	0.34505	1	6103	tags=58%, list=38%, signal=93%
STRESS_ACTIVATED_PROTEIN_KINASE_SIGNALING_PATHWAY	STRESS_ACTIVATED_PROTEIN_KINASE_SIGNALING_PATHWAY		45	0.150687	1.18537	0.248031	0.345233	1	8638	tags=69%, list=54%, signal=149%
POSITIVE_REGULATION_OF_IMMUNE_RESPONSE	POSITIVE_REGULATION_OF_IMMUNE_RESPONSE		27	0.190154	1.18488	0.245399	0.345244	1	8835	tags=74%, list=55%, signal=165%
ALCOHOL_METABOLIC_PROCESS	ALCOHOL_METABOLIC_PROCESS		88	0.108587	1.18379	0.248434	0.345947	1	7380	tags=57%, list=46%, signal=105%
EARLY_ENDOSOME	EARLY_ENDOSOME		18	0.23163	1.18321	0.250509	0.346099	1	11436	tags=94%, list=71%, signal=329%
DNA_INTEGRITY_CHECKPOINT	DNA_INTEGRITY_CHECKPOINT		22	0.210458	1.18159	0.237548	0.347443	1	11209	tags=91%, list=70%, signal=301%
TRANSCRIPTION_COREPRESSOR_ACTIVITY	TRANSCRIPTION_COREPRESSOR_ACTIVITY		87	0.108549	1.17558	0.242915	0.353979	1	13569	tags=95%, list=85%, signal=616%
POLYSACCHARIDE_BINDING	POLYSACCHARIDE_BINDING		34	0.16805	1.17519	0.243191	0.35381	1	8631	tags=71%, list=54%, signal=153%
POSITIVE_REGULATION_OF_IMMUNE_SYSTEM_PROCESS	POSITIVE_REGULATION_OF_IMMUNE_SYSTEM_PROCESS		47	0.143694	1.17159	0.242363	0.357544	1	11010	tags=83%, list=69%, signal=264%
DRUG_BINDING	DRUG_BINDING		15	0.251777	1.17035	0.24502	0.358466	1	9865	tags=87%, list=62%, signal=225%
CALCIUM_MEDIATED_SIGNALING	CALCIUM_MEDIATED_SIGNALING		15	0.257077	1.16565	0.285714	0.36385	1	5503	tags=60%, list=34%, signal=91%
CELL_MATURATION	CELL_MATURATION		16	0.247028	1.16455	0.261506	0.364668	1	10075	tags=88%, list=63%, signal=235%
PROTEIN_FOLDING	PROTEIN_FOLDING		56	0.13078	1.16437	0.270916	0.364242	1	9938	tags=75%, list=62%, signal=196%
OXYGEN_AND_REACTIVE_OXYGEN_SPECIES_METABOLIC_PROCESS	OXYGEN_AND_REACTIVE_OXYGEN_SPECIES_METABOLIC_PROCESS		19	0.223963	1.16205	0.258755	0.366403	1	6541	tags=63%, list=41%, signal=107%
PROTEIN_IMPORT	PROTEIN_IMPORT		60	0.126431	1.16042	0.265182	0.367749	1	4929	tags=43%, list=31%, signal=62%
NEGATIVE_REGULATION_OF_BINDING	NEGATIVE_REGULATION_OF_BINDING		16	0.237986	1.15863	0.27907	0.36928	1	8215	tags=75%, list=51%, signal=154%
GLYCOPROTEIN_METABOLIC_PROCESS	GLYCOPROTEIN_METABOLIC_PROCESS		87	0.105124	1.15846	0.259109	0.368889	1	11227	tags=80%, list=70%, signal=267%
ACTIVATION_OF_NF_KAPPAB_TRANSCRIPTION_FACTOR	ACTIVATION_OF_NF_KAPPAB_TRANSCRIPTION_FACTOR		17	0.238055	1.15807	0.267207	0.368675	1	8450	tags=76%, list=53%, signal=161%
PROTEIN_RNA_COMPLEX_ASSEMBLY	PROTEIN_RNA_COMPLEX_ASSEMBLY		60	0.128471	1.15543	0.274319	0.371291	1	11312	tags=83%, list=71%, signal=282%
SUBSTRATE_SPECIFIC_CHANNEL_ACTIVITY	SUBSTRATE_SPECIFIC_CHANNEL_ACTIVITY		146	0.0804399	1.15328	0.262042	0.373482	1	14430	tags=98%, list=90%, signal=967%
METALLOPEPTIDASE_ACTIVITY	METALLOPEPTIDASE_ACTIVITY		44	0.148934	1.15285	0.269006	0.37334	1	8917	tags=70%, list=56%, signal=158%
AUXILIARY_TRANSPORT_PROTEIN_ACTIVITY	AUXILIARY_TRANSPORT_PROTEIN_ACTIVITY		24	0.199233	1.1512	0.282051	0.374801	1	12179	tags=96%, list=76%, signal=398%
VITAMIN_METABOLIC_PROCESS	VITAMIN_METABOLIC_PROCESS		17	0.234751	1.14885	0.252485	0.377191	1	6616	tags=65%, list=41%, signal=110%
INTRACELLULAR_PROTEIN_TRANSPORT	INTRACELLULAR_PROTEIN_TRANSPORT		140	0.0832092	1.14744	0.272901	0.378331	1	11049	tags=77%, list=69%, signal=246%
PROTEIN_OLIGOMERIZATION	PROTEIN_OLIGOMERIZATION		37	0.159708	1.14584	0.270916	0.379652	1	8714	tags=70%, list=54%, signal=154%
GTP_BINDING	GTP_BINDING		41	0.148537	1.14517	0.286853	0.379829	1	6229	tags=54%, list=39%, signal=88%
AMINO_ACID_DERIVATIVE_METABOLIC_PROCESS	AMINO_ACID_DERIVATIVE_METABOLIC_PROCESS		23	0.195462	1.1447	0.286282	0.379762	1	5934	tags=57%, list=37%, signal=90%
MEMBRANE_FUSION	MEMBRANE_FUSION		28	0.181181	1.14094	0.292247	0.383896	1	10273	tags=82%, list=64%, signal=228%
REGULATION_OF_ANGIOGENESIS	REGULATION_OF_ANGIOGENESIS		25	0.190121	1.1386	0.305051	0.386272	1	3370	tags=40%, list=21%, signal=51%
INTERMEDIATE_FILAMENT	INTERMEDIATE_FILAMENT		23	0.196901	1.1378	0.290514	0.386652	1	8003	tags=70%, list=50%, signal=139%
CATION_CHANNEL_ACTIVITY	CATION_CHANNEL_ACTIVITY		113	0.0920546	1.13488	0.282651	0.389793	1	14430	tags=99%, list=90%, signal=981%
INTERMEDIATE_FILAMENT_CYTOSKELETON	INTERMEDIATE_FILAMENT_CYTOSKELETON		23	0.196901	1.13296	0.30099	0.391685	1	8003	tags=70%, list=50%, signal=139%
ACTIN_FILAMENT_ORGANIZATION	ACTIN_FILAMENT_ORGANIZATION		23	0.196209	1.13123	0.292632	0.393232	1	3830	tags=43%, list=24%, signal=57%
CATION_HOMEOSTASIS	CATION_HOMEOSTASIS		101	0.0964673	1.12894	0.283224	0.395591	1	6084	tags=48%, list=38%, signal=76%
SKELETAL_MUSCLE_DEVELOPMENT	SKELETAL_MUSCLE_DEVELOPMENT		30	0.173244	1.12608	0.301397	0.39873	1	11126	tags=87%, list=69%, signal=282%
PROTEOGLYCAN_METABOLIC_PROCESS	PROTEOGLYCAN_METABOLIC_PROCESS		20	0.210023	1.12447	0.278409	0.400264	1	7060	tags=65%, list=44%, signal=116%
REGULATION_OF_GROWTH	REGULATION_OF_GROWTH		53	0.131359	1.12403	0.313112	0.400184	1	10004	tags=75%, list=62%, signal=200%
HYDROLASE_ACTIVITY_ACTING_ON_CARBON_NITROGEN_NOT_PEPTIDEBONDSIN_LINEAR_AMIDES	HYDROLASE_ACTIVITY_ACTING_ON_CARBON_NITROGEN_NOT_PEPTIDEBONDSIN_LINEAR_AMIDES		20	0.206283	1.12056	0.32914	0.40399	1	5516	tags=55%, list=34%, signal=84%
T_CELL_ACTIVATION	T_CELL_ACTIVATION		42	0.144863	1.12033	0.289941	0.403589	1	6083	tags=52%, list=38%, signal=84%
RIBOSOMAL_SUBUNIT	RIBOSOMAL_SUBUNIT		20	0.210884	1.11737	0.315464	0.406925	1	10254	tags=85%, list=64%, signal=235%
POSITIVE_REGULATION_OF_CELL_DIFFERENTIATION	POSITIVE_REGULATION_OF_CELL_DIFFERENTIATION		23	0.194979	1.11604	0.29979	0.40811	1	2455	tags=35%, list=15%, signal=41%
CHANNEL_REGULATOR_ACTIVITY	CHANNEL_REGULATOR_ACTIVITY		22	0.195415	1.11374	0.318182	0.410607	1	12179	tags=95%, list=76%, signal=396%
POSITIVE_REGULATION_OF_TRANSLATION	POSITIVE_REGULATION_OF_TRANSLATION		32	0.166978	1.11279	0.321649	0.411087	1	8353	tags=69%, list=52%, signal=143%
REGULATION_OF_CELL_ADHESION	REGULATION_OF_CELL_ADHESION		32	0.165172	1.1126	0.328846	0.410666	1	10888	tags=84%, list=68%, signal=262%
PHOSPHORYLATION	PHOSPHORYLATION		298	0.0551431	1.11256	0.296296	0.410041	1	10326	tags=70%, list=64%, signal=192%
CELL_CYCLE_ARREST_GO_0007050	CELL_CYCLE_ARREST_GO_0007050		53	0.129486	1.11198	0.32449	0.410148	1	2771	tags=30%, list=17%, signal=36%
POSITIVE_REGULATION_OF_TRANSFERASE_ACTIVITY	POSITIVE_REGULATION_OF_TRANSFERASE_ACTIVITY		81	0.106384	1.11103	0.308824	0.410774	1	9192	tags=68%, list=57%, signal=158%
REGULATION_OF_SECRETION	REGULATION_OF_SECRETION		38	0.15106	1.11035	0.307102	0.411071	1	3491	tags=37%, list=22%, signal=47%
KINASE_BINDING	KINASE_BINDING		67	0.115767	1.10999	0.319608	0.410829	1	5571	tags=46%, list=35%, signal=71%
PROTEIN_TARGETING	PROTEIN_TARGETING		107	0.0909155	1.10613	0.321862	0.415296	1	10992	tags=78%, list=69%, signal=245%
REGULATION_OF_PROTEIN_METABOLIC_PROCESS	REGULATION_OF_PROTEIN_METABOLIC_PROCESS		166	0.0737461	1.10552	0.312261	0.415439	1	5302	tags=40%, list=33%, signal=60%
DNA_RECOMBINATION	DNA_RECOMBINATION		44	0.144065	1.10153	0.322709	0.420179	1	2798	tags=32%, list=17%, signal=38%
B_CELL_ACTIVATION	B_CELL_ACTIVATION		19	0.20591	1.09774	0.350622	0.424494	1	11051	tags=89%, list=69%, signal=287%
CARBOHYDRATE_TRANSMEMBRANE_TRANSPORTER_ACTIVITY	CARBOHYDRATE_TRANSMEMBRANE_TRANSPORTER_ACTIVITY		16	0.226425	1.09695	0.331301	0.424907	1	12410	tags=100%, list=77%, signal=442%
AMINE_TRANSMEMBRANE_TRANSPORTER_ACTIVITY	AMINE_TRANSMEMBRANE_TRANSPORTER_ACTIVITY		39	0.147936	1.09626	0.316327	0.425115	1	12026	tags=90%, list=75%, signal=358%
REGULATION_OF_HYDROLASE_ACTIVITY	REGULATION_OF_HYDROLASE_ACTIVITY		70	0.110689	1.09481	0.329897	0.426416	1	11750	tags=84%, list=73%, signal=314%
REGULATION_OF_BLOOD_PRESSURE	REGULATION_OF_BLOOD_PRESSURE		20	0.203383	1.09272	0.354709	0.428563	1	12780	tags=100%, list=80%, signal=492%
IMMUNE_SYSTEM_DEVELOPMENT	IMMUNE_SYSTEM_DEVELOPMENT		77	0.106031	1.09074	0.310139	0.430574	1	3514	tags=32%, list=22%, signal=41%
TRANSFERASE_ACTIVITY_TRANSFERRING_GROUPS_OTHER_THAN_AMINO_ACYL_GROUPS	TRANSFERASE_ACTIVITY_TRANSFERRING_GROUPS_OTHER_THAN_AMINO_ACYL_GROUPS		46	0.138327	1.08966	0.297913	0.431418	1	10339	tags=78%, list=64%, signal=220%
CYSTEINE_TYPE_PEPTIDASE_ACTIVITY	CYSTEINE_TYPE_PEPTIDASE_ACTIVITY		50	0.129775	1.08948	0.330629	0.430911	1	11076	tags=82%, list=69%, signal=264%
POSITIVE_REGULATION_OF_NUCLEOBASENUCLEOSIDENUCLEOTIDE_AND_NUCLEIC_ACID_METABOLIC_PROCESS	POSITIVE_REGULATION_OF_NUCLEOBASENUCLEOSIDENUCLEOTIDE_AND_NUCLEIC_ACID_METABOLIC_PROCESS		151	0.076444	1.08499	0.341556	0.436328	1	8769	tags=62%, list=55%, signal=136%
CARBOHYDRATE_BINDING	CARBOHYDRATE_BINDING		67	0.112856	1.08401	0.328542	0.43703	1	3463	tags=33%, list=22%, signal=42%
CLATHRIN_COATED_VESICLE	CLATHRIN_COATED_VESICLE		36	0.154903	1.08385	0.338983	0.436526	1	4203	tags=42%, list=26%, signal=56%
ION_CHANNEL_ACTIVITY	ION_CHANNEL_ACTIVITY		139	0.0793607	1.08223	0.330709	0.437963	1	14430	tags=98%, list=90%, signal=967%
NEGATIVE_REGULATION_OF_GROWTH	NEGATIVE_REGULATION_OF_GROWTH		38	0.150994	1.07985	0.35283	0.440477	1	8557	tags=68%, list=53%, signal=146%
REGULATION_OF_PROTEIN_SECRETION	REGULATION_OF_PROTEIN_SECRETION		20	0.205609	1.07758	0.346232	0.44274	1	2319	tags=35%, list=14%, signal=41%
PROTEIN_LOCALIZATION	PROTEIN_LOCALIZATION		204	0.0636608	1.07674	0.356855	0.44321	1	4809	tags=36%, list=30%, signal=51%
HOMEOSTASIS_OF_NUMBER_OF_CELLS	HOMEOSTASIS_OF_NUMBER_OF_CELLS		20	0.200915	1.07612	0.350294	0.443349	1	5602	tags=55%, list=35%, signal=84%
HEMOPOIETIC_OR_LYMPHOID_ORGAN_DEVELOPMENT	HEMOPOIETIC_OR_LYMPHOID_ORGAN_DEVELOPMENT		74	0.105659	1.06988	0.353535	0.451375	1	3514	tags=32%, list=22%, signal=41%
TRANSCRIPTION_FROM_RNA_POLYMERASE_II_PROMOTER	TRANSCRIPTION_FROM_RNA_POLYMERASE_II_PROMOTER		434	0.0447591	1.06959	0.331992	0.451078	1	11570	tags=76%, list=72%, signal=267%
ICOSANOID_METABOLIC_PROCESS	ICOSANOID_METABOLIC_PROCESS		16	0.226366	1.06666	0.378906	0.454472	1	3389	tags=44%, list=21%, signal=55%
HETEROCYCLE_METABOLIC_PROCESS	HETEROCYCLE_METABOLIC_PROCESS		25	0.182428	1.06606	0.333981	0.454623	1	6701	tags=60%, list=42%, signal=103%
CELLULAR_CARBOHYDRATE_METABOLIC_PROCESS	CELLULAR_CARBOHYDRATE_METABOLIC_PROCESS		122	0.0849648	1.06578	0.362376	0.454321	1	11136	tags=78%, list=69%, signal=253%
SPLICEOSOME_ASSEMBLY	SPLICEOSOME_ASSEMBLY		19	0.204537	1.06266	0.342975	0.45785	1	11073	tags=89%, list=69%, signal=289%
TRANSFORMING_GROWTH_FACTOR_BETA_RECEPTOR_SIGNALING_PATHWAY	TRANSFORMING_GROWTH_FACTOR_BETA_RECEPTOR_SIGNALING_PATHWAY		35	0.152174	1.05623	0.385714	0.466068	1	7187	tags=60%, list=45%, signal=108%
TRANSCRIPTION_FACTOR_BINDING	TRANSCRIPTION_FACTOR_BINDING		296	0.0537586	1.05513	0.377637	0.466823	1	10911	tags=73%, list=68%, signal=225%
PROTEIN_N_TERMINUS_BINDING	PROTEIN_N_TERMINUS_BINDING		38	0.145404	1.05192	0.362319	0.470636	1	11601	tags=87%, list=72%, signal=313%
POTASSIUM_CHANNEL_ACTIVITY	POTASSIUM_CHANNEL_ACTIVITY		47	0.12973	1.0501	0.386318	0.472564	1	6797	tags=55%, list=42%, signal=96%
GATED_CHANNEL_ACTIVITY	GATED_CHANNEL_ACTIVITY		116	0.0847316	1.04923	0.383197	0.473041	1	10126	tags=72%, list=63%, signal=193%
DI___TRI_VALENT_INORGANIC_CATION_TRANSPORT	DI___TRI_VALENT_INORGANIC_CATION_TRANSPORT		31	0.152813	1.04776	0.380671	0.474475	1	12557	tags=94%, list=78%, signal=430%
SECRETION	SECRETION		171	0.0699337	1.0465	0.38114	0.475451	1	12771	tags=87%, list=80%, signal=420%
ACTIN_FILAMENT	ACTIN_FILAMENT		17	0.208445	1.03926	0.379921	0.485303	1	6094	tags=59%, list=38%, signal=95%
REGULATION_OF_GTPASE_ACTIVITY	REGULATION_OF_GTPASE_ACTIVITY		15	0.220465	1.03515	0.392927	0.490478	1	11436	tags=93%, list=71%, signal=325%
CALCIUM_CHANNEL_ACTIVITY	CALCIUM_CHANNEL_ACTIVITY		33	0.151241	1.03153	0.384	0.495096	1	9729	tags=76%, list=61%, signal=192%
POTASSIUM_ION_TRANSPORT	POTASSIUM_ION_TRANSPORT		54	0.120272	1.03153	0.405882	0.494346	1	6987	tags=56%, list=44%, signal=98%
PHOSPHORIC_DIESTER_HYDROLASE_ACTIVITY	PHOSPHORIC_DIESTER_HYDROLASE_ACTIVITY		39	0.142138	1.02894	0.41129	0.497288	1	10885	tags=82%, list=68%, signal=255%
REGULATION_OF_IMMUNE_SYSTEM_PROCESS	REGULATION_OF_IMMUNE_SYSTEM_PROCESS		59	0.110503	1.02826	0.398039	0.497517	1	11010	tags=80%, list=69%, signal=253%
TRANSMEMBRANE_RECEPTOR_PROTEIN_SERINE_THREONINE_KINASE_SIGNALING_PATHWAY	TRANSMEMBRANE_RECEPTOR_PROTEIN_SERINE_THREONINE_KINASE_SIGNALING_PATHWAY		45	0.129985	1.0276	0.413726	0.497604	1	7187	tags=58%, list=45%, signal=104%
NEGATIVE_REGULATION_OF_CELLULAR_COMPONENT_ORGANIZATION_AND_BIOGENESIS	NEGATIVE_REGULATION_OF_CELLULAR_COMPONENT_ORGANIZATION_AND_BIOGENESIS		28	0.161182	1.02643	0.417004	0.498604	1	4865	tags=46%, list=30%, signal=67%
TISSUE_REMODELING	TISSUE_REMODELING		29	0.158239	1.02597	0.42	0.49853	1	784	tags=21%, list=5%, signal=22%
NEGATIVE_REGULATION_OF_CELL_MIGRATION	NEGATIVE_REGULATION_OF_CELL_MIGRATION		15	0.220128	1.02384	0.415323	0.500845	1	1818	tags=33%, list=11%, signal=38%
REGULATION_OF_JNK_ACTIVITY	REGULATION_OF_JNK_ACTIVITY		18	0.200712	1.02166	0.40856	0.503206	1	6585	tags=61%, list=41%, signal=104%
NEGATIVE_REGULATION_OF_DNA_BINDING	NEGATIVE_REGULATION_OF_DNA_BINDING		15	0.221289	1.02012	0.413361	0.504704	1	8215	tags=73%, list=51%, signal=150%
NEGATIVE_REGULATION_OF_CELLULAR_PROTEIN_METABOLIC_PROCESS	NEGATIVE_REGULATION_OF_CELLULAR_PROTEIN_METABOLIC_PROCESS		45	0.125685	1.01267	0.41498	0.515037	1	10820	tags=80%, list=67%, signal=245%
REGULATION_OF_HEART_CONTRACTION	REGULATION_OF_HEART_CONTRACTION		25	0.168865	1.00791	0.418033	0.521288	1	10126	tags=80%, list=63%, signal=217%
CELLULAR_CATABOLIC_PROCESS	CELLULAR_CATABOLIC_PROCESS		198	0.0603325	1.00747	0.414258	0.521145	1	10708	tags=73%, list=67%, signal=216%
CYTOKINE_PRODUCTION	CYTOKINE_PRODUCTION		69	0.102775	1.0041	0.449627	0.5255	1	8353	tags=62%, list=52%, signal=129%
HEMOPOIESIS	HEMOPOIESIS		72	0.100743	0.995849	0.450505	0.537152	1	3514	tags=32%, list=22%, signal=41%
UDP_GLYCOSYLTRANSFERASE_ACTIVITY	UDP_GLYCOSYLTRANSFERASE_ACTIVITY		38	0.133312	0.994233	0.446721	0.538873	1	9262	tags=71%, list=58%, signal=168%
PHOSPHOINOSITIDE_BINDING	PHOSPHOINOSITIDE_BINDING		19	0.191846	0.990045	0.459794	0.544332	1	9588	tags=79%, list=60%, signal=196%
NEGATIVE_REGULATION_OF_TRANSCRIPTION_DNA_DEPENDENT	NEGATIVE_REGULATION_OF_TRANSCRIPTION_DNA_DEPENDENT		120	0.0752273	0.987667	0.459813	0.547185	1	11499	tags=79%, list=72%, signal=278%
PROTEIN_KINASE_BINDING	PROTEIN_KINASE_BINDING		59	0.110631	0.984949	0.454361	0.55066	1	5571	tags=46%, list=35%, signal=70%
ACTIVATION_OF_MAPK_ACTIVITY	ACTIVATION_OF_MAPK_ACTIVITY		38	0.13189	0.978324	0.461382	0.559682	1	10551	tags=79%, list=66%, signal=230%
NEGATIVE_REGULATION_OF_TRANSCRIPTION_FROM_RNA_POLYMERASE_II_PROMOTER	NEGATIVE_REGULATION_OF_TRANSCRIPTION_FROM_RNA_POLYMERASE_II_PROMOTER		75	0.0967836	0.976974	0.442231	0.560956	1	11499	tags=81%, list=72%, signal=286%
LIGASE_ACTIVITY_FORMING_CARBON_NITROGEN_BONDS	LIGASE_ACTIVITY_FORMING_CARBON_NITROGEN_BONDS		67	0.100659	0.972698	0.472112	0.566879	1	11797	tags=84%, list=74%, signal=315%
S_ADENOSYLMETHIONINE_DEPENDENT_METHYLTRANSFERASE_ACTIVITY	S_ADENOSYLMETHIONINE_DEPENDENT_METHYLTRANSFERASE_ACTIVITY		23	0.170759	0.971778	0.44227	0.567409	1	7027	tags=61%, list=44%, signal=108%
NEURON_APOPTOSIS	NEURON_APOPTOSIS		17	0.19789	0.971384	0.461847	0.567162	1	10037	tags=82%, list=63%, signal=220%
MACROMOLECULE_LOCALIZATION	MACROMOLECULE_LOCALIZATION		225	0.0564535	0.970158	0.470954	0.568164	1	4809	tags=36%, list=30%, signal=50%
DNA_DAMAGE_CHECKPOINT	DNA_DAMAGE_CHECKPOINT		18	0.190181	0.966322	0.503119	0.573149	1	11209	tags=89%, list=70%, signal=295%
CONDENSED_NUCLEAR_CHROMOSOME	CONDENSED_NUCLEAR_CHROMOSOME		16	0.198726	0.96412	0.522417	0.57578	1	1827	tags=31%, list=11%, signal=35%
GENERATION_OF_A_SIGNAL_INVOLVED_IN_CELL_CELL_SIGNALING	GENERATION_OF_A_SIGNAL_INVOLVED_IN_CELL_CELL_SIGNALING		27	0.157542	0.964094	0.485265	0.574959	1	6387	tags=56%, list=40%, signal=92%
ONE_CARBON_COMPOUND_METABOLIC_PROCESS	ONE_CARBON_COMPOUND_METABOLIC_PROCESS		26	0.160497	0.963589	0.489237	0.574859	1	7916	tags=65%, list=49%, signal=129%
RESPONSE_TO_DNA_DAMAGE_STIMULUS	RESPONSE_TO_DNA_DAMAGE_STIMULUS		154	0.0679649	0.96347	0.483622	0.574197	1	11209	tags=77%, list=70%, signal=252%
POSITIVE_REGULATION_OF_CASPASE_ACTIVITY	POSITIVE_REGULATION_OF_CASPASE_ACTIVITY		24	0.164661	0.962017	0.481781	0.575603	1	2040	tags=29%, list=13%, signal=33%
NUCLEOTIDYLTRANSFERASE_ACTIVITY	NUCLEOTIDYLTRANSFERASE_ACTIVITY		47	0.118994	0.959658	0.484	0.578424	1	11405	tags=83%, list=71%, signal=286%
REGULATION_OF_LYMPHOCYTE_ACTIVATION	REGULATION_OF_LYMPHOCYTE_ACTIVATION		32	0.1417	0.958494	0.499018	0.579512	1	2743	tags=31%, list=17%, signal=38%
RECEPTOR_MEDIATED_ENDOCYTOSIS	RECEPTOR_MEDIATED_ENDOCYTOSIS		31	0.145306	0.958038	0.491632	0.579366	1	11125	tags=84%, list=69%, signal=273%
REGULATION_OF_CELL_DIFFERENTIATION	REGULATION_OF_CELL_DIFFERENTIATION		58	0.105877	0.95592	0.47957	0.581873	1	2455	tags=26%, list=15%, signal=30%
CAMP_MEDIATED_SIGNALING	CAMP_MEDIATED_SIGNALING		62	0.102238	0.955887	0.46627	0.581089	1	12335	tags=87%, list=77%, signal=376%
CHROMATIN_REMODELING_COMPLEX	CHROMATIN_REMODELING_COMPLEX		17	0.193212	0.955525	0.488593	0.580788	1	8225	tags=71%, list=51%, signal=145%
HORMONE_METABOLIC_PROCESS	HORMONE_METABOLIC_PROCESS		29	0.149534	0.948836	0.518145	0.590248	1	5901	tags=52%, list=37%, signal=82%
HEART_DEVELOPMENT	HEART_DEVELOPMENT		36	0.134244	0.948276	0.511111	0.590248	1	10771	tags=81%, list=67%, signal=245%
MONOVALENT_INORGANIC_CATION_TRANSMEMBRANE_TRANSPORTER_ACTIVITY	MONOVALENT_INORGANIC_CATION_TRANSMEMBRANE_TRANSPORTER_ACTIVITY		31	0.143994	0.94633	0.5	0.592399	1	11146	tags=84%, list=69%, signal=274%
MRNA_BINDING	MRNA_BINDING		22	0.172161	0.943349	0.520629	0.596009	1	5261	tags=50%, list=33%, signal=74%
G_PROTEIN_SIGNALING_COUPLED_TO_CAMP_NUCLEOTIDE_SECOND_MESSENGER	G_PROTEIN_SIGNALING_COUPLED_TO_CAMP_NUCLEOTIDE_SECOND_MESSENGER		61	0.100108	0.943238	0.524085	0.595313	1	12335	tags=87%, list=77%, signal=375%
PROTEIN_SERINE_THREONINE_PHOSPHATASE_ACTIVITY	PROTEIN_SERINE_THREONINE_PHOSPHATASE_ACTIVITY		21	0.170184	0.943185	0.501992	0.59454	1	13312	tags=100%, list=83%, signal=587%
INTERACTION_WITH_HOST	INTERACTION_WITH_HOST		16	0.196741	0.939882	0.496109	0.598789	1	6871	tags=63%, list=43%, signal=109%
EMBRYONIC_DEVELOPMENT	EMBRYONIC_DEVELOPMENT		54	0.109467	0.938464	0.502119	0.600107	1	11615	tags=83%, list=72%, signal=301%
OXIDOREDUCTASE_ACTIVITY_GO_0016705	OXIDOREDUCTASE_ACTIVITY_GO_0016705		35	0.133554	0.936411	0.523046	0.602391	1	7485	tags=60%, list=47%, signal=112%
REGULATION_OF_CATABOLIC_PROCESS	REGULATION_OF_CATABOLIC_PROCESS		16	0.195278	0.933469	0.522541	0.606109	1	5892	tags=56%, list=37%, signal=89%
CYTOKINE_ACTIVITY	CYTOKINE_ACTIVITY		103	0.0800423	0.93328	0.527938	0.605534	1	3395	tags=29%, list=21%, signal=37%
ION_HOMEOSTASIS	ION_HOMEOSTASIS		117	0.0755596	0.932354	0.534274	0.606213	1	13327	tags=91%, list=83%, signal=532%
PROTEIN_DNA_COMPLEX_ASSEMBLY	PROTEIN_DNA_COMPLEX_ASSEMBLY		48	0.114794	0.931777	0.520958	0.606276	1	8856	tags=67%, list=55%, signal=148%
SODIUM_CHANNEL_ACTIVITY	SODIUM_CHANNEL_ACTIVITY		15	0.200836	0.929382	0.5375	0.609122	1	9612	tags=80%, list=60%, signal=199%
POSITIVE_REGULATION_OF_TRANSCRIPTION	POSITIVE_REGULATION_OF_TRANSCRIPTION		142	0.0669011	0.928162	0.545106	0.6102	1	11473	tags=78%, list=72%, signal=272%
COPPER_ION_BINDING	COPPER_ION_BINDING		15	0.200291	0.9262	0.516832	0.612405	1	10690	tags=87%, list=67%, signal=260%
MICROSOME	MICROSOME		39	0.120274	0.923258	0.529293	0.616295	1	6711	tags=54%, list=42%, signal=92%
TRNA_METABOLIC_PROCESS	TRNA_METABOLIC_PROCESS		19	0.179601	0.920396	0.543651	0.619998	1	8940	tags=74%, list=56%, signal=166%
PROTEIN_AMINO_ACID_PHOSPHORYLATION	PROTEIN_AMINO_ACID_PHOSPHORYLATION		267	0.0487853	0.920238	0.541414	0.619342	1	12265	tags=81%, list=76%, signal=340%
RNA_SPLICING_FACTOR_ACTIVITYTRANSESTERIFICATION_MECHANISM	RNA_SPLICING_FACTOR_ACTIVITYTRANSESTERIFICATION_MECHANISM		19	0.176066	0.916448	0.535433	0.624361	1	5620	tags=53%, list=35%, signal=81%
TRANSFERASE_ACTIVITY_TRANSFERRING_ALKYL_OR_ARYLOTHER_THAN_METHYLGROUPS	TRANSFERASE_ACTIVITY_TRANSFERRING_ALKYL_OR_ARYLOTHER_THAN_METHYLGROUPS		28	0.144236	0.915329	0.528265	0.625239	1	12583	tags=93%, list=78%, signal=430%
REGULATION_OF_PHOSPHORYLATION	REGULATION_OF_PHOSPHORYLATION		45	0.115759	0.915212	0.535645	0.624554	1	5276	tags=44%, list=33%, signal=66%
GLYCOPROTEIN_BIOSYNTHETIC_PROCESS	GLYCOPROTEIN_BIOSYNTHETIC_PROCESS		71	0.094281	0.913246	0.570039	0.626676	1	11144	tags=79%, list=69%, signal=257%
GLYCOLIPID_METABOLIC_PROCESS	GLYCOLIPID_METABOLIC_PROCESS		16	0.189173	0.912637	0.542146	0.626781	1	11002	tags=88%, list=69%, signal=278%
REGULATION_OF_ACTION_POTENTIAL	REGULATION_OF_ACTION_POTENTIAL		16	0.189836	0.908516	0.552795	0.632325	1	967	tags=25%, list=6%, signal=27%
DOUBLE_STRAND_BREAK_REPAIR	DOUBLE_STRAND_BREAK_REPAIR		22	0.165313	0.906793	0.554	0.634044	1	10474	tags=82%, list=65%, signal=235%
CALCIUM_ION_TRANSPORT	CALCIUM_ION_TRANSPORT		26	0.150671	0.904862	0.569647	0.636168	1	9924	tags=77%, list=62%, signal=201%
NEGATIVE_REGULATION_OF_RNA_METABOLIC_PROCESS	NEGATIVE_REGULATION_OF_RNA_METABOLIC_PROCESS		122	0.0704185	0.90393	0.551331	0.636786	1	11499	tags=79%, list=72%, signal=276%
DNA_HELICASE_ACTIVITY	DNA_HELICASE_ACTIVITY		25	0.147134	0.903334	0.547945	0.636842	1	10474	tags=80%, list=65%, signal=230%
CARBOHYDRATE_KINASE_ACTIVITY	CARBOHYDRATE_KINASE_ACTIVITY		15	0.194658	0.90245	0.582	0.637341	1	9711	tags=80%, list=61%, signal=203%
CELLULAR_PROTEIN_COMPLEX_ASSEMBLY	CELLULAR_PROTEIN_COMPLEX_ASSEMBLY		31	0.135722	0.900131	0.570058	0.640007	1	4035	tags=39%, list=25%, signal=52%
VESICULAR_FRACTION	VESICULAR_FRACTION		41	0.118408	0.898682	0.569472	0.641339	1	6711	tags=54%, list=42%, signal=92%
REGULATION_OF_ENDOCYTOSIS	REGULATION_OF_ENDOCYTOSIS		15	0.190893	0.898471	0.531313	0.640812	1	4425	tags=47%, list=28%, signal=64%
RAS_GUANYL_NUCLEOTIDE_EXCHANGE_FACTOR_ACTIVITY	RAS_GUANYL_NUCLEOTIDE_EXCHANGE_FACTOR_ACTIVITY		18	0.178578	0.893568	0.569697	0.647496	1	13177	tags=100%, list=82%, signal=560%
MICROTUBULE	MICROTUBULE		31	0.133852	0.890688	0.562249	0.650965	1	1478	tags=23%, list=9%, signal=25%
CARBOHYDRATE_TRANSPORT	CARBOHYDRATE_TRANSPORT		18	0.170835	0.888675	0.600398	0.65318	1	12410	tags=94%, list=77%, signal=417%
POSITIVE_REGULATION_OF_LYMPHOCYTE_ACTIVATION	POSITIVE_REGULATION_OF_LYMPHOCYTE_ACTIVATION		22	0.152108	0.876066	0.589474	0.671858	1	2666	tags=32%, list=17%, signal=38%
INORGANIC_ANION_TRANSPORT	INORGANIC_ANION_TRANSPORT		18	0.166965	0.874158	0.638889	0.674009	1	12472	tags=94%, list=78%, signal=424%
CHROMOSOME_ORGANIZATION_AND_BIOGENESIS	CHROMOSOME_ORGANIZATION_AND_BIOGENESIS		122	0.0646571	0.873614	0.603175	0.673991	1	2388	tags=21%, list=15%, signal=25%
INSULIN_RECEPTOR_SIGNALING_PATHWAY	INSULIN_RECEPTOR_SIGNALING_PATHWAY		19	0.16688	0.868628	0.6	0.680732	1	4923	tags=47%, list=31%, signal=68%
CASPASE_ACTIVATION	CASPASE_ACTIVATION		21	0.15867	0.866576	0.614561	0.683031	1	2040	tags=29%, list=13%, signal=33%
GROWTH_FACTOR_ACTIVITY	GROWTH_FACTOR_ACTIVITY		52	0.103123	0.860353	0.628684	0.692183	1	2977	tags=29%, list=19%, signal=35%
INORGANIC_ANION_TRANSMEMBRANE_TRANSPORTER_ACTIVITY	INORGANIC_ANION_TRANSMEMBRANE_TRANSPORTER_ACTIVITY		19	0.164909	0.856558	0.625	0.697293	1	12552	tags=95%, list=78%, signal=435%
POSITIVE_REGULATION_OF_PHOSPHATE_METABOLIC_PROCESS	POSITIVE_REGULATION_OF_PHOSPHATE_METABOLIC_PROCESS		26	0.143235	0.855949	0.618497	0.697199	1	5108	tags=46%, list=32%, signal=68%
MYELOID_CELL_DIFFERENTIATION	MYELOID_CELL_DIFFERENTIATION		35	0.123171	0.855174	0.63039	0.697462	1	12692	tags=91%, list=79%, signal=437%
APICAL_PART_OF_CELL	APICAL_PART_OF_CELL		17	0.168926	0.843381	0.65625	0.714721	1	12388	tags=94%, list=77%, signal=413%
TRANSFERASE_ACTIVITY_TRANSFERRING_ACYL_GROUPS	TRANSFERASE_ACTIVITY_TRANSFERRING_ACYL_GROUPS		56	0.0951793	0.840476	0.657563	0.718464	1	10507	tags=75%, list=66%, signal=217%
POSITIVE_REGULATION_OF_PHOSPHORYLATION	POSITIVE_REGULATION_OF_PHOSPHORYLATION		24	0.140007	0.839208	0.683594	0.719439	1	5108	tags=46%, list=32%, signal=67%
REGULATION_OF_TRANSLATION	REGULATION_OF_TRANSLATION		88	0.0761238	0.83835	0.663405	0.719755	1	10814	tags=75%, list=67%, signal=229%
TRANSCRIPTION_REPRESSOR_ACTIVITY	TRANSCRIPTION_REPRESSOR_ACTIVITY		141	0.0599254	0.838133	0.671518	0.719101	1	11559	tags=78%, list=72%, signal=277%
RNA_POLYMERASE_ACTIVITY	RNA_POLYMERASE_ACTIVITY		16	0.174604	0.83703	0.642562	0.719852	1	10233	tags=81%, list=64%, signal=224%
ANTIGEN_BINDING	ANTIGEN_BINDING		20	0.15495	0.832161	0.65272	0.726452	1	11150	tags=85%, list=70%, signal=279%
REGULATION_OF_T_CELL_ACTIVATION	REGULATION_OF_T_CELL_ACTIVATION		26	0.133615	0.828315	0.662626	0.731363	1	10814	tags=81%, list=67%, signal=248%
BONE_REMODELING	BONE_REMODELING		28	0.129855	0.824909	0.693676	0.735698	1	784	tags=18%, list=5%, signal=19%
CELLULAR_HOMEOSTASIS	CELLULAR_HOMEOSTASIS		133	0.060269	0.816641	0.685897	0.747504	1	6276	tags=45%, list=39%, signal=73%
POSITIVE_REGULATION_OF_CATALYTIC_ACTIVITY	POSITIVE_REGULATION_OF_CATALYTIC_ACTIVITY		152	0.0550719	0.811148	0.688109	0.754968	1	12103	tags=81%, list=75%, signal=327%
NEGATIVE_REGULATION_OF_PROTEIN_METABOLIC_PROCESS	NEGATIVE_REGULATION_OF_PROTEIN_METABOLIC_PROCESS		48	0.101792	0.810268	0.7	0.755277	1	2381	tags=25%, list=15%, signal=29%
MONOOXYGENASE_ACTIVITY	MONOOXYGENASE_ACTIVITY		29	0.123929	0.80528	0.711155	0.761812	1	6864	tags=55%, list=43%, signal=96%
ENDOSOME	ENDOSOME		65	0.0877021	0.80483	0.67304	0.761458	1	11676	tags=82%, list=73%, signal=299%
ANION_TRANSPORT	ANION_TRANSPORT		30	0.122562	0.803266	0.733888	0.762716	1	12472	tags=90%, list=78%, signal=404%
MORPHOGENESIS_OF_AN_EPITHELIUM	MORPHOGENESIS_OF_AN_EPITHELIUM		16	0.167482	0.802498	0.706796	0.762852	1	12352	tags=94%, list=77%, signal=407%
REGULATION_OF_IMMUNE_RESPONSE	REGULATION_OF_IMMUNE_RESPONSE		31	0.12017	0.798804	0.726562	0.767469	1	11010	tags=81%, list=69%, signal=257%
SPHINGOLIPID_METABOLIC_PROCESS	SPHINGOLIPID_METABOLIC_PROCESS		27	0.129017	0.79794	0.734127	0.767745	1	11002	tags=81%, list=69%, signal=259%
DNA_REPAIR	DNA_REPAIR		121	0.062513	0.796743	0.697228	0.768509	1	9078	tags=63%, list=57%, signal=144%
NUCLEASE_ACTIVITY	NUCLEASE_ACTIVITY		50	0.0949991	0.795684	0.702213	0.769064	1	5858	tags=46%, list=37%, signal=72%
POSITIVE_REGULATION_OF_HYDROLASE_ACTIVITY	POSITIVE_REGULATION_OF_HYDROLASE_ACTIVITY		48	0.0976826	0.792614	0.730223	0.772605	1	3115	tags=29%, list=19%, signal=36%
CYTOKINE_BIOSYNTHETIC_PROCESS	CYTOKINE_BIOSYNTHETIC_PROCESS		40	0.104405	0.792324	0.738589	0.772017	1	8353	tags=63%, list=52%, signal=130%
POSITIVE_REGULATION_OF_PROTEIN_MODIFICATION_PROCESS	POSITIVE_REGULATION_OF_PROTEIN_MODIFICATION_PROCESS		27	0.126121	0.774149	0.748077	0.798008	1	5108	tags=44%, list=32%, signal=65%
REGULATION_OF_MYELOID_CELL_DIFFERENTIATION	REGULATION_OF_MYELOID_CELL_DIFFERENTIATION		19	0.15088	0.772732	0.743802	0.798979	1	3491	tags=37%, list=22%, signal=47%
NEGATIVE_REGULATION_OF_MAP_KINASE_ACTIVITY	NEGATIVE_REGULATION_OF_MAP_KINASE_ACTIVITY		17	0.155165	0.771986	0.75442	0.799001	1	11665	tags=88%, list=73%, signal=323%
SIGNAL_SEQUENCE_BINDING	SIGNAL_SEQUENCE_BINDING		15	0.167773	0.771033	0.743327	0.799357	1	6934	tags=60%, list=43%, signal=106%
STEROID_BIOSYNTHETIC_PROCESS	STEROID_BIOSYNTHETIC_PROCESS		23	0.132867	0.770606	0.726214	0.798894	1	13910	tags=100%, list=87%, signal=752%
REGULATION_OF_CYTOKINE_BIOSYNTHETIC_PROCESS	REGULATION_OF_CYTOKINE_BIOSYNTHETIC_PROCESS		37	0.106228	0.767184	0.765835	0.802919	1	2634	tags=27%, list=16%, signal=32%
MICROTUBULE_ORGANIZING_CENTER_PART	MICROTUBULE_ORGANIZING_CENTER_PART		19	0.146258	0.766848	0.754352	0.802356	1	8630	tags=68%, list=54%, signal=148%
ENDOPLASMIC_RETICULUM_PART	ENDOPLASMIC_RETICULUM_PART		93	0.0666861	0.761021	0.788382	0.809672	1	13250	tags=89%, list=83%, signal=510%
INTRINSIC_TO_GOLGI_MEMBRANE	INTRINSIC_TO_GOLGI_MEMBRANE		15	0.162906	0.759632	0.785276	0.810551	1	7012	tags=60%, list=44%, signal=107%
CHROMATIN_ASSEMBLY	CHROMATIN_ASSEMBLY		16	0.155924	0.757396	0.780488	0.812676	1	7525	tags=63%, list=47%, signal=118%
GLUCOSE_METABOLIC_PROCESS	GLUCOSE_METABOLIC_PROCESS		28	0.121738	0.752516	0.7625	0.818469	1	7215	tags=57%, list=45%, signal=104%
SECRETORY_GRANULE	SECRETORY_GRANULE		17	0.152026	0.752136	0.783951	0.817875	1	5111	tags=47%, list=32%, signal=69%
REGULATION_OF_MAPKKK_CASCADE	REGULATION_OF_MAPKKK_CASCADE		17	0.152592	0.747469	0.77381	0.823264	1	3215	tags=35%, list=20%, signal=44%
METALLOENDOPEPTIDASE_ACTIVITY	METALLOENDOPEPTIDASE_ACTIVITY		23	0.126976	0.738935	0.806	0.833989	1	13307	tags=96%, list=83%, signal=561%
POSITIVE_REGULATION_OF_T_CELL_ACTIVATION	POSITIVE_REGULATION_OF_T_CELL_ACTIVATION		20	0.133885	0.72522	0.814371	0.851585	1	2666	tags=30%, list=17%, signal=36%
ADAPTIVE_IMMUNE_RESPONSE_GO_0002460	ADAPTIVE_IMMUNE_RESPONSE_GO_0002460		23	0.125505	0.71893	0.823404	0.85861	1	2173	tags=26%, list=14%, signal=30%
MYOSIN_COMPLEX	MYOSIN_COMPLEX		15	0.15146	0.717837	0.816872	0.858957	1	13611	tags=100%, list=85%, signal=660%
RESPONSE_TO_DRUG	RESPONSE_TO_DRUG		19	0.138238	0.715855	0.799228	0.860427	1	6226	tags=53%, list=39%, signal=86%
MAINTENANCE_OF_LOCALIZATION	MAINTENANCE_OF_LOCALIZATION		21	0.12928	0.713613	0.816701	0.862189	1	1747	tags=24%, list=11%, signal=27%
NEGATIVE_REGULATION_OF_CELL_DIFFERENTIATION	NEGATIVE_REGULATION_OF_CELL_DIFFERENTIATION		28	0.11311	0.7117	0.843621	0.863456	1	14227	tags=100%, list=89%, signal=884%
DNA_POLYMERASE_ACTIVITY	DNA_POLYMERASE_ACTIVITY		18	0.14196	0.709806	0.829959	0.864676	1	3071	tags=33%, list=19%, signal=41%
ENDOPLASMIC_RETICULUM_MEMBRANE	ENDOPLASMIC_RETICULUM_MEMBRANE		83	0.0657327	0.707612	0.836735	0.866246	1	13250	tags=89%, list=83%, signal=510%
RNA_CATABOLIC_PROCESS	RNA_CATABOLIC_PROCESS		21	0.128796	0.706476	0.812757	0.866511	1	991	tags=19%, list=6%, signal=20%
MAGNESIUM_ION_BINDING	MAGNESIUM_ION_BINDING		56	0.079379	0.705454	0.821705	0.866678	1	12478	tags=86%, list=78%, signal=385%
RESPONSE_TO_BACTERIUM	RESPONSE_TO_BACTERIUM		26	0.115846	0.702276	0.848948	0.869436	1	8631	tags=65%, list=54%, signal=141%
HORMONE_SECRETION	HORMONE_SECRETION		17	0.136687	0.683975	0.859649	0.890408	1	13848	tags=100%, list=86%, signal=731%
HYDROGEN_ION_TRANSMEMBRANE_TRANSPORTER_ACTIVITY	HYDROGEN_ION_TRANSMEMBRANE_TRANSPORTER_ACTIVITY		25	0.115794	0.68373	0.874251	0.889536	1	12259	tags=88%, list=76%, signal=373%
SODIUM_ION_TRANSPORT	SODIUM_ION_TRANSPORT		21	0.12376	0.683156	0.883168	0.889007	1	6418	tags=52%, list=40%, signal=87%
EXTRINSIC_TO_MEMBRANE	EXTRINSIC_TO_MEMBRANE		23	0.121951	0.683104	0.87551	0.887923	1	6414	tags=52%, list=40%, signal=87%
VACUOLE	VACUOLE		63	0.0744947	0.681667	0.850505	0.888409	1	12302	tags=84%, list=77%, signal=360%
LYMPHOCYTE_DIFFERENTIATION	LYMPHOCYTE_DIFFERENTIATION		26	0.111292	0.680773	0.856581	0.888255	1	13639	tags=96%, list=85%, signal=642%
MITOCHONDRIAL_OUTER_MEMBRANE	MITOCHONDRIAL_OUTER_MEMBRANE		17	0.137998	0.678725	0.86064	0.889486	1	13827	tags=100%, list=86%, signal=724%
MICROTUBULE_ORGANIZING_CENTER	MICROTUBULE_ORGANIZING_CENTER		66	0.0689411	0.676653	0.870707	0.890672	1	2057	tags=20%, list=13%, signal=23%
POLYSACCHARIDE_METABOLIC_PROCESS	POLYSACCHARIDE_METABOLIC_PROCESS		17	0.137627	0.672277	0.859127	0.894444	1	11946	tags=88%, list=74%, signal=345%
LEUKOCYTE_DIFFERENTIATION	LEUKOCYTE_DIFFERENTIATION		36	0.0942289	0.669916	0.890688	0.896077	1	13639	tags=94%, list=85%, signal=630%
ADAPTIVE_IMMUNE_RESPONSE	ADAPTIVE_IMMUNE_RESPONSE		24	0.114627	0.666382	0.880626	0.898836	1	2173	tags=25%, list=14%, signal=29%
G1_PHASE	G1_PHASE		15	0.142503	0.666108	0.87976	0.897972	1	11616	tags=87%, list=72%, signal=314%
ENDONUCLEASE_ACTIVITY	ENDONUCLEASE_ACTIVITY		24	0.112046	0.664552	0.87451	0.898523	1	12907	tags=92%, list=80%, signal=469%
CYTOKINE_METABOLIC_PROCESS	CYTOKINE_METABOLIC_PROCESS		41	0.0891285	0.664063	0.872017	0.89792	1	8353	tags=61%, list=52%, signal=127%
STRUCTURE_SPECIFIC_DNA_BINDING	STRUCTURE_SPECIFIC_DNA_BINDING		49	0.0790557	0.660249	0.869023	0.900795	1	9864	tags=69%, list=62%, signal=180%
CHROMATIN_ASSEMBLY_OR_DISASSEMBLY	CHROMATIN_ASSEMBLY_OR_DISASSEMBLY		26	0.107867	0.654103	0.903292	0.905931	1	7525	tags=58%, list=47%, signal=109%
AMINO_SUGAR_METABOLIC_PROCESS	AMINO_SUGAR_METABOLIC_PROCESS		19	0.125284	0.65319	0.906931	0.905758	1	8966	tags=68%, list=56%, signal=155%
ORGANELLE_OUTER_MEMBRANE	ORGANELLE_OUTER_MEMBRANE		22	0.112755	0.650617	0.908222	0.90716	1	14232	tags=100%, list=89%, signal=886%
OUTER_MEMBRANE	OUTER_MEMBRANE		23	0.112762	0.637654	0.911885	0.918296	1	14232	tags=100%, list=89%, signal=886%
SECONDARY_METABOLIC_PROCESS	SECONDARY_METABOLIC_PROCESS		26	0.103755	0.62992	0.916667	0.924154	1	1422	tags=19%, list=9%, signal=21%
HYDROLASE_ACTIVITY_HYDROLYZING_O_GLYCOSYL_COMPOUNDS	HYDROLASE_ACTIVITY_HYDROLYZING_O_GLYCOSYL_COMPOUNDS		32	0.0902984	0.61548	0.926078	0.935323	1	4067	tags=34%, list=25%, signal=46%
REGULATION_OF_PROTEIN_STABILITY	REGULATION_OF_PROTEIN_STABILITY		19	0.110697	0.592681	0.933198	0.95116	1	10888	tags=79%, list=68%, signal=246%
MACROMOLECULAR_COMPLEX_DISASSEMBLY	MACROMOLECULAR_COMPLEX_DISASSEMBLY		15	0.116866	0.533317	0.978389	0.981508	1	8819	tags=67%, list=55%, signal=148%
T_CELL_PROLIFERATION	T_CELL_PROLIFERATION		18	0.1036	0.526699	0.97556	0.982792	1	10814	tags=78%, list=67%, signal=238%
NEGATIVE_REGULATION_OF_SIGNAL_TRANSDUCTION	NEGATIVE_REGULATION_OF_SIGNAL_TRANSDUCTION		35	0.0738654	0.526304	0.973577	0.981688	1	7982	tags=57%, list=50%, signal=114%

## Sheet: 6. GSEA ALL Bottom
NAME	GS<br> follow link to MSigDB	GS DETAILS	SIZE	ES	NES	NOM p-val	FDR q-val	FWER p-val	RANK AT MAX	LEADING EDGE
RHODOPSIN_LIKE_RECEPTOR_ACTIVITY	RHODOPSIN_LIKE_RECEPTOR_ACTIVITY	Details ...	124	-0.340804	-4.37885	0	0	0	6477	tags=74%, list=40%, signal=123%
SENSORY_PERCEPTION	SENSORY_PERCEPTION	Details ...	173	-0.231101	-3.54242	0	0	0	6069	tags=61%, list=38%, signal=97%
G_PROTEIN_COUPLED_RECEPTOR_ACTIVITY	G_PROTEIN_COUPLED_RECEPTOR_ACTIVITY	Details ...	175	-0.215731	-3.32718	0	0	0	6477	tags=62%, list=40%, signal=102%
SEXUAL_REPRODUCTION	SEXUAL_REPRODUCTION	Details ...	117	-0.231764	-2.83402	0	0.000964754	0.009	6181	tags=62%, list=39%, signal=99%
REPRODUCTION	REPRODUCTION	Details ...	224	-0.163418	-2.78226	0	0.00102943	0.012	4362	tags=43%, list=27%, signal=59%
HEMATOPOIETIN_INTERFERON_CLASSD200_DOMAIN_CYTOKINE_RECEPTOR_BINDING	HEMATOPOIETIN_INTERFERON_CLASSD200_DOMAIN_CYTOKINE_RECEPTOR_BINDING	Details ...	25	-0.466265	-2.75085	0	0.00107673	0.015	6007	tags=84%, list=37%, signal=134%
AMINE_RECEPTOR_ACTIVITY	AMINE_RECEPTOR_ACTIVITY	Details ...	34	-0.361957	-2.53977	0	0.00330099	0.054	6473	tags=76%, list=40%, signal=128%
PROTEIN_AMINO_ACID_LIPIDATION	PROTEIN_AMINO_ACID_LIPIDATION	Details ...	23	-0.418535	-2.3876	0	0.0113554	0.188	5850	tags=78%, list=36%, signal=123%
PEPTIDE_RECEPTOR_ACTIVITY	PEPTIDE_RECEPTOR_ACTIVITY	Details ...	49	-0.291001	-2.38172	0	0.0103391	0.192	6477	tags=69%, list=40%, signal=116%
NEUROPEPTIDE_BINDING	NEUROPEPTIDE_BINDING	Details ...	21	-0.430186	-2.38036	0	0.00938874	0.193	6858	tags=86%, list=43%, signal=150%
GAMETE_GENERATION	GAMETE_GENERATION	Details ...	97	-0.203549	-2.32497	0	0.0122063	0.267	6181	tags=59%, list=39%, signal=95%
NEUROTRANSMITTER_RECEPTOR_ACTIVITY	NEUROTRANSMITTER_RECEPTOR_ACTIVITY	Details ...	48	-0.266316	-2.26168	0	0.0175076	0.389	6435	tags=67%, list=40%, signal=111%
NEUROTRANSMITTER_BINDING	NEUROTRANSMITTER_BINDING	Details ...	51	-0.266366	-2.25475	0.00189036	0.0171811	0.409	6435	tags=67%, list=40%, signal=111%
NEUROPEPTIDE_RECEPTOR_ACTIVITY	NEUROPEPTIDE_RECEPTOR_ACTIVITY	Details ...	20	-0.423007	-2.24665	0.00200401	0.0171184	0.431	6858	tags=85%, list=43%, signal=148%
NEUROLOGICAL_SYSTEM_PROCESS	NEUROLOGICAL_SYSTEM_PROCESS	Details ...	350	-0.106861	-2.23225	0.0039604	0.0173753	0.451	6069	tags=48%, list=38%, signal=76%
ER_TO_GOLGI_VESICLE_MEDIATED_TRANSPORT	ER_TO_GOLGI_VESICLE_MEDIATED_TRANSPORT	Details ...	17	-0.449694	-2.22345	0	0.0171148	0.462	8835	tags=100%, list=55%, signal=222%
PROTEIN_CATABOLIC_PROCESS	PROTEIN_CATABOLIC_PROCESS	Details ...	66	-0.227183	-2.16462	0	0.0237356	0.604	9009	tags=79%, list=56%, signal=179%
CELLULAR_PROTEIN_CATABOLIC_PROCESS	CELLULAR_PROTEIN_CATABOLIC_PROCESS	Details ...	56	-0.242788	-2.13472	0	0.0270928	0.679	9009	tags=80%, list=56%, signal=183%
LIPOPROTEIN_BIOSYNTHETIC_PROCESS	LIPOPROTEIN_BIOSYNTHETIC_PROCESS	Details ...	25	-0.355881	-2.1292	0	0.0265857	0.694	5850	tags=72%, list=36%, signal=113%
DIGESTION	DIGESTION	Details ...	40	-0.27766	-2.07819	0	0.0345987	0.805	7187	tags=73%, list=45%, signal=131%
DETECTION_OF_ABIOTIC_STIMULUS	DETECTION_OF_ABIOTIC_STIMULUS		18	-0.404764	-2.03154	0.00948767	0.0438952	0.884	5100	tags=72%, list=32%, signal=106%
DETECTION_OF_EXTERNAL_STIMULUS	DETECTION_OF_EXTERNAL_STIMULUS		22	-0.363469	-2.0159	0.00214592	0.046338	0.909	5115	tags=68%, list=32%, signal=100%
STRUCTURAL_CONSTITUENT_OF_RIBOSOME	STRUCTURAL_CONSTITUENT_OF_RIBOSOME		70	-0.202406	-2.0014	0.00396825	0.0483676	0.927	11433	tags=91%, list=71%, signal=317%
DETECTION_OF_STIMULUS_INVOLVED_IN_SENSORY_PERCEPTION	DETECTION_OF_STIMULUS_INVOLVED_IN_SENSORY_PERCEPTION		18	-0.392031	-1.98192	0.00604839	0.0527052	0.948	5304	tags=72%, list=33%, signal=108%
PROTEIN_PROCESSING	PROTEIN_PROCESSING		47	-0.235977	-1.94795	0.00639659	0.061857	0.972	11925	tags=98%, list=74%, signal=380%
BIOPOLYMER_CATABOLIC_PROCESS	BIOPOLYMER_CATABOLIC_PROCESS		109	-0.158651	-1.91759	0.00788955	0.0715279	0.986	8804	tags=71%, list=55%, signal=156%
REPRODUCTIVE_PROCESS	REPRODUCTIVE_PROCESS		136	-0.137935	-1.8948	0	0.0782317	0.997	9247	tags=71%, list=58%, signal=167%
MACROMOLECULE_CATABOLIC_PROCESS	MACROMOLECULE_CATABOLIC_PROCESS		128	-0.142053	-1.88164	0.0106157	0.080934	0.999	8517	tags=67%, list=53%, signal=142%
PHOSPHOINOSITIDE_METABOLIC_PROCESS	PHOSPHOINOSITIDE_METABOLIC_PROCESS		30	-0.288492	-1.86741	0.0109091	0.0843659	1	9283	tags=87%, list=58%, signal=205%
REGULATION_OF_PEPTIDYL_TYROSINE_PHOSPHORYLATION	REGULATION_OF_PEPTIDYL_TYROSINE_PHOSPHORYLATION		16	-0.386273	-1.86215	0.0125	0.0839708	1	5841	tags=75%, list=36%, signal=118%
DEVELOPMENT_OF_PRIMARY_SEXUAL_CHARACTERISTICS	DEVELOPMENT_OF_PRIMARY_SEXUAL_CHARACTERISTICS		24	-0.312189	-1.84599	0.00808081	0.0892871	1	10372	tags=96%, list=65%, signal=271%
LIPOPROTEIN_METABOLIC_PROCESS	LIPOPROTEIN_METABOLIC_PROCESS		31	-0.281031	-1.84405	0.01222	0.0874819	1	5850	tags=65%, list=36%, signal=101%
GENERAL_RNA_POLYMERASE_II_TRANSCRIPTION_FACTOR_ACTIVITY	GENERAL_RNA_POLYMERASE_II_TRANSCRIPTION_FACTOR_ACTIVITY		32	-0.261296	-1.76452	0.0138067	0.129778	1	10855	tags=94%, list=68%, signal=289%
PROTEIN_AUTOPROCESSING	PROTEIN_AUTOPROCESSING		30	-0.266912	-1.75153	0.0188285	0.134389	1	11767	tags=100%, list=73%, signal=375%
PROTEIN_AMINO_ACID_AUTOPHOSPHORYLATION	PROTEIN_AMINO_ACID_AUTOPHOSPHORYLATION		29	-0.266896	-1.71923	0.022	0.155032	1	11767	tags=100%, list=73%, signal=375%
DETECTION_OF_STIMULUS	DETECTION_OF_STIMULUS		42	-0.217557	-1.70987	0.0273973	0.158061	1	5304	tags=55%, list=33%, signal=82%
PHOSPHOINOSITIDE_BIOSYNTHETIC_PROCESS	PHOSPHOINOSITIDE_BIOSYNTHETIC_PROCESS		23	-0.299901	-1.70165	0.0407767	0.160155	1	5658	tags=65%, list=35%, signal=101%
ACETYLCHOLINE_BINDING	ACETYLCHOLINE_BINDING		17	-0.34721	-1.68809	0.0297398	0.166533	1	10477	tags=100%, list=65%, signal=288%
GOLGI_APPARATUS_PART	GOLGI_APPARATUS_PART		97	-0.145938	-1.68106	0.0277778	0.16819	1	9249	tags=72%, list=58%, signal=169%
PEPTIDE_BINDING	PEPTIDE_BINDING		80	-0.160782	-1.67951	0.0394477	0.165219	1	6858	tags=59%, list=43%, signal=102%
PEPTIDYL_TYROSINE_PHOSPHORYLATION	PEPTIDYL_TYROSINE_PHOSPHORYLATION		25	-0.276318	-1.64553	0.0345489	0.190638	1	5841	tags=64%, list=36%, signal=100%
RESPONSE_TO_LIGHT_STIMULUS	RESPONSE_TO_LIGHT_STIMULUS		45	-0.205635	-1.63729	0.0313725	0.19337	1	8474	tags=73%, list=53%, signal=155%
PEROXISOME_ORGANIZATION_AND_BIOGENESIS	PEROXISOME_ORGANIZATION_AND_BIOGENESIS		16	-0.329222	-1.63695	0.0359848	0.189175	1	8760	tags=88%, list=55%, signal=193%
FEMALE_GAMETE_GENERATION	FEMALE_GAMETE_GENERATION		15	-0.353719	-1.63451	0.0512821	0.187227	1	10372	tags=100%, list=65%, signal=283%
PHOSPHOLIPID_METABOLIC_PROCESS	PHOSPHOLIPID_METABOLIC_PROCESS		69	-0.164951	-1.63007	0.0262626	0.187299	1	5270	tags=49%, list=33%, signal=73%
NUCLEOTIDE_EXCISION_REPAIR	NUCLEOTIDE_EXCISION_REPAIR		20	-0.310697	-1.62658	0.0377734	0.186569	1	10261	tags=95%, list=64%, signal=263%
TRANSCRIPTION_FACTOR_COMPLEX	TRANSCRIPTION_FACTOR_COMPLEX		87	-0.149539	-1.61028	0.0531697	0.197487	1	9230	tags=72%, list=58%, signal=170%
CELL_PROJECTION_PART	CELL_PROJECTION_PART		19	-0.306682	-1.60627	0.042471	0.197116	1	6062	tags=68%, list=38%, signal=110%
SMALL_CONJUGATING_PROTEIN_LIGASE_ACTIVITY	SMALL_CONJUGATING_PROTEIN_LIGASE_ACTIVITY		51	-0.188965	-1.60423	0.0349076	0.194901	1	7358	tags=65%, list=46%, signal=119%
CELLULAR_MACROMOLECULE_CATABOLIC_PROCESS	CELLULAR_MACROMOLECULE_CATABOLIC_PROCESS		99	-0.138876	-1.59785	0.0395833	0.196917	1	8804	tags=69%, list=55%, signal=151%
TRANS_GOLGI_NETWORK	TRANS_GOLGI_NETWORK		21	-0.294713	-1.58386	0.0482625	0.206296	1	9028	tags=86%, list=56%, signal=196%
MEMBRANE_LIPID_METABOLIC_PROCESS	MEMBRANE_LIPID_METABOLIC_PROCESS		94	-0.136927	-1.58002	0.046748	0.205849	1	9591	tags=73%, list=60%, signal=182%
SENSORY_PERCEPTION_OF_CHEMICAL_STIMULUS	SENSORY_PERCEPTION_OF_CHEMICAL_STIMULUS		16	-0.321901	-1.5715	0.0608519	0.209905	1	5870	tags=69%, list=37%, signal=108%
HORMONE_ACTIVITY	HORMONE_ACTIVITY		38	-0.214115	-1.55929	0.0428016	0.218022	1	7549	tags=68%, list=47%, signal=129%
MITOCHONDRIAL_MEMBRANE_PART	MITOCHONDRIAL_MEMBRANE_PART		50	-0.181938	-1.5206	0.0666667	0.254082	1	13131	tags=100%, list=82%, signal=550%
GLYCEROPHOSPHOLIPID_METABOLIC_PROCESS	GLYCEROPHOSPHOLIPID_METABOLIC_PROCESS		43	-0.193298	-1.51443	0.0604839	0.256472	1	9591	tags=79%, list=60%, signal=196%
FEEDING_BEHAVIOR	FEEDING_BEHAVIOR		21	-0.273921	-1.51115	0.0738397	0.255848	1	6306	tags=67%, list=39%, signal=110%
REGULATION_OF_TRANSLATIONAL_INITIATION	REGULATION_OF_TRANSLATIONAL_INITIATION		28	-0.237393	-1.50682	0.0702479	0.256202	1	9375	tags=82%, list=58%, signal=197%
MACROMOLECULE_BIOSYNTHETIC_PROCESS	MACROMOLECULE_BIOSYNTHETIC_PROCESS		299	-0.0756824	-1.49858	0.0712743	0.260917	1	12864	tags=88%, list=80%, signal=434%
GLYCEROPHOSPHOLIPID_BIOSYNTHETIC_PROCESS	GLYCEROPHOSPHOLIPID_BIOSYNTHETIC_PROCESS		29	-0.230085	-1.49313	0.0800781	0.263114	1	9591	tags=83%, list=60%, signal=205%
UBIQUITIN_LIGASE_COMPLEX	UBIQUITIN_LIGASE_COMPLEX		26	-0.246461	-1.48134	0.078	0.273236	1	9009	tags=81%, list=56%, signal=184%
SMALL_PROTEIN_CONJUGATING_ENZYME_ACTIVITY	SMALL_PROTEIN_CONJUGATING_ENZYME_ACTIVITY		52	-0.176493	-1.47083	0.0800781	0.281789	1	7358	tags=63%, list=46%, signal=117%
DNA_DIRECTED_RNA_POLYMERASEII_HOLOENZYME	DNA_DIRECTED_RNA_POLYMERASEII_HOLOENZYME		66	-0.153936	-1.46962	0.0701403	0.278813	1	10665	tags=82%, list=66%, signal=243%
MEDIATOR_COMPLEX	MEDIATOR_COMPLEX		18	-0.288808	-1.46534	0.0709812	0.279352	1	11413	tags=100%, list=71%, signal=346%
MITOCHONDRIAL_INNER_MEMBRANE	MITOCHONDRIAL_INNER_MEMBRANE		63	-0.158477	-1.45189	0.0792079	0.291647	1	12999	tags=97%, list=81%, signal=509%
POSITIVE_REGULATION_OF_TRANSCRIPTION_FROM_RNA_POLYMERASE_II_PROMOTER	POSITIVE_REGULATION_OF_TRANSCRIPTION_FROM_RNA_POLYMERASE_II_PROMOTER		65	-0.153167	-1.45091	0.0914634	0.288347	1	9892	tags=77%, list=62%, signal=200%
UBIQUITIN_PROTEIN_LIGASE_ACTIVITY	UBIQUITIN_PROTEIN_LIGASE_ACTIVITY		49	-0.174492	-1.43671	0.0856031	0.301653	1	7358	tags=63%, list=46%, signal=117%
CARBOXYLESTERASE_ACTIVITY	CARBOXYLESTERASE_ACTIVITY		29	-0.221622	-1.43246	0.112936	0.30267	1	5855	tags=59%, list=37%, signal=92%
MITOCHONDRIAL_MEMBRANE	MITOCHONDRIAL_MEMBRANE		81	-0.132658	-1.42251	0.102161	0.311068	1	13131	tags=95%, list=82%, signal=522%
FEMALE_PREGNANCY	FEMALE_PREGNANCY		41	-0.192006	-1.41122	0.103734	0.321211	1	4362	tags=46%, list=27%, signal=63%
PEPTIDYL_TYROSINE_MODIFICATION	PEPTIDYL_TYROSINE_MODIFICATION		27	-0.228865	-1.40016	0.108108	0.331232	1	5841	tags=59%, list=36%, signal=93%
HISTONE_DEACETYLASE_COMPLEX	HISTONE_DEACETYLASE_COMPLEX		20	-0.259763	-1.39688	0.122568	0.331008	1	9473	tags=85%, list=59%, signal=207%
EXTRACELLULAR_LIGAND_GATED_ION_CHANNEL_ACTIVITY	EXTRACELLULAR_LIGAND_GATED_ION_CHANNEL_ACTIVITY		21	-0.243518	-1.37812	0.112621	0.351614	1	6793	tags=67%, list=42%, signal=115%
LIPASE_ACTIVITY	LIPASE_ACTIVITY		46	-0.170252	-1.37538	0.102669	0.35075	1	5995	tags=54%, list=37%, signal=87%
REGULATION_OF_TRANSCRIPTIONDNA_DEPENDENT	REGULATION_OF_TRANSCRIPTIONDNA_DEPENDENT		437	-0.0576307	-1.37321	0.108738	0.349246	1	11544	tags=78%, list=72%, signal=269%
ORGANELLE_INNER_MEMBRANE	ORGANELLE_INNER_MEMBRANE		71	-0.133855	-1.34674	0.115163	0.38197	1	12999	tags=94%, list=81%, signal=496%
EXCITATORY_EXTRACELLULAR_LIGAND_GATED_ION_CHANNEL_ACTIVITY	EXCITATORY_EXTRACELLULAR_LIGAND_GATED_ION_CHANNEL_ACTIVITY		21	-0.243518	-1.34035	0.134	0.386442	1	6793	tags=67%, list=42%, signal=115%
TRANSCRIPTION_FROM_RNA_POLYMERASE_III_PROMOTER	TRANSCRIPTION_FROM_RNA_POLYMERASE_III_PROMOTER		18	-0.263463	-1.32985	0.147117	0.397231	1	10928	tags=94%, list=68%, signal=296%
TRANSLATION_FACTOR_ACTIVITY_NUCLEIC_ACID_BINDING	TRANSLATION_FACTOR_ACTIVITY_NUCLEIC_ACID_BINDING		36	-0.186524	-1.32013	0.139165	0.407891	1	12164	tags=94%, list=76%, signal=390%
REGULATION_OF_RNA_METABOLIC_PROCESS	REGULATION_OF_RNA_METABOLIC_PROCESS		446	-0.0553998	-1.31783	0.147573	0.40615	1	11544	tags=77%, list=72%, signal=268%
RESPONSE_TO_RADIATION	RESPONSE_TO_RADIATION		57	-0.149345	-1.31687	0.162109	0.402898	1	9151	tags=72%, list=57%, signal=167%
TRANSCRIPTION_INITIATION_FROM_RNA_POLYMERASE_II_PROMOTER	TRANSCRIPTION_INITIATION_FROM_RNA_POLYMERASE_II_PROMOTER		29	-0.203493	-1.31422	0.152778	0.40236	1	12229	tags=97%, list=76%, signal=406%
AMINE_BINDING	AMINE_BINDING		23	-0.23062	-1.30522	0.155431	0.411632	1	9557	tags=83%, list=60%, signal=204%
REGULATION_OF_CYTOKINE_PRODUCTION	REGULATION_OF_CYTOKINE_PRODUCTION		24	-0.217767	-1.28536	0.161491	0.438974	1	9211	tags=79%, list=57%, signal=186%
CYCLIC_NUCLEOTIDE_MEDIATED_SIGNALING	CYCLIC_NUCLEOTIDE_MEDIATED_SIGNALING		99	-0.109445	-1.28185	0.165644	0.439643	1	7167	tags=56%, list=45%, signal=100%
THYROID_HORMONE_RECEPTOR_BINDING	THYROID_HORMONE_RECEPTOR_BINDING		17	-0.256309	-1.26795	0.191532	0.457173	1	9103	tags=82%, list=57%, signal=190%
ENDOSOME_TRANSPORT	ENDOSOME_TRANSPORT		22	-0.227928	-1.26545	0.192453	0.456168	1	8015	tags=73%, list=50%, signal=145%
NUCLEAR_ORGANIZATION_AND_BIOGENESIS	NUCLEAR_ORGANIZATION_AND_BIOGENESIS		26	-0.207127	-1.26227	0.203883	0.456317	1	3470	tags=42%, list=22%, signal=54%
TRANSLATION	TRANSLATION		164	-0.0834039	-1.26029	0.180124	0.454598	1	11782	tags=82%, list=73%, signal=305%
ACID_AMINO_ACID_LIGASE_ACTIVITY	ACID_AMINO_ACID_LIGASE_ACTIVITY		57	-0.138288	-1.25766	0.202869	0.453947	1	7358	tags=60%, list=46%, signal=110%
SYNAPTOGENESIS	SYNAPTOGENESIS		16	-0.255761	-1.24081	0.226824	0.478078	1	2920	tags=44%, list=18%, signal=53%
G_PROTEIN_COUPLED_RECEPTOR_PROTEIN_SIGNALING_PATHWAY	G_PROTEIN_COUPLED_RECEPTOR_PROTEIN_SIGNALING_PATHWAY		318	-0.0597297	-1.23794	0.186	0.477991	1	5871	tags=42%, list=37%, signal=66%
NUCLEOPLASM_PART	NUCLEOPLASM_PART		205	-0.0732906	-1.21634	0.223938	0.511912	1	11437	tags=79%, list=71%, signal=270%
PROTEIN_MODIFICATION_BY_SMALL_PROTEIN_CONJUGATION	PROTEIN_MODIFICATION_BY_SMALL_PROTEIN_CONJUGATION		41	-0.163037	-1.21413	0.223108	0.51051	1	7955	tags=66%, list=50%, signal=130%
ECTODERM_DEVELOPMENT	ECTODERM_DEVELOPMENT		74	-0.119008	-1.2128	0.226141	0.507476	1	7421	tags=58%, list=46%, signal=108%
SECONDARY_ACTIVE_TRANSMEMBRANE_TRANSPORTER_ACTIVITY	SECONDARY_ACTIVE_TRANSMEMBRANE_TRANSPORTER_ACTIVITY		46	-0.149336	-1.20268	0.237895	0.520688	1	13303	tags=98%, list=83%, signal=572%
DAMAGED_DNA_BINDING	DAMAGED_DNA_BINDING		20	-0.223872	-1.19834	0.245473	0.522942	1	9246	tags=80%, list=58%, signal=189%
HISTONE_MODIFICATION	HISTONE_MODIFICATION		24	-0.202193	-1.1938	0.204545	0.52563	1	10797	tags=88%, list=67%, signal=267%
TRANSCRIPTION_ACTIVATOR_ACTIVITY	TRANSCRIPTION_ACTIVATOR_ACTIVITY		171	-0.0801304	-1.18533	0.23913	0.53531	1	8578	tags=61%, list=53%, signal=131%
NUCLEAR_EXPORT	NUCLEAR_EXPORT		33	-0.175099	-1.18267	0.237805	0.534779	1	7405	tags=64%, list=46%, signal=118%
TRANSLATION_REGULATOR_ACTIVITY	TRANSLATION_REGULATOR_ACTIVITY		38	-0.1631	-1.17761	0.246154	0.53885	1	12164	tags=92%, list=76%, signal=380%
TRANSFERASE_ACTIVITY_TRANSFERRING_GLYCOSYL_GROUPS	TRANSFERASE_ACTIVITY_TRANSFERRING_GLYCOSYL_GROUPS		105	-0.0964281	-1.17159	0.248434	0.544839	1	13587	tags=94%, list=85%, signal=613%
TRANSCRIPTION_FACTOR_ACTIVITY	TRANSCRIPTION_FACTOR_ACTIVITY		330	-0.0552878	-1.15627	0.271255	0.568068	1	7395	tags=52%, list=46%, signal=94%
POSITIVE_REGULATION_OF_TRANSCRIPTIONDNA_DEPENDENT	POSITIVE_REGULATION_OF_TRANSCRIPTIONDNA_DEPENDENT		118	-0.0887502	-1.13743	0.26572	0.599067	1	12860	tags=89%, list=80%, signal=446%
G_PROTEIN_SIGNALING_COUPLED_TO_CYCLIC_NUCLEOTIDE_SECOND_MESSENGER	G_PROTEIN_SIGNALING_COUPLED_TO_CYCLIC_NUCLEOTIDE_SECOND_MESSENGER		97	-0.100212	-1.13468	0.272908	0.598672	1	7167	tags=55%, list=45%, signal=98%
TRANSLATIONAL_INITIATION	TRANSLATIONAL_INITIATION		35	-0.160706	-1.12722	0.307843	0.60791	1	9802	tags=77%, list=61%, signal=198%
PROTEIN_UBIQUITINATION	PROTEIN_UBIQUITINATION		38	-0.152484	-1.12618	0.295019	0.604256	1	7691	tags=63%, list=48%, signal=121%
TRANSCRIPTION_INITIATION	TRANSCRIPTION_INITIATION		35	-0.155677	-1.12505	0.290258	0.600986	1	10799	tags=83%, list=67%, signal=253%
SECOND_MESSENGER_MEDIATED_SIGNALING	SECOND_MESSENGER_MEDIATED_SIGNALING		148	-0.0799743	-1.12363	0.309717	0.598368	1	6858	tags=51%, list=43%, signal=88%
CHROMATIN_MODIFICATION	CHROMATIN_MODIFICATION		55	-0.129613	-1.12288	0.299799	0.594349	1	9594	tags=73%, list=60%, signal=180%
RNA_POLYMERASE_II_TRANSCRIPTION_FACTOR_ACTIVITY	RNA_POLYMERASE_II_TRANSCRIPTION_FACTOR_ACTIVITY		173	-0.0729112	-1.11115	0.322	0.612131	1	8208	tags=58%, list=51%, signal=118%
INTEGRAL_TO_ENDOPLASMIC_RETICULUM_MEMBRANE	INTEGRAL_TO_ENDOPLASMIC_RETICULUM_MEMBRANE		23	-0.187077	-1.09374	0.350318	0.640823	1	7465	tags=65%, list=47%, signal=122%
EXCRETION	EXCRETION		35	-0.152985	-1.09363	0.325773	0.635376	1	5343	tags=49%, list=33%, signal=73%
EXTRACELLULAR_STRUCTURE_ORGANIZATION_AND_BIOGENESIS	EXTRACELLULAR_STRUCTURE_ORGANIZATION_AND_BIOGENESIS		30	-0.167375	-1.0934	0.322134	0.63029	1	5341	tags=50%, list=33%, signal=75%
SYMPORTER_ACTIVITY	SYMPORTER_ACTIVITY		31	-0.164519	-1.08746	0.334719	0.637056	1	12889	tags=97%, list=80%, signal=492%
POSITIVE_REGULATION_OF_RNA_METABOLIC_PROCESS	POSITIVE_REGULATION_OF_RNA_METABOLIC_PROCESS		120	-0.0822152	-1.08283	0.350305	0.640924	1	12860	tags=88%, list=80%, signal=442%
STEROID_HORMONE_RECEPTOR_SIGNALING_PATHWAY	STEROID_HORMONE_RECEPTOR_SIGNALING_PATHWAY		20	-0.199273	-1.07632	0.333333	0.648806	1	10442	tags=85%, list=65%, signal=243%
REGULATION_OF_TRANSCRIPTION_FROM_RNA_POLYMERASE_II_PROMOTER	REGULATION_OF_TRANSCRIPTION_FROM_RNA_POLYMERASE_II_PROMOTER		275	-0.0556753	-1.07488	0.358674	0.646219	1	9155	tags=63%, list=57%, signal=143%
INTRINSIC_TO_ENDOPLASMIC_RETICULUM_MEMBRANE	INTRINSIC_TO_ENDOPLASMIC_RETICULUM_MEMBRANE		23	-0.187077	-1.07487	0.326044	0.640811	1	7465	tags=65%, list=47%, signal=122%
N_ACYLTRANSFERASE_ACTIVITY	N_ACYLTRANSFERASE_ACTIVITY		22	-0.190689	-1.0748	0.327032	0.635613	1	1321	tags=27%, list=8%, signal=30%
HORMONE_RECEPTOR_BINDING	HORMONE_RECEPTOR_BINDING		29	-0.169105	-1.05697	0.364185	0.665815	1	8355	tags=69%, list=52%, signal=144%
SYNAPSE_ORGANIZATION_AND_BIOGENESIS	SYNAPSE_ORGANIZATION_AND_BIOGENESIS		21	-0.191121	-1.0552	0.367886	0.664076	1	5341	tags=52%, list=33%, signal=78%
BASE_EXCISION_REPAIR	BASE_EXCISION_REPAIR		16	-0.215721	-1.05489	0.362919	0.65927	1	4564	tags=50%, list=28%, signal=70%
TRANSCRIPTION_COACTIVATOR_ACTIVITY	TRANSCRIPTION_COACTIVATOR_ACTIVITY		121	-0.0817579	-1.05458	0.366355	0.654512	1	8376	tags=60%, list=52%, signal=125%
TUBE_MORPHOGENESIS	TUBE_MORPHOGENESIS		15	-0.222213	-1.04615	0.375746	0.665868	1	11410	tags=93%, list=71%, signal=323%
POSITIVE_REGULATION_OF_CYTOKINE_PRODUCTION	POSITIVE_REGULATION_OF_CYTOKINE_PRODUCTION		15	-0.225986	-1.04557	0.393346	0.661735	1	9211	tags=80%, list=57%, signal=188%
REGULATION_OF_PROTEIN_AMINO_ACID_PHOSPHORYLATION	REGULATION_OF_PROTEIN_AMINO_ACID_PHOSPHORYLATION		28	-0.162034	-1.04074	0.390688	0.666141	1	5999	tags=54%, list=37%, signal=85%
PHOSPHOLIPASE_ACTIVITY	PHOSPHOLIPASE_ACTIVITY		39	-0.139446	-1.03981	0.393064	0.662973	1	5995	tags=51%, list=37%, signal=82%
PEPTIDYL_AMINO_ACID_MODIFICATION	PEPTIDYL_AMINO_ACID_MODIFICATION		60	-0.116471	-1.03904	0.408284	0.6594	1	7496	tags=58%, list=47%, signal=109%
UBIQUITIN_CYCLE	UBIQUITIN_CYCLE		46	-0.129611	-1.03887	0.389662	0.654685	1	7691	tags=61%, list=48%, signal=117%
GOLGI_VESICLE_TRANSPORT	GOLGI_VESICLE_TRANSPORT		46	-0.129592	-1.03882	0.371595	0.649762	1	9086	tags=70%, list=57%, signal=160%
MEMBRANE_LIPID_BIOSYNTHETIC_PROCESS	MEMBRANE_LIPID_BIOSYNTHETIC_PROCESS		47	-0.125856	-1.03691	0.390196	0.648623	1	9591	tags=72%, list=60%, signal=179%
MEIOTIC_CELL_CYCLE	MEIOTIC_CELL_CYCLE		34	-0.148406	-1.03589	0.418033	0.645729	1	6117	tags=53%, list=38%, signal=85%
TRANSFERASE_ACTIVITY_TRANSFERRING_HEXOSYL_GROUPS	TRANSFERASE_ACTIVITY_TRANSFERRING_HEXOSYL_GROUPS		76	-0.100786	-1.02851	0.4	0.655306	1	13587	tags=95%, list=85%, signal=617%
PHOSPHOLIPID_BIOSYNTHETIC_PROCESS	PHOSPHOLIPID_BIOSYNTHETIC_PROCESS		38	-0.139254	-1.02238	0.394366	0.66214	1	9591	tags=74%, list=60%, signal=183%
SPECIFIC_RNA_POLYMERASE_II_TRANSCRIPTION_FACTOR_ACTIVITY	SPECIFIC_RNA_POLYMERASE_II_TRANSCRIPTION_FACTOR_ACTIVITY		32	-0.151221	-1.01995	0.406122	0.661914	1	8106	tags=66%, list=51%, signal=132%
NUCLEAR_HORMONE_RECEPTOR_BINDING	NUCLEAR_HORMONE_RECEPTOR_BINDING		28	-0.157992	-1.01816	0.396694	0.660655	1	8355	tags=68%, list=52%, signal=141%
GOLGI_MEMBRANE	GOLGI_MEMBRANE		44	-0.128303	-1.00739	0.420118	0.676948	1	9249	tags=70%, list=58%, signal=166%
PROTEIN_AMINO_ACID_O_LINKED_GLYCOSYLATION	PROTEIN_AMINO_ACID_O_LINKED_GLYCOSYLATION		17	-0.200636	-1.0063	0.411647	0.674085	1	9995	tags=82%, list=62%, signal=218%
CARBOHYDRATE_BIOSYNTHETIC_PROCESS	CARBOHYDRATE_BIOSYNTHETIC_PROCESS		47	-0.122591	-1.00606	0.425287	0.669798	1	12032	tags=87%, list=75%, signal=348%
COVALENT_CHROMATIN_MODIFICATION	COVALENT_CHROMATIN_MODIFICATION		25	-0.168205	-1.00409	0.440252	0.669068	1	9497	tags=76%, list=59%, signal=186%
SEQUENCE_SPECIFIC_DNA_BINDING	SEQUENCE_SPECIFIC_DNA_BINDING		57	-0.110663	-0.97691	0.447471	0.717397	1	13990	tags=98%, list=87%, signal=766%
REGULATION_OF_PROTEIN_MODIFICATION_PROCESS	REGULATION_OF_PROTEIN_MODIFICATION_PROCESS		42	-0.126367	-0.97642	0.46281	0.713347	1	5999	tags=50%, list=37%, signal=80%
POSITIVE_REGULATION_OF_PROTEIN_AMINO_ACID_PHOSPHORYLATION	POSITIVE_REGULATION_OF_PROTEIN_AMINO_ACID_PHOSPHORYLATION		18	-0.191658	-0.974985	0.464358	0.711225	1	5841	tags=56%, list=36%, signal=87%
DNA_CATABOLIC_PROCESS	DNA_CATABOLIC_PROCESS		20	-0.182508	-0.966362	0.488095	0.722886	1	3493	tags=40%, list=22%, signal=51%
NUCLEOBASENUCLEOSIDENUCLEOTIDE_AND_NUCLEIC_ACID_TRANSPORT	NUCLEOBASENUCLEOSIDENUCLEOTIDE_AND_NUCLEIC_ACID_TRANSPORT		31	-0.143761	-0.961359	0.506	0.727693	1	804	tags=19%, list=5%, signal=20%
CELL_STRUCTURE_DISASSEMBLY_DURING_APOPTOSIS	CELL_STRUCTURE_DISASSEMBLY_DURING_APOPTOSIS		15	-0.204527	-0.959686	0.49359	0.726129	1	2070	tags=33%, list=13%, signal=38%
TRANSCRIPTION_COFACTOR_ACTIVITY	TRANSCRIPTION_COFACTOR_ACTIVITY		218	-0.0553767	-0.945261	0.522088	0.749674	1	8763	tags=60%, list=55%, signal=131%
CELLULAR_POLYSACCHARIDE_METABOLIC_PROCESS	CELLULAR_POLYSACCHARIDE_METABOLIC_PROCESS		15	-0.204984	-0.941776	0.536346	0.751394	1	7409	tags=67%, list=46%, signal=124%
N_ACETYLTRANSFERASE_ACTIVITY	N_ACETYLTRANSFERASE_ACTIVITY		20	-0.172595	-0.932814	0.523422	0.763899	1	444	tags=20%, list=3%, signal=21%
G_PROTEIN_SIGNALING_ADENYLATE_CYCLASE_ACTIVATING_PATHWAY	G_PROTEIN_SIGNALING_ADENYLATE_CYCLASE_ACTIVATING_PATHWAY		24	-0.156465	-0.921641	0.558943	0.781116	1	6183	tags=54%, list=39%, signal=88%
RESPONSE_TO_ABIOTIC_STIMULUS	RESPONSE_TO_ABIOTIC_STIMULUS		83	-0.0844287	-0.918434	0.536399	0.782318	1	11601	tags=81%, list=72%, signal=290%
LIGAND_DEPENDENT_NUCLEAR_RECEPTOR_ACTIVITY	LIGAND_DEPENDENT_NUCLEAR_RECEPTOR_ACTIVITY		24	-0.151983	-0.913736	0.566075	0.786492	1	13606	tags=100%, list=85%, signal=658%
RNA_EXPORT_FROM_NUCLEUS	RNA_EXPORT_FROM_NUCLEUS		20	-0.171159	-0.913012	0.568138	0.782741	1	467	tags=20%, list=3%, signal=21%
CATABOLIC_PROCESS	CATABOLIC_PROCESS		210	-0.0537365	-0.911663	0.534161	0.780411	1	13280	tags=88%, list=83%, signal=505%
MEIOTIC_RECOMBINATION	MEIOTIC_RECOMBINATION		16	-0.18136	-0.910415	0.557344	0.777842	1	6117	tags=56%, list=38%, signal=91%
OXYGEN_BINDING	OXYGEN_BINDING		22	-0.160455	-0.908362	0.569959	0.77698	1	13470	tags=100%, list=84%, signal=623%
CELLULAR_LIPID_METABOLIC_PROCESS	CELLULAR_LIPID_METABOLIC_PROCESS		241	-0.0504426	-0.891192	0.585366	0.804756	1	13180	tags=87%, list=82%, signal=481%
PHOSPHOINOSITIDE_MEDIATED_SIGNALING	PHOSPHOINOSITIDE_MEDIATED_SIGNALING		46	-0.110122	-0.889394	0.570577	0.803222	1	6608	tags=52%, list=41%, signal=88%
SINGLE_STRANDED_DNA_BINDING	SINGLE_STRANDED_DNA_BINDING		30	-0.136983	-0.885386	0.589958	0.806018	1	3689	tags=37%, list=23%, signal=48%
INTRINSIC_TO_ORGANELLE_MEMBRANE	INTRINSIC_TO_ORGANELLE_MEMBRANE		51	-0.104957	-0.88305	0.582485	0.805703	1	12475	tags=88%, list=78%, signal=396%
EPIDERMIS_DEVELOPMENT	EPIDERMIS_DEVELOPMENT		65	-0.091595	-0.877605	0.590385	0.811414	1	7421	tags=55%, list=46%, signal=103%
ADENYLATE_CYCLASE_ACTIVATION	ADENYLATE_CYCLASE_ACTIVATION		18	-0.170311	-0.87605	0.590385	0.80952	1	6183	tags=56%, list=39%, signal=90%
SUGAR_BINDING	SUGAR_BINDING		31	-0.125498	-0.865028	0.641921	0.825211	1	7305	tags=58%, list=46%, signal=106%
ANION_TRANSMEMBRANE_TRANSPORTER_ACTIVITY	ANION_TRANSMEMBRANE_TRANSPORTER_ACTIVITY		58	-0.0981705	-0.861642	0.605941	0.826539	1	13365	tags=93%, list=83%, signal=556%
INTRACELLULAR_RECEPTOR_MEDIATED_SIGNALING_PATHWAY	INTRACELLULAR_RECEPTOR_MEDIATED_SIGNALING_PATHWAY		21	-0.158756	-0.856015	0.625984	0.83198	1	10442	tags=81%, list=65%, signal=232%
TUBE_DEVELOPMENT	TUBE_DEVELOPMENT		17	-0.171206	-0.85055	0.627409	0.837324	1	11410	tags=88%, list=71%, signal=305%
CARBOHYDRATE_METABOLIC_PROCESS	CARBOHYDRATE_METABOLIC_PROCESS		171	-0.0555909	-0.847751	0.662835	0.837751	1	12813	tags=85%, list=80%, signal=420%
LIGAND_GATED_CHANNEL_ACTIVITY	LIGAND_GATED_CHANNEL_ACTIVITY		36	-0.119353	-0.846783	0.619543	0.834691	1	14130	tags=100%, list=88%, signal=838%
CHROMATIN_REMODELING	CHROMATIN_REMODELING		25	-0.137839	-0.830125	0.687371	0.86009	1	1643	tags=24%, list=10%, signal=27%
NUCLEAR_ENVELOPE_ENDOPLASMIC_RETICULUM_NETWORK	NUCLEAR_ENVELOPE_ENDOPLASMIC_RETICULUM_NETWORK		91	-0.0742709	-0.829448	0.655738	0.856334	1	13093	tags=89%, list=82%, signal=482%
POSITIVE_REGULATION_OF_TRANSPORT	POSITIVE_REGULATION_OF_TRANSPORT		22	-0.14769	-0.827042	0.656627	0.855921	1	6384	tags=55%, list=40%, signal=90%
RHYTHMIC_PROCESS	RHYTHMIC_PROCESS		22	-0.146509	-0.826586	0.675676	0.851765	1	7861	tags=64%, list=49%, signal=125%
INTEGRAL_TO_ORGANELLE_MEMBRANE	INTEGRAL_TO_ORGANELLE_MEMBRANE		49	-0.100128	-0.823649	0.692929	0.852153	1	12475	tags=88%, list=78%, signal=394%
REGULATION_OF_DEFENSE_RESPONSE	REGULATION_OF_DEFENSE_RESPONSE		17	-0.165475	-0.819627	0.689728	0.854549	1	5841	tags=53%, list=36%, signal=83%
ACETYLTRANSFERASE_ACTIVITY	ACETYLTRANSFERASE_ACTIVITY		24	-0.139255	-0.819206	0.688623	0.850426	1	444	tags=17%, list=3%, signal=17%
BIOGENIC_AMINE_METABOLIC_PROCESS	BIOGENIC_AMINE_METABOLIC_PROCESS		16	-0.169198	-0.818607	0.679463	0.846676	1	4307	tags=44%, list=27%, signal=60%
ANION_CHANNEL_ACTIVITY	ANION_CHANNEL_ACTIVITY		20	-0.149585	-0.810002	0.694716	0.856828	1	10436	tags=80%, list=65%, signal=229%
THIOLESTER_HYDROLASE_ACTIVITY	THIOLESTER_HYDROLASE_ACTIVITY		16	-0.170173	-0.807449	0.747495	0.85657	1	10306	tags=81%, list=64%, signal=227%
HISTONE_ACETYLTRANSFERASE_ACTIVITY	HISTONE_ACETYLTRANSFERASE_ACTIVITY		16	-0.167868	-0.800212	0.724066	0.864025	1	1321	tags=25%, list=8%, signal=27%
G_PROTEIN_SIGNALING_COUPLED_TO_IP3_SECOND_MESSENGERPHOSPHOLIPASE_C_ACTIVATING	G_PROTEIN_SIGNALING_COUPLED_TO_IP3_SECOND_MESSENGERPHOSPHOLIPASE_C_ACTIVATING		43	-0.0999625	-0.794011	0.720978	0.869857	1	6608	tags=51%, list=41%, signal=87%
COFACTOR_BIOSYNTHETIC_PROCESS	COFACTOR_BIOSYNTHETIC_PROCESS		21	-0.141011	-0.792727	0.735113	0.867254	1	11490	tags=86%, list=72%, signal=302%
CYTOSOLIC_PART	CYTOSOLIC_PART		20	-0.144475	-0.788045	0.740812	0.870196	1	8112	tags=65%, list=51%, signal=131%
ESTABLISHMENT_AND_OR_MAINTENANCE_OF_CHROMATIN_ARCHITECTURE	ESTABLISHMENT_AND_OR_MAINTENANCE_OF_CHROMATIN_ARCHITECTURE		76	-0.0772568	-0.786857	0.749012	0.867438	1	10797	tags=75%, list=67%, signal=228%
PATTERN_SPECIFICATION_PROCESS	PATTERN_SPECIFICATION_PROCESS		29	-0.120631	-0.78096	0.747036	0.872431	1	8578	tags=66%, list=53%, signal=141%
CENTROSOME	CENTROSOME		57	-0.0869037	-0.770786	0.759259	0.884152	1	8742	tags=63%, list=55%, signal=138%
ACTIVATION_OF_PROTEIN_KINASE_ACTIVITY	ACTIVATION_OF_PROTEIN_KINASE_ACTIVITY		26	-0.12522	-0.76306	0.728034	0.891711	1	7866	tags=62%, list=49%, signal=121%
ANION_CATION_SYMPORTER_ACTIVITY	ANION_CATION_SYMPORTER_ACTIVITY		16	-0.155125	-0.762415	0.782427	0.887926	1	12552	tags=94%, list=78%, signal=431%
REGULATION_OF_T_CELL_PROLIFERATION	REGULATION_OF_T_CELL_PROLIFERATION		15	-0.161641	-0.762343	0.775432	0.883344	1	5965	tags=53%, list=37%, signal=85%
CARBOHYDRATE_CATABOLIC_PROCESS	CARBOHYDRATE_CATABOLIC_PROCESS		23	-0.136168	-0.758036	0.742802	0.885171	1	7583	tags=61%, list=47%, signal=115%
T_CELL_DIFFERENTIATION	T_CELL_DIFFERENTIATION		15	-0.160393	-0.754652	0.760377	0.885775	1	5985	tags=53%, list=37%, signal=85%
MEIOSIS_I	MEIOSIS_I		19	-0.145167	-0.75281	0.764092	0.883882	1	6117	tags=53%, list=38%, signal=85%
PIGMENT_BIOSYNTHETIC_PROCESS	PIGMENT_BIOSYNTHETIC_PROCESS		17	-0.150554	-0.751683	0.774319	0.881118	1	7967	tags=65%, list=50%, signal=128%
REGULATION_OF_GENE_EXPRESSION_EPIGENETIC	REGULATION_OF_GENE_EXPRESSION_EPIGENETIC		29	-0.11812	-0.747773	0.760649	0.882659	1	6959	tags=55%, list=43%, signal=97%
CELLULAR_COMPONENT_DISASSEMBLY	CELLULAR_COMPONENT_DISASSEMBLY		30	-0.116353	-0.746021	0.825203	0.880633	1	2950	tags=30%, list=18%, signal=37%
STEROID_METABOLIC_PROCESS	STEROID_METABOLIC_PROCESS		68	-0.0771766	-0.743128	0.807921	0.880256	1	11977	tags=82%, list=75%, signal=324%
CHLORIDE_CHANNEL_ACTIVITY	CHLORIDE_CHANNEL_ACTIVITY		19	-0.139037	-0.735996	0.809338	0.886147	1	10436	tags=79%, list=65%, signal=226%
ZINC_ION_BINDING	ZINC_ION_BINDING		83	-0.0685122	-0.716467	0.8125	0.909018	1	11082	tags=76%, list=69%, signal=244%
DEOXYRIBONUCLEASE_ACTIVITY	DEOXYRIBONUCLEASE_ACTIVITY		20	-0.132446	-0.715855	0.829703	0.905279	1	3493	tags=35%, list=22%, signal=45%
MICROTUBULE_ORGANIZING_CENTER_ORGANIZATION_AND_BIOGENESIS	MICROTUBULE_ORGANIZING_CENTER_ORGANIZATION_AND_BIOGENESIS		15	-0.150137	-0.702554	0.859961	0.918131	1	803	tags=20%, list=5%, signal=21%
INOSITOL_OR_PHOSPHATIDYLINOSITOL_KINASE_ACTIVITY	INOSITOL_OR_PHOSPHATIDYLINOSITOL_KINASE_ACTIVITY		18	-0.139993	-0.70072	0.839015	0.915847	1	11124	tags=83%, list=69%, signal=272%
TRANSITION_METAL_ION_BINDING	TRANSITION_METAL_ION_BINDING		104	-0.0595074	-0.69538	0.857143	0.91803	1	11082	tags=75%, list=69%, signal=241%
INNATE_IMMUNE_RESPONSE	INNATE_IMMUNE_RESPONSE		19	-0.136113	-0.689891	0.841889	0.920153	1	11327	tags=84%, list=71%, signal=286%
CELLULAR_CARBOHYDRATE_CATABOLIC_PROCESS	CELLULAR_CARBOHYDRATE_CATABOLIC_PROCESS		22	-0.118349	-0.678278	0.879845	0.929827	1	7583	tags=59%, list=47%, signal=112%
POSITIVE_REGULATION_OF_SECRETION	POSITIVE_REGULATION_OF_SECRETION		18	-0.133849	-0.678146	0.872299	0.925447	1	4094	tags=39%, list=26%, signal=52%
HYDROLASE_ACTIVITY_ACTING_ON_GLYCOSYL_BONDS	HYDROLASE_ACTIVITY_ACTING_ON_GLYCOSYL_BONDS		42	-0.086802	-0.676638	0.877359	0.922881	1	3195	tags=29%, list=20%, signal=36%
PIGMENT_METABOLIC_PROCESS	PIGMENT_METABOLIC_PROCESS		18	-0.131747	-0.665229	0.884146	0.931583	1	9474	tags=72%, list=59%, signal=176%
RESPONSE_TO_UV	RESPONSE_TO_UV		26	-0.108479	-0.659171	0.881092	0.933605	1	3199	tags=31%, list=20%, signal=38%
TRANSFERASE_ACTIVITY_TRANSFERRING_PENTOSYL_GROUPS	TRANSFERASE_ACTIVITY_TRANSFERRING_PENTOSYL_GROUPS		19	-0.12396	-0.650239	0.90625	0.938315	1	13210	tags=95%, list=82%, signal=536%
NEGATIVE_REGULATION_OF_CELLULAR_BIOSYNTHETIC_PROCESS	NEGATIVE_REGULATION_OF_CELLULAR_BIOSYNTHETIC_PROCESS		29	-0.100411	-0.64431	0.911067	0.93986	1	11114	tags=79%, list=69%, signal=258%
LYSOSOME	LYSOSOME		58	-0.0694057	-0.639998	0.899606	0.939686	1	8294	tags=59%, list=52%, signal=121%
PHOSPHATASE_REGULATOR_ACTIVITY	PHOSPHATASE_REGULATOR_ACTIVITY		25	-0.104176	-0.633831	0.903292	0.940907	1	6673	tags=52%, list=42%, signal=89%
LIPID_BIOSYNTHETIC_PROCESS	LIPID_BIOSYNTHETIC_PROCESS		95	-0.05504	-0.619557	0.918239	0.949227	1	9591	tags=65%, list=60%, signal=161%
LYTIC_VACUOLE	LYTIC_VACUOLE		58	-0.0694057	-0.613449	0.931034	0.949804	1	8294	tags=59%, list=52%, signal=121%
NEGATIVE_REGULATION_OF_TRANSLATION	NEGATIVE_REGULATION_OF_TRANSLATION		23	-0.103831	-0.598942	0.940039	0.956494	1	12285	tags=87%, list=77%, signal=371%
GALACTOSYLTRANSFERASE_ACTIVITY	GALACTOSYLTRANSFERASE_ACTIVITY		16	-0.120834	-0.597072	0.935897	0.953434	1	12099	tags=88%, list=75%, signal=356%
DEFENSE_RESPONSE_TO_BACTERIUM	DEFENSE_RESPONSE_TO_BACTERIUM		21	-0.106502	-0.57299	0.953216	0.964522	1	11279	tags=81%, list=70%, signal=272%
NEGATIVE_REGULATION_OF_BIOSYNTHETIC_PROCESS	NEGATIVE_REGULATION_OF_BIOSYNTHETIC_PROCESS		30	-0.0739313	-0.478825	0.986	0.993459	1	11114	tags=77%, list=69%, signal=249%

## Sheet: 7. GSEA One-to-one Top
NAME	GS<br> follow link to MSigDB	GS DETAILS	SIZE	ES	NES	NOM p-val	FDR q-val	FWER p-val	RANK AT MAX	LEADING EDGE
EXTRACELLULAR_REGION	EXTRACELLULAR_REGION	Details ...	373	0.184362	4.07726	0	0	0	3375	tags=41%, list=23%, signal=51%
CYTOSKELETAL_PROTEIN_BINDING	CYTOSKELETAL_PROTEIN_BINDING	Details ...	152	0.278156	4.04401	0	0	0	7327	tags=77%, list=49%, signal=151%
OXIDOREDUCTASE_ACTIVITY	OXIDOREDUCTASE_ACTIVITY	Details ...	240	0.221176	4.00114	0	0	0	7334	tags=71%, list=49%, signal=139%
EXTRACELLULAR_REGION_PART	EXTRACELLULAR_REGION_PART	Details ...	282	0.198365	3.84683	0	0	0	3632	tags=44%, list=25%, signal=57%
NERVOUS_SYSTEM_DEVELOPMENT	NERVOUS_SYSTEM_DEVELOPMENT	Details ...	339	0.166201	3.58427	0	0	0	4937	tags=50%, list=33%, signal=73%
PROTEINACEOUS_EXTRACELLULAR_MATRIX	PROTEINACEOUS_EXTRACELLULAR_MATRIX	Details ...	91	0.314075	3.51475	0	0	0	2376	tags=47%, list=16%, signal=56%
EXTRACELLULAR_MATRIX	EXTRACELLULAR_MATRIX	Details ...	92	0.308928	3.4581	0	0.000216562	0.001	2376	tags=47%, list=16%, signal=55%
IMMUNE_SYSTEM_PROCESS	IMMUNE_SYSTEM_PROCESS	Details ...	266	0.186501	3.45181	0	0.000189492	0.001	2912	tags=38%, list=20%, signal=46%
ACTIN_BINDING	ACTIN_BINDING	Details ...	70	0.350077	3.38039	0	0.000168437	0.001	7327	tags=84%, list=49%, signal=166%
ENZYME_REGULATOR_ACTIVITY	ENZYME_REGULATOR_ACTIVITY	Details ...	291	0.170694	3.3538	0	0.000151594	0.001	7756	tags=69%, list=52%, signal=142%
CYTOSKELETON	CYTOSKELETON	Details ...	339	0.153956	3.28331	0	0.000137812	0.001	5945	tags=55%, list=40%, signal=90%
RESPONSE_TO_WOUNDING	RESPONSE_TO_WOUNDING	Details ...	158	0.218177	3.26337	0	0.000126328	0.001	4867	tags=54%, list=33%, signal=80%
ORGANIC_ACID_METABOLIC_PROCESS	ORGANIC_ACID_METABOLIC_PROCESS	Details ...	157	0.225446	3.26324	0	0.00011661	0.001	7266	tags=71%, list=49%, signal=138%
CELL_PROLIFERATION_GO_0008283	CELL_PROLIFERATION_GO_0008283	Details ...	457	0.131564	3.2547	0	0.000108281	0.001	2682	tags=31%, list=18%, signal=37%
ENZYME_INHIBITOR_ACTIVITY	ENZYME_INHIBITOR_ACTIVITY	Details ...	102	0.277773	3.23911	0	0.000101062	0.001	4774	tags=60%, list=32%, signal=88%
IMMUNE_RESPONSE	IMMUNE_RESPONSE	Details ...	183	0.204892	3.20152	0	9.4746e-05	0.001	2912	tags=40%, list=20%, signal=49%
CARBOXYLIC_ACID_METABOLIC_PROCESS	CARBOXYLIC_ACID_METABOLIC_PROCESS	Details ...	155	0.221678	3.19793	0	8.91727e-05	0.001	7266	tags=71%, list=49%, signal=138%
CELL_CYCLE_GO_0007049	CELL_CYCLE_GO_0007049	Details ...	290	0.161739	3.18671	0	8.42187e-05	0.001	3015	tags=36%, list=20%, signal=45%
EXTRACELLULAR_MATRIX_PART	EXTRACELLULAR_MATRIX_PART	Details ...	54	0.359448	3.08514	0	0.000164824	0.002	2376	tags=52%, list=16%, signal=62%
ANATOMICAL_STRUCTURE_MORPHOGENESIS	ANATOMICAL_STRUCTURE_MORPHOGENESIS	Details ...	348	0.136987	3.04065	0	0.000229197	0.003	5001	tags=47%, list=34%, signal=69%
TRANSMEMBRANE_RECEPTOR_PROTEIN_TYROSINE_KINASE_ACTIVITY	TRANSMEMBRANE_RECEPTOR_PROTEIN_TYROSINE_KINASE_ACTIVITY		42	0.393568	3.02686	0	0.000290904	0.004	4416	tags=69%, list=30%, signal=98%
DNA_REPLICATION	DNA_REPLICATION		93	0.27224	2.98811	0	0.000412147	0.006	3639	tags=52%, list=25%, signal=68%
MITOTIC_CELL_CYCLE	MITOTIC_CELL_CYCLE		143	0.21554	2.96232	0	0.000461477	0.007	8547	tags=79%, list=58%, signal=185%
ACTIN_CYTOSKELETON	ACTIN_CYTOSKELETON		123	0.221097	2.89467	0	0.000503344	0.008	6148	tags=63%, list=41%, signal=107%
MEMBRANE_FRACTION	MEMBRANE_FRACTION		299	0.141564	2.86368	0	0.00060534	0.01	6469	tags=58%, list=44%, signal=100%
REGULATION_OF_DEVELOPMENTAL_PROCESS	REGULATION_OF_DEVELOPMENTAL_PROCESS		387	0.126827	2.84516	0	0.000640831	0.011	5981	tags=53%, list=40%, signal=86%
CELL_CYCLE_PROCESS	CELL_CYCLE_PROCESS		180	0.180999	2.83203	0	0.000617097	0.011	2454	tags=34%, list=17%, signal=41%
TRANSMEMBRANE_RECEPTOR_PROTEIN_KINASE_ACTIVITY	TRANSMEMBRANE_RECEPTOR_PROTEIN_KINASE_ACTIVITY		50	0.343135	2.80936	0	0.000595057	0.011	4416	tags=64%, list=30%, signal=91%
CELL_CYCLE_PHASE	CELL_CYCLE_PHASE		158	0.192554	2.76725	0	0.000729609	0.014	2710	tags=37%, list=18%, signal=45%
PROTEIN_TYROSINE_KINASE_ACTIVITY	PROTEIN_TYROSINE_KINASE_ACTIVITY		61	0.301933	2.75863	0	0.000755125	0.015	6476	tags=74%, list=44%, signal=130%
CELL_JUNCTION	CELL_JUNCTION		77	0.271719	2.7485	0	0.000831276	0.017	3692	tags=52%, list=25%, signal=69%
PROTEASE_INHIBITOR_ACTIVITY	PROTEASE_INHIBITOR_ACTIVITY		28	0.430165	2.74647	0	0.000853536	0.018	4222	tags=71%, list=28%, signal=100%
RNA_PROCESSING	RNA_PROCESSING		158	0.18451	2.74043	0	0.000877479	0.019	9019	tags=79%, list=61%, signal=200%
RESPONSE_TO_STRESS	RESPONSE_TO_STRESS		444	0.112623	2.7369	0	0.000941975	0.021	4622	tags=42%, list=31%, signal=59%
REGULATION_OF_PROGRAMMED_CELL_DEATH	REGULATION_OF_PROGRAMMED_CELL_DEATH		294	0.134116	2.72624	0	0.000915061	0.021	10704	tags=85%, list=72%, signal=301%
REPLICATION_FORK	REPLICATION_FORK		16	0.572041	2.71484	0	0.000889643	0.021	3572	tags=81%, list=24%, signal=107%
HYDROLASE_ACTIVITY_ACTING_ON_ACID_ANHYDRIDES	HYDROLASE_ACTIVITY_ACTING_ON_ACID_ANHYDRIDES		212	0.160575	2.70631	0	0.000865598	0.021	8699	tags=75%, list=59%, signal=178%
APOPTOSIS_GO	APOPTOSIS_GO		374	0.120323	2.69728	0	0.000923641	0.023	10704	tags=84%, list=72%, signal=295%
PROGRAMMED_CELL_DEATH	PROGRAMMED_CELL_DEATH		375	0.12077	2.69649	0	0.000899958	0.023	10704	tags=84%, list=72%, signal=295%
NUCLEOSIDE_TRIPHOSPHATASE_ACTIVITY	NUCLEOSIDE_TRIPHOSPHATASE_ACTIVITY		198	0.168484	2.68789	0	0.000954096	0.025	8913	tags=77%, list=60%, signal=190%
CHROMOSOMAL_PART	CHROMOSOMAL_PART		89	0.237143	2.68479	0	0.000930825	0.025	3000	tags=44%, list=20%, signal=55%
RECEPTOR_ACTIVITY	RECEPTOR_ACTIVITY		497	0.103477	2.65456	0	0.00113111	0.031	3646	tags=35%, list=25%, signal=44%
PYROPHOSPHATASE_ACTIVITY	PYROPHOSPHATASE_ACTIVITY		210	0.158408	2.64814	0	0.0011787	0.033	9259	tags=78%, list=62%, signal=205%
ADHERENS_JUNCTION	ADHERENS_JUNCTION		22	0.460903	2.63326	0	0.00132491	0.036	3957	tags=73%, list=27%, signal=99%
DEFENSE_RESPONSE	DEFENSE_RESPONSE		198	0.161307	2.62731	0	0.00139731	0.039	4901	tags=49%, list=33%, signal=72%
RHO_PROTEIN_SIGNAL_TRANSDUCTION	RHO_PROTEIN_SIGNAL_TRANSDUCTION		37	0.357019	2.61282	0	0.00160019	0.045	7539	tags=86%, list=51%, signal=176%
RESPONSE_TO_EXTERNAL_STIMULUS	RESPONSE_TO_EXTERNAL_STIMULUS		261	0.144067	2.60959	0	0.00159912	0.046	4886	tags=47%, list=33%, signal=69%
REGULATION_OF_ANATOMICAL_STRUCTURE_MORPHOGENESIS	REGULATION_OF_ANATOMICAL_STRUCTURE_MORPHOGENESIS		25	0.434845	2.59501	0	0.00172657	0.051	4829	tags=76%, list=33%, signal=113%
CHROMOSOME	CHROMOSOME		113	0.211866	2.59289	0	0.00169133	0.051	3572	tags=45%, list=24%, signal=59%
RNA_SPLICING	RNA_SPLICING		84	0.237991	2.58652	0	0.00183924	0.057	9019	tags=85%, list=61%, signal=215%
EXTRACELLULAR_SPACE	EXTRACELLULAR_SPACE		194	0.162368	2.5857	0	0.00180317	0.057	3583	tags=40%, list=24%, signal=52%
PROTEIN_HETERODIMERIZATION_ACTIVITY	PROTEIN_HETERODIMERIZATION_ACTIVITY		71	0.25248	2.57672	0.00193798	0.00179855	0.058	6086	tags=66%, list=41%, signal=112%
REGULATION_OF_APOPTOSIS	REGULATION_OF_APOPTOSIS		293	0.133598	2.56582	0	0.00196594	0.065	10704	tags=85%, list=72%, signal=301%
GTPASE_REGULATOR_ACTIVITY	GTPASE_REGULATOR_ACTIVITY		119	0.202618	2.56391	0	0.00198474	0.067	8852	tags=80%, list=60%, signal=197%
RESPONSE_TO_CHEMICAL_STIMULUS	RESPONSE_TO_CHEMICAL_STIMULUS		247	0.141672	2.56112	0	0.00200535	0.068	8795	tags=73%, list=59%, signal=177%
LIPID_RAFT	LIPID_RAFT		23	0.425372	2.52456	0	0.00249239	0.086	4659	tags=74%, list=31%, signal=108%
REGULATION_OF_CELL_CYCLE	REGULATION_OF_CELL_CYCLE		165	0.169097	2.52126	0	0.00247631	0.087	3000	tags=37%, list=20%, signal=46%
EXTRACELLULAR_MATRIX_STRUCTURAL_CONSTITUENT	EXTRACELLULAR_MATRIX_STRUCTURAL_CONSTITUENT		25	0.404855	2.5065	0	0.00259312	0.093	530	tags=44%, list=4%, signal=46%
CELL_SUBSTRATE_ADHERENS_JUNCTION	CELL_SUBSTRATE_ADHERENS_JUNCTION		15	0.533486	2.48935	0	0.00286051	0.104	3957	tags=80%, list=27%, signal=109%
ELECTRON_CARRIER_ACTIVITY	ELECTRON_CARRIER_ACTIVITY		66	0.260955	2.48807	0	0.00281283	0.104	8724	tags=85%, list=59%, signal=205%
CELL_MATRIX_JUNCTION	CELL_MATRIX_JUNCTION		17	0.498224	2.48626	0	0.00281708	0.105	3957	tags=76%, list=27%, signal=104%
CELL_FRACTION	CELL_FRACTION		434	0.10335	2.485	0	0.00279711	0.106	6469	tags=54%, list=44%, signal=92%
MITOCHONDRION	MITOCHONDRION		289	0.123761	2.46683	0	0.00314707	0.122	7688	tags=64%, list=52%, signal=130%
RESPONSE_TO_VIRUS	RESPONSE_TO_VIRUS		35	0.352204	2.46242	0	0.00319259	0.125	2837	tags=54%, list=19%, signal=67%
ATPASE_ACTIVITY	ATPASE_ACTIVITY		107	0.199078	2.45053	0	0.00335614	0.132	9259	tags=82%, list=62%, signal=218%
PROTEIN_TYROSINE_PHOSPHATASE_ACTIVITY	PROTEIN_TYROSINE_PHOSPHATASE_ACTIVITY		52	0.294179	2.44387	0	0.00351611	0.137	6485	tags=73%, list=44%, signal=129%
TRANSMEMBRANE_RECEPTOR_PROTEIN_PHOSPHATASE_ACTIVITY	TRANSMEMBRANE_RECEPTOR_PROTEIN_PHOSPHATASE_ACTIVITY		19	0.472091	2.44271	0	0.00346363	0.137	6272	tags=89%, list=42%, signal=155%
TRANSMEMBRANE_RECEPTOR_ACTIVITY	TRANSMEMBRANE_RECEPTOR_ACTIVITY		356	0.113086	2.43831	0	0.00354532	0.143	3817	tags=37%, list=26%, signal=48%
INFLAMMATORY_RESPONSE	INFLAMMATORY_RESPONSE		103	0.206966	2.43769	0	0.00351557	0.144	4867	tags=53%, list=33%, signal=79%
MITOTIC_SISTER_CHROMATID_SEGREGATION	MITOTIC_SISTER_CHROMATID_SEGREGATION		15	0.514701	2.42373	0	0.0037735	0.156	2259	tags=67%, list=15%, signal=79%
LIPID_BINDING	LIPID_BINDING		79	0.234168	2.41717	0	0.00395685	0.166	8929	tags=84%, list=60%, signal=209%
COLLAGEN	COLLAGEN		23	0.422063	2.41452	0	0.00394521	0.168	1486	tags=52%, list=10%, signal=58%
ATPASE_ACTIVITY_COUPLED	ATPASE_ACTIVITY_COUPLED		89	0.219224	2.41278	0	0.00391173	0.169	9259	tags=84%, list=62%, signal=223%
MONOCARBOXYLIC_ACID_METABOLIC_PROCESS	MONOCARBOXYLIC_ACID_METABOLIC_PROCESS		73	0.236876	2.40037	0	0.00412393	0.179	7266	tags=73%, list=49%, signal=142%
CYTOSKELETON_ORGANIZATION_AND_BIOGENESIS	CYTOSKELETON_ORGANIZATION_AND_BIOGENESIS		193	0.150491	2.38959	0.00394477	0.00435695	0.187	4325	tags=44%, list=29%, signal=61%
CELL_MIGRATION	CELL_MIGRATION		81	0.226129	2.38399	0	0.00440145	0.191	3070	tags=43%, list=21%, signal=54%
CELL_CELL_ADHESION	CELL_CELL_ADHESION		77	0.228884	2.36855	0	0.00474742	0.206	4901	tags=56%, list=33%, signal=83%
PROTEIN_COMPLEX_ASSEMBLY	PROTEIN_COMPLEX_ASSEMBLY		156	0.161239	2.35903	0	0.00512074	0.222	6185	tags=58%, list=42%, signal=98%
MITOSIS	MITOSIS		76	0.229054	2.35628	0	0.00513429	0.226	2667	tags=41%, list=18%, signal=49%
REGULATION_OF_BIOLOGICAL_QUALITY	REGULATION_OF_BIOLOGICAL_QUALITY		366	0.106709	2.3534	0	0.00522512	0.233	6029	tags=51%, list=41%, signal=84%
HOMOPHILIC_CELL_ADHESION	HOMOPHILIC_CELL_ADHESION		16	0.494432	2.34859	0	0.00535275	0.24	4721	tags=81%, list=32%, signal=119%
LIPID_TRANSPORTER_ACTIVITY	LIPID_TRANSPORTER_ACTIVITY		21	0.432027	2.34237	0	0.00547335	0.246	8426	tags=100%, list=57%, signal=231%
SMALL_GTPASE_MEDIATED_SIGNAL_TRANSDUCTION	SMALL_GTPASE_MEDIATED_SIGNAL_TRANSDUCTION		84	0.218692	2.34163	0	0.00542627	0.246	7539	tags=73%, list=51%, signal=147%
NEGATIVE_REGULATION_OF_APOPTOSIS	NEGATIVE_REGULATION_OF_APOPTOSIS		127	0.174687	2.32992	0.00196078	0.00582377	0.267	4901	tags=50%, list=33%, signal=75%
SERINE_HYDROLASE_ACTIVITY	SERINE_HYDROLASE_ACTIVITY		36	0.326436	2.32388	0	0.00586304	0.272	5465	tags=69%, list=37%, signal=110%
M_PHASE_OF_MITOTIC_CELL_CYCLE	M_PHASE_OF_MITOTIC_CELL_CYCLE		79	0.226254	2.32349	0	0.00579486	0.272	2667	tags=41%, list=18%, signal=49%
ACTIN_FILAMENT_BINDING	ACTIN_FILAMENT_BINDING		25	0.399454	2.32147	0.00206186	0.00574614	0.273	7724	tags=92%, list=52%, signal=192%
REGULATION_OF_CELL_PROLIFERATION	REGULATION_OF_CELL_PROLIFERATION		273	0.12035	2.32013	0	0.0057496	0.275	4600	tags=43%, list=31%, signal=61%
AXONOGENESIS	AXONOGENESIS		39	0.315637	2.31979	0.00200401	0.00570173	0.276	6354	tags=74%, list=43%, signal=130%
INTERPHASE	INTERPHASE		64	0.24657	2.31778	0	0.00569031	0.278	8634	tags=83%, list=58%, signal=198%
BASEMENT_MEMBRANE	BASEMENT_MEMBRANE		35	0.327076	2.31134	0.00204918	0.00589899	0.289	3632	tags=57%, list=25%, signal=76%
POSITIVE_REGULATION_OF_DEVELOPMENTAL_PROCESS	POSITIVE_REGULATION_OF_DEVELOPMENTAL_PROCESS		194	0.140861	2.31045	0	0.00588499	0.29	8405	tags=71%, list=57%, signal=161%
VESICLE_MEDIATED_TRANSPORT	VESICLE_MEDIATED_TRANSPORT		176	0.146352	2.3061	0.00401606	0.00595306	0.295	10403	tags=85%, list=70%, signal=281%
IDENTICAL_PROTEIN_BINDING	IDENTICAL_PROTEIN_BINDING		274	0.121423	2.30153	0.00207469	0.00606947	0.304	10295	tags=81%, list=69%, signal=262%
GTPASE_ACTIVATOR_ACTIVITY	GTPASE_ACTIVATOR_ACTIVITY		58	0.25301	2.29444	0.0038835	0.00629873	0.321	8785	tags=84%, list=59%, signal=207%
REGULATION_OF_MITOTIC_CELL_CYCLE	REGULATION_OF_MITOTIC_CELL_CYCLE		20	0.435231	2.29436	0	0.00623312	0.321	6155	tags=85%, list=42%, signal=145%
GENERATION_OF_NEURONS	GENERATION_OF_NEURONS		77	0.221719	2.29019	0	0.00640323	0.335	6354	tags=65%, list=43%, signal=113%
RAS_PROTEIN_SIGNAL_TRANSDUCTION	RAS_PROTEIN_SIGNAL_TRANSDUCTION		64	0.242309	2.28157	0	0.00678132	0.358	7539	tags=75%, list=51%, signal=152%
ENZYME_ACTIVATOR_ACTIVITY	ENZYME_ACTIVATOR_ACTIVITY		114	0.180023	2.27918	0	0.00680562	0.362	6322	tags=61%, list=43%, signal=105%
SISTER_CHROMATID_SEGREGATION	SISTER_CHROMATID_SEGREGATION		16	0.473024	2.27519	0	0.0069541	0.368	2259	tags=63%, list=15%, signal=74%
NUCLEOLUS	NUCLEOLUS		107	0.189583	2.27254	0	0.00697535	0.372	7321	tags=68%, list=49%, signal=134%
CELLULAR_MORPHOGENESIS_DURING_DIFFERENTIATION	CELLULAR_MORPHOGENESIS_DURING_DIFFERENTIATION		45	0.283187	2.26598	0	0.00713223	0.382	6354	tags=71%, list=43%, signal=124%
INTERCELLULAR_JUNCTION	INTERCELLULAR_JUNCTION		61	0.244924	2.2518	0	0.00791456	0.418	3187	tags=46%, list=22%, signal=58%
NEGATIVE_REGULATION_OF_PROGRAMMED_CELL_DEATH	NEGATIVE_REGULATION_OF_PROGRAMMED_CELL_DEATH		128	0.170728	2.24959	0	0.00791164	0.421	4901	tags=50%, list=33%, signal=74%
MRNA_PROCESSING_GO_0006397	MRNA_PROCESSING_GO_0006397		65	0.242268	2.24708	0.00205761	0.00804393	0.43	9877	tags=91%, list=67%, signal=271%
NEURON_DIFFERENTIATION	NEURON_DIFFERENTIATION		70	0.229443	2.24324	0.00406504	0.00811408	0.44	6354	tags=66%, list=43%, signal=114%
SERINE_TYPE_ENDOPEPTIDASE_INHIBITOR_ACTIVITY	SERINE_TYPE_ENDOPEPTIDASE_INHIBITOR_ACTIVITY		18	0.43782	2.23705	0	0.00826649	0.448	4222	tags=72%, list=28%, signal=101%
NEURITE_DEVELOPMENT	NEURITE_DEVELOPMENT		49	0.265973	2.23392	0.00384615	0.00831751	0.453	6354	tags=69%, list=43%, signal=121%
PROTEIN_DIMERIZATION_ACTIVITY	PROTEIN_DIMERIZATION_ACTIVITY		164	0.149662	2.2316	0.0019305	0.00836799	0.458	6210	tags=57%, list=42%, signal=97%
SERINE_TYPE_PEPTIDASE_ACTIVITY	SERINE_TYPE_PEPTIDASE_ACTIVITY		35	0.317663	2.2302	0.00189753	0.00839063	0.461	5465	tags=69%, list=37%, signal=108%
PROTEIN_KINASE_CASCADE	PROTEIN_KINASE_CASCADE		268	0.121861	2.22996	0	0.00832935	0.462	9286	tags=75%, list=63%, signal=196%
PHOSPHOPROTEIN_PHOSPHATASE_ACTIVITY	PHOSPHOPROTEIN_PHOSPHATASE_ACTIVITY		77	0.218789	2.22304	0	0.00873745	0.485	3510	tags=45%, list=24%, signal=59%
RUFFLE	RUFFLE		30	0.339107	2.21765	0.00206612	0.00904041	0.502	5852	tags=73%, list=39%, signal=121%
DNA_DEPENDENT_DNA_REPLICATION	DNA_DEPENDENT_DNA_REPLICATION		52	0.257331	2.21122	0	0.00934999	0.515	3894	tags=52%, list=26%, signal=70%
ORGAN_MORPHOGENESIS	ORGAN_MORPHOGENESIS		132	0.167765	2.19631	0.00391389	0.0103032	0.548	3261	tags=39%, list=22%, signal=49%
REGULATION_OF_CYCLIN_DEPENDENT_PROTEIN_KINASE_ACTIVITY	REGULATION_OF_CYCLIN_DEPENDENT_PROTEIN_KINASE_ACTIVITY		38	0.300464	2.18943	0	0.0106872	0.564	6868	tags=76%, list=46%, signal=142%
LIPOPROTEIN_BINDING	LIPOPROTEIN_BINDING		17	0.432057	2.18462	0	0.0109489	0.577	7552	tags=94%, list=51%, signal=192%
SPINDLE	SPINDLE		38	0.296813	2.18394	0	0.0108962	0.579	7312	tags=79%, list=49%, signal=155%
NEUROGENESIS	NEUROGENESIS		86	0.200286	2.18207	0	0.0109493	0.583	6354	tags=63%, list=43%, signal=109%
TRANSFERASE_ACTIVITY_TRANSFERRING_PHOSPHORUS_CONTAINING_GROUPS	TRANSFERASE_ACTIVITY_TRANSFERRING_PHOSPHORUS_CONTAINING_GROUPS		397	0.0931614	2.18102	0.00187617	0.0109094	0.585	9295	tags=72%, list=63%, signal=187%
CYTOSKELETAL_PART	CYTOSKELETAL_PART		220	0.129089	2.17818	0	0.011086	0.592	3571	tags=37%, list=24%, signal=48%
CHROMOSOMEPERICENTRIC_REGION	CHROMOSOMEPERICENTRIC_REGION		28	0.340419	2.17629	0.00194553	0.0111467	0.598	2903	tags=54%, list=20%, signal=66%
ORGANELLE_LUMEN	ORGANELLE_LUMEN		398	0.0944818	2.17162	0.00205339	0.011444	0.61	10292	tags=79%, list=69%, signal=250%
NITROGEN_COMPOUND_METABOLIC_PROCESS	NITROGEN_COMPOUND_METABOLIC_PROCESS		138	0.161334	2.16313	0.00397614	0.0119327	0.628	7296	tags=65%, list=49%, signal=127%
HEMOSTASIS	HEMOSTASIS		40	0.284115	2.1596	0.00208768	0.0120357	0.634	3210	tags=50%, list=22%, signal=64%
NEGATIVE_REGULATION_OF_DEVELOPMENTAL_PROCESS	NEGATIVE_REGULATION_OF_DEVELOPMENTAL_PROCESS		171	0.141573	2.15882	0	0.0119884	0.636	3472	tags=37%, list=23%, signal=48%
INTERPHASE_OF_MITOTIC_CELL_CYCLE	INTERPHASE_OF_MITOTIC_CELL_CYCLE		58	0.234513	2.1587	0.00419287	0.0119059	0.636	8547	tags=81%, list=58%, signal=191%
PROTEIN_BINDING_BRIDGING	PROTEIN_BINDING_BRIDGING		51	0.259009	2.15598	0.00189394	0.0119693	0.64	9832	tags=92%, list=66%, signal=273%
M_PHASE	M_PHASE		105	0.180266	2.15184	0.00408163	0.0123066	0.653	2710	tags=36%, list=18%, signal=44%
ESTABLISHMENT_OF_ORGANELLE_LOCALIZATION	ESTABLISHMENT_OF_ORGANELLE_LOCALIZATION		17	0.436976	2.15117	0.00203666	0.0122828	0.655	8351	tags=100%, list=56%, signal=229%
INTEGRIN_BINDING	INTEGRIN_BINDING		28	0.340733	2.15092	0.00407332	0.0122012	0.655	3957	tags=61%, list=27%, signal=83%
RRNA_PROCESSING	RRNA_PROCESSING		15	0.460602	2.14988	0.00408163	0.0121778	0.656	3060	tags=67%, list=21%, signal=84%
LEADING_EDGE	LEADING_EDGE		46	0.266767	2.1476	0	0.0122707	0.664	5079	tags=61%, list=34%, signal=92%
MUSCLE_DEVELOPMENT	MUSCLE_DEVELOPMENT		89	0.194595	2.14144	0.00197628	0.0125338	0.672	10621	tags=91%, list=72%, signal=319%
NITROGEN_COMPOUND_CATABOLIC_PROCESS	NITROGEN_COMPOUND_CATABOLIC_PROCESS		25	0.363709	2.14119	0.00606061	0.0124521	0.672	4103	tags=64%, list=28%, signal=88%
GTPASE_ACTIVITY	GTPASE_ACTIVITY		90	0.196545	2.13565	0.00201207	0.012801	0.689	6655	tags=64%, list=45%, signal=116%
MEMBRANE_ENCLOSED_LUMEN	MEMBRANE_ENCLOSED_LUMEN		398	0.0944818	2.13369	0.00398406	0.0128876	0.694	10292	tags=79%, list=69%, signal=250%
AMINE_METABOLIC_PROCESS	AMINE_METABOLIC_PROCESS		127	0.157987	2.13344	0.00381679	0.0128163	0.694	7247	tags=65%, list=49%, signal=125%
PROTEIN_COMPLEX_BINDING	PROTEIN_COMPLEX_BINDING		48	0.257119	2.13005	0.00393701	0.0129449	0.701	2376	tags=42%, list=16%, signal=49%
STRUCTURAL_CONSTITUENT_OF_MUSCLE	STRUCTURAL_CONSTITUENT_OF_MUSCLE		30	0.323708	2.12888	0.00197628	0.0130169	0.706	9538	tags=97%, list=64%, signal=271%
KINASE_ACTIVITY	KINASE_ACTIVITY		344	0.101891	2.10631	0.00380952	0.0146822	0.747	9295	tags=73%, list=63%, signal=190%
ANTI_APOPTOSIS	ANTI_APOPTOSIS		98	0.183301	2.09725	0.006	0.0153082	0.759	4862	tags=51%, list=33%, signal=75%
REGULATION_OF_MOLECULAR_FUNCTION	REGULATION_OF_MOLECULAR_FUNCTION		290	0.105806	2.0819	0.00189753	0.0166845	0.791	4901	tags=43%, list=33%, signal=64%
G1_S_TRANSITION_OF_MITOTIC_CELL_CYCLE	G1_S_TRANSITION_OF_MITOTIC_CELL_CYCLE		25	0.347897	2.07919	0.00191205	0.0168025	0.796	7894	tags=88%, list=53%, signal=188%
AMINO_ACID_CATABOLIC_PROCESS	AMINO_ACID_CATABOLIC_PROCESS		21	0.390315	2.07697	0.00198413	0.0168778	0.803	4103	tags=67%, list=28%, signal=92%
SYNAPTIC_TRANSMISSION	SYNAPTIC_TRANSMISSION		157	0.144332	2.06813	0.0020202	0.0177332	0.817	4113	tags=42%, list=28%, signal=58%
RECEPTOR_BINDING	RECEPTOR_BINDING		311	0.102341	2.06202	0.00201613	0.0182401	0.827	3089	tags=31%, list=21%, signal=38%
DNA_DEPENDENT_ATPASE_ACTIVITY	DNA_DEPENDENT_ATPASE_ACTIVITY		22	0.36351	2.05773	0	0.018668	0.836	6072	tags=77%, list=41%, signal=131%
BLOOD_COAGULATION	BLOOD_COAGULATION		36	0.284038	2.05212	0.00406504	0.0191497	0.849	3210	tags=50%, list=22%, signal=64%
COAGULATION	COAGULATION		36	0.284038	2.05043	0	0.0193185	0.854	3210	tags=50%, list=22%, signal=64%
MICROTUBULE_CYTOSKELETON	MICROTUBULE_CYTOSKELETON		142	0.14773	2.04581	0.00380952	0.0197785	0.862	3571	tags=39%, list=24%, signal=51%
LIPID_TRANSPORT	LIPID_TRANSPORT		27	0.325755	2.04528	0	0.0196793	0.863	8354	tags=89%, list=56%, signal=203%
CELL_CELL_SIGNALING	CELL_CELL_SIGNALING		350	0.0953941	2.04022	0.00194175	0.0202201	0.872	3573	tags=33%, list=24%, signal=43%
AROMATIC_COMPOUND_METABOLIC_PROCESS	AROMATIC_COMPOUND_METABOLIC_PROCESS		25	0.343614	2.03848	0.00408998	0.0203304	0.874	5586	tags=72%, list=38%, signal=115%
SMALL_NUCLEAR_RIBONUCLEOPROTEIN_COMPLEX	SMALL_NUCLEAR_RIBONUCLEOPROTEIN_COMPLEX		21	0.368745	2.03255	0.00408163	0.0210402	0.887	5128	tags=71%, list=35%, signal=109%
NEURON_DEVELOPMENT	NEURON_DEVELOPMENT		57	0.238802	2.0295	0.00207039	0.0213703	0.89	6354	tags=67%, list=43%, signal=116%
CONDENSED_CHROMOSOME	CONDENSED_CHROMOSOME		30	0.306506	2.01407	0.00787402	0.0233786	0.908	3370	tags=53%, list=23%, signal=69%
SUBSTRATE_SPECIFIC_TRANSMEMBRANE_TRANSPORTER_ACTIVITY	SUBSTRATE_SPECIFIC_TRANSMEMBRANE_TRANSPORTER_ACTIVITY		313	0.0992666	2.00735	0.00414938	0.024184	0.914	12054	tags=91%, list=81%, signal=477%
RRNA_METABOLIC_PROCESS	RRNA_METABOLIC_PROCESS		16	0.418921	2.00637	0.00394477	0.0242145	0.915	3060	tags=63%, list=21%, signal=79%
MICROTUBULE_BASED_PROCESS	MICROTUBULE_BASED_PROCESS		75	0.201261	2.00275	0.00385356	0.0245671	0.921	8888	tags=80%, list=60%, signal=199%
NUCLEOLAR_PART	NUCLEOLAR_PART		17	0.400929	1.99783	0.003861	0.025101	0.928	7141	tags=88%, list=48%, signal=170%
CELL_SUBSTRATE_ADHESION	CELL_SUBSTRATE_ADHESION		36	0.280588	1.99671	0.00589391	0.0251631	0.93	3261	tags=50%, list=22%, signal=64%
REGULATION_OF_SIGNAL_TRANSDUCTION	REGULATION_OF_SIGNAL_TRANSDUCTION		202	0.119098	1.98545	0.00414079	0.0264628	0.942	8750	tags=71%, list=59%, signal=170%
ENDOPLASMIC_RETICULUM	ENDOPLASMIC_RETICULUM		263	0.103418	1.96967	0.00412371	0.0288374	0.958	5594	tags=48%, list=38%, signal=76%
TRANSMEMBRANE_RECEPTOR_PROTEIN_TYROSINE_KINASE_SIGNALING_PATHWAY	TRANSMEMBRANE_RECEPTOR_PROTEIN_TYROSINE_KINASE_SIGNALING_PATHWAY		81	0.185142	1.96882	0.00764818	0.0288506	0.959	4772	tags=51%, list=32%, signal=74%
REGULATION_OF_TRANSFERASE_ACTIVITY	REGULATION_OF_TRANSFERASE_ACTIVITY		147	0.139384	1.96694	0.00381679	0.0290123	0.959	6322	tags=56%, list=43%, signal=97%
PHOSPHOLIPID_BINDING	PHOSPHOLIPID_BINDING		44	0.244905	1.95921	0.00591716	0.0301613	0.965	9180	tags=86%, list=62%, signal=226%
MAPKKK_CASCADE_GO_0000165	MAPKKK_CASCADE_GO_0000165		96	0.172573	1.95899	0.00409836	0.0300558	0.965	8728	tags=76%, list=59%, signal=184%
SH3_SH2_ADAPTOR_ACTIVITY	SH3_SH2_ADAPTOR_ACTIVITY		40	0.251465	1.95829	0.00821355	0.0299774	0.966	9621	tags=90%, list=65%, signal=256%
VASCULATURE_DEVELOPMENT	VASCULATURE_DEVELOPMENT		48	0.241577	1.95818	0.00595238	0.0298555	0.966	4767	tags=56%, list=32%, signal=83%
TRANSMISSION_OF_NERVE_IMPULSE	TRANSMISSION_OF_NERVE_IMPULSE		171	0.1274	1.95107	0.00188679	0.0308379	0.969	4113	tags=40%, list=28%, signal=55%
COFACTOR_BINDING	COFACTOR_BINDING		20	0.355642	1.94206	0.00610998	0.0322823	0.973	7333	tags=85%, list=49%, signal=168%
ORGANELLE_ENVELOPE	ORGANELLE_ENVELOPE		145	0.136195	1.9327	0.0019802	0.0337473	0.978	9857	tags=80%, list=67%, signal=237%
MOLECULAR_ADAPTOR_ACTIVITY	MOLECULAR_ADAPTOR_ACTIVITY		46	0.242844	1.93026	0.00411523	0.0340499	0.979	9621	tags=89%, list=65%, signal=253%
ESTABLISHMENT_OF_CELLULAR_LOCALIZATION	ESTABLISHMENT_OF_CELLULAR_LOCALIZATION		321	0.0940831	1.928	0.0056926	0.0343897	0.98	10547	tags=80%, list=71%, signal=273%
GLUTAMATE_RECEPTOR_ACTIVITY	GLUTAMATE_RECEPTOR_ACTIVITY		19	0.372108	1.92488	0.00840336	0.0348133	0.982	8532	tags=95%, list=58%, signal=223%
RIBONUCLEOPROTEIN_COMPLEX	RIBONUCLEOPROTEIN_COMPLEX		121	0.149446	1.92385	0.0162272	0.0348313	0.982	9071	tags=76%, list=61%, signal=194%
REGULATION_OF_TRANSPORT	REGULATION_OF_TRANSPORT		61	0.211715	1.9162	0.0100604	0.0360703	0.985	4892	tags=54%, list=33%, signal=80%
ENVELOPE	ENVELOPE		145	0.136195	1.91108	0.00793651	0.036871	0.987	9857	tags=80%, list=67%, signal=237%
MICROTUBULE_ASSOCIATED_COMPLEX	MICROTUBULE_ASSOCIATED_COMPLEX		43	0.248082	1.90887	0.0159681	0.037184	0.99	3571	tags=49%, list=24%, signal=64%
NUCLEAR_LUMEN	NUCLEAR_LUMEN		341	0.0905879	1.90642	0.00207469	0.0373853	0.99	10292	tags=78%, list=69%, signal=250%
RIBOSOME_BIOGENESIS_AND_ASSEMBLY	RIBOSOME_BIOGENESIS_AND_ASSEMBLY		17	0.382142	1.90451	0.010142	0.0376286	0.991	3060	tags=59%, list=21%, signal=74%
AMINE_CATABOLIC_PROCESS	AMINE_CATABOLIC_PROCESS		23	0.332307	1.90397	0.011976	0.0375163	0.991	4103	tags=61%, list=28%, signal=84%
SH3_DOMAIN_BINDING	SH3_DOMAIN_BINDING		15	0.412531	1.90151	0.0118812	0.0378964	0.991	7724	tags=93%, list=52%, signal=195%
STRUCTURAL_CONSTITUENT_OF_CYTOSKELETON	STRUCTURAL_CONSTITUENT_OF_CYTOSKELETON		51	0.227383	1.89678	0.00609756	0.0387961	0.992	5940	tags=63%, list=40%, signal=104%
NUCLEOTIDE_BINDING	NUCLEOTIDE_BINDING		204	0.114665	1.89647	0.0040568	0.0386714	0.992	7913	tags=65%, list=53%, signal=137%
CENTRAL_NERVOUS_SYSTEM_DEVELOPMENT	CENTRAL_NERVOUS_SYSTEM_DEVELOPMENT		114	0.153584	1.89577	0.00566038	0.038613	0.993	8921	tags=75%, list=60%, signal=188%
RNA_BINDING	RNA_BINDING		204	0.114364	1.89561	0.0104822	0.0384486	0.993	9879	tags=78%, list=67%, signal=231%
ORGANELLE_LOCALIZATION	ORGANELLE_LOCALIZATION		24	0.317424	1.89395	0.00821355	0.0385844	0.993	8888	tags=92%, list=60%, signal=229%
STRUCTURAL_MOLECULE_ACTIVITY	STRUCTURAL_MOLECULE_ACTIVITY		183	0.120144	1.89348	0.0124481	0.0384784	0.993	670	tags=16%, list=5%, signal=17%
EXONUCLEASE_ACTIVITY	EXONUCLEASE_ACTIVITY		18	0.363688	1.89318	0.00411523	0.0383159	0.993	4496	tags=67%, list=30%, signal=96%
REGULATION_OF_PROTEIN_KINASE_ACTIVITY	REGULATION_OF_PROTEIN_KINASE_ACTIVITY		141	0.134943	1.89295	0.00792079	0.0381636	0.993	6322	tags=56%, list=43%, signal=97%
REGULATION_OF_KINASE_ACTIVITY	REGULATION_OF_KINASE_ACTIVITY		143	0.134821	1.89042	0.00824742	0.0385604	0.993	8799	tags=73%, list=59%, signal=177%
NUCLEAR_IMPORT	NUCLEAR_IMPORT		47	0.234659	1.88778	0.00199601	0.0389613	0.993	4731	tags=55%, list=32%, signal=81%
FATTY_ACID_METABOLIC_PROCESS	FATTY_ACID_METABOLIC_PROCESS		50	0.222698	1.88706	0.00749064	0.0389345	0.993	9752	tags=88%, list=66%, signal=256%
PHOSPHOTRANSFERASE_ACTIVITY_ALCOHOL_GROUP_AS_ACCEPTOR	PHOSPHOTRANSFERASE_ACTIVITY_ALCOHOL_GROUP_AS_ACCEPTOR		313	0.0936086	1.88354	0.0133843	0.0395235	0.993	9295	tags=72%, list=63%, signal=189%
PRIMARY_ACTIVE_TRANSMEMBRANE_TRANSPORTER_ACTIVITY	PRIMARY_ACTIVE_TRANSMEMBRANE_TRANSPORTER_ACTIVITY		39	0.252398	1.88335	0.0140845	0.0393546	0.993	10329	tags=95%, list=70%, signal=312%
MYOBLAST_DIFFERENTIATION	MYOBLAST_DIFFERENTIATION		16	0.382168	1.88007	0.011811	0.0398744	0.993	9162	tags=100%, list=62%, signal=262%
DNA_METABOLIC_PROCESS	DNA_METABOLIC_PROCESS		238	0.10601	1.87869	0.0102041	0.0399366	0.993	2999	tags=31%, list=20%, signal=38%
PROTEIN_AMINO_ACID_DEPHOSPHORYLATION	PROTEIN_AMINO_ACID_DEPHOSPHORYLATION		60	0.211198	1.87841	0.00590551	0.0397757	0.993	4292	tags=50%, list=29%, signal=70%
CALCIUM_ION_BINDING	CALCIUM_ION_BINDING		94	0.165855	1.87827	0.0101833	0.0396229	0.993	7332	tags=66%, list=49%, signal=130%
WOUND_HEALING	WOUND_HEALING		47	0.230889	1.8759	0.00749064	0.0399659	0.993	3210	tags=45%, list=22%, signal=57%
OXIDOREDUCTASE_ACTIVITY_ACTING_ON_THE_ALDEHYDE_OR_OXO_GROUP_OF_DONORS	OXIDOREDUCTASE_ACTIVITY_ACTING_ON_THE_ALDEHYDE_OR_OXO_GROUP_OF_DONORS		18	0.36636	1.87417	0.0141414	0.0401558	0.993	7750	tags=89%, list=52%, signal=186%
PROTEIN_HOMODIMERIZATION_ACTIVITY	PROTEIN_HOMODIMERIZATION_ACTIVITY		108	0.151874	1.87408	0.00403226	0.0399811	0.993	8743	tags=74%, list=59%, signal=179%
LYASE_ACTIVITY	LYASE_ACTIVITY		61	0.199631	1.86231	0.0116054	0.0425433	0.994	7743	tags=72%, list=52%, signal=150%
PROTEIN_C_TERMINUS_BINDING	PROTEIN_C_TERMINUS_BINDING		70	0.185729	1.86179	0.0144928	0.0424633	0.994	5305	tags=54%, list=36%, signal=84%
ATPASE_ACTIVITY_COUPLED_TO_MOVEMENT_OF_SUBSTANCES	ATPASE_ACTIVITY_COUPLED_TO_MOVEMENT_OF_SUBSTANCES		39	0.252398	1.86167	0.0160966	0.042281	0.994	10329	tags=95%, list=70%, signal=312%
SUBSTRATE_SPECIFIC_TRANSPORTER_ACTIVITY	SUBSTRATE_SPECIFIC_TRANSPORTER_ACTIVITY		353	0.0857406	1.85713	0.010395	0.0432042	0.994	12110	tags=90%, list=82%, signal=481%
RNA_HELICASE_ACTIVITY	RNA_HELICASE_ACTIVITY		21	0.340045	1.85587	0.0143443	0.0433067	0.994	4847	tags=67%, list=33%, signal=99%
MULTI_ORGANISM_PROCESS	MULTI_ORGANISM_PROCESS		114	0.146911	1.85478	0.0181818	0.0433923	0.994	6939	tags=61%, list=47%, signal=115%
CELL_MATRIX_ADHESION	CELL_MATRIX_ADHESION		35	0.26625	1.85465	0.0125523	0.0432446	0.994	3261	tags=49%, list=22%, signal=62%
POSITIVE_REGULATION_OF_CELL_PROLIFERATION	POSITIVE_REGULATION_OF_CELL_PROLIFERATION		134	0.13824	1.85421	0.0216535	0.0431423	0.994	6264	tags=56%, list=42%, signal=96%
ISOMERASE_ACTIVITY	ISOMERASE_ACTIVITY		32	0.273077	1.84565	0.0117878	0.0449697	0.995	9392	tags=91%, list=63%, signal=247%
TRANSMEMBRANE_TRANSPORTER_ACTIVITY	TRANSMEMBRANE_TRANSPORTER_ACTIVITY		341	0.0881015	1.84484	0.0174757	0.0449391	0.996	12110	tags=90%, list=82%, signal=482%
CELLULAR_COMPONENT_ASSEMBLY	CELLULAR_COMPONENT_ASSEMBLY		273	0.095436	1.84336	0.0146138	0.0450598	0.996	8817	tags=69%, list=59%, signal=167%
AMINO_ACID_AND_DERIVATIVE_METABOLIC_PROCESS	AMINO_ACID_AND_DERIVATIVE_METABOLIC_PROCESS		93	0.159624	1.83818	0.00986193	0.046194	0.996	7210	tags=65%, list=49%, signal=125%
HYDROLASE_ACTIVITY_ACTING_ON_ACID_ANHYDRIDESCATALYZING_TRANSMEMBRANE_MOVEMENT_OF_SUBSTANCES	HYDROLASE_ACTIVITY_ACTING_ON_ACID_ANHYDRIDESCATALYZING_TRANSMEMBRANE_MOVEMENT_OF_SUBSTANCES		38	0.251028	1.83697	0.0137525	0.0462775	0.996	10329	tags=95%, list=70%, signal=312%
TRANSFERASE_ACTIVITY_TRANSFERRING_SULFUR_CONTAINING_GROUPS	TRANSFERASE_ACTIVITY_TRANSFERRING_SULFUR_CONTAINING_GROUPS		26	0.297309	1.83367	0.00763359	0.0469888	0.996	5861	tags=69%, list=40%, signal=114%
ANATOMICAL_STRUCTURE_FORMATION	ANATOMICAL_STRUCTURE_FORMATION		49	0.22159	1.83338	0.0160321	0.0468716	0.996	3380	tags=45%, list=23%, signal=58%
MICROTUBULE_CYTOSKELETON_ORGANIZATION_AND_BIOGENESIS	MICROTUBULE_CYTOSKELETON_ORGANIZATION_AND_BIOGENESIS		33	0.268936	1.83087	0.00943396	0.0472218	0.996	7250	tags=76%, list=49%, signal=148%
STEROID_BINDING	STEROID_BINDING		16	0.379563	1.82976	0.0136452	0.0472712	0.996	4569	tags=69%, list=31%, signal=99%
MEMBRANE_BOUND_VESICLE	MEMBRANE_BOUND_VESICLE		107	0.152054	1.82643	0.0192678	0.0480748	0.996	10782	tags=88%, list=73%, signal=320%
BASOLATERAL_PLASMA_MEMBRANE	BASOLATERAL_PLASMA_MEMBRANE		34	0.268618	1.82388	0.0185185	0.0483905	0.996	5617	tags=65%, list=38%, signal=104%
CHROMOSOME_SEGREGATION	CHROMOSOME_SEGREGATION		30	0.281417	1.81811	0.0121212	0.0497809	0.996	2259	tags=43%, list=15%, signal=51%
RESPONSE_TO_OTHER_ORGANISM	RESPONSE_TO_OTHER_ORGANISM		59	0.202268	1.81703	0.0121457	0.0498105	0.997	3042	tags=41%, list=21%, signal=51%
PROTEIN_SECRETION	PROTEIN_SECRETION		26	0.298916	1.81536	0.0163934	0.0499656	0.998	2417	tags=46%, list=16%, signal=55%
GLUTAMATE_SIGNALING_PATHWAY	GLUTAMATE_SIGNALING_PATHWAY		17	0.365859	1.81417	0.0181087	0.0499757	0.998	8532	tags=94%, list=58%, signal=222%
PROTEIN_DOMAIN_SPECIFIC_BINDING	PROTEIN_DOMAIN_SPECIFIC_BINDING		67	0.190346	1.81292	0.0220588	0.049997	0.998	6039	tags=60%, list=41%, signal=100%
CELLULAR_LOCALIZATION	CELLULAR_LOCALIZATION		337	0.0855035	1.81269	0.0186722	0.0498261	0.998	10547	tags=80%, list=71%, signal=270%
AMINO_ACID_TRANSPORT	AMINO_ACID_TRANSPORT		24	0.308134	1.80943	0.016	0.0503991	0.998	9643	tags=96%, list=65%, signal=274%
COENZYME_METABOLIC_PROCESS	COENZYME_METABOLIC_PROCESS		30	0.276028	1.80845	0.0135397	0.0504993	0.998	6785	tags=73%, list=46%, signal=135%
AXON_GUIDANCE	AXON_GUIDANCE		18	0.350931	1.8084	0.011976	0.0502951	0.998	7155	tags=83%, list=48%, signal=161%
MACROMOLECULAR_COMPLEX_ASSEMBLY	MACROMOLECULAR_COMPLEX_ASSEMBLY		256	0.0984997	1.80202	0.019305	0.0516341	0.998	8638	tags=68%, list=58%, signal=160%
AMINO_ACID_METABOLIC_PROCESS	AMINO_ACID_METABOLIC_PROCESS		71	0.181208	1.80046	0.0288462	0.051896	0.998	8181	tags=73%, list=55%, signal=163%
NEGATIVE_REGULATION_OF_CATALYTIC_ACTIVITY	NEGATIVE_REGULATION_OF_CATALYTIC_ACTIVITY		59	0.196842	1.79874	0.0159681	0.0521415	0.999	10407	tags=90%, list=70%, signal=300%
LOCOMOTORY_BEHAVIOR	LOCOMOTORY_BEHAVIOR		66	0.188003	1.79803	0.015534	0.0520961	0.999	6432	tags=62%, list=43%, signal=109%
REGULATION_OF_CELL_MIGRATION	REGULATION_OF_CELL_MIGRATION		28	0.281786	1.79458	0.0133333	0.0529364	0.999	4829	tags=61%, list=33%, signal=90%
REGULATION_OF_CATALYTIC_ACTIVITY	REGULATION_OF_CATALYTIC_ACTIVITY		247	0.0990411	1.78837	0.0198413	0.054527	0.999	4856	tags=43%, list=33%, signal=62%
ENZYME_LINKED_RECEPTOR_PROTEIN_SIGNALING_PATHWAY	ENZYME_LINKED_RECEPTOR_PROTEIN_SIGNALING_PATHWAY		133	0.130254	1.78706	0.0158103	0.0547201	0.999	4772	tags=45%, list=32%, signal=66%
MEMBRANE_ORGANIZATION_AND_BIOGENESIS	MEMBRANE_ORGANIZATION_AND_BIOGENESIS		122	0.137341	1.78368	0.00970874	0.0554487	0.999	10736	tags=86%, list=72%, signal=310%
PHOSPHORIC_ESTER_HYDROLASE_ACTIVITY	PHOSPHORIC_ESTER_HYDROLASE_ACTIVITY		145	0.126918	1.78274	0.0330578	0.0554868	0.999	10402	tags=83%, list=70%, signal=275%
SERINE_TYPE_ENDOPEPTIDASE_ACTIVITY	SERINE_TYPE_ENDOPEPTIDASE_ACTIVITY		31	0.276939	1.77789	0.0177866	0.0568224	0.999	5465	tags=65%, list=37%, signal=102%
VESICLE	VESICLE		113	0.140781	1.77786	0.0168067	0.0565886	0.999	10782	tags=87%, list=73%, signal=316%
PROTEIN_IMPORT_INTO_NUCLEUS	PROTEIN_IMPORT_INTO_NUCLEUS		46	0.2249	1.77652	0.0141129	0.0567838	0.999	4731	tags=54%, list=32%, signal=80%
I_KAPPAB_KINASE_NF_KAPPAB_CASCADE	I_KAPPAB_KINASE_NF_KAPPAB_CASCADE		99	0.154756	1.77638	0.0156556	0.0566096	0.999	8799	tags=75%, list=59%, signal=183%
ATP_DEPENDENT_HELICASE_ACTIVITY	ATP_DEPENDENT_HELICASE_ACTIVITY		24	0.30556	1.77522	0.0236686	0.0566985	0.999	8446	tags=88%, list=57%, signal=203%
CELL_CORTEX	CELL_CORTEX		39	0.243401	1.77352	0.0330739	0.0570788	0.999	10462	tags=95%, list=71%, signal=322%
MUSCLE_CELL_DIFFERENTIATION	MUSCLE_CELL_DIFFERENTIATION		20	0.332204	1.76963	0.00968992	0.0578651	0.999	9162	tags=95%, list=62%, signal=248%
ANGIOGENESIS	ANGIOGENESIS		41	0.235945	1.76895	0.0137795	0.0577874	0.999	3380	tags=46%, list=23%, signal=60%
ORGANELLE_ORGANIZATION_AND_BIOGENESIS	ORGANELLE_ORGANIZATION_AND_BIOGENESIS		437	0.0729372	1.76681	0.02079	0.0582421	1	10515	tags=78%, list=71%, signal=261%
CYTOSOL	CYTOSOL		177	0.113377	1.76651	0.0222635	0.0580829	1	10229	tags=80%, list=69%, signal=256%
LIPID_METABOLIC_PROCESS	LIPID_METABOLIC_PROCESS		268	0.0924757	1.75933	0.012987	0.0600489	1	8497	tags=66%, list=57%, signal=153%
PHOSPHORIC_MONOESTER_HYDROLASE_ACTIVITY	PHOSPHORIC_MONOESTER_HYDROLASE_ACTIVITY		105	0.149498	1.7561	0.0230126	0.0607961	1	4292	tags=44%, list=29%, signal=61%
CYTOPLASMIC_VESICLE	CYTOPLASMIC_VESICLE		109	0.145078	1.75457	0.00843882	0.0610097	1	10782	tags=87%, list=73%, signal=317%
RESPONSE_TO_OXIDATIVE_STRESS	RESPONSE_TO_OXIDATIVE_STRESS		39	0.236964	1.74752	0.0179283	0.0631648	1	8277	tags=79%, list=56%, signal=180%
POSITIVE_REGULATION_OF_RESPONSE_TO_STIMULUS	POSITIVE_REGULATION_OF_RESPONSE_TO_STIMULUS		36	0.241792	1.74638	0.0142857	0.0633668	1	4658	tags=56%, list=31%, signal=81%
CYTOPLASMIC_MEMBRANE_BOUND_VESICLE	CYTOPLASMIC_MEMBRANE_BOUND_VESICLE		105	0.149702	1.74155	0.0246914	0.0647284	1	10782	tags=88%, list=73%, signal=319%
OXIDOREDUCTASE_ACTIVITY_ACTING_ON_CH_OH_GROUP_OF_DONORS	OXIDOREDUCTASE_ACTIVITY_ACTING_ON_CH_OH_GROUP_OF_DONORS		50	0.20892	1.73325	0.0224033	0.0673939	1	8177	tags=76%, list=55%, signal=169%
KINASE_REGULATOR_ACTIVITY	KINASE_REGULATOR_ACTIVITY		43	0.225491	1.72986	0.0162602	0.0683631	1	10109	tags=91%, list=68%, signal=284%
TRANSFERASE_ACTIVITY_TRANSFERRING_ONE_CARBON_GROUPS	TRANSFERASE_ACTIVITY_TRANSFERRING_ONE_CARBON_GROUPS		35	0.249116	1.72931	0.0276134	0.0682535	1	6902	tags=71%, list=47%, signal=133%
SKELETAL_DEVELOPMENT	SKELETAL_DEVELOPMENT		97	0.148652	1.72628	0.0277228	0.0689672	1	3922	tags=41%, list=26%, signal=56%
SULFUR_METABOLIC_PROCESS	SULFUR_METABOLIC_PROCESS		32	0.259354	1.7202	0.0261569	0.0708515	1	6816	tags=72%, list=46%, signal=133%
REGULATION_OF_BINDING	REGULATION_OF_BINDING		51	0.19933	1.71843	0.0286299	0.071194	1	8098	tags=75%, list=55%, signal=164%
CELL_PROJECTION_BIOGENESIS	CELL_PROJECTION_BIOGENESIS		25	0.291755	1.71676	0.0204499	0.0714943	1	7539	tags=80%, list=51%, signal=163%
OXIDOREDUCTASE_ACTIVITY_GO_0016616	OXIDOREDUCTASE_ACTIVITY_GO_0016616		44	0.221601	1.71368	0.0276134	0.0723595	1	8177	tags=77%, list=55%, signal=172%
UNFOLDED_PROTEIN_BINDING	UNFOLDED_PROTEIN_BINDING		38	0.23221	1.70984	0.0277778	0.0734098	1	7877	tags=76%, list=53%, signal=162%
MRNA_METABOLIC_PROCESS	MRNA_METABOLIC_PROCESS		75	0.170708	1.70953	0.0158103	0.073319	1	10129	tags=85%, list=68%, signal=268%
CARBOXYLIC_ACID_TRANSPORT	CARBOXYLIC_ACID_TRANSPORT		36	0.238771	1.70817	0.027668	0.0736422	1	9643	tags=89%, list=65%, signal=254%
SYNAPSE	SYNAPSE		25	0.283642	1.70415	0.0269151	0.0747805	1	4102	tags=56%, list=28%, signal=77%
MITOCHONDRIAL_PART	MITOCHONDRIAL_PART		118	0.13314	1.70254	0.0244898	0.0751791	1	9848	tags=80%, list=66%, signal=236%
CHEMOKINE_ACTIVITY	CHEMOKINE_ACTIVITY		22	0.30042	1.69352	0.0304878	0.0781794	1	6332	tags=73%, list=43%, signal=127%
KINETOCHORE	KINETOCHORE		22	0.304514	1.68697	0.0279441	0.0804048	1	2903	tags=50%, list=20%, signal=62%
METHYLTRANSFERASE_ACTIVITY	METHYLTRANSFERASE_ACTIVITY		34	0.240676	1.68475	0.0304878	0.0809881	1	6902	tags=71%, list=47%, signal=132%
RESPONSE_TO_BIOTIC_STIMULUS	RESPONSE_TO_BIOTIC_STIMULUS		92	0.145827	1.68393	0.0325203	0.0810431	1	5906	tags=54%, list=40%, signal=90%
CELL_CYCLE_CHECKPOINT_GO_0000075	CELL_CYCLE_CHECKPOINT_GO_0000075		43	0.210682	1.68208	0.0243902	0.0814861	1	2745	tags=40%, list=19%, signal=48%
OXIDOREDUCTASE_ACTIVITY_ACTING_ON_THE_CH_CH_GROUP_OF_DONORS	OXIDOREDUCTASE_ACTIVITY_ACTING_ON_THE_CH_CH_GROUP_OF_DONORS		19	0.324537	1.68122	0.0329457	0.08151	1	6896	tags=79%, list=47%, signal=147%
NEGATIVE_REGULATION_OF_MULTICELLULAR_ORGANISMAL_PROCESS	NEGATIVE_REGULATION_OF_MULTICELLULAR_ORGANISMAL_PROCESS		28	0.269032	1.67722	0.0400802	0.0829122	1	5547	tags=64%, list=37%, signal=103%
INDUCTION_OF_APOPTOSIS_BY_EXTRACELLULAR_SIGNALS	INDUCTION_OF_APOPTOSIS_BY_EXTRACELLULAR_SIGNALS		25	0.279892	1.67263	0.0203666	0.0844599	1	5936	tags=68%, list=40%, signal=113%
NUCLEOBASENUCLEOSIDE_AND_NUCLEOTIDE_METABOLIC_PROCESS	NUCLEOBASENUCLEOSIDE_AND_NUCLEOTIDE_METABOLIC_PROCESS		48	0.204213	1.66955	0.0404624	0.0855178	1	9333	tags=83%, list=63%, signal=224%
PROTEIN_AMINO_ACID_N_LINKED_GLYCOSYLATION	PROTEIN_AMINO_ACID_N_LINKED_GLYCOSYLATION		29	0.260495	1.66737	0.0334646	0.0860406	1	5345	tags=62%, list=36%, signal=97%
DNA_REPLICATION_INITIATION	DNA_REPLICATION_INITIATION		15	0.346315	1.66473	0.0367347	0.0869474	1	2776	tags=53%, list=19%, signal=66%
NEGATIVE_REGULATION_OF_CELL_PROLIFERATION	NEGATIVE_REGULATION_OF_CELL_PROLIFERATION		132	0.121692	1.66375	0.021611	0.0870564	1	2029	tags=26%, list=14%, signal=30%
CELL_DIVISION	CELL_DIVISION		20	0.310692	1.6629	0.0256917	0.0871519	1	3552	tags=55%, list=24%, signal=72%
GROWTH_FACTOR_BINDING	GROWTH_FACTOR_BINDING		28	0.267909	1.66069	0.0342052	0.0878002	1	2917	tags=46%, list=20%, signal=58%
DEPHOSPHORYLATION	DEPHOSPHORYLATION		67	0.173816	1.65525	0.0399202	0.0899165	1	4292	tags=46%, list=29%, signal=65%
PROTEIN_KINASE_REGULATOR_ACTIVITY	PROTEIN_KINASE_REGULATOR_ACTIVITY		36	0.235098	1.65394	0.0326296	0.0901082	1	10109	tags=92%, list=68%, signal=288%
ION_TRANSPORT	ION_TRANSPORT		169	0.108417	1.64928	0.0383065	0.0918629	1	11916	tags=91%, list=80%, signal=460%
RHO_GTPASE_ACTIVATOR_ACTIVITY	RHO_GTPASE_ACTIVATOR_ACTIVITY		19	0.321496	1.64853	0.0468432	0.0918465	1	6941	tags=79%, list=47%, signal=148%
PROTEIN_KINASE_ACTIVITY	PROTEIN_KINASE_ACTIVITY		268	0.0870424	1.64816	0.0342742	0.0917314	1	9295	tags=71%, list=63%, signal=188%
NUCLEAR_ENVELOPE	NUCLEAR_ENVELOPE		66	0.172843	1.64738	0.0321361	0.0917841	1	5982	tags=58%, list=40%, signal=96%
INTRACELLULAR_TRANSPORT	INTRACELLULAR_TRANSPORT		258	0.0882937	1.64533	0.030426	0.0923676	1	10547	tags=80%, list=71%, signal=272%
LIPID_CATABOLIC_PROCESS	LIPID_CATABOLIC_PROCESS		33	0.242894	1.64516	0.030426	0.0921514	1	7186	tags=73%, list=48%, signal=141%
CHEMOKINE_RECEPTOR_BINDING	CHEMOKINE_RECEPTOR_BINDING		22	0.30042	1.6446	0.0316206	0.0920615	1	6332	tags=73%, list=43%, signal=127%
SULFOTRANSFERASE_ACTIVITY	SULFOTRANSFERASE_ACTIVITY		22	0.286724	1.63693	0.0474308	0.0952966	1	5861	tags=68%, list=40%, signal=113%
FATTY_ACID_OXIDATION	FATTY_ACID_OXIDATION		17	0.333594	1.63642	0.0347648	0.0952628	1	7266	tags=82%, list=49%, signal=161%
REGULATION_OF_BODY_FLUID_LEVELS	REGULATION_OF_BODY_FLUID_LEVELS		48	0.200665	1.63012	0.0339321	0.0979064	1	3210	tags=42%, list=22%, signal=53%
HUMORAL_IMMUNE_RESPONSE	HUMORAL_IMMUNE_RESPONSE		29	0.251779	1.62868	0.04	0.0982332	1	5985	tags=66%, list=40%, signal=110%
NUCLEAR_CHROMOSOME	NUCLEAR_CHROMOSOME		49	0.196037	1.62792	0.0404858	0.0982527	1	3455	tags=43%, list=23%, signal=56%
ORGANIC_ACID_TRANSMEMBRANE_TRANSPORTER_ACTIVITY	ORGANIC_ACID_TRANSMEMBRANE_TRANSPORTER_ACTIVITY		42	0.210932	1.62568	0.0290456	0.0989409	1	10644	tags=93%, list=72%, signal=329%
PERINUCLEAR_REGION_OF_CYTOPLASM	PERINUCLEAR_REGION_OF_CYTOPLASM		49	0.201267	1.62256	0.0449898	0.100086	1	10637	tags=92%, list=72%, signal=324%
REGULATION_OF_CELL_GROWTH	REGULATION_OF_CELL_GROWTH		41	0.208936	1.61772	0.0307377	0.102277	1	9563	tags=85%, list=65%, signal=240%
MESODERM_DEVELOPMENT	MESODERM_DEVELOPMENT		21	0.294653	1.61697	0.052	0.102329	1	1990	tags=43%, list=13%, signal=49%
CONTRACTILE_FIBER	CONTRACTILE_FIBER		24	0.273932	1.61697	0.0509554	0.101991	1	8914	tags=88%, list=60%, signal=219%
TUBULIN_BINDING	TUBULIN_BINDING		46	0.205228	1.61547	0.0266393	0.102429	1	8888	tags=80%, list=60%, signal=200%
SULFUR_COMPOUND_BIOSYNTHETIC_PROCESS	SULFUR_COMPOUND_BIOSYNTHETIC_PROCESS		15	0.343158	1.61537	0.0413386	0.102119	1	6775	tags=80%, list=46%, signal=147%
POSITIVE_REGULATION_OF_SIGNAL_TRANSDUCTION	POSITIVE_REGULATION_OF_SIGNAL_TRANSDUCTION		111	0.131258	1.60893	0.0490566	0.105047	1	8750	tags=72%, list=59%, signal=175%
ANTIOXIDANT_ACTIVITY	ANTIOXIDANT_ACTIVITY		15	0.339236	1.60738	0.0488798	0.105444	1	5845	tags=73%, list=39%, signal=121%
ACTIVE_TRANSMEMBRANE_TRANSPORTER_ACTIVITY	ACTIVE_TRANSMEMBRANE_TRANSPORTER_ACTIVITY		116	0.129418	1.60583	0.0352251	0.105902	1	11767	tags=92%, list=79%, signal=444%
RIBONUCLEASE_ACTIVITY	RIBONUCLEASE_ACTIVITY		19	0.304937	1.59673	0.0612648	0.110395	1	5626	tags=68%, list=38%, signal=110%
KINASE_INHIBITOR_ACTIVITY	KINASE_INHIBITOR_ACTIVITY		23	0.274808	1.59579	0.037182	0.110605	1	10109	tags=96%, list=68%, signal=300%
NUCLEOTIDE_BIOSYNTHETIC_PROCESS	NUCLEOTIDE_BIOSYNTHETIC_PROCESS		17	0.319115	1.58155	0.0308008	0.118078	1	9224	tags=94%, list=62%, signal=249%
ION_TRANSMEMBRANE_TRANSPORTER_ACTIVITY	ION_TRANSMEMBRANE_TRANSPORTER_ACTIVITY		252	0.0859512	1.58073	0.0591716	0.11815	1	11921	tags=89%, list=80%, signal=447%
CALMODULIN_BINDING	CALMODULIN_BINDING		25	0.267153	1.57627	0.0404624	0.120381	1	7903	tags=80%, list=53%, signal=171%
CELL_ACTIVATION	CELL_ACTIVATION		67	0.158995	1.57189	0.0434783	0.122577	1	2741	tags=34%, list=18%, signal=42%
DNA_PACKAGING	DNA_PACKAGING		32	0.228945	1.57181	0.0497132	0.122227	1	2171	tags=38%, list=15%, signal=44%
CATION_BINDING	CATION_BINDING		189	0.0990852	1.57162	0.0479846	0.121933	1	7332	tags=59%, list=49%, signal=116%
POSITIVE_REGULATION_OF_CELL_CYCLE	POSITIVE_REGULATION_OF_CELL_CYCLE		15	0.34531	1.57124	0.0387755	0.121802	1	4767	tags=67%, list=32%, signal=98%
RESPONSE_TO_ORGANIC_SUBSTANCE	RESPONSE_TO_ORGANIC_SUBSTANCE		28	0.245794	1.56911	0.0504032	0.122673	1	9596	tags=89%, list=65%, signal=253%
ORGANIC_ACID_TRANSPORT	ORGANIC_ACID_TRANSPORT		37	0.214703	1.56802	0.0560928	0.12295	1	9643	tags=86%, list=65%, signal=247%
ACETYLGLUCOSAMINYLTRANSFERASE_ACTIVITY	ACETYLGLUCOSAMINYLTRANSFERASE_ACTIVITY		15	0.33513	1.56623	0.0427699	0.123528	1	8870	tags=93%, list=60%, signal=232%
CARBOXYLIC_ACID_TRANSMEMBRANE_TRANSPORTER_ACTIVITY	CARBOXYLIC_ACID_TRANSMEMBRANE_TRANSPORTER_ACTIVITY		41	0.20917	1.56609	0.0471311	0.123283	1	10644	tags=93%, list=72%, signal=328%
MYOFIBRIL	MYOFIBRIL		19	0.293602	1.5552	0.05625	0.129279	1	8914	tags=89%, list=60%, signal=224%
CELL_PROJECTION	CELL_PROJECTION		99	0.132878	1.55258	0.0485437	0.130334	1	5079	tags=47%, list=34%, signal=72%
PURINE_RIBONUCLEOTIDE_BINDING	PURINE_RIBONUCLEOTIDE_BINDING		185	0.0981878	1.55242	0.0688336	0.130026	1	8496	tags=67%, list=57%, signal=155%
CYTOPLASM_ORGANIZATION_AND_BIOGENESIS	CYTOPLASM_ORGANIZATION_AND_BIOGENESIS		15	0.332942	1.55219	0.054902	0.129767	1	2974	tags=53%, list=20%, signal=67%
MICROSOME	MICROSOME		30	0.232687	1.55146	0.0428571	0.129868	1	6438	tags=67%, list=43%, signal=118%
INTERMEDIATE_FILAMENT	INTERMEDIATE_FILAMENT		20	0.286187	1.54892	0.0664062	0.131019	1	8361	tags=85%, list=56%, signal=195%
GOLGI_ASSOCIATED_VESICLE	GOLGI_ASSOCIATED_VESICLE		28	0.248296	1.54759	0.0606654	0.131404	1	9559	tags=89%, list=64%, signal=251%
PEPTIDASE_ACTIVITY	PEPTIDASE_ACTIVITY		147	0.108063	1.54657	0.0770751	0.13155	1	11117	tags=86%, list=75%, signal=340%
INTERMEDIATE_FILAMENT_CYTOSKELETON	INTERMEDIATE_FILAMENT_CYTOSKELETON		20	0.286187	1.5455	0.0621572	0.13179	1	8361	tags=85%, list=56%, signal=195%
REGULATION_OF_CYTOSKELETON_ORGANIZATION_AND_BIOGENESIS	REGULATION_OF_CYTOSKELETON_ORGANIZATION_AND_BIOGENESIS		28	0.24001	1.5412	0.0588235	0.133902	1	5447	tags=61%, list=37%, signal=96%
PHOSPHOTRANSFERASE_ACTIVITY_PHOSPHATE_GROUP_AS_ACCEPTOR	PHOSPHOTRANSFERASE_ACTIVITY_PHOSPHATE_GROUP_AS_ACCEPTOR		16	0.316705	1.53881	0.0659794	0.13503	1	3647	tags=56%, list=25%, signal=75%
PROTEIN_KINASE_INHIBITOR_ACTIVITY	PROTEIN_KINASE_INHIBITOR_ACTIVITY		22	0.27281	1.5385	0.0495868	0.134838	1	10109	tags=95%, list=68%, signal=300%
PURINE_NUCLEOTIDE_BINDING	PURINE_NUCLEOTIDE_BINDING		191	0.0981133	1.52929	0.0608519	0.140266	1	8496	tags=67%, list=57%, signal=155%
CHROMATIN_BINDING	CHROMATIN_BINDING		29	0.235108	1.52687	0.0585859	0.141389	1	9298	tags=86%, list=63%, signal=231%
SPINDLE_POLE	SPINDLE_POLE		18	0.299444	1.52523	0.0582707	0.142019	1	5447	tags=67%, list=37%, signal=105%
ATPASE_ACTIVITY_COUPLED_TO_TRANSMEMBRANE_MOVEMENT_OF_IONS	ATPASE_ACTIVITY_COUPLED_TO_TRANSMEMBRANE_MOVEMENT_OF_IONS		24	0.261773	1.51902	0.0828516	0.145647	1	10329	tags=96%, list=70%, signal=316%
INORGANIC_CATION_TRANSMEMBRANE_TRANSPORTER_ACTIVITY	INORGANIC_CATION_TRANSMEMBRANE_TRANSPORTER_ACTIVITY		52	0.175839	1.51827	0.0527344	0.145719	1	11653	tags=96%, list=79%, signal=448%
REGULATION_OF_NEUROTRANSMITTER_LEVELS	REGULATION_OF_NEUROTRANSMITTER_LEVELS		22	0.268277	1.51239	0.0680934	0.149233	1	6134	tags=68%, list=41%, signal=116%
CYTOSKELETON_DEPENDENT_INTRACELLULAR_TRANSPORT	CYTOSKELETON_DEPENDENT_INTRACELLULAR_TRANSPORT		23	0.259536	1.50665	0.0663984	0.152444	1	10335	tags=96%, list=70%, signal=316%
ENDOPEPTIDASE_ACTIVITY	ENDOPEPTIDASE_ACTIVITY		96	0.131152	1.50644	0.0536779	0.152163	1	10573	tags=84%, list=71%, signal=292%
VOLTAGE_GATED_CATION_CHANNEL_ACTIVITY	VOLTAGE_GATED_CATION_CHANNEL_ACTIVITY		65	0.160721	1.50213	0.0678643	0.154776	1	6520	tags=60%, list=44%, signal=107%
ACTIN_FILAMENT_BASED_PROCESS	ACTIN_FILAMENT_BASED_PROCESS		110	0.122639	1.49821	0.0674847	0.157047	1	4258	tags=41%, list=29%, signal=57%
REGULATION_OF_MITOSIS	REGULATION_OF_MITOSIS		36	0.209383	1.49626	0.0752475	0.158001	1	2667	tags=39%, list=18%, signal=47%
TRANSPORT_VESICLE	TRANSPORT_VESICLE		30	0.232362	1.4903	0.0803922	0.161813	1	9407	tags=87%, list=63%, signal=237%
REGULATION_OF_G_PROTEIN_COUPLED_RECEPTOR_PROTEIN_SIGNALING_PATHWAY	REGULATION_OF_G_PROTEIN_COUPLED_RECEPTOR_PROTEIN_SIGNALING_PATHWAY		23	0.259633	1.48779	0.0742268	0.162984	1	7756	tags=78%, list=52%, signal=164%
ACTIN_CYTOSKELETON_ORGANIZATION_AND_BIOGENESIS	ACTIN_CYTOSKELETON_ORGANIZATION_AND_BIOGENESIS		100	0.123471	1.48185	0.083004	0.166954	1	4258	tags=41%, list=29%, signal=57%
VESICULAR_FRACTION	VESICULAR_FRACTION		32	0.222279	1.48119	0.0735587	0.166875	1	6438	tags=66%, list=43%, signal=116%
INTRAMOLECULAR_OXIDOREDUCTASE_ACTIVITY	INTRAMOLECULAR_OXIDOREDUCTASE_ACTIVITY		16	0.313188	1.47946	0.0798403	0.167577	1	6478	tags=75%, list=44%, signal=133%
RAS_GTPASE_ACTIVATOR_ACTIVITY	RAS_GTPASE_ACTIVATOR_ACTIVITY		28	0.229054	1.47795	0.0847108	0.168111	1	8785	tags=82%, list=59%, signal=201%
BASAL_LAMINA	BASAL_LAMINA		19	0.283927	1.4779	0.0636704	0.167684	1	5937	tags=68%, list=40%, signal=114%
LEUKOCYTE_ACTIVATION	LEUKOCYTE_ACTIVATION		61	0.159913	1.47169	0.0687623	0.171726	1	2741	tags=34%, list=18%, signal=42%
ACTIVATION_OF_IMMUNE_RESPONSE	ACTIVATION_OF_IMMUNE_RESPONSE		16	0.310984	1.47165	0.0679012	0.171261	1	4658	tags=63%, list=31%, signal=91%
REGULATION_OF_PROTEIN_SECRETION	REGULATION_OF_PROTEIN_SECRETION		16	0.302199	1.46894	0.0847458	0.17285	1	7567	tags=81%, list=51%, signal=166%
ACTIN_POLYMERIZATION_AND_OR_DEPOLYMERIZATION	ACTIN_POLYMERIZATION_AND_OR_DEPOLYMERIZATION		22	0.261851	1.46771	0.0792683	0.173222	1	2187	tags=41%, list=15%, signal=48%
REGULATION_OF_PROTEIN_IMPORT_INTO_NUCLEUS	REGULATION_OF_PROTEIN_IMPORT_INTO_NUCLEUS		16	0.306054	1.46607	0.0817491	0.173923	1	4731	tags=63%, list=32%, signal=92%
CONTRACTILE_FIBER_PART	CONTRACTILE_FIBER_PART		22	0.262515	1.46449	0.095723	0.174744	1	8914	tags=86%, list=60%, signal=216%
L_AMINO_ACID_TRANSMEMBRANE_TRANSPORTER_ACTIVITY	L_AMINO_ACID_TRANSMEMBRANE_TRANSPORTER_ACTIVITY		16	0.303166	1.4638	0.0834879	0.174815	1	8479	tags=88%, list=57%, signal=204%
ION_BINDING	ION_BINDING		242	0.0821619	1.46097	0.0881764	0.176626	1	7804	tags=61%, list=53%, signal=126%
MICROTUBULE_MOTOR_ACTIVITY	MICROTUBULE_MOTOR_ACTIVITY		15	0.314499	1.46039	0.0888469	0.176566	1	2259	tags=47%, list=15%, signal=55%
RNA_SPLICINGVIA_TRANSESTERIFICATION_REACTIONS	RNA_SPLICINGVIA_TRANSESTERIFICATION_REACTIONS		32	0.215185	1.45928	0.0866935	0.176953	1	9785	tags=88%, list=66%, signal=257%
EXOPEPTIDASE_ACTIVITY	EXOPEPTIDASE_ACTIVITY		28	0.227569	1.45893	0.100616	0.176769	1	7219	tags=71%, list=49%, signal=139%
CELLULAR_LIPID_CATABOLIC_PROCESS	CELLULAR_LIPID_CATABOLIC_PROCESS		30	0.218155	1.45722	0.0854871	0.17758	1	7641	tags=73%, list=52%, signal=151%
HYDRO_LYASE_ACTIVITY	HYDRO_LYASE_ACTIVITY		26	0.244321	1.4546	0.0894632	0.179195	1	7215	tags=73%, list=49%, signal=142%
HYDROLASE_ACTIVITY_ACTING_ON_ESTER_BONDS	HYDROLASE_ACTIVITY_ACTING_ON_ESTER_BONDS		238	0.0813645	1.45422	0.0890538	0.178956	1	12388	tags=92%, list=84%, signal=549%
TRANSFERASE_ACTIVITY_TRANSFERRING_GROUPS_OTHER_THAN_AMINO_ACYL_GROUPS	TRANSFERASE_ACTIVITY_TRANSFERRING_GROUPS_OTHER_THAN_AMINO_ACYL_GROUPS		42	0.190724	1.45279	0.0758755	0.179528	1	9884	tags=86%, list=67%, signal=257%
REGULATION_OF_DNA_BINDING	REGULATION_OF_DNA_BINDING		42	0.192186	1.45026	0.10352	0.180905	1	8098	tags=74%, list=55%, signal=162%
ADENYL_NUCLEOTIDE_BINDING	ADENYL_NUCLEOTIDE_BINDING		153	0.101755	1.44997	0.0954274	0.180589	1	8484	tags=67%, list=57%, signal=156%
REGULATION_OF_I_KAPPAB_KINASE_NF_KAPPAB_CASCADE	REGULATION_OF_I_KAPPAB_KINASE_NF_KAPPAB_CASCADE		80	0.140258	1.44937	0.0804829	0.180574	1	9603	tags=79%, list=65%, signal=222%
SPLICEOSOME	SPLICEOSOME		44	0.181022	1.44912	0.0998043	0.180256	1	10124	tags=86%, list=68%, signal=272%
ORGANELLE_MEMBRANE	ORGANELLE_MEMBRANE		269	0.0772384	1.44816	0.0795918	0.180523	1	10831	tags=81%, list=73%, signal=294%
PROTEOLYSIS	PROTEOLYSIS		168	0.0938179	1.4431	0.0900196	0.184098	1	11328	tags=86%, list=76%, signal=360%
VOLTAGE_GATED_CHANNEL_ACTIVITY	VOLTAGE_GATED_CHANNEL_ACTIVITY		70	0.146422	1.44296	0.0825147	0.183729	1	6520	tags=59%, list=44%, signal=104%
DOUBLE_STRANDED_RNA_BINDING	DOUBLE_STRANDED_RNA_BINDING		17	0.289047	1.44258	0.0802469	0.183537	1	5310	tags=65%, list=36%, signal=101%
POSITIVE_REGULATION_OF_BINDING	POSITIVE_REGULATION_OF_BINDING		24	0.24561	1.44257	0.0886598	0.183048	1	8098	tags=79%, list=55%, signal=174%
POSITIVE_REGULATION_OF_I_KAPPAB_KINASE_NF_KAPPAB_CASCADE	POSITIVE_REGULATION_OF_I_KAPPAB_KINASE_NF_KAPPAB_CASCADE		75	0.13965	1.44171	0.0703934	0.18325	1	8018	tags=68%, list=54%, signal=147%
ADENYL_RIBONUCLEOTIDE_BINDING	ADENYL_RIBONUCLEOTIDE_BINDING		147	0.101982	1.4384	0.0890688	0.185287	1	8484	tags=67%, list=57%, signal=156%
POSITIVE_REGULATION_OF_CELLULAR_COMPONENT_ORGANIZATION_AND_BIOGENESIS	POSITIVE_REGULATION_OF_CELLULAR_COMPONENT_ORGANIZATION_AND_BIOGENESIS		33	0.205863	1.43813	0.0804829	0.185035	1	5488	tags=58%, list=37%, signal=91%
CELLULAR_DEFENSE_RESPONSE	CELLULAR_DEFENSE_RESPONSE		37	0.197836	1.43525	0.0923695	0.186872	1	1881	tags=32%, list=13%, signal=37%
INTEGRIN_COMPLEX	INTEGRIN_COMPLEX		17	0.290208	1.42975	0.10076	0.190601	1	4421	tags=59%, list=30%, signal=84%
CELL_CORTEX_PART	CELL_CORTEX_PART		24	0.242341	1.42523	0.0978474	0.193728	1	9999	tags=92%, list=67%, signal=281%
MITOCHONDRIAL_RESPIRATORY_CHAIN	MITOCHONDRIAL_RESPIRATORY_CHAIN		21	0.2576	1.42219	0.0938697	0.195935	1	9596	tags=90%, list=65%, signal=256%
SMALL_GTPASE_REGULATOR_ACTIVITY	SMALL_GTPASE_REGULATOR_ACTIVITY		64	0.150705	1.41779	0.118577	0.199001	1	10975	tags=89%, list=74%, signal=342%
INDUCTION_OF_APOPTOSIS_BY_INTRACELLULAR_SIGNALS	INDUCTION_OF_APOPTOSIS_BY_INTRACELLULAR_SIGNALS		20	0.267671	1.41672	0.0831643	0.199301	1	7894	tags=80%, list=53%, signal=171%
NEGATIVE_REGULATION_OF_NUCLEOBASENUCLEOSIDENUCLEOTIDE_AND_NUCLEIC_ACID_METABOLIC_PROCESS	NEGATIVE_REGULATION_OF_NUCLEOBASENUCLEOSIDENUCLEOTIDE_AND_NUCLEIC_ACID_METABOLIC_PROCESS		196	0.0858455	1.4121	0.0758483	0.202673	1	8725	tags=67%, list=59%, signal=162%
ATPASE_ACTIVITY_COUPLED_TO_TRANSMEMBRANE_MOVEMENT_OF_IONS_PHOSPHORYLATIVE_MECHANISM	ATPASE_ACTIVITY_COUPLED_TO_TRANSMEMBRANE_MOVEMENT_OF_IONS_PHOSPHORYLATIVE_MECHANISM		20	0.268154	1.41101	0.121094	0.203048	1	10110	tags=95%, list=68%, signal=298%
TISSUE_DEVELOPMENT	TISSUE_DEVELOPMENT		118	0.109123	1.41061	0.0966387	0.202853	1	781	tags=16%, list=5%, signal=17%
POSITIVE_REGULATION_OF_CYTOKINE_BIOSYNTHETIC_PROCESS	POSITIVE_REGULATION_OF_CYTOKINE_BIOSYNTHETIC_PROCESS		23	0.242603	1.40654	0.110879	0.205867	1	8008	tags=78%, list=54%, signal=170%
NUCLEOTIDE_METABOLIC_PROCESS	NUCLEOTIDE_METABOLIC_PROCESS		38	0.193859	1.40441	0.0965251	0.207088	1	9224	tags=82%, list=62%, signal=215%
DENDRITE	DENDRITE		16	0.295766	1.40157	0.100616	0.208955	1	3957	tags=56%, list=27%, signal=77%
MOTOR_ACTIVITY	MOTOR_ACTIVITY		26	0.227907	1.40126	0.11546	0.208657	1	9738	tags=88%, list=66%, signal=257%
VIRAL_REPRODUCTIVE_PROCESS	VIRAL_REPRODUCTIVE_PROCESS		25	0.236356	1.40048	0.0910853	0.208838	1	7173	tags=72%, list=48%, signal=139%
LIGASE_ACTIVITY	LIGASE_ACTIVITY		92	0.123017	1.39748	0.0997921	0.210957	1	11236	tags=88%, list=76%, signal=362%
CYTOKINESIS	CYTOKINESIS		18	0.273019	1.39738	0.0921569	0.210495	1	3368	tags=50%, list=23%, signal=65%
NEGATIVE_REGULATION_OF_CELLULAR_METABOLIC_PROCESS	NEGATIVE_REGULATION_OF_CELLULAR_METABOLIC_PROCESS		242	0.0778004	1.397	0.109127	0.210338	1	8725	tags=67%, list=59%, signal=159%
NEGATIVE_REGULATION_OF_TRANSPORT	NEGATIVE_REGULATION_OF_TRANSPORT		19	0.265007	1.39552	0.11284	0.211044	1	5437	tags=63%, list=37%, signal=100%
RNA_DEPENDENT_ATPASE_ACTIVITY	RNA_DEPENDENT_ATPASE_ACTIVITY		15	0.297033	1.3954	0.105477	0.210624	1	8446	tags=87%, list=57%, signal=201%
CELLULAR_RESPIRATION	CELLULAR_RESPIRATION		16	0.289839	1.38584	0.115538	0.218457	1	7750	tags=81%, list=52%, signal=170%
POSITIVE_REGULATION_OF_PROTEIN_METABOLIC_PROCESS	POSITIVE_REGULATION_OF_PROTEIN_METABOLIC_PROCESS		68	0.144008	1.38552	0.0966469	0.218199	1	5067	tags=49%, list=34%, signal=73%
SH2_DOMAIN_BINDING	SH2_DOMAIN_BINDING		15	0.295331	1.38228	0.118852	0.220582	1	5507	tags=67%, list=37%, signal=106%
NEURON_PROJECTION	NEURON_PROJECTION		19	0.259595	1.38101	0.118547	0.221209	1	3957	tags=53%, list=27%, signal=72%
GENERATION_OF_PRECURSOR_METABOLITES_AND_ENERGY	GENERATION_OF_PRECURSOR_METABOLITES_AND_ENERGY		108	0.116766	1.38008	0.116466	0.221525	1	7750	tags=64%, list=52%, signal=133%
RESPONSE_TO_HORMONE_STIMULUS	RESPONSE_TO_HORMONE_STIMULUS		30	0.20734	1.37923	0.108	0.221716	1	8295	tags=77%, list=56%, signal=174%
ALCOHOL_METABOLIC_PROCESS	ALCOHOL_METABOLIC_PROCESS		77	0.13332	1.37739	0.121901	0.222969	1	11122	tags=88%, list=75%, signal=352%
COFACTOR_METABOLIC_PROCESS	COFACTOR_METABOLIC_PROCESS		45	0.178949	1.37699	0.129921	0.222795	1	9541	tags=82%, list=64%, signal=230%
REGULATION_OF_INTRACELLULAR_TRANSPORT	REGULATION_OF_INTRACELLULAR_TRANSPORT		25	0.231668	1.37521	0.129666	0.223968	1	4871	tags=56%, list=33%, signal=83%
NEGATIVE_REGULATION_OF_METABOLIC_PROCESS	NEGATIVE_REGULATION_OF_METABOLIC_PROCESS		244	0.0764335	1.36943	0.114504	0.228699	1	8725	tags=66%, list=59%, signal=159%
ELECTRON_TRANSPORT_GO_0006118	ELECTRON_TRANSPORT_GO_0006118		43	0.172881	1.36325	0.124283	0.234019	1	5027	tags=51%, list=34%, signal=77%
MONOVALENT_INORGANIC_CATION_TRANSPORT	MONOVALENT_INORGANIC_CATION_TRANSPORT		87	0.123962	1.36303	0.125693	0.233642	1	6520	tags=56%, list=44%, signal=100%
REGULATION_OF_MAP_KINASE_ACTIVITY	REGULATION_OF_MAP_KINASE_ACTIVITY		63	0.142952	1.35594	0.127168	0.239669	1	8711	tags=73%, list=59%, signal=176%
NUCLEOBASENUCLEOSIDENUCLEOTIDE_KINASE_ACTIVITY	NUCLEOBASENUCLEOSIDENUCLEOTIDE_KINASE_ACTIVITY		23	0.237797	1.35451	0.134021	0.240361	1	2924	tags=43%, list=20%, signal=54%
ENDOMEMBRANE_SYSTEM	ENDOMEMBRANE_SYSTEM		203	0.0830911	1.35418	0.108911	0.24014	1	10831	tags=81%, list=73%, signal=298%
NEGATIVE_REGULATION_OF_DNA_METABOLIC_PROCESS	NEGATIVE_REGULATION_OF_DNA_METABOLIC_PROCESS		18	0.267142	1.35113	0.128968	0.242414	1	3455	tags=50%, list=23%, signal=65%
POSITIVE_REGULATION_OF_DNA_BINDING	POSITIVE_REGULATION_OF_DNA_BINDING		23	0.236521	1.35107	0.124169	0.241895	1	8098	tags=78%, list=55%, signal=172%
POSITIVE_REGULATION_OF_CELLULAR_PROTEIN_METABOLIC_PROCESS	POSITIVE_REGULATION_OF_CELLULAR_PROTEIN_METABOLIC_PROCESS		66	0.14354	1.35028	0.135338	0.242019	1	5067	tags=48%, list=34%, signal=73%
NEGATIVE_REGULATION_OF_TRANSCRIPTION	NEGATIVE_REGULATION_OF_TRANSCRIPTION		173	0.0885753	1.34979	0.129237	0.241915	1	8725	tags=68%, list=59%, signal=163%
JAK_STAT_CASCADE	JAK_STAT_CASCADE		28	0.212434	1.34979	0.141414	0.241335	1	2679	tags=39%, list=18%, signal=48%
NUCLEOPLASM	NUCLEOPLASM		249	0.0742296	1.34664	0.130612	0.243863	1	10167	tags=76%, list=69%, signal=238%
DOUBLE_STRANDED_DNA_BINDING	DOUBLE_STRANDED_DNA_BINDING		27	0.215648	1.34574	0.124211	0.244117	1	9434	tags=85%, list=64%, signal=234%
IMMUNE_EFFECTOR_PROCESS	IMMUNE_EFFECTOR_PROCESS		29	0.203288	1.34013	0.143451	0.248745	1	4658	tags=52%, list=31%, signal=75%
APICAL_JUNCTION_COMPLEX	APICAL_JUNCTION_COMPLEX		32	0.198201	1.33759	0.121951	0.25058	1	3552	tags=44%, list=24%, signal=57%
MITOCHONDRIAL_ENVELOPE	MITOCHONDRIAL_ENVELOPE		80	0.127504	1.33702	0.144531	0.250584	1	9791	tags=79%, list=66%, signal=231%
ATP_BINDING	ATP_BINDING		140	0.0955015	1.33641	0.139535	0.250508	1	7913	tags=63%, list=53%, signal=134%
TIGHT_JUNCTION	TIGHT_JUNCTION		29	0.208957	1.33053	0.160243	0.255695	1	3552	tags=45%, list=24%, signal=59%
VOLTAGE_GATED_CALCIUM_CHANNEL_ACTIVITY	VOLTAGE_GATED_CALCIUM_CHANNEL_ACTIVITY		18	0.266478	1.33039	0.144958	0.255208	1	5935	tags=67%, list=40%, signal=111%
PATTERN_BINDING	PATTERN_BINDING		39	0.177064	1.33015	0.135081	0.254816	1	2702	tags=36%, list=18%, signal=44%
LYMPHOCYTE_ACTIVATION	LYMPHOCYTE_ACTIVATION		55	0.151848	1.32993	0.142268	0.254421	1	5841	tags=55%, list=39%, signal=90%
CARBON_OXYGEN_LYASE_ACTIVITY	CARBON_OXYGEN_LYASE_ACTIVITY		30	0.202671	1.32856	0.147609	0.255151	1	7376	tags=70%, list=50%, signal=139%
DNA_DAMAGE_RESPONSESIGNAL_TRANSDUCTION	DNA_DAMAGE_RESPONSESIGNAL_TRANSDUCTION		28	0.207014	1.32745	0.15587	0.255632	1	10699	tags=93%, list=72%, signal=333%
PROTEIN_OLIGOMERIZATION	PROTEIN_OLIGOMERIZATION		39	0.181149	1.32655	0.134146	0.255928	1	8342	tags=74%, list=56%, signal=170%
CHROMATIN	CHROMATIN		33	0.195306	1.3253	0.150943	0.256527	1	5195	tags=55%, list=35%, signal=84%
OXIDOREDUCTASE_ACTIVITY_GO_0016705	OXIDOREDUCTASE_ACTIVITY_GO_0016705		29	0.205813	1.32392	0.152805	0.25731	1	7176	tags=69%, list=48%, signal=133%
APICOLATERAL_PLASMA_MEMBRANE	APICOLATERAL_PLASMA_MEMBRANE		32	0.198201	1.31697	0.146825	0.263436	1	3552	tags=44%, list=24%, signal=57%
NUCLEOCYTOPLASMIC_TRANSPORT	NUCLEOCYTOPLASMIC_TRANSPORT		80	0.121935	1.3159	0.142582	0.263838	1	4871	tags=45%, list=33%, signal=67%
EMBRYONIC_MORPHOGENESIS	EMBRYONIC_MORPHOGENESIS		17	0.260617	1.31469	0.160714	0.264333	1	10090	tags=94%, list=68%, signal=295%
OXIDOREDUCTASE_ACTIVITY_ACTING_ON_NADH_OR_NADPH	OXIDOREDUCTASE_ACTIVITY_ACTING_ON_NADH_OR_NADPH		22	0.235728	1.31322	0.162055	0.265291	1	5942	tags=64%, list=40%, signal=106%
PROTEIN_HOMOOLIGOMERIZATION	PROTEIN_HOMOOLIGOMERIZATION		21	0.240621	1.313	0.136	0.264857	1	7730	tags=76%, list=52%, signal=159%
STRIATED_MUSCLE_DEVELOPMENT	STRIATED_MUSCLE_DEVELOPMENT		38	0.178509	1.30821	0.148305	0.269185	1	10621	tags=89%, list=72%, signal=315%
AMINO_ACID_TRANSMEMBRANE_TRANSPORTER_ACTIVITY	AMINO_ACID_TRANSMEMBRANE_TRANSPORTER_ACTIVITY		28	0.210732	1.30602	0.151452	0.270784	1	10644	tags=93%, list=72%, signal=329%
EPIDERMAL_GROWTH_FACTOR_RECEPTOR_SIGNALING_PATHWAY	EPIDERMAL_GROWTH_FACTOR_RECEPTOR_SIGNALING_PATHWAY		21	0.234389	1.30135	0.139535	0.275129	1	8528	tags=81%, list=58%, signal=190%
REGULATION_OF_RESPONSE_TO_STIMULUS	REGULATION_OF_RESPONSE_TO_STIMULUS		49	0.159517	1.29962	0.153693	0.276363	1	3692	tags=41%, list=25%, signal=54%
RESPONSE_TO_NUTRIENT_LEVELS	RESPONSE_TO_NUTRIENT_LEVELS		29	0.200418	1.29815	0.161224	0.277213	1	8789	tags=79%, list=59%, signal=194%
CATION_TRANSMEMBRANE_TRANSPORTER_ACTIVITY	CATION_TRANSMEMBRANE_TRANSPORTER_ACTIVITY		198	0.0783665	1.29679	0.166016	0.27792	1	11653	tags=86%, list=79%, signal=399%
MICROBODY	MICROBODY		45	0.162373	1.29297	0.139489	0.281276	1	10774	tags=89%, list=73%, signal=325%
ENZYME_BINDING	ENZYME_BINDING		165	0.0862569	1.29261	0.180328	0.281078	1	6819	tags=55%, list=46%, signal=100%
MITOCHONDRIAL_TRANSPORT	MITOCHONDRIAL_TRANSPORT		19	0.243673	1.29033	0.158664	0.282891	1	8873	tags=84%, list=60%, signal=210%
HELICASE_ACTIVITY	HELICASE_ACTIVITY		47	0.158178	1.29015	0.159923	0.282457	1	8699	tags=74%, list=59%, signal=180%
CELLULAR_RESPONSE_TO_STIMULUS	CELLULAR_RESPONSE_TO_STIMULUS		19	0.244892	1.2894	0.163022	0.282675	1	9635	tags=89%, list=65%, signal=255%
RESPONSE_TO_HYPOXIA	RESPONSE_TO_HYPOXIA		26	0.209756	1.28824	0.179283	0.283271	1	2026	tags=35%, list=14%, signal=40%
BEHAVIOR	BEHAVIOR		118	0.100653	1.28768	0.175403	0.28321	1	6432	tags=53%, list=43%, signal=94%
ACTIVATION_OF_NF_KAPPAB_TRANSCRIPTION_FACTOR	ACTIVATION_OF_NF_KAPPAB_TRANSCRIPTION_FACTOR		16	0.266333	1.28663	0.161479	0.283704	1	8098	tags=81%, list=55%, signal=179%
RIBOSOME	RIBOSOME		31	0.194754	1.28627	0.165103	0.283448	1	9071	tags=81%, list=61%, signal=207%
T_CELL_ACTIVATION	T_CELL_ACTIVATION		39	0.17038	1.28337	0.156	0.285943	1	5841	tags=56%, list=39%, signal=93%
GUANYL_NUCLEOTIDE_EXCHANGE_FACTOR_ACTIVITY	GUANYL_NUCLEOTIDE_EXCHANGE_FACTOR_ACTIVITY		44	0.159166	1.28314	0.180556	0.28557	1	12468	tags=100%, list=84%, signal=628%
PEROXISOME	PEROXISOME		45	0.162373	1.28293	0.180039	0.285192	1	10774	tags=89%, list=73%, signal=325%
CATION_TRANSPORT	CATION_TRANSPORT		136	0.0938583	1.28119	0.167339	0.286566	1	11916	tags=90%, list=80%, signal=453%
VIRAL_INFECTIOUS_CYCLE	VIRAL_INFECTIOUS_CYCLE		21	0.23057	1.27443	0.165339	0.29331	1	7173	tags=71%, list=48%, signal=138%
GLYCOSAMINOGLYCAN_BINDING	GLYCOSAMINOGLYCAN_BINDING		29	0.19732	1.2742	0.183908	0.292938	1	2702	tags=38%, list=18%, signal=46%
NUCLEAR_BODY	NUCLEAR_BODY		29	0.200462	1.27145	0.191919	0.295406	1	6233	tags=62%, list=42%, signal=107%
APOPTOTIC_PROGRAM	APOPTOTIC_PROGRAM		50	0.154166	1.27027	0.193294	0.296038	1	6318	tags=58%, list=43%, signal=101%
MITOTIC_CELL_CYCLE_CHECKPOINT	MITOTIC_CELL_CYCLE_CHECKPOINT		19	0.241098	1.26727	0.186275	0.298822	1	7351	tags=74%, list=50%, signal=146%
REGULATION_OF_SECRETION	REGULATION_OF_SECRETION		34	0.184403	1.26515	0.184466	0.300505	1	3375	tags=41%, list=23%, signal=53%
PROTEIN_POLYMERIZATION	PROTEIN_POLYMERIZATION		17	0.254609	1.26316	0.193483	0.30194	1	4948	tags=59%, list=33%, signal=88%
NEGATIVE_REGULATION_OF_CELL_CYCLE	NEGATIVE_REGULATION_OF_CELL_CYCLE		70	0.126687	1.26258	0.172691	0.301942	1	3000	tags=33%, list=20%, signal=41%
REGULATION_OF_MUSCLE_CONTRACTION	REGULATION_OF_MUSCLE_CONTRACTION		17	0.260955	1.26245	0.189723	0.30148	1	10085	tags=94%, list=68%, signal=294%
POSITIVE_REGULATION_OF_JNK_ACTIVITY	POSITIVE_REGULATION_OF_JNK_ACTIVITY		16	0.261157	1.26171	0.176817	0.301711	1	6322	tags=69%, list=43%, signal=120%
VOLTAGE_GATED_CALCIUM_CHANNEL_COMPLEX	VOLTAGE_GATED_CALCIUM_CHANNEL_COMPLEX		15	0.266424	1.2581	0.19112	0.305182	1	5935	tags=67%, list=40%, signal=111%
EARLY_ENDOSOME	EARLY_ENDOSOME		16	0.264438	1.258	0.174757	0.304629	1	10905	tags=100%, list=74%, signal=378%
POSITIVE_REGULATION_OF_TRANSCRIPTION_FACTOR_ACTIVITY	POSITIVE_REGULATION_OF_TRANSCRIPTION_FACTOR_ACTIVITY		22	0.226609	1.25149	0.192678	0.31162	1	8098	tags=77%, list=55%, signal=170%
TRANSFERASE_ACTIVITY_TRANSFERRING_ACYL_GROUPS	TRANSFERASE_ACTIVITY_TRANSFERRING_ACYL_GROUPS		51	0.147756	1.2496	0.181624	0.312993	1	10894	tags=88%, list=74%, signal=332%
REGULATION_OF_TRANSCRIPTION_FACTOR_ACTIVITY	REGULATION_OF_TRANSCRIPTION_FACTOR_ACTIVITY		36	0.176196	1.24931	0.20122	0.312687	1	8098	tags=72%, list=55%, signal=159%
NUCLEAR_TRANSPORT	NUCLEAR_TRANSPORT		81	0.116358	1.24405	0.201207	0.317927	1	4871	tags=44%, list=33%, signal=66%
REGULATION_OF_MULTICELLULAR_ORGANISMAL_PROCESS	REGULATION_OF_MULTICELLULAR_ORGANISMAL_PROCESS		133	0.0933866	1.24269	0.177866	0.31873	1	10551	tags=80%, list=71%, signal=277%
REGULATION_OF_DNA_METABOLIC_PROCESS	REGULATION_OF_DNA_METABOLIC_PROCESS		42	0.160073	1.24142	0.193548	0.319532	1	10337	tags=86%, list=70%, signal=283%
CALCIUM_INDEPENDENT_CELL_CELL_ADHESION	CALCIUM_INDEPENDENT_CELL_CELL_ADHESION		20	0.235217	1.23409	0.213018	0.327347	1	3187	tags=45%, list=22%, signal=57%
REGULATION_OF_NUCLEOCYTOPLASMIC_TRANSPORT	REGULATION_OF_NUCLEOCYTOPLASMIC_TRANSPORT		22	0.217054	1.23189	0.217213	0.329317	1	4871	tags=55%, list=33%, signal=81%
DEVELOPMENTAL_MATURATION	DEVELOPMENTAL_MATURATION		18	0.239426	1.23102	0.212302	0.329661	1	9629	tags=89%, list=65%, signal=253%
REGULATION_OF_DNA_REPLICATION	REGULATION_OF_DNA_REPLICATION		20	0.225758	1.22795	0.214859	0.332683	1	3327	tags=45%, list=22%, signal=58%
DI___TRI_VALENT_INORGANIC_CATION_TRANSMEMBRANE_TRANSPORTER_ACTIVITY	DI___TRI_VALENT_INORGANIC_CATION_TRANSMEMBRANE_TRANSPORTER_ACTIVITY		22	0.214001	1.22549	0.215031	0.335073	1	11653	tags=100%, list=79%, signal=467%
SECRETION_BY_CELL	SECRETION_BY_CELL		103	0.104575	1.22545	0.225296	0.334433	1	10403	tags=81%, list=70%, signal=268%
VOLTAGE_GATED_POTASSIUM_CHANNEL_COMPLEX	VOLTAGE_GATED_POTASSIUM_CHANNEL_COMPLEX		38	0.165704	1.22535	0.199226	0.333856	1	6520	tags=61%, list=44%, signal=108%
JNK_CASCADE	JNK_CASCADE		42	0.156603	1.22425	0.212121	0.334524	1	8271	tags=71%, list=56%, signal=161%
DNA_INTEGRITY_CHECKPOINT	DNA_INTEGRITY_CHECKPOINT		20	0.22836	1.2238	0.2167	0.334357	1	10699	tags=95%, list=72%, signal=341%
G_PROTEIN_COUPLED_RECEPTOR_BINDING	G_PROTEIN_COUPLED_RECEPTOR_BINDING		31	0.178584	1.22318	0.198077	0.334434	1	3573	tags=42%, list=24%, signal=55%
REGULATION_OF_ORGANELLE_ORGANIZATION_AND_BIOGENESIS	REGULATION_OF_ORGANELLE_ORGANIZATION_AND_BIOGENESIS		38	0.166576	1.22312	0.207436	0.333849	1	4947	tags=50%, list=33%, signal=75%
CYSTEINE_TYPE_ENDOPEPTIDASE_ACTIVITY	CYSTEINE_TYPE_ENDOPEPTIDASE_ACTIVITY		35	0.172675	1.22311	0.209163	0.333178	1	10573	tags=89%, list=71%, signal=308%
PROTEASOME_COMPLEX	PROTEASOME_COMPLEX		19	0.2351	1.22236	0.233533	0.33336	1	10560	tags=95%, list=71%, signal=329%
INTERLEUKIN_RECEPTOR_ACTIVITY	INTERLEUKIN_RECEPTOR_ACTIVITY		17	0.251999	1.22213	0.220126	0.332939	1	3243	tags=47%, list=22%, signal=60%
CARBOHYDRATE_BINDING	CARBOHYDRATE_BINDING		51	0.144234	1.21593	0.208068	0.339624	1	2809	tags=33%, list=19%, signal=41%
APOPTOTIC_NUCLEAR_CHANGES	APOPTOTIC_NUCLEAR_CHANGES		16	0.248506	1.2153	0.214141	0.33965	1	5583	tags=63%, list=38%, signal=100%
CYTOKINE_AND_CHEMOKINE_MEDIATED_SIGNALING_PATHWAY	CYTOKINE_AND_CHEMOKINE_MEDIATED_SIGNALING_PATHWAY		17	0.242653	1.21286	0.228797	0.341918	1	5125	tags=59%, list=35%, signal=90%
PROTEOGLYCAN_METABOLIC_PROCESS	PROTEOGLYCAN_METABOLIC_PROCESS		19	0.227313	1.21098	0.240385	0.343534	1	6775	tags=68%, list=46%, signal=126%
NITROGEN_COMPOUND_BIOSYNTHETIC_PROCESS	NITROGEN_COMPOUND_BIOSYNTHETIC_PROCESS		22	0.214173	1.20422	0.207317	0.35128	1	6261	tags=64%, list=42%, signal=110%
RECEPTOR_COMPLEX	RECEPTOR_COMPLEX		51	0.143395	1.20402	0.208589	0.350838	1	3112	tags=35%, list=21%, signal=45%
ENERGY_DERIVATION_BY_OXIDATION_OF_ORGANIC_COMPOUNDS	ENERGY_DERIVATION_BY_OXIDATION_OF_ORGANIC_COMPOUNDS		33	0.174384	1.20273	0.245174	0.351685	1	7750	tags=70%, list=52%, signal=146%
CORTICAL_CYTOSKELETON	CORTICAL_CYTOSKELETON		20	0.225586	1.19807	0.239544	0.35668	1	9999	tags=90%, list=67%, signal=276%
HYDROLASE_ACTIVITY_ACTING_ON_CARBON_NITROGEN_NOT_PEPTIDEBONDS	HYDROLASE_ACTIVITY_ACTING_ON_CARBON_NITROGEN_NOT_PEPTIDEBONDS		41	0.155423	1.19694	0.246124	0.357363	1	8185	tags=71%, list=55%, signal=158%
TRANSCRIPTION_COREPRESSOR_ACTIVITY	TRANSCRIPTION_COREPRESSOR_ACTIVITY		82	0.111815	1.19595	0.231855	0.357836	1	11726	tags=90%, list=79%, signal=430%
RECEPTOR_SIGNALING_PROTEIN_ACTIVITY	RECEPTOR_SIGNALING_PROTEIN_ACTIVITY		76	0.119552	1.19372	0.235294	0.360006	1	9937	tags=79%, list=67%, signal=238%
POLYSACCHARIDE_BINDING	POLYSACCHARIDE_BINDING		30	0.184664	1.19208	0.256809	0.361377	1	2702	tags=37%, list=18%, signal=45%
CELL_SURFACE	CELL_SURFACE		70	0.121498	1.18983	0.214859	0.363522	1	3500	tags=36%, list=24%, signal=47%
POSITIVE_REGULATION_OF_IMMUNE_RESPONSE	POSITIVE_REGULATION_OF_IMMUNE_RESPONSE		26	0.198633	1.18531	0.261411	0.36856	1	8461	tags=77%, list=57%, signal=179%
ER_GOLGI_INTERMEDIATE_COMPARTMENT	ER_GOLGI_INTERMEDIATE_COMPARTMENT		24	0.204197	1.18394	0.257367	0.369697	1	4388	tags=50%, list=30%, signal=71%
HEMATOPOIETIN_INTERFERON_CLASSD200_DOMAIN_CYTOKINE_RECEPTOR_ACTIVITY	HEMATOPOIETIN_INTERFERON_CLASSD200_DOMAIN_CYTOKINE_RECEPTOR_ACTIVITY		30	0.181489	1.18257	0.237052	0.370718	1	3243	tags=40%, list=22%, signal=51%
LAMELLIPODIUM	LAMELLIPODIUM		24	0.197571	1.18215	0.238	0.370492	1	11279	tags=96%, list=76%, signal=400%
SPLICEOSOME_ASSEMBLY	SPLICEOSOME_ASSEMBLY		18	0.231413	1.17793	0.241715	0.37509	1	10571	tags=94%, list=71%, signal=329%
VIRAL_REPRODUCTION	VIRAL_REPRODUCTION		30	0.182994	1.17625	0.243187	0.376656	1	7173	tags=67%, list=48%, signal=129%
TRANSFORMING_GROWTH_FACTOR_BETA_RECEPTOR_SIGNALING_PATHWAY	TRANSFORMING_GROWTH_FACTOR_BETA_RECEPTOR_SIGNALING_PATHWAY		33	0.171324	1.1747	0.240157	0.378091	1	6897	tags=64%, list=47%, signal=119%
NUCLEAR_CHROMOSOME_PART	NUCLEAR_CHROMOSOME_PART		32	0.17289	1.17378	0.225743	0.378597	1	3000	tags=38%, list=20%, signal=47%
PORE_COMPLEX	PORE_COMPLEX		29	0.184077	1.17252	0.273234	0.379576	1	11075	tags=93%, list=75%, signal=368%
SPINDLE_MICROTUBULE	SPINDLE_MICROTUBULE		15	0.249192	1.17226	0.284861	0.379218	1	4214	tags=53%, list=28%, signal=74%
SMALL_GTPASE_BINDING	SMALL_GTPASE_BINDING		32	0.17087	1.1705	0.245174	0.380744	1	12293	tags=100%, list=83%, signal=585%
GTPASE_BINDING	GTPASE_BINDING		33	0.170882	1.16728	0.247505	0.384106	1	12293	tags=100%, list=83%, signal=585%
PROTEIN_N_TERMINUS_BINDING	PROTEIN_N_TERMINUS_BINDING		34	0.166245	1.16606	0.257426	0.385117	1	11054	tags=91%, list=75%, signal=358%
MRNA_BINDING	MRNA_BINDING		17	0.238	1.16426	0.288618	0.386709	1	9553	tags=88%, list=64%, signal=248%
CHLORIDE_CHANNEL_ACTIVITY	CHLORIDE_CHANNEL_ACTIVITY		16	0.246631	1.16145	0.250489	0.389781	1	9316	tags=88%, list=63%, signal=235%
RESPONSE_TO_ENDOGENOUS_STIMULUS	RESPONSE_TO_ENDOGENOUS_STIMULUS		181	0.0750449	1.16079	0.258449	0.389855	1	8317	tags=64%, list=56%, signal=143%
NEGATIVE_REGULATION_OF_TRANSFERASE_ACTIVITY	NEGATIVE_REGULATION_OF_TRANSFERASE_ACTIVITY		31	0.175018	1.16048	0.246521	0.389491	1	9841	tags=84%, list=66%, signal=249%
METAL_ION_TRANSPORT	METAL_ION_TRANSPORT		109	0.0971552	1.16035	0.263566	0.388924	1	6728	tags=55%, list=45%, signal=100%
MEMBRANE_COAT	MEMBRANE_COAT		16	0.239066	1.15777	0.263804	0.391518	1	9428	tags=88%, list=64%, signal=240%
NUCLEAR_MEMBRANE	NUCLEAR_MEMBRANE		45	0.142002	1.153	0.274949	0.397031	1	11075	tags=89%, list=75%, signal=351%
POSITIVE_REGULATION_OF_MAP_KINASE_ACTIVITY	POSITIVE_REGULATION_OF_MAP_KINASE_ACTIVITY		43	0.145616	1.1528	0.254202	0.396545	1	8532	tags=72%, list=58%, signal=169%
STRESS_ACTIVATED_PROTEIN_KINASE_SIGNALING_PATHWAY	STRESS_ACTIVATED_PROTEIN_KINASE_SIGNALING_PATHWAY		44	0.146854	1.15094	0.302083	0.398286	1	8271	tags=70%, list=56%, signal=159%
CELLULAR_CARBOHYDRATE_METABOLIC_PROCESS	CELLULAR_CARBOHYDRATE_METABOLIC_PROCESS		111	0.0941555	1.14972	0.27459	0.399072	1	10631	tags=81%, list=72%, signal=285%
RESPONSE_TO_NUTRIENT	RESPONSE_TO_NUTRIENT		17	0.230717	1.1492	0.292969	0.399037	1	8789	tags=82%, list=59%, signal=202%
CHEMICAL_HOMEOSTASIS	CHEMICAL_HOMEOSTASIS		129	0.0858786	1.1462	0.268145	0.402465	1	6435	tags=52%, list=43%, signal=91%
COATED_VESICLE_MEMBRANE	COATED_VESICLE_MEMBRANE		16	0.239066	1.14191	0.276289	0.407361	1	9428	tags=88%, list=64%, signal=240%
COATED_MEMBRANE	COATED_MEMBRANE		16	0.239066	1.14185	0.292276	0.40671	1	9428	tags=88%, list=64%, signal=240%
POSITIVE_REGULATION_OF_CELL_DIFFERENTIATION	POSITIVE_REGULATION_OF_CELL_DIFFERENTIATION		22	0.203153	1.13918	0.283133	0.409515	1	2382	tags=36%, list=16%, signal=43%
RECEPTOR_SIGNALING_PROTEIN_SERINE_THREONINE_KINASE_ACTIVITY	RECEPTOR_SIGNALING_PROTEIN_SERINE_THREONINE_KINASE_ACTIVITY		33	0.166597	1.13569	0.281947	0.413416	1	11009	tags=91%, list=74%, signal=353%
VOLTAGE_GATED_POTASSIUM_CHANNEL_ACTIVITY	VOLTAGE_GATED_POTASSIUM_CHANNEL_ACTIVITY		35	0.160395	1.13129	0.286	0.418644	1	6520	tags=60%, list=44%, signal=107%
NUCLEAR_PORE	NUCLEAR_PORE		27	0.178934	1.12682	0.285433	0.424018	1	11075	tags=93%, list=75%, signal=366%
RESPONSE_TO_DRUG	RESPONSE_TO_DRUG		16	0.231434	1.12616	0.296066	0.424125	1	9541	tags=88%, list=64%, signal=245%
MONOOXYGENASE_ACTIVITY	MONOOXYGENASE_ACTIVITY		22	0.201515	1.12614	0.280242	0.423383	1	7122	tags=68%, list=48%, signal=131%
TRANSLATION_INITIATION_FACTOR_ACTIVITY	TRANSLATION_INITIATION_FACTOR_ACTIVITY		19	0.218473	1.12591	0.301741	0.422949	1	9246	tags=84%, list=62%, signal=224%
RESPONSE_TO_EXTRACELLULAR_STIMULUS	RESPONSE_TO_EXTRACELLULAR_STIMULUS		33	0.164865	1.12546	0.304904	0.422735	1	8789	tags=76%, list=59%, signal=186%
RIBONUCLEOPROTEIN_COMPLEX_BIOGENESIS_AND_ASSEMBLY	RIBONUCLEOPROTEIN_COMPLEX_BIOGENESIS_AND_ASSEMBLY		75	0.112345	1.1247	0.294492	0.423138	1	10792	tags=84%, list=73%, signal=307%
REGULATION_OF_CELLULAR_COMPONENT_ORGANIZATION_AND_BIOGENESIS	REGULATION_OF_CELLULAR_COMPONENT_ORGANIZATION_AND_BIOGENESIS		114	0.0878779	1.1239	0.314629	0.423501	1	4947	tags=42%, list=33%, signal=63%
DNA_RECOMBINATION	DNA_RECOMBINATION		43	0.14308	1.12389	0.329412	0.422724	1	2710	tags=33%, list=18%, signal=40%
METAL_ION_TRANSMEMBRANE_TRANSPORTER_ACTIVITY	METAL_ION_TRANSMEMBRANE_TRANSPORTER_ACTIVITY		139	0.0809914	1.12342	0.285171	0.422607	1	12458	tags=92%, list=84%, signal=572%
REGULATION_OF_RAS_PROTEIN_SIGNAL_TRANSDUCTION	REGULATION_OF_RAS_PROTEIN_SIGNAL_TRANSDUCTION		19	0.211792	1.1229	0.307843	0.422531	1	10905	tags=95%, list=74%, signal=358%
MITOCHONDRION_ORGANIZATION_AND_BIOGENESIS	MITOCHONDRION_ORGANIZATION_AND_BIOGENESIS		39	0.147733	1.12129	0.317907	0.42398	1	9596	tags=79%, list=65%, signal=225%
CELLULAR_BIOSYNTHETIC_PROCESS	CELLULAR_BIOSYNTHETIC_PROCESS		268	0.0606514	1.12109	0.284553	0.423439	1	8020	tags=60%, list=54%, signal=129%
CYTOPLASMIC_VESICLE_MEMBRANE	CYTOPLASMIC_VESICLE_MEMBRANE		27	0.178949	1.11768	0.308	0.427428	1	9428	tags=81%, list=64%, signal=224%
BRAIN_DEVELOPMENT	BRAIN_DEVELOPMENT		49	0.13315	1.11583	0.307087	0.429239	1	8921	tags=73%, list=60%, signal=184%
CELL_MATURATION	CELL_MATURATION		16	0.22549	1.10419	0.325773	0.445091	1	9629	tags=88%, list=65%, signal=250%
POSITIVE_REGULATION_OF_MULTICELLULAR_ORGANISMAL_PROCESS	POSITIVE_REGULATION_OF_MULTICELLULAR_ORGANISMAL_PROCESS		60	0.121999	1.10297	0.3125	0.446022	1	10549	tags=83%, list=71%, signal=288%
RNA_SPLICING_FACTOR_ACTIVITYTRANSESTERIFICATION_MECHANISM	RNA_SPLICING_FACTOR_ACTIVITYTRANSESTERIFICATION_MECHANISM		19	0.215078	1.09972	0.344762	0.449875	1	5396	tags=58%, list=36%, signal=91%
CYTOPLASMIC_VESICLE_PART	CYTOPLASMIC_VESICLE_PART		27	0.178949	1.09766	0.354962	0.452063	1	9428	tags=81%, list=64%, signal=224%
DRUG_BINDING	DRUG_BINDING		15	0.230236	1.09624	0.335378	0.45325	1	9435	tags=87%, list=64%, signal=238%
POSITIVE_REGULATION_OF_METABOLIC_PROCESS	POSITIVE_REGULATION_OF_METABOLIC_PROCESS		222	0.0624379	1.09575	0.336	0.453131	1	8167	tags=61%, list=55%, signal=134%
NEURON_APOPTOSIS	NEURON_APOPTOSIS		16	0.227989	1.09489	0.324	0.45351	1	9592	tags=88%, list=65%, signal=248%
CLATHRIN_COATED_VESICLE	CLATHRIN_COATED_VESICLE		35	0.155881	1.09022	0.318868	0.459565	1	4046	tags=43%, list=27%, signal=59%
VITAMIN_METABOLIC_PROCESS	VITAMIN_METABOLIC_PROCESS		17	0.218594	1.08978	0.339321	0.459351	1	6353	tags=65%, list=43%, signal=113%
REGULATION_OF_HYDROLASE_ACTIVITY	REGULATION_OF_HYDROLASE_ACTIVITY		68	0.112953	1.08673	0.336188	0.463019	1	11192	tags=87%, list=76%, signal=353%
HOMEOSTATIC_PROCESS	HOMEOSTATIC_PROCESS		176	0.0704646	1.08358	0.331933	0.466811	1	11767	tags=86%, list=79%, signal=414%
OXYGEN_AND_REACTIVE_OXYGEN_SPECIES_METABOLIC_PROCESS	OXYGEN_AND_REACTIVE_OXYGEN_SPECIES_METABOLIC_PROCESS		19	0.208055	1.08246	0.351648	0.467581	1	6280	tags=63%, list=42%, signal=109%
COATED_VESICLE	COATED_VESICLE		44	0.136942	1.081	0.348837	0.46886	1	9428	tags=77%, list=64%, signal=212%
TRANSMEMBRANE_RECEPTOR_PROTEIN_SERINE_THREONINE_KINASE_SIGNALING_PATHWAY	TRANSMEMBRANE_RECEPTOR_PROTEIN_SERINE_THREONINE_KINASE_SIGNALING_PATHWAY		43	0.139636	1.0805	0.367521	0.468826	1	6897	tags=60%, list=47%, signal=113%
GOLGI_APPARATUS	GOLGI_APPARATUS		204	0.0655022	1.07924	0.356415	0.469771	1	10012	tags=74%, list=68%, signal=225%
REGULATION_OF_BLOOD_PRESSURE	REGULATION_OF_BLOOD_PRESSURE		18	0.214709	1.07885	0.370019	0.469507	1	1761	tags=33%, list=12%, signal=38%
REGULATION_OF_ANGIOGENESIS	REGULATION_OF_ANGIOGENESIS		22	0.189279	1.07628	0.346856	0.47258	1	3261	tags=41%, list=22%, signal=52%
VESICLE_MEMBRANE	VESICLE_MEMBRANE		29	0.169334	1.07472	0.354167	0.474024	1	10782	tags=90%, list=73%, signal=328%
POSITIVE_REGULATION_OF_TRANSLATION	POSITIVE_REGULATION_OF_TRANSLATION		30	0.161269	1.07193	0.354086	0.477236	1	2554	tags=33%, list=17%, signal=40%
HORMONE_METABOLIC_PROCESS	HORMONE_METABOLIC_PROCESS		25	0.177735	1.07178	0.347222	0.476636	1	5669	tags=56%, list=38%, signal=91%
REGULATION_OF_SMALL_GTPASE_MEDIATED_SIGNAL_TRANSDUCTION	REGULATION_OF_SMALL_GTPASE_MEDIATED_SIGNAL_TRANSDUCTION		23	0.187205	1.06973	0.353659	0.479014	1	7539	tags=70%, list=51%, signal=141%
VESICLE_COAT	VESICLE_COAT		15	0.232536	1.0674	0.348337	0.481596	1	10389	tags=93%, list=70%, signal=312%
NEGATIVE_REGULATION_OF_CELL_ADHESION	NEGATIVE_REGULATION_OF_CELL_ADHESION		15	0.231658	1.06685	0.357422	0.481579	1	10402	tags=93%, list=70%, signal=313%
EXOCYTOSIS	EXOCYTOSIS		21	0.199701	1.06201	0.354379	0.487968	1	1278	tags=29%, list=9%, signal=31%
CYTOKINE_PRODUCTION	CYTOKINE_PRODUCTION		66	0.11163	1.06163	0.344064	0.487654	1	8008	tags=65%, list=54%, signal=141%
KINASE_BINDING	KINASE_BINDING		66	0.109141	1.05914	0.374269	0.490553	1	5350	tags=47%, list=36%, signal=73%
POST_TRANSLATIONAL_PROTEIN_MODIFICATION	POST_TRANSLATIONAL_PROTEIN_MODIFICATION		438	0.0438088	1.0589	0.382294	0.490057	1	11246	tags=80%, list=76%, signal=322%
MICROTUBULE_BINDING	MICROTUBULE_BINDING		33	0.156919	1.0565	0.370297	0.492927	1	10703	tags=88%, list=72%, signal=316%
POSITIVE_REGULATION_OF_TRANSFERASE_ACTIVITY	POSITIVE_REGULATION_OF_TRANSFERASE_ACTIVITY		79	0.103219	1.05616	0.384921	0.492565	1	4856	tags=43%, list=33%, signal=64%
RAS_GTPASE_BINDING	RAS_GTPASE_BINDING		24	0.181014	1.05454	0.356863	0.494078	1	11524	tags=96%, list=78%, signal=430%
REGULATION_OF_CELL_ADHESION	REGULATION_OF_CELL_ADHESION		29	0.164649	1.05392	0.365079	0.494221	1	1141	tags=24%, list=8%, signal=26%
NEGATIVE_REGULATION_OF_BINDING	NEGATIVE_REGULATION_OF_BINDING		16	0.218625	1.05295	0.383023	0.494743	1	7878	tags=75%, list=53%, signal=160%
AUXILIARY_TRANSPORT_PROTEIN_ACTIVITY	AUXILIARY_TRANSPORT_PROTEIN_ACTIVITY		24	0.177499	1.04964	0.398422	0.49886	1	11576	tags=96%, list=78%, signal=437%
ACTIN_FILAMENT_ORGANIZATION	ACTIN_FILAMENT_ORGANIZATION		23	0.185898	1.04769	0.37732	0.500849	1	3692	tags=43%, list=25%, signal=58%
DNA_DAMAGE_CHECKPOINT	DNA_DAMAGE_CHECKPOINT		16	0.215784	1.04751	0.350844	0.500242	1	10699	tags=94%, list=72%, signal=337%
AMINO_SUGAR_METABOLIC_PROCESS	AMINO_SUGAR_METABOLIC_PROCESS		15	0.221113	1.04585	0.39375	0.501934	1	8582	tags=80%, list=58%, signal=190%
CELLULAR_CATION_HOMEOSTASIS	CELLULAR_CATION_HOMEOSTASIS		86	0.0952896	1.04354	0.375246	0.504579	1	2731	tags=28%, list=18%, signal=34%
DNA_DIRECTED_RNA_POLYMERASE_COMPLEX	DNA_DIRECTED_RNA_POLYMERASE_COMPLEX		16	0.214953	1.04346	0.408034	0.503848	1	9785	tags=88%, list=66%, signal=257%
NUCLEAR_DNA_DIRECTED_RNA_POLYMERASE_COMPLEX	NUCLEAR_DNA_DIRECTED_RNA_POLYMERASE_COMPLEX		16	0.214953	1.04084	0.386503	0.50674	1	9785	tags=88%, list=66%, signal=257%
TRANSFERASE_ACTIVITY_TRANSFERRING_ALKYL_OR_ARYLOTHER_THAN_METHYLGROUPS	TRANSFERASE_ACTIVITY_TRANSFERRING_ALKYL_OR_ARYLOTHER_THAN_METHYLGROUPS		21	0.194434	1.0357	0.414538	0.513615	1	4179	tags=48%, list=28%, signal=66%
AMINE_TRANSPORT	AMINE_TRANSPORT		35	0.149655	1.03365	0.390438	0.515562	1	9643	tags=80%, list=65%, signal=228%
NUCLEASE_ACTIVITY	NUCLEASE_ACTIVITY		46	0.128884	1.03249	0.407484	0.516435	1	8405	tags=70%, list=57%, signal=160%
REGULATION_OF_HEART_CONTRACTION	REGULATION_OF_HEART_CONTRACTION		24	0.180431	1.02985	0.390496	0.519852	1	9680	tags=83%, list=65%, signal=240%
CALCIUM_CHANNEL_ACTIVITY	CALCIUM_CHANNEL_ACTIVITY		32	0.153216	1.02959	0.394251	0.519365	1	9312	tags=78%, list=63%, signal=210%
RNA_POLYMERASE_COMPLEX	RNA_POLYMERASE_COMPLEX		16	0.214953	1.02884	0.378486	0.519621	1	9785	tags=88%, list=66%, signal=257%
PROTEIN_IMPORT	PROTEIN_IMPORT		60	0.11452	1.02633	0.39	0.522561	1	4731	tags=43%, list=32%, signal=63%
REGULATION_OF_PHOSPHORYLATION	REGULATION_OF_PHOSPHORYLATION		42	0.134828	1.02592	0.413084	0.522329	1	5064	tags=48%, list=34%, signal=72%
AMINO_ACID_DERIVATIVE_METABOLIC_PROCESS	AMINO_ACID_DERIVATIVE_METABOLIC_PROCESS		23	0.180774	1.02591	0.413726	0.521482	1	5701	tags=57%, list=38%, signal=92%
IMMUNE_SYSTEM_DEVELOPMENT	IMMUNE_SYSTEM_DEVELOPMENT		73	0.100058	1.02062	0.417695	0.528578	1	3396	tags=33%, list=23%, signal=42%
SECRETION	SECRETION		160	0.0689192	1.01681	0.400778	0.533744	1	12698	tags=93%, list=86%, signal=639%
POSITIVE_REGULATION_OF_PHOSPHATE_METABOLIC_PROCESS	POSITIVE_REGULATION_OF_PHOSPHATE_METABOLIC_PROCESS		24	0.169528	1.01454	0.414873	0.536424	1	4901	tags=50%, list=33%, signal=75%
CYTOKINE_BINDING	CYTOKINE_BINDING		44	0.131573	1.01392	0.391137	0.536528	1	1760	tags=25%, list=12%, signal=28%
NEGATIVE_REGULATION_OF_CELL_MIGRATION	NEGATIVE_REGULATION_OF_CELL_MIGRATION		15	0.214733	1.01373	0.417355	0.535887	1	1760	tags=33%, list=12%, signal=38%
ESTABLISHMENT_OF_PROTEIN_LOCALIZATION	ESTABLISHMENT_OF_PROTEIN_LOCALIZATION		173	0.0671022	1.01167	0.413793	0.538077	1	4499	tags=37%, list=30%, signal=52%
HETEROCYCLE_METABOLIC_PROCESS	HETEROCYCLE_METABOLIC_PROCESS		25	0.166302	1.0073	0.396552	0.543942	1	6431	tags=60%, list=43%, signal=106%
PROTEIN_SERINE_THREONINE_KINASE_ACTIVITY	PROTEIN_SERINE_THREONINE_KINASE_ACTIVITY		191	0.0623351	1.00683	0.407045	0.543725	1	9873	tags=73%, list=67%, signal=215%
TISSUE_REMODELING	TISSUE_REMODELING		28	0.162978	1.0055	0.467078	0.544891	1	764	tags=21%, list=5%, signal=23%
CELL_CYCLE_ARREST_GO_0007050	CELL_CYCLE_ARREST_GO_0007050		50	0.119308	1.00503	0.439604	0.544741	1	2683	tags=30%, list=18%, signal=37%
ACTIN_FILAMENT	ACTIN_FILAMENT		17	0.193545	1.0025	0.450207	0.547877	1	5852	tags=59%, list=39%, signal=97%
REGULATION_OF_CATABOLIC_PROCESS	REGULATION_OF_CATABOLIC_PROCESS		15	0.218263	1.00173	0.443089	0.548123	1	5660	tags=60%, list=38%, signal=97%
ANION_TRANSPORT	ANION_TRANSPORT		27	0.164193	1.00106	0.443359	0.548198	1	11842	tags=96%, list=80%, signal=478%
HOMEOSTASIS_OF_NUMBER_OF_CELLS	HOMEOSTASIS_OF_NUMBER_OF_CELLS		20	0.187187	0.998018	0.443763	0.551782	1	5380	tags=55%, list=36%, signal=86%
SUBSTRATE_SPECIFIC_CHANNEL_ACTIVITY	SUBSTRATE_SPECIFIC_CHANNEL_ACTIVITY		142	0.0721612	0.996155	0.430556	0.553994	1	13552	tags=99%, list=91%, signal=1140%
REGULATION_OF_CELLULAR_PROTEIN_METABOLIC_PROCESS	REGULATION_OF_CELLULAR_PROTEIN_METABOLIC_PROCESS		150	0.0705483	0.995244	0.424797	0.554561	1	5090	tags=41%, list=34%, signal=62%
POSITIVE_REGULATION_OF_CASPASE_ACTIVITY	POSITIVE_REGULATION_OF_CASPASE_ACTIVITY		23	0.170951	0.994813	0.443564	0.554392	1	1980	tags=30%, list=13%, signal=35%
PROTEIN_FOLDING	PROTEIN_FOLDING		53	0.113804	0.993011	0.457364	0.556232	1	9504	tags=75%, list=64%, signal=210%
HEPARIN_BINDING	HEPARIN_BINDING		18	0.198019	0.987258	0.447106	0.564482	1	6125	tags=61%, list=41%, signal=104%
REGULATION_OF_CELL_DIFFERENTIATION	REGULATION_OF_CELL_DIFFERENTIATION		55	0.112359	0.987072	0.452083	0.563853	1	2382	tags=27%, list=16%, signal=32%
PROTEIN_RNA_COMPLEX_ASSEMBLY	PROTEIN_RNA_COMPLEX_ASSEMBLY		56	0.111484	0.984481	0.480331	0.567104	1	10792	tags=84%, list=73%, signal=308%
POSITIVE_REGULATION_OF_CELLULAR_METABOLIC_PROCESS	POSITIVE_REGULATION_OF_CELLULAR_METABOLIC_PROCESS		217	0.0580347	0.983266	0.481132	0.568254	1	8167	tags=61%, list=55%, signal=134%
HEMOPOIETIC_OR_LYMPHOID_ORGAN_DEVELOPMENT	HEMOPOIETIC_OR_LYMPHOID_ORGAN_DEVELOPMENT		70	0.0998412	0.978768	0.468451	0.574706	1	3396	tags=33%, list=23%, signal=42%
CELLULAR_LIPID_METABOLIC_PROCESS	CELLULAR_LIPID_METABOLIC_PROCESS		211	0.0577787	0.974296	0.445122	0.580829	1	8497	tags=63%, list=57%, signal=146%
CATION_HOMEOSTASIS	CATION_HOMEOSTASIS		89	0.0858454	0.97352	0.460922	0.581112	1	2731	tags=27%, list=18%, signal=33%
CATION_CHANNEL_ACTIVITY	CATION_CHANNEL_ACTIVITY		112	0.0772092	0.968784	0.458167	0.587564	1	13552	tags=99%, list=91%, signal=1149%
ESTABLISHMENT_AND_OR_MAINTENANCE_OF_CELL_POLARITY	ESTABLISHMENT_AND_OR_MAINTENANCE_OF_CELL_POLARITY		18	0.194656	0.968604	0.472617	0.586901	1	4528	tags=50%, list=31%, signal=72%
ION_CHANNEL_ACTIVITY	ION_CHANNEL_ACTIVITY		135	0.0713897	0.968466	0.509652	0.586203	1	13552	tags=99%, list=91%, signal=1140%
ANION_CHANNEL_ACTIVITY	ANION_CHANNEL_ACTIVITY		17	0.195118	0.967227	0.490946	0.587248	1	9316	tags=82%, list=63%, signal=221%
CARBOHYDRATE_TRANSMEMBRANE_TRANSPORTER_ACTIVITY	CARBOHYDRATE_TRANSMEMBRANE_TRANSPORTER_ACTIVITY		15	0.204984	0.967189	0.478175	0.586365	1	11785	tags=100%, list=80%, signal=488%
NEGATIVE_REGULATION_OF_CELLULAR_COMPONENT_ORGANIZATION_AND_BIOGENESIS	NEGATIVE_REGULATION_OF_CELLULAR_COMPONENT_ORGANIZATION_AND_BIOGENESIS		28	0.149407	0.963274	0.467327	0.591516	1	4670	tags=46%, list=32%, signal=68%
TRANSCRIPTION_FACTOR_BINDING	TRANSCRIPTION_FACTOR_BINDING		279	0.0492906	0.963144	0.486381	0.59079	1	11394	tags=82%, list=77%, signal=347%
MORPHOGENESIS_OF_AN_EPITHELIUM	MORPHOGENESIS_OF_AN_EPITHELIUM		15	0.208226	0.961513	0.460474	0.5924	1	11737	tags=100%, list=79%, signal=480%
CELLULAR_PROTEIN_COMPLEX_ASSEMBLY	CELLULAR_PROTEIN_COMPLEX_ASSEMBLY		29	0.15176	0.960495	0.489583	0.593103	1	3887	tags=41%, list=26%, signal=56%
PROTEIN_LOCALIZATION	PROTEIN_LOCALIZATION		196	0.0584322	0.958053	0.479253	0.596105	1	3379	tags=29%, list=23%, signal=37%
PROTEIN_KINASE_BINDING	PROTEIN_KINASE_BINDING		58	0.104886	0.957296	0.47012	0.596263	1	5350	tags=47%, list=36%, signal=73%
POSITIVE_REGULATION_OF_PHOSPHORYLATION	POSITIVE_REGULATION_OF_PHOSPHORYLATION		22	0.169505	0.955598	0.483936	0.598011	1	4901	tags=50%, list=33%, signal=75%
CHANNEL_REGULATOR_ACTIVITY	CHANNEL_REGULATOR_ACTIVITY		22	0.173682	0.953685	0.49569	0.600156	1	11576	tags=95%, list=78%, signal=435%
EXTRACELLULAR_STRUCTURE_ORGANIZATION_AND_BIOGENESIS	EXTRACELLULAR_STRUCTURE_ORGANIZATION_AND_BIOGENESIS		25	0.158875	0.953288	0.50969	0.59988	1	2391	tags=32%, list=16%, signal=38%
SOLUBLE_FRACTION	SOLUBLE_FRACTION		142	0.0694726	0.950858	0.501002	0.602789	1	11504	tags=85%, list=78%, signal=374%
B_CELL_ACTIVATION	B_CELL_ACTIVATION		19	0.183144	0.949462	0.521739	0.604064	1	10549	tags=89%, list=71%, signal=310%
MEMBRANE_FUSION	MEMBRANE_FUSION		27	0.152317	0.949358	0.518672	0.60327	1	9822	tags=81%, list=66%, signal=241%
REGULATION_OF_LYMPHOCYTE_ACTIVATION	REGULATION_OF_LYMPHOCYTE_ACTIVATION		31	0.143676	0.94692	0.504184	0.606252	1	2655	tags=32%, list=18%, signal=39%
TRNA_METABOLIC_PROCESS	TRNA_METABOLIC_PROCESS		18	0.185169	0.946912	0.503131	0.605312	1	7962	tags=72%, list=54%, signal=156%
NEGATIVE_REGULATION_OF_DNA_BINDING	NEGATIVE_REGULATION_OF_DNA_BINDING		15	0.201927	0.946057	0.489109	0.605763	1	7878	tags=73%, list=53%, signal=156%
CARBOHYDRATE_TRANSPORT	CARBOHYDRATE_TRANSPORT		15	0.204984	0.944588	0.513834	0.607078	1	11785	tags=100%, list=80%, signal=488%
GLUCOSE_METABOLIC_PROCESS	GLUCOSE_METABOLIC_PROCESS		24	0.158013	0.942508	0.539841	0.609588	1	6924	tags=63%, list=47%, signal=117%
GATED_CHANNEL_ACTIVITY	GATED_CHANNEL_ACTIVITY		114	0.0754558	0.942166	0.490982	0.609149	1	9680	tags=73%, list=65%, signal=208%
METALLOPEPTIDASE_ACTIVITY	METALLOPEPTIDASE_ACTIVITY		43	0.122089	0.941019	0.511066	0.610103	1	8535	tags=70%, list=58%, signal=164%
NEGATIVE_REGULATION_OF_TRANSCRIPTION_FROM_RNA_POLYMERASE_II_PROMOTER	NEGATIVE_REGULATION_OF_TRANSCRIPTION_FROM_RNA_POLYMERASE_II_PROMOTER		72	0.0942324	0.934568	0.538934	0.619635	1	10960	tags=83%, list=74%, signal=318%
REGULATION_OF_GTPASE_ACTIVITY	REGULATION_OF_GTPASE_ACTIVITY		15	0.197686	0.934268	0.513131	0.619105	1	10905	tags=93%, list=74%, signal=353%
MACROMOLECULE_LOCALIZATION	MACROMOLECULE_LOCALIZATION		216	0.0546873	0.930974	0.52988	0.62328	1	2288	tags=21%, list=15%, signal=24%
NUCLEAR_MEMBRANE_PART	NUCLEAR_MEMBRANE_PART		37	0.129132	0.930828	0.524655	0.622537	1	4499	tags=43%, list=30%, signal=62%
REGULATION_OF_JNK_ACTIVITY	REGULATION_OF_JNK_ACTIVITY		18	0.184711	0.93079	0.536585	0.621635	1	6322	tags=61%, list=43%, signal=106%
CONDENSED_NUCLEAR_CHROMOSOME	CONDENSED_NUCLEAR_CHROMOSOME		16	0.193284	0.927986	0.520629	0.625133	1	1769	tags=31%, list=12%, signal=35%
MONOVALENT_INORGANIC_CATION_TRANSMEMBRANE_TRANSPORTER_ACTIVITY	MONOVALENT_INORGANIC_CATION_TRANSMEMBRANE_TRANSPORTER_ACTIVITY		28	0.142794	0.92657	0.564202	0.626391	1	11649	tags=93%, list=79%, signal=433%
POTASSIUM_CHANNEL_ACTIVITY	POTASSIUM_CHANNEL_ACTIVITY		47	0.113568	0.926067	0.513513	0.62623	1	6520	tags=55%, list=44%, signal=98%
HEMOPOIESIS	HEMOPOIESIS		68	0.0947624	0.923086	0.556202	0.629961	1	3396	tags=32%, list=23%, signal=42%
NEGATIVE_REGULATION_OF_CELLULAR_PROTEIN_METABOLIC_PROCESS	NEGATIVE_REGULATION_OF_CELLULAR_PROTEIN_METABOLIC_PROCESS		44	0.117012	0.92304	0.518518	0.629068	1	2312	tags=27%, list=16%, signal=32%
REGULATION_OF_PROTEIN_METABOLIC_PROCESS	REGULATION_OF_PROTEIN_METABOLIC_PROCESS		159	0.0625756	0.922818	0.530815	0.62844	1	2344	tags=22%, list=16%, signal=26%
CYSTEINE_TYPE_PEPTIDASE_ACTIVITY	CYSTEINE_TYPE_PEPTIDASE_ACTIVITY		47	0.11671	0.921874	0.527495	0.628971	1	10573	tags=83%, list=71%, signal=289%
SECRETORY_PATHWAY	SECRETORY_PATHWAY		77	0.0907021	0.92101	0.534791	0.629478	1	10403	tags=79%, list=70%, signal=264%
PROTEIN_TRANSPORT	PROTEIN_TRANSPORT		147	0.0644566	0.918903	0.546973	0.632087	1	10547	tags=78%, list=71%, signal=266%
REGULATION_OF_ACTION_POTENTIAL	REGULATION_OF_ACTION_POTENTIAL		16	0.186711	0.916479	0.546025	0.634979	1	940	tags=25%, list=6%, signal=27%
SKELETAL_MUSCLE_DEVELOPMENT	SKELETAL_MUSCLE_DEVELOPMENT		29	0.145668	0.91596	0.522267	0.634847	1	10621	tags=86%, list=72%, signal=304%
GROWTH	GROWTH		70	0.0949011	0.909775	0.536204	0.643769	1	9609	tags=74%, list=65%, signal=210%
ACETYLTRANSFERASE_ACTIVITY	ACETYLTRANSFERASE_ACTIVITY		20	0.166968	0.908066	0.551181	0.64552	1	1974	tags=30%, list=13%, signal=35%
GUANYL_NUCLEOTIDE_BINDING	GUANYL_NUCLEOTIDE_BINDING		42	0.120399	0.904224	0.557851	0.650796	1	5983	tags=52%, list=40%, signal=88%
INTERLEUKIN_BINDING	INTERLEUKIN_BINDING		22	0.16049	0.901	0.565737	0.654994	1	1666	tags=27%, list=11%, signal=31%
POSITIVE_REGULATION_OF_IMMUNE_SYSTEM_PROCESS	POSITIVE_REGULATION_OF_IMMUNE_SYSTEM_PROCESS		45	0.114891	0.900456	0.574899	0.654914	1	2583	tags=29%, list=17%, signal=35%
REGULATION_OF_IMMUNE_SYSTEM_PROCESS	REGULATION_OF_IMMUNE_SYSTEM_PROCESS		57	0.101888	0.89598	0.578288	0.661114	1	2655	tags=28%, list=18%, signal=34%
RECEPTOR_MEDIATED_ENDOCYTOSIS	RECEPTOR_MEDIATED_ENDOCYTOSIS		30	0.137354	0.891457	0.560825	0.66739	1	6860	tags=60%, list=46%, signal=111%
CELLULAR_COMPONENT_DISASSEMBLY	CELLULAR_COMPONENT_DISASSEMBLY		27	0.142015	0.889592	0.591797	0.669414	1	5583	tags=52%, list=38%, signal=83%
ION_HOMEOSTASIS	ION_HOMEOSTASIS		105	0.0745978	0.887184	0.589691	0.672267	1	12593	tags=92%, list=85%, signal=610%
PHOSPHOINOSITIDE_BINDING	PHOSPHOINOSITIDE_BINDING		19	0.170233	0.88629	0.602083	0.672709	1	9180	tags=79%, list=62%, signal=207%
GLYCOPROTEIN_METABOLIC_PROCESS	GLYCOPROTEIN_METABOLIC_PROCESS		79	0.0874974	0.884824	0.592437	0.674094	1	10716	tags=81%, list=72%, signal=291%
NEGATIVE_REGULATION_OF_GROWTH	NEGATIVE_REGULATION_OF_GROWTH		37	0.122984	0.884108	0.60404	0.67425	1	8195	tags=68%, list=55%, signal=151%
PHOSPHORYLATION	PHOSPHORYLATION		288	0.0448137	0.878899	0.631791	0.681714	1	8405	tags=61%, list=57%, signal=138%
GENERATION_OF_A_SIGNAL_INVOLVED_IN_CELL_CELL_SIGNALING	GENERATION_OF_A_SIGNAL_INVOLVED_IN_CELL_CELL_SIGNALING		27	0.142368	0.878838	0.613726	0.680788	1	3931	tags=41%, list=27%, signal=55%
POTASSIUM_ION_TRANSPORT	POTASSIUM_ION_TRANSPORT		54	0.103602	0.876311	0.603734	0.683872	1	6703	tags=56%, list=45%, signal=101%
POSITIVE_REGULATION_OF_NUCLEOBASENUCLEOSIDENUCLEOTIDE_AND_NUCLEIC_ACID_METABOLIC_PROCESS	POSITIVE_REGULATION_OF_NUCLEOBASENUCLEOSIDENUCLEOTIDE_AND_NUCLEIC_ACID_METABOLIC_PROCESS		150	0.0606521	0.870378	0.650295	0.692346	1	8397	tags=63%, list=57%, signal=143%
POSITIVE_REGULATION_OF_LYMPHOCYTE_ACTIVATION	POSITIVE_REGULATION_OF_LYMPHOCYTE_ACTIVATION		21	0.159212	0.868156	0.612576	0.69494	1	2583	tags=33%, list=17%, signal=40%
CHROMATIN_REMODELING_COMPLEX	CHROMATIN_REMODELING_COMPLEX		17	0.173796	0.868019	0.607843	0.694137	1	7888	tags=71%, list=53%, signal=151%
ONE_CARBON_COMPOUND_METABOLIC_PROCESS	ONE_CARBON_COMPOUND_METABOLIC_PROCESS		26	0.141984	0.867215	0.64257	0.694483	1	7589	tags=65%, list=51%, signal=134%
EPIDERMIS_DEVELOPMENT	EPIDERMIS_DEVELOPMENT		58	0.0965204	0.865309	0.625	0.696396	1	12884	tags=97%, list=87%, signal=736%
DI___TRI_VALENT_INORGANIC_CATION_TRANSPORT	DI___TRI_VALENT_INORGANIC_CATION_TRANSPORT		30	0.129534	0.864473	0.62753	0.696763	1	11916	tags=93%, list=80%, signal=475%
PHOSPHORIC_DIESTER_HYDROLASE_ACTIVITY	PHOSPHORIC_DIESTER_HYDROLASE_ACTIVITY		39	0.119119	0.862495	0.604839	0.698762	1	10399	tags=82%, list=70%, signal=274%
REGULATION_OF_GROWTH	REGULATION_OF_GROWTH		51	0.100142	0.859306	0.629167	0.702846	1	9563	tags=75%, list=65%, signal=209%
NEGATIVE_REGULATION_OF_RNA_METABOLIC_PROCESS	NEGATIVE_REGULATION_OF_RNA_METABOLIC_PROCESS		118	0.0660519	0.857796	0.648594	0.704233	1	10960	tags=81%, list=74%, signal=307%
PROTEIN_TARGETING	PROTEIN_TARGETING		104	0.0710932	0.856717	0.6171	0.704932	1	10496	tags=78%, list=71%, signal=265%
PROTEIN_AMINO_ACID_PHOSPHORYLATION	PROTEIN_AMINO_ACID_PHOSPHORYLATION		259	0.0447783	0.856383	0.640404	0.704402	1	1407	tags=14%, list=9%, signal=15%
RNA_CATABOLIC_PROCESS	RNA_CATABOLIC_PROCESS		17	0.170447	0.85516	0.635789	0.705326	1	963	tags=24%, list=6%, signal=25%
POSITIVE_REGULATION_OF_SECRETION	POSITIVE_REGULATION_OF_SECRETION		15	0.177451	0.849834	0.630219	0.712735	1	2312	tags=33%, list=16%, signal=39%
INTRACELLULAR_PROTEIN_TRANSPORT	INTRACELLULAR_PROTEIN_TRANSPORT		136	0.0611884	0.849478	0.667984	0.712197	1	11197	tags=82%, list=76%, signal=331%
ANION_TRANSMEMBRANE_TRANSPORTER_ACTIVITY	ANION_TRANSMEMBRANE_TRANSPORTER_ACTIVITY		52	0.100407	0.846521	0.643863	0.715805	1	11912	tags=90%, list=80%, signal=459%
PROTEIN_SERINE_THREONINE_PHOSPHATASE_ACTIVITY	PROTEIN_SERINE_THREONINE_PHOSPHATASE_ACTIVITY		21	0.151486	0.845881	0.626016	0.715763	1	12578	tags=100%, list=85%, signal=660%
EMBRYONIC_DEVELOPMENT	EMBRYONIC_DEVELOPMENT		53	0.0968297	0.837167	0.676983	0.728536	1	2484	tags=26%, list=17%, signal=32%
RAS_GUANYL_NUCLEOTIDE_EXCHANGE_FACTOR_ACTIVITY	RAS_GUANYL_NUCLEOTIDE_EXCHANGE_FACTOR_ACTIVITY		18	0.158887	0.835953	0.651072	0.729316	1	12468	tags=100%, list=84%, signal=629%
GTP_BINDING	GTP_BINDING		41	0.108744	0.831882	0.644401	0.734497	1	5983	tags=51%, list=40%, signal=86%
GLYCOPROTEIN_BIOSYNTHETIC_PROCESS	GLYCOPROTEIN_BIOSYNTHETIC_PROCESS		66	0.0855786	0.830395	0.672655	0.735823	1	10638	tags=80%, list=72%, signal=283%
NEGATIVE_REGULATION_OF_PROTEIN_METABOLIC_PROCESS	NEGATIVE_REGULATION_OF_PROTEIN_METABOLIC_PROCESS		46	0.105134	0.830149	0.663951	0.73522	1	2312	tags=26%, list=16%, signal=31%
RNA_POLYMERASE_ACTIVITY	RNA_POLYMERASE_ACTIVITY		15	0.176185	0.828367	0.673387	0.737016	1	6283	tags=60%, list=42%, signal=104%
CYTOKINE_ACTIVITY	CYTOKINE_ACTIVITY		74	0.0825317	0.827498	0.673307	0.737381	1	3789	tags=34%, list=26%, signal=45%
SODIUM_CHANNEL_ACTIVITY	SODIUM_CHANNEL_ACTIVITY		15	0.179171	0.827048	0.69703	0.737043	1	9203	tags=80%, list=62%, signal=211%
BONE_REMODELING	BONE_REMODELING		27	0.133813	0.825342	0.696842	0.738628	1	764	tags=19%, list=5%, signal=19%
CASPASE_ACTIVATION	CASPASE_ACTIVATION		21	0.152268	0.813552	0.681515	0.755817	1	1980	tags=29%, list=13%, signal=33%
SECRETORY_GRANULE	SECRETORY_GRANULE		16	0.169233	0.812598	0.672131	0.756165	1	4904	tags=50%, list=33%, signal=75%
POSITIVE_REGULATION_OF_HYDROLASE_ACTIVITY	POSITIVE_REGULATION_OF_HYDROLASE_ACTIVITY		46	0.101167	0.812538	0.676289	0.75518	1	3015	tags=30%, list=20%, signal=38%
ACTIVATION_OF_MAPK_ACTIVITY	ACTIVATION_OF_MAPK_ACTIVITY		38	0.109233	0.812036	0.712245	0.754919	1	10085	tags=79%, list=68%, signal=246%
INSULIN_RECEPTOR_SIGNALING_PATHWAY	INSULIN_RECEPTOR_SIGNALING_PATHWAY		19	0.154944	0.810911	0.696737	0.755491	1	4726	tags=47%, list=32%, signal=69%
POSITIVE_REGULATION_OF_PROTEIN_MODIFICATION_PROCESS	POSITIVE_REGULATION_OF_PROTEIN_MODIFICATION_PROCESS		26	0.131021	0.808878	0.690979	0.75763	1	4901	tags=46%, list=33%, signal=69%
REGULATION_OF_MAPKKK_CASCADE	REGULATION_OF_MAPKKK_CASCADE		16	0.165138	0.797786	0.713131	0.773227	1	3112	tags=38%, list=21%, signal=47%
S_ADENOSYLMETHIONINE_DEPENDENT_METHYLTRANSFERASE_ACTIVITY	S_ADENOSYLMETHIONINE_DEPENDENT_METHYLTRANSFERASE_ACTIVITY		22	0.136149	0.794611	0.719665	0.777152	1	6742	tags=59%, list=45%, signal=108%
NUCLEOTIDYLTRANSFERASE_ACTIVITY	NUCLEOTIDYLTRANSFERASE_ACTIVITY		45	0.0999519	0.79019	0.703276	0.783018	1	6756	tags=56%, list=46%, signal=102%
DOUBLE_STRAND_BREAK_REPAIR	DOUBLE_STRAND_BREAK_REPAIR		22	0.142731	0.788587	0.722343	0.784271	1	10013	tags=82%, list=68%, signal=252%
REGULATION_OF_IMMUNE_RESPONSE	REGULATION_OF_IMMUNE_RESPONSE		30	0.119223	0.786693	0.723077	0.786087	1	4658	tags=43%, list=31%, signal=63%
POLYSACCHARIDE_METABOLIC_PROCESS	POLYSACCHARIDE_METABOLIC_PROCESS		15	0.166347	0.783832	0.734818	0.789345	1	11369	tags=93%, list=77%, signal=400%
RESPONSE_TO_DNA_DAMAGE_STIMULUS	RESPONSE_TO_DNA_DAMAGE_STIMULUS		148	0.055634	0.780005	0.731518	0.793986	1	10699	tags=78%, list=72%, signal=277%
NEGATIVE_REGULATION_OF_TRANSCRIPTION_DNA_DEPENDENT	NEGATIVE_REGULATION_OF_TRANSCRIPTION_DNA_DEPENDENT		116	0.0626558	0.778681	0.754717	0.794785	1	10960	tags=80%, list=74%, signal=305%
CELLULAR_CATABOLIC_PROCESS	CELLULAR_CATABOLIC_PROCESS		184	0.0491666	0.775132	0.75502	0.798829	1	10234	tags=74%, list=69%, signal=236%
SINGLE_STRANDED_DNA_BINDING	SINGLE_STRANDED_DNA_BINDING		28	0.121037	0.756239	0.771429	0.825248	1	5619	tags=50%, list=38%, signal=80%
ENDONUCLEASE_ACTIVITY	ENDONUCLEASE_ACTIVITY		22	0.132936	0.743119	0.802444	0.842469	1	12179	tags=95%, list=82%, signal=535%
REGULATION_OF_CYTOKINE_BIOSYNTHETIC_PROCESS	REGULATION_OF_CYTOKINE_BIOSYNTHETIC_PROCESS		36	0.105644	0.741585	0.801572	0.843423	1	2554	tags=28%, list=17%, signal=33%
RESPONSE_TO_BACTERIUM	RESPONSE_TO_BACTERIUM		25	0.122552	0.739774	0.7827	0.844723	1	8264	tags=68%, list=56%, signal=153%
HEART_DEVELOPMENT	HEART_DEVELOPMENT		35	0.10583	0.738029	0.817073	0.846075	1	10291	tags=80%, list=69%, signal=261%
POSITIVE_REGULATION_OF_T_CELL_ACTIVATION	POSITIVE_REGULATION_OF_T_CELL_ACTIVATION		19	0.141624	0.737464	0.8	0.84565	1	2583	tags=32%, list=17%, signal=38%
APICAL_PART_OF_CELL	APICAL_PART_OF_CELL		17	0.147337	0.736652	0.810707	0.845489	1	11767	tags=94%, list=79%, signal=456%
ENDOPLASMIC_RETICULUM_PART	ENDOPLASMIC_RETICULUM_PART		87	0.0678078	0.735539	0.804348	0.845819	1	11947	tags=87%, list=81%, signal=448%
INORGANIC_ANION_TRANSPORT	INORGANIC_ANION_TRANSPORT		18	0.145552	0.731255	0.809129	0.850287	1	11842	tags=94%, list=80%, signal=469%
CYTOKINE_BIOSYNTHETIC_PROCESS	CYTOKINE_BIOSYNTHETIC_PROCESS		39	0.100909	0.727769	0.802761	0.8537	1	8008	tags=64%, list=54%, signal=139%
STEROID_METABOLIC_PROCESS	STEROID_METABOLIC_PROCESS		54	0.0839635	0.727065	0.79249	0.853369	1	6993	tags=56%, list=47%, signal=105%
DNA_REPAIR	DNA_REPAIR		118	0.0580649	0.723475	0.813121	0.857102	1	8691	tags=64%, list=59%, signal=154%
CALCIUM_ION_TRANSPORT	CALCIUM_ION_TRANSPORT		25	0.119759	0.720334	0.807615	0.860089	1	9491	tags=76%, list=64%, signal=211%
ENDOSOME	ENDOSOME		63	0.0762783	0.718019	0.810277	0.862014	1	11577	tags=86%, list=78%, signal=390%
SIGNAL_SEQUENCE_BINDING	SIGNAL_SEQUENCE_BINDING		15	0.151398	0.716289	0.832347	0.863233	1	6650	tags=60%, list=45%, signal=109%
HYDROGEN_ION_TRANSMEMBRANE_TRANSPORTER_ACTIVITY	HYDROGEN_ION_TRANSMEMBRANE_TRANSPORTER_ACTIVITY		22	0.123227	0.710981	0.840319	0.868819	1	11649	tags=91%, list=79%, signal=424%
CAMP_MEDIATED_SIGNALING	CAMP_MEDIATED_SIGNALING		60	0.0769585	0.707446	0.818008	0.87224	1	13437	tags=98%, list=91%, signal=1049%
EXTRINSIC_TO_MEMBRANE	EXTRINSIC_TO_MEMBRANE		22	0.129886	0.704169	0.842308	0.875222	1	6161	tags=55%, list=42%, signal=93%
CELLULAR_HOMEOSTASIS	CELLULAR_HOMEOSTASIS		120	0.0552344	0.699709	0.853516	0.879693	1	14008	tags=100%, list=95%, signal=1808%
STEROID_BIOSYNTHETIC_PROCESS	STEROID_BIOSYNTHETIC_PROCESS		21	0.127239	0.698511	0.84902	0.879936	1	6585	tags=57%, list=44%, signal=103%
ADAPTIVE_IMMUNE_RESPONSE_GO_0002460	ADAPTIVE_IMMUNE_RESPONSE_GO_0002460		23	0.118688	0.695857	0.860941	0.88199	1	2109	tags=26%, list=14%, signal=30%
[truncated: 27 more rows]

## Sheet: 8. GSEA One-to-one Bottom
NAME	GS<br> follow link to MSigDB	GS DETAILS	SIZE	ES	NES	NOM p-val	FDR q-val	FWER p-val	RANK AT MAX	LEADING EDGE
[truncated: 229 more rows]
