# Supplementary material for: A comparison of human and mouse gene co-expression networks reveals conservation and divergence at the tissue, pathway and disease levels
Source: BMC Evol Biol. 2015 Nov 20;15:259. doi: 10.1186/s12862-015-0534-7 (PMC4654840; doi:10.1186/s12862-015-0534-7)
Supplement: Additional file 4: — Functional analysis of genes differentially connected between mice and humans. Sheet 1: Functional annotation clustering conducted with DAVID of the top 5 % of homologs ranked by differential connectivity. Sheet 2: Functional annotation clustering conducted with DAVID of the bottom 5 % of homologs ranked by differential connectivity. Sheets 3 and 4: Same analysis as sheet 1 and 2 but using one-to-one homologous genes only. Sheets 5–8: Functional enrichment analysis using the GSEA method on the same gene lists as described for sheet 1–4. (XLS 2487 kb) [file 12862_2015_534_MOESM4_ESM.xls]

## Sheet: 1. ALL ↑ connected in human
Functional annotation Clustering of homologs with increased connectivity in human
Annotation Cluster 1	Enrichment Score: 7.614100292255395
Category	Term	Count	%	PValue	Genes	List Total	Pop Hits	Pop Total	Fold Enrichment	Bonferroni	Benjamini	FDR
UP_SEQ_FEATURE	signal peptide	206	26.5806	5.58108e-12	5368, 6351, 8323, 55540, 80834, 1825, 22802, 1826, 133121, 54894, 6781, 5746, 8406, 1325, 5645, 26, 4885, 5649, 57214, 51365, 6364, 1179, 11081, 3598, 4225, 10874, 10223, 925, 5617, 8763, 12, 338879, 25907, 1842, 919, 6370, 51293, 1462, 51297, 4237, 4239, 10218, 1464, 64499, 25769, 57758, 8747, 148066, 83729, 55901, 4853, 83446, 3385, 6590, 10959, 54097, 7252, 8836, 2249, 434, 2895, 7399, 91283, …	768	2731	15945	1.56606	1.14189e-08	1.14189e-08	9.62116e-09
SP_PIR_KEYWORDS	signal	206	26.5806	6.0241e-12	5368, 6351, 8323, 55540, 80834, 1825, 22802, 1826, 133121, 54894, 6781, 5746, 8406, 1325, 5645, 26, 4885, 5649, 57214, 51365, 6364, 1179, 11081, 3598, 4225, 10874, 10223, 925, 5617, 8763, 12, 338879, 25907, 1842, 919, 6370, 51293, 1462, 51297, 4237, 4239, 10218, 1464, 64499, 25769, 57758, 8747, 148066, 83729, 55901, 4853, 83446, 3385, 6590, 10959, 54097, 7252, 8836, 2249, 434, 2895, 7399, 91283, …	769	2731	15956	1.5651	3.06625e-09	3.06625e-09	8.69667e-09
SP_PIR_KEYWORDS	Secreted	120	15.4839	1.13377e-10	6019, 9241, 3003, 25966, 283, 5368, 6351, 1525, 55540, 22802, 1826, 133121, 6781, 4316, 1325, 5645, 7287, 4192, 255743, 26, 4885, 5649, 51365, 5551, 6364, 6695, 4693, 1179, 11081, 4025, 26281, 10874, 51200, 5617, 925, 8763, 12, 338879, 1842, 6370, 1462, 58189, 51297, 83690, 696, 4237, 4239, 10590, 10218, 64499, 91851, 55175, 27302, 25818, 83729, 590, 55901, 5066, 79642, 5068, 83446, 2254, 6590, 3…	769	1372	15956	1.81478	5.77089e-08	2.88545e-08	1.63677e-07
UP_SEQ_FEATURE	disulfide bond	166	21.4194	7.9841e-10	22871, 5732, 6019, 9241, 3003, 6870, 283, 5375, 1525, 6351, 3675, 8323, 25825, 3679, 3678, 1826, 887, 4038, 4829, 6781, 8406, 1325, 5645, 255743, 4192, 4885, 5649, 4886, 51365, 1514, 1909, 5551, 3685, 6364, 6695, 3689, 3002, 4693, 2842, 120066, 1519, 11081, 3598, 4025, 53353, 4225, 51200, 6401, 10223, 925, 5617, 1132, 919, 729230, 6370, 4804, 51293, 1462, 624, 102, 58189, 5968, 5967, 83690, 696, …	768	2182	15945	1.57949	1.63355e-06	8.16773e-07	1.37637e-06
SP_PIR_KEYWORDS	disulfide bond	171	22.0645	1.14669e-09	22871, 5732, 6019, 9241, 3003, 6870, 283, 5375, 5368, 1525, 6351, 3675, 8323, 25825, 3679, 3678, 2206, 1826, 887, 4038, 4829, 6781, 8406, 1325, 5645, 255743, 4192, 4885, 5649, 4886, 51365, 1514, 1909, 5551, 3685, 6364, 6695, 3689, 3002, 4693, 2842, 120066, 1519, 11081, 3598, 4025, 53353, 4225, 51200, 6401, 10223, 925, 5617, 1132, 919, 729230, 6370, 4804, 51293, 1462, 624, 102, 58189, 5968, 5967, …	769	2277	15956	1.55823	5.83664e-07	1.94555e-07	1.65542e-06
GOTERM_CC_FAT	GO:0005576~extracellular region	132	17.0323	3.13807e-08	6019, 9241, 3003, 25966, 283, 5368, 1525, 6351, 55540, 22802, 133121, 1826, 6781, 4316, 1325, 5645, 4192, 255743, 26, 4885, 5649, 51365, 1514, 5551, 6364, 6695, 4693, 1179, 11081, 3598, 4025, 26281, 4225, 10874, 51200, 6401, 925, 5617, 8763, 12, 338879, 1842, 6370, 1462, 58189, 51297, 83690, 696, 4237, 4239, 10590, 10218, 64499, 91851, 55175, 27302, 25818, 83729, 590, 5066, 55901, 79642, 5068, 83…	567	1616	10967	1.57993	1.28974e-05	1.28974e-05	4.39428e-05
SP_PIR_KEYWORDS	glycoprotein	225	29.0323	2.03532e-06	5732, 7348, 6870, 79901, 8323, 80834, 55540, 1825, 22802, 133121, 1826, 54894, 6781, 5746, 26, 5649, 4885, 57214, 4886, 51365, 3860, 120066, 2842, 1179, 11081, 3598, 4225, 3746, 27087, 925, 10223, 5617, 8763, 12, 25907, 1842, 729230, 51293, 624, 1462, 51297, 4232, 4237, 4239, 10218, 1464, 64499, 10317, 127385, 25769, 2827, 57758, 8747, 148066, 22914, 83729, 55901, 3820, 4853, 2254, 3385, 54097, 7…	769	3537	15956	1.31991	0.00103544	0.000258961	0.00293826
UP_SEQ_FEATURE	glycosylation site:N-linked (GlcNAc...)	210	27.0968	1.93326e-05	5732, 6870, 79901, 8323, 55540, 80834, 1825, 22802, 1826, 133121, 54894, 6781, 5746, 26, 4885, 5649, 57214, 4886, 51365, 120066, 2842, 1179, 11081, 3598, 4225, 3746, 27087, 10223, 8763, 12, 25907, 1842, 729230, 51293, 624, 1462, 4232, 4239, 10218, 1464, 64499, 10317, 127385, 25769, 2827, 57758, 8747, 148066, 22914, 83729, 55901, 3820, 4853, 2254, 3385, 54097, 7252, 8836, 434, 2895, 26035, 7399, 6…	768	3366	15945	1.29529	0.0387829	0.0130985	0.033322
GOTERM_CC_FAT	GO:0005615~extracellular space	54	6.96774	0.000109657	5068, 9241, 2254, 3441, 283, 3440, 54097, 6351, 434, 8836, 2247, 3578, 6398, 26525, 6781, 5320, 4316, 5645, 26, 3451, 5649, 727738, 3452, 3443, 3444, 6364, 3445, 3446, 3950, 8788, 3448, 4693, 1179, 5406, 4025, 3598, 133, 4225, 6401, 5005, 6370, 10637, 58189, 3075, 26585, 2691, 2694, 27302, 3973, 27159, 25818, 3976, 590, 6424	567	608	10967	1.71789	0.0440707	0.0222836	0.153444
GOTERM_CC_FAT	GO:0044421~extracellular region part	70	9.03226	0.000152957	5068, 9241, 2254, 3441, 283, 3440, 54097, 6351, 434, 8836, 2247, 7399, 54959, 3578, 6398, 26525, 6781, 5320, 4316, 5645, 255743, 26, 3451, 727738, 5649, 3452, 3443, 3444, 3445, 6364, 3446, 6695, 3950, 8788, 3448, 4693, 1179, 11081, 5406, 3598, 4025, 7471, 133, 4225, 221044, 6401, 5005, 1842, 9126, 6370, 1462, 4052, 10637, 58189, 266, 3075, 4237, 4239, 1299, 26585, 2691, 2694, 27302, 3973, 27159, …	567	864	10967	1.56707	0.0609345	0.0207386	0.213974
Annotation Cluster 2	Enrichment Score: 4.025701673298561
Category	Term	Count	%	PValue	Genes	List Total	Pop Hits	Pop Total	Fold Enrichment	Bonferroni	Benjamini	FDR
INTERPRO	IPR015589:Interferon alpha	9	1.16129	4.73914e-09	3443, 3444, 3445, 3446, 3448, 3451, 3441, 3440, 3452	702	11	14262	16.6224	5.40735e-06	5.40735e-06	7.61354e-06
SMART	SM00076:IFabd	9	1.16129	5.72386e-08	3443, 3444, 3445, 3446, 3448, 3451, 3441, 3440, 3452	377	14	7898	13.4676	1.31076e-05	1.31076e-05	7.33312e-05
PIR_SUPERFAMILY	PIRSF001934:interferon alpha	9	1.16129	5.97695e-08	3443, 3444, 3445, 3446, 3448, 3451, 3441, 3440, 3452	377	12	6303	12.5391	2.25328e-05	2.25328e-05	8.26481e-05
INTERPRO	IPR000471:Interferon alpha/beta/delta	9	1.16129	7.55671e-08	3443, 3444, 3445, 3446, 3448, 3451, 3441, 3440, 3452	702	14	14262	13.0604	8.62183e-05	4.31101e-05	0.0001214
SP_PIR_KEYWORDS	antiviral	7	0.903226	4.57651e-06	3443, 3444, 3445, 3448, 3441, 3440, 3452	769	11	15956	13.2039	0.00232674	0.000465781	0.00660669
KEGG_PATHWAY	hsa05320:Autoimmune thyroid disease	12	1.54839	5.42493e-06	3443, 7252, 3444, 5551, 3445, 3446, 3448, 3002, 3451, 3441, 3440, 3452	268	37	4515	5.4639	0.000878455	0.000878455	0.00656424
SP_PIR_KEYWORDS	leukocyte	7	0.903226	1.56411e-05	3444, 3445, 3446, 3689, 5005, 3451, 3440	769	13	15956	11.1726	0.00792976	0.00132602	0.0225779
SP_PIR_KEYWORDS	Antiviral defense	11	1.41935	9.3689e-05	3443, 3444, 3445, 3446, 3448, 4599, 10379, 3451, 3441, 3440, 3452	769	49	15956	4.65794	0.0465706	0.00528487	0.135169
INTERPRO	IPR012351:Four-helical cytokine, core	10	1.29032	0.000110117	3443, 3444, 3445, 3446, 3448, 5617, 3451, 3441, 3440, 3452	702	40	14262	5.07906	0.118077	0.0309245	0.17676
GOTERM_BP_FAT	GO:0009615~response to virus	15	1.93548	0.000188289	4599, 10379, 3451, 3441, 8061, 3440, 3452, 3443, 3444, 6351, 3445, 3446, 50506, 3448, 1543	595	91	11682	3.23631	0.385856	0.0780407	0.332958
KEGG_PATHWAY	hsa04612:Antigen processing and presentation	13	1.67742	0.000215401	3443, 1514, 3444, 3445, 3446, 3448, 925, 6890, 3326, 3451, 3441, 3440, 3452	268	62	4515	3.53244	0.0342968	0.017298	0.260334
SP_PIR_KEYWORDS	cytokine	20	2.58065	0.000233627	26525, 26585, 3451, 3441, 727738, 3440, 3452, 3443, 54097, 27302, 3444, 6364, 6351, 3445, 3446, 3976, 3448, 6370, 10637, 3578	769	159	15956	2.60994	0.11213	0.0107536	0.336747
KEGG_PATHWAY	hsa04140:Regulation of autophagy	9	1.16129	0.000322038	3443, 3444, 3445, 3446, 3448, 3451, 3441, 3440, 3452	268	31	4515	4.89107	0.0508407	0.0172425	0.388987
GOTERM_MF_FAT	GO:0005125~cytokine activity	21	2.70968	0.000442299	26525, 26585, 3451, 3441, 727738, 3440, 3452, 3443, 54097, 27302, 3444, 6364, 6351, 3445, 3446, 3976, 3448, 6370, 10637, 3578, 6398	564	173	11169	2.40386	0.305173	0.305173	0.679292
KEGG_PATHWAY	hsa04623:Cytosolic DNA-sensing pathway	10	1.29032	0.00261625	3443, 3444, 3445, 6351, 3446, 3448, 3451, 3441, 3440, 3452	268	51	4515	3.30334	0.34583	0.0813752	3.12022
GOTERM_MF_FAT	GO:0005132~interferon-alpha/beta receptor binding	4	0.516129	0.0038283	3444, 3451, 3441, 3440	564	7	11169	11.3161	0.957436	0.650847	5.73842
KEGG_PATHWAY	hsa04650:Natural killer cell mediated cytotoxicity	15	1.93548	0.00580253	7535, 3451, 3441, 3440, 3452, 3443, 5551, 3444, 3445, 3446, 22914, 3689, 3448, 919, 3002	268	112	4515	2.2563	0.610444	0.145403	6.79959
KEGG_PATHWAY	hsa04630:Jak-STAT signaling pathway	17	2.19355	0.0109358	3598, 10253, 8027, 5617, 10379, 3451, 3441, 3440, 3452, 3443, 3444, 3445, 8835, 3446, 3976, 3448, 3578	268	145	4515	1.97517	0.83159	0.19962	12.4585
KEGG_PATHWAY	hsa04620:Toll-like receptor signaling pathway	12	1.54839	0.0307011	3443, 3444, 3445, 6351, 3446, 3448, 51014, 23118, 3451, 3441, 3440, 3452	268	99	4515	2.04206	0.9936	0.396586	31.4304
KEGG_PATHWAY	hsa04622:RIG-I-like receptor signaling pathway	9	1.16129	0.0423694	3443, 3444, 3445, 3446, 3448, 3451, 3441, 3440, 3452	268	67	4515	2.26303	0.9991	0.471436	40.7775
KEGG_PATHWAY	hsa04060:Cytokine-cytokine receptor interaction	22	2.83871	0.0526925	658, 5617, 7133, 3451, 3441, 3440, 3452, 3443, 1233, 3444, 6364, 6351, 3445, 3446, 3976, 55540, 3448, 83729, 6370, 729230, 4804, 3578	268	245	4515	1.51279	0.999845	0.518465	48.0567
Annotation Cluster 3	Enrichment Score: 4.009265798399401
Category	Term	Count	%	PValue	Genes	List Total	Pop Hits	Pop Total	Fold Enrichment	Bonferroni	Benjamini	FDR
UP_SEQ_FEATURE	domain:MAGE	8	1.03226	2.5918e-05	4100, 286514, 4102, 54551, 4111, 158809, 4110, 4107	768	20	15945	8.30469	0.0516474	0.0131697	0.0446702
INTERPRO	IPR002190:MAGE protein	8	1.03226	4.26917e-05	4100, 286514, 4102, 54551, 4111, 158809, 4110, 4107	702	21	14262	7.73952	0.0475449	0.0161063	0.0685632
SP_PIR_KEYWORDS	tumor antigen	8	1.03226	0.000130659	4100, 286514, 4102, 4111, 158809, 4110, 4107, 10687	769	25	15956	6.63969	0.0643464	0.00662892	0.188461
PIR_SUPERFAMILY	PIRSF005491:tumor associated protein MAGE	6	0.774194	0.000635114	4100, 286514, 4102, 4111, 158809, 4107	377	13	6303	7.71638	0.21299	0.0767341	0.874655
Annotation Cluster 4	Enrichment Score: 3.0455557950867194
Category	Term	Count	%	PValue	Genes	List Total	Pop Hits	Pop Total	Fold Enrichment	Bonferroni	Benjamini	FDR
UP_SEQ_FEATURE	region of interest:Coil 2	12	1.54839	4.26459e-05	5630, 3848, 3860, 3853, 3872, 3861, 3852, 3886, 3868, 25984, 3854, 3866	768	54	15945	4.61372	0.0835569	0.0172997	0.0734912
SP_PIR_KEYWORDS	keratin	13	1.67742	5.43416e-05	83755, 3848, 3872, 3853, 3886, 3852, 3861, 3868, 25984, 3854, 3866, 81871, 3860	769	65	15956	4.1498	0.0272816	0.00345161	0.0784218
UP_SEQ_FEATURE	region of interest:Linker 1	12	1.54839	0.000100146	5630, 3848, 3860, 3853, 3872, 3861, 3852, 3886, 3868, 25984, 3854, 3866	768	59	15945	4.22272	0.185279	0.033575	0.1725
UP_SEQ_FEATURE	region of interest:Coil 1A	12	1.54839	0.000100146	5630, 3848, 3860, 3853, 3872, 3861, 3852, 3886, 3868, 25984, 3854, 3866	768	59	15945	4.22272	0.185279	0.033575	0.1725
UP_SEQ_FEATURE	region of interest:Coil 1B	12	1.54839	0.000100146	5630, 3848, 3860, 3853, 3872, 3861, 3852, 3886, 3868, 25984, 3854, 3866	768	59	15945	4.22272	0.185279	0.033575	0.1725
UP_SEQ_FEATURE	region of interest:Rod	12	1.54839	0.000117375	5630, 3848, 3860, 3853, 3872, 3861, 3852, 3886, 3868, 25984, 3854, 3866	768	60	15945	4.15234	0.2135	0.0337271	0.202148
UP_SEQ_FEATURE	region of interest:Head	12	1.54839	0.000159495	5630, 3848, 3860, 3853, 3872, 3861, 3852, 3886, 3868, 25984, 3854, 3866	768	62	15945	4.0184	0.278449	0.0399732	0.274595
PIR_SUPERFAMILY	PIRSF002282:cytoskeletal keratin	12	1.54839	0.000160637	5630, 3848, 3860, 3853, 3872, 3861, 3852, 3886, 3868, 25984, 3854, 3866	377	51	6303	3.93384	0.0587675	0.0298286	0.221898
UP_SEQ_FEATURE	region of interest:Linker 12	11	1.41935	0.000185872	3848, 3860, 3853, 3872, 3861, 3852, 3886, 3868, 25984, 3854, 3866	768	53	15945	4.30904	0.316365	0.0413785	0.31994
INTERPRO	IPR002957:Keratin, type I	8	1.03226	0.000194745	5630, 3860, 3872, 3861, 3886, 3868, 25984, 3866	702	26	14262	6.25115	0.199265	0.0434718	0.312403
SP_PIR_KEYWORDS	Intermediate filament	12	1.54839	0.000247663	5630, 3848, 3860, 3853, 3872, 3861, 3852, 3886, 3868, 25984, 3854, 3866	769	65	15956	3.83059	0.118452	0.0104513	0.356945
GOTERM_BP_FAT	GO:0007398~ectoderm development	20	2.58065	0.000486989	1475, 3713, 3848, 3853, 3872, 3861, 6699, 3852, 3868, 5080, 3854, 3866, 5493, 7053, 25818, 3860, 8538, 4804, 5454, 6662	595	160	11682	2.4542	0.716664	0.0997596	0.859016
GOTERM_CC_FAT	GO:0005882~intermediate filament	15	1.93548	0.000532307	83755, 3848, 3853, 3872, 3886, 3852, 3861, 3868, 3692, 25984, 3854, 3866, 5630, 81871, 3860	567	99	10967	2.93063	0.196547	0.0532395	0.742821
GOTERM_CC_FAT	GO:0045111~intermediate filament cytoskeleton	15	1.93548	0.000722654	83755, 3848, 3853, 3872, 3886, 3852, 3861, 3868, 3692, 25984, 3854, 3866, 5630, 81871, 3860	567	102	10967	2.84443	0.257044	0.0576925	1.0072
UP_SEQ_FEATURE	region of interest:Tail	11	1.41935	0.000896624	5630, 3848, 3860, 3853, 3872, 3861, 3852, 3886, 3868, 3854, 3866	768	64	15945	3.56842	0.840437	0.153671	1.53448
SP_PIR_KEYWORDS	palmoplantar keratoderma	6	0.774194	0.00168615	3848, 3853, 3872, 3861, 3868, 3854	769	19	15956	6.55232	0.576404	0.059511	2.40683
INTERPRO	IPR016044:Filament	10	1.29032	0.00220087	5630, 3860, 3853, 3872, 3861, 3852, 3886, 3868, 25984, 3866	702	59	14262	3.44343	0.919053	0.301721	3.47773
INTERPRO	IPR018039:Intermediate filament protein, conserved site	10	1.29032	0.00247888	5630, 3860, 3853, 3872, 3861, 3852, 3886, 3868, 25984, 3866	702	60	14262	3.38604	0.9411	0.298118	3.90888
INTERPRO	IPR001664:Intermediate filament protein	10	1.29032	0.00278404	5630, 3860, 3853, 3872, 3861, 3852, 3886, 3868, 25984, 3866	702	61	14262	3.33053	0.958457	0.297736	4.38004
SP_PIR_KEYWORDS	ectodermal dysplasia	6	0.774194	0.00504937	1001, 3853, 3872, 3861, 3868, 3854	769	24	15956	5.18726	0.923971	0.157832	7.04736
UP_SEQ_FEATURE	site:Stutter	6	0.774194	0.00849331	3848, 3853, 3861, 3852, 3886, 3854	768	27	15945	4.61372	1	0.620739	13.6741
GOTERM_MF_FAT	GO:0005200~structural constituent of cytoskeleton	10	1.29032	0.00986426	5493, 7283, 3848, 3853, 3872, 3861, 3852, 3868, 3854, 3866	564	72	11169	2.75044	0.999714	0.688237	14.1643
GOTERM_CC_FAT	GO:0045095~keratin filament	7	0.903226	0.0327464	83755, 81871, 3848, 3853, 3861, 3852, 3854	567	47	10967	2.88075	0.999999	0.781387	37.2636
GOTERM_MF_FAT	GO:0005198~structural molecule activity	35	4.51613	0.0979917	1475, 51650, 3848, 11222, 51373, 3872, 6699, 3861, 3868, 25984, 7348, 3866, 9076, 28998, 7277, 29088, 266, 63875, 3713, 7283, 1299, 10884, 3853, 3852, 3886, 3854, 5339, 5630, 5493, 29119, 84617, 3860, 258, 200916, 9053	564	537	11169	1.29071	1	0.956873	79.5864
SP_PIR_KEYWORDS	heterotetramer	4	0.516129	0.198203	3848, 925, 3861, 3852	769	32	15956	2.59363	1	0.83692	95.8788
Annotation Cluster 5	Enrichment Score: 2.5906114315172504
Category	Term	Count	%	PValue	Genes	List Total	Pop Hits	Pop Total	Fold Enrichment	Bonferroni	Benjamini	FDR
GOTERM_BP_FAT	GO:0010863~positive regulation of phospholipase C activity	13	1.67742	7.72555e-05	4159, 2769, 6401, 283, 1909, 9170, 3973, 51764, 2206, 887, 3062, 3269, 4829	595	64	11682	3.98808	0.181287	0.181287	0.136741
GOTERM_BP_FAT	GO:0007202~activation of phospholipase C activity	13	1.67742	7.72555e-05	4159, 2769, 6401, 283, 1909, 9170, 3973, 51764, 2206, 887, 3062, 3269, 4829	595	64	11682	3.98808	0.181287	0.181287	0.136741
GOTERM_BP_FAT	GO:0010518~positive regulation of phospholipase activity	13	1.67742	0.000142251	4159, 2769, 6401, 283, 1909, 9170, 3973, 51764, 2206, 887, 3062, 3269, 4829	595	68	11682	3.75348	0.3081	0.0879665	0.251645
GOTERM_BP_FAT	GO:0010517~regulation of phospholipase activity	13	1.67742	0.000189406	4159, 2769, 6401, 283, 1909, 9170, 3973, 51764, 2206, 887, 3062, 3269, 4829	595	70	11682	3.64624	0.38763	0.0676619	0.334931
GOTERM_BP_FAT	GO:0060193~positive regulation of lipase activity	13	1.67742	0.000324555	4159, 2769, 6401, 283, 1909, 9170, 3973, 51764, 2206, 887, 3062, 3269, 4829	595	74	11682	3.44915	0.568466	0.0997214	0.573269
GOTERM_BP_FAT	GO:0060191~regulation of lipase activity	13	1.67742	0.00129873	4159, 2769, 6401, 283, 1909, 9170, 3973, 51764, 2206, 887, 3062, 3269, 4829	595	86	11682	2.96787	0.965424	0.179562	2.27542
GOTERM_BP_FAT	GO:0051345~positive regulation of hydrolase activity	19	2.45161	0.00269828	4159, 3673, 2769, 4436, 6401, 3336, 283, 7157, 1909, 9170, 3973, 25913, 51764, 2206, 887, 55655, 3062, 3269, 4829	595	171	11682	2.18151	0.999084	0.272374	4.67274
GOTERM_BP_FAT	GO:0007200~activation of phospholipase C activity by G-protein coupled receptor protein signaling pathway coupled to IP3 second messenger	9	1.16129	0.00391491	4159, 1909, 3973, 51764, 2769, 887, 3062, 3269, 4829	595	51	11682	3.46476	0.999961	0.356959	6.71154
GOTERM_BP_FAT	GO:0019932~second-messenger-mediated signaling	22	2.83871	0.00615224	4159, 133, 2769, 1325, 7298, 6401, 3361, 3362, 2691, 4886, 2827, 1909, 3355, 3973, 1132, 7433, 51764, 5288, 887, 3062, 3269, 4829	595	228	11682	1.89447	1	0.446644	10.3539
GOTERM_BP_FAT	GO:0048015~phosphoinositide-mediated signaling	11	1.41935	0.00996304	4159, 1909, 3973, 51764, 2769, 7298, 5288, 887, 3062, 3269, 4829	595	84	11682	2.57107	1	0.544138	16.2507
GOTERM_BP_FAT	GO:0051336~regulation of hydrolase activity	24	3.09677	0.0476674	1475, 4159, 8853, 3673, 2769, 4436, 6401, 3336, 283, 7157, 1909, 64223, 3973, 9170, 84364, 25913, 51764, 23329, 2206, 887, 55655, 3062, 4829, 3269	595	312	11682	1.51028	1	0.818912	57.8962
GOTERM_BP_FAT	GO:0043085~positive regulation of catalytic activity	30	3.87097	0.266875	5718, 84451, 2769, 6401, 28956, 3336, 283, 9162, 2247, 2206, 887, 4829, 4159, 3673, 5709, 5706, 4436, 5702, 5649, 2691, 7157, 2827, 1909, 3973, 9170, 25913, 51764, 55655, 3062, 3269	595	502	11682	1.17332	1	0.972789	99.5906
GOTERM_BP_FAT	GO:0044093~positive regulation of molecular function	32	4.12903	0.375988	5718, 84451, 2769, 6401, 28956, 3336, 283, 9143, 9162, 2247, 2206, 887, 4829, 4159, 3673, 5709, 5706, 4436, 5702, 5649, 2691, 7157, 2827, 1909, 3973, 9170, 283629, 25913, 51764, 55655, 3062, 3269	595	567	11682	1.10807	1	0.986212	99.9764
Annotation Cluster 6	Enrichment Score: 2.5791945190838583
Category	Term	Count	%	PValue	Genes	List Total	Pop Hits	Pop Total	Fold Enrichment	Bonferroni	Benjamini	FDR
GOTERM_BP_FAT	GO:0007267~cell-cell signaling	50	6.45161	0.00018322	26167, 8224, 22871, 2254, 8927, 1103, 3440, 5024, 54097, 7252, 1728, 6351, 5368, 434, 2249, 2247, 2895, 116337, 6781, 6299, 1325, 727738, 4885, 3444, 6364, 3689, 23418, 4693, 6014, 4680, 26281, 133, 3362, 8614, 2697, 3355, 102, 2555, 5864, 10253, 6856, 26585, 2691, 3972, 7433, 9177, 136991, 3062, 7054, 3269	595	567	11682	1.73136	0.377742	0.0905181	0.324009
GOTERM_BP_FAT	GO:0050877~neurological system process	64	8.25806	0.000993443	26167, 8224, 1001, 22871, 6017, 1144, 8927, 343035, 1103, 5024, 9076, 1728, 5368, 80834, 2247, 2895, 3678, 3156, 7399, 887, 1325, 7287, 8061, 50617, 4885, 4886, 11281, 23418, 51764, 4693, 120066, 6014, 11081, 5454, 56656, 50834, 10874, 30012, 1027, 5080, 3362, 10369, 1687, 6338, 3355, 2555, 5864, 3673, 10253, 349149, 2925, 284521, 3226, 6856, 127385, 25769, 7433, 2138, 9177, 136991, 590, 3062, 32…	595	837	11682	1.50126	0.923717	0.157645	1.74498
GOTERM_BP_FAT	GO:0019226~transmission of nerve impulse	28	3.6129	0.0131516	26167, 8224, 22871, 8927, 10369, 3362, 1103, 9076, 5024, 3355, 1728, 5368, 2247, 2895, 2555, 5864, 349149, 1325, 6856, 4885, 7433, 9177, 6014, 136991, 3269, 7054, 3062, 5454	595	337	11682	1.63128	1	0.624426	20.9015
GOTERM_BP_FAT	GO:0007268~synaptic transmission	24	3.09677	0.020143	26167, 8224, 22871, 1325, 6856, 8927, 3362, 1103, 4885, 5024, 3355, 5368, 1728, 2247, 7433, 2895, 9177, 6014, 136991, 3062, 3269, 2555, 7054, 5864	595	286	11682	1.64758	1	0.714739	30.2602
Annotation Cluster 7	Enrichment Score: 2.1817589548892493
Category	Term	Count	%	PValue	Genes	List Total	Pop Hits	Pop Total	Fold Enrichment	Bonferroni	Benjamini	FDR
GOTERM_BP_FAT	GO:0048732~gland development	19	2.45161	0.000120709	220, 3202, 3673, 5449, 3205, 9241, 3209, 159296, 5617, 5626, 4192, 5080, 9247, 2691, 2138, 5307, 136991, 247, 5454	595	132	11682	2.82605	0.268409	0.144669	0.213574
GOTERM_BP_FAT	GO:0021536~diencephalon development	9	1.16129	0.000363625	220, 7471, 5449, 2138, 5307, 5626, 5080, 2691, 5454	595	36	11682	4.9084	0.609995	0.0993349	0.642071
GOTERM_BP_FAT	GO:0021983~pituitary gland development	8	1.03226	0.000393742	220, 5449, 2138, 5307, 5626, 5080, 2691, 5454	595	28	11682	5.6096	0.639261	0.0969343	0.695076
GOTERM_BP_FAT	GO:0035270~endocrine system development	12	1.54839	0.000583267	220, 3202, 5449, 3175, 2138, 5307, 5626, 4192, 5080, 9247, 2691, 5454	595	68	11682	3.46476	0.779205	0.109697	1.02802
GOTERM_BP_FAT	GO:0021984~adenohypophysis development	4	0.516129	0.00872664	5449, 2138, 5626, 2691	595	9	11682	8.72605	1	0.51906	14.3788
GOTERM_BP_FAT	GO:0030900~forebrain development	12	1.54839	0.137382	220, 7471, 5449, 9241, 2138, 22943, 5307, 5626, 5080, 5649, 2691, 5454	595	149	11682	1.58123	1	0.927242	92.7009
GOTERM_BP_FAT	GO:0021761~limbic system development	3	0.387097	0.455398	220, 5626, 5454	595	30	11682	1.96336	1	0.992101	99.9979
GOTERM_BP_FAT	GO:0021537~telencephalon development	4	0.516129	0.638688	220, 5080, 5649, 5454	595	64	11682	1.2271	1	0.997759	100
Annotation Cluster 8	Enrichment Score: 2.0838559298046637
Category	Term	Count	%	PValue	Genes	List Total	Pop Hits	Pop Total	Fold Enrichment	Bonferroni	Benjamini	FDR
GOTERM_BP_FAT	GO:0048863~stem cell differentiation	8	1.03226	0.000937747	2249, 3976, 5320, 83439, 4853, 9241, 79727, 6663	595	32	11682	4.9084	0.911872	0.159281	1.64791
GOTERM_BP_FAT	GO:0019827~stem cell maintenance	6	0.774194	0.00760775	2249, 3976, 5320, 4853, 9241, 79727	595	25	11682	4.71207	1	0.494287	12.6509
GOTERM_BP_FAT	GO:0048864~stem cell development	6	0.774194	0.00903344	2249, 3976, 5320, 4853, 9241, 79727	595	26	11682	4.53083	1	0.520102	14.847
GOTERM_BP_FAT	GO:0045596~negative regulation of cell differentiation	17	2.19355	0.0716773	10140, 221044, 5320, 4853, 8929, 9241, 30012, 5080, 7157, 79727, 3685, 2249, 3976, 7399, 4804, 4504, 6662	595	211	11682	1.58186	1	0.857019	73.2139
Annotation Cluster 9	Enrichment Score: 1.9863859214560653
Category	Term	Count	%	PValue	Genes	List Total	Pop Hits	Pop Total	Fold Enrichment	Bonferroni	Benjamini	FDR
SP_PIR_KEYWORDS	glycoprotein	225	29.0323	2.03532e-06	5732, 7348, 6870, 79901, 8323, 80834, 55540, 1825, 22802, 133121, 1826, 54894, 6781, 5746, 26, 5649, 4885, 57214, 4886, 51365, 3860, 120066, 2842, 1179, 11081, 3598, 4225, 3746, 27087, 925, 10223, 5617, 8763, 12, 25907, 1842, 729230, 51293, 624, 1462, 51297, 4232, 4237, 4239, 10218, 1464, 64499, 10317, 127385, 25769, 2827, 57758, 8747, 148066, 22914, 83729, 55901, 3820, 4853, 2254, 3385, 54097, 7…	769	3537	15956	1.31991	0.00103544	0.000258961	0.00293826
UP_SEQ_FEATURE	glycosylation site:N-linked (GlcNAc...)	210	27.0968	1.93326e-05	5732, 6870, 79901, 8323, 55540, 80834, 1825, 22802, 1826, 133121, 54894, 6781, 5746, 26, 4885, 5649, 57214, 4886, 51365, 120066, 2842, 1179, 11081, 3598, 4225, 3746, 27087, 10223, 8763, 12, 25907, 1842, 729230, 51293, 624, 1462, 4232, 4239, 10218, 1464, 64499, 10317, 127385, 25769, 2827, 57758, 8747, 148066, 22914, 83729, 55901, 3820, 4853, 2254, 3385, 54097, 7252, 8836, 434, 2895, 26035, 7399, 6…	768	3366	15945	1.29529	0.0387829	0.0130985	0.033322
UP_SEQ_FEATURE	topological domain:Extracellular	131	16.9032	0.00171959	26167, 1001, 22871, 5732, 6870, 7348, 5024, 1525, 3675, 8323, 55540, 80834, 25825, 3679, 3678, 1825, 2206, 133121, 1826, 116337, 4038, 887, 4829, 54894, 5746, 29986, 23120, 4886, 1909, 3685, 3689, 120066, 2842, 9052, 3598, 53353, 4225, 114801, 6401, 81031, 10223, 925, 8763, 1132, 63982, 919, 4948, 729230, 51293, 4804, 624, 102, 696, 151473, 1464, 22865, 9379, 284521, 127385, 25769, 54407, 2827, 8…	768	2118	15945	1.28413	0.970439	0.222384	2.92334
UP_SEQ_FEATURE	topological domain:Cytoplasmic	162	20.9032	0.002795	26167, 1001, 22871, 5732, 7348, 6870, 5024, 1525, 3675, 8323, 55540, 80834, 25825, 3679, 3678, 1825, 2206, 133121, 1826, 887, 116337, 4038, 4829, 54894, 25979, 5746, 2651, 29986, 23120, 51014, 25972, 50617, 4886, 1909, 3685, 3689, 25834, 2842, 120066, 9052, 3598, 53353, 4225, 114801, 3746, 6401, 27087, 81031, 10223, 925, 6890, 8763, 5350, 63982, 1132, 919, 4948, 83468, 729230, 4804, 51293, 624, 1…	768	2738	15945	1.22841	0.996742	0.317349	4.71046
GOTERM_CC_FAT	GO:0005887~integral to plasma membrane	78	10.0645	0.00440202	22871, 11254, 5732, 4853, 1144, 3385, 6870, 5024, 9076, 1525, 3675, 9143, 8323, 55540, 3679, 2895, 3678, 22802, 1826, 2206, 887, 4829, 977, 4159, 1187, 5746, 29986, 7976, 4886, 3790, 1909, 1233, 3685, 3689, 3787, 2842, 1179, 9052, 26872, 4680, 4225, 3746, 10223, 925, 3361, 6890, 8763, 3362, 1604, 2697, 3355, 1132, 729230, 4804, 10568, 624, 8506, 696, 11211, 3673, 658, 2631, 10312, 1464, 2925, 685…	567	1115	10967	1.35308	0.836872	0.260813	5.99085
GOTERM_CC_FAT	GO:0031226~intrinsic to plasma membrane	78	10.0645	0.00799401	22871, 11254, 5732, 4853, 1144, 3385, 6870, 5024, 9076, 1525, 3675, 9143, 8323, 55540, 3679, 2895, 3678, 22802, 1826, 2206, 887, 4829, 977, 4159, 1187, 5746, 29986, 7976, 4886, 3790, 1909, 1233, 3685, 3689, 3787, 2842, 1179, 9052, 26872, 4680, 4225, 3746, 10223, 925, 3361, 6890, 8763, 3362, 1604, 2697, 3355, 1132, 729230, 4804, 10568, 624, 8506, 696, 11211, 3673, 658, 2631, 10312, 1464, 2925, 685…	567	1141	10967	1.32225	0.96307	0.375778	10.6305
GOTERM_CC_FAT	GO:0044459~plasma membrane part	122	15.7419	0.057836	7535, 8224, 1001, 22871, 10400, 5732, 8120, 8927, 6870, 5024, 79901, 1525, 3675, 287, 9143, 8323, 55540, 3679, 3678, 22802, 1825, 2206, 1826, 116337, 887, 4829, 1187, 5746, 29986, 8027, 50617, 4886, 1909, 3685, 3689, 3002, 51764, 2842, 1179, 9052, 9053, 26872, 4225, 3746, 2769, 6401, 10223, 925, 6890, 8763, 1132, 919, 729230, 4804, 624, 696, 117178, 2631, 10590, 10312, 1464, 495, 2827, 7053, 9170…	567	2056	10967	1.14773	1	0.783541	56.5799
UP_SEQ_FEATURE	transmembrane region	214	27.6129	0.0667186	5732, 3284, 6870, 7348, 79901, 8323, 80834, 55540, 1825, 22802, 2206, 1826, 133121, 1187, 54894, 7485, 5746, 23120, 388650, 50617, 4886, 120066, 2842, 3598, 4225, 3746, 27087, 10223, 925, 6890, 8763, 5350, 25907, 919, 729230, 51293, 624, 516, 4232, 151473, 10312, 1464, 22908, 10317, 127385, 25769, 2827, 8747, 148066, 22914, 7220, 55901, 3820, 987, 4853, 128218, 10581, 440026, 3385, 157855, 9076, …	768	4052	15945	1.0965	1	0.993562	69.5875
SP_PIR_KEYWORDS	transmembrane	215	27.7419	0.0729413	5732, 3284, 6870, 7348, 79901, 8323, 80834, 55540, 1825, 22802, 2206, 1826, 133121, 1187, 54894, 7485, 5746, 23120, 388650, 50617, 4886, 120066, 2842, 3598, 4225, 3746, 27087, 10223, 925, 6890, 8763, 5350, 25907, 919, 729230, 51293, 624, 1462, 516, 4232, 151473, 10312, 1464, 22908, 10317, 127385, 25769, 2827, 8747, 148066, 22914, 7220, 55901, 3820, 987, 4853, 128218, 10581, 440026, 3385, 157855, …	769	4073	15956	1.09527	1	0.600634	66.4925
GOTERM_CC_FAT	GO:0005886~plasma membrane	180	23.2258	0.0768331	7535, 26167, 8224, 1001, 22871, 10400, 5732, 8120, 8927, 6870, 9748, 79901, 5024, 1525, 3675, 51086, 9143, 287, 8323, 55540, 80834, 3679, 3678, 1825, 22802, 2206, 133121, 1826, 887, 116337, 4829, 1187, 5746, 29986, 51014, 8027, 50617, 4886, 1909, 5551, 3685, 3689, 3002, 7074, 51764, 6014, 2842, 120066, 1179, 9052, 9053, 26872, 4225, 3746, 3848, 5412, 2769, 6401, 10223, 925, 6890, 8763, 1132, 919,…	567	3168	10967	1.09899	1	0.806577	67.3551
SP_PIR_KEYWORDS	membrane	266	34.3226	0.234933	8224, 5732, 8120, 3284, 7348, 6870, 79901, 1583, 8323, 80834, 55540, 22802, 1825, 2206, 133121, 1826, 57763, 54894, 1187, 7485, 5746, 23120, 388650, 8027, 50617, 4886, 51764, 2842, 120066, 11080, 1179, 3598, 4225, 3746, 3848, 27087, 925, 10223, 6890, 8763, 5350, 23015, 25907, 919, 23118, 729230, 51293, 624, 1462, 516, 4232, 8853, 151473, 10312, 10590, 1464, 22908, 127385, 10317, 25769, 9183, 2827…	769	5304	15956	1.04058	1	0.861301	97.9058
GOTERM_CC_FAT	GO:0016021~integral to membrane	222	28.6452	0.584703	5732, 3284, 6870, 7348, 79901, 8323, 80834, 55540, 1825, 22802, 2206, 1826, 133121, 1187, 54894, 7485, 5746, 23120, 388650, 50617, 4886, 120066, 2842, 1179, 3598, 4225, 3746, 27087, 10223, 925, 6890, 8763, 5350, 25907, 919, 729230, 51293, 624, 1462, 516, 4232, 151473, 10312, 1464, 22908, 10317, 127385, 25769, 2827, 8747, 148066, 22914, 7220, 55901, 3820, 987, 4853, 128218, 10581, 440026, 3385, 15…	567	4320	10967	0.993972	1	0.986427	99.9995
GOTERM_CC_FAT	GO:0031224~intrinsic to membrane	225	29.0323	0.76031	5732, 3284, 6870, 7348, 79901, 8323, 80834, 55540, 1825, 22802, 2206, 133121, 1826, 54894, 1187, 7485, 5746, 23120, 388650, 50617, 4886, 120066, 2842, 1179, 3598, 4225, 3746, 27087, 925, 10223, 6890, 8763, 5350, 25907, 919, 729230, 51293, 624, 1462, 516, 4232, 151473, 10312, 1464, 22908, 10317, 127385, 25769, 2827, 8747, 148066, 22914, 7220, 55901, 3820, 987, 4853, 128218, 10581, 440026, 3385, 15…	567	4487	10967	0.96991	1	0.996269	100
Annotation Cluster 10	Enrichment Score: 1.8172816863331727
Category	Term	Count	%	PValue	Genes	List Total	Pop Hits	Pop Total	Fold Enrichment	Bonferroni	Benjamini	FDR
GOTERM_BP_FAT	GO:0006952~defense response	41	5.29032	0.00510903	5068, 3848, 4599, 6401, 5005, 6890, 3441, 3440, 1604, 12, 6351, 55540, 729230, 6370, 2206, 624, 3578, 3075, 11343, 51297, 259230, 658, 5320, 10312, 51014, 64499, 3451, 7133, 8061, 3452, 3443, 1233, 3444, 5551, 3445, 6364, 3446, 3448, 3689, 4064, 3269	595	516	11682	1.56004	0.999998	0.411658	8.67257
GOTERM_BP_FAT	GO:0009611~response to wounding	37	4.77419	0.0204087	1001, 133, 4853, 3848, 5068, 9241, 6401, 5005, 3440, 1604, 12, 6338, 6351, 2247, 3678, 729230, 6370, 2206, 4804, 1462, 624, 1543, 3578, 3075, 11343, 5328, 259230, 3673, 658, 51014, 4192, 7133, 1233, 6364, 3689, 4064, 3269	595	497	11682	1.46166	1	0.711051	30.5944
GOTERM_BP_FAT	GO:0006954~inflammatory response	24	3.09677	0.0338845	658, 5068, 3848, 51014, 6401, 5005, 7133, 3440, 1604, 12, 1233, 6351, 6364, 3689, 2206, 6370, 729230, 4064, 624, 3269, 3578, 3075, 11343, 259230	595	301	11682	1.56547	1	0.796829	45.6942
Annotation Cluster 11	Enrichment Score: 1.7925151972655011
Category	Term	Count	%	PValue	Genes	List Total	Pop Hits	Pop Total	Fold Enrichment	Bonferroni	Benjamini	FDR
UP_SEQ_FEATURE	site:Lowers pKa of active site Tyr	5	0.645161	0.000551205	8644, 1109, 57016, 1646, 1645	768	9	15945	11.5343	0.676345	0.106678	0.945974
INTERPRO	IPR018170:Aldo/keto reductase, conserved site	5	0.645161	0.000957892	8644, 1109, 57016, 1646, 1645	702	10	14262	10.1581	0.664951	0.166604	1.52782
INTERPRO	IPR001395:Aldo/keto reductase	5	0.645161	0.00390054	8644, 1109, 57016, 1646, 1645	702	14	14262	7.2558	0.988429	0.359766	6.08553
GOTERM_MF_FAT	GO:0033764~steroid dehydrogenase activity, acting on the CH-OH group of donors, NAD or NADP as acceptor	6	0.774194	0.00611603	8644, 1109, 1646, 3293, 3284, 1645	564	24	11169	4.9508	0.993584	0.71698	9.01906
KEGG_PATHWAY	hsa00140:Steroid hormone biosynthesis	8	1.03226	0.00809055	1583, 8644, 1109, 1646, 3293, 3284, 1645, 1543	268	40	4515	3.3694	0.731794	0.171385	9.36212
GOTERM_MF_FAT	GO:0016229~steroid dehydrogenase activity	6	0.774194	0.0102586	8644, 1109, 1646, 3293, 3284, 1645	564	27	11169	4.40071	0.999794	0.653824	14.6895
KEGG_PATHWAY	hsa00980:Metabolism of xenobiotics by cytochrome P450	9	1.16129	0.0116893	220, 222, 8644, 1109, 2946, 1646, 1645, 1543, 131	268	53	4515	2.86081	0.851152	0.19075	13.2622
UP_SEQ_FEATURE	site:Important for substrate specificity	3	0.387097	0.0129949	8644, 1109, 1645	768	4	15945	15.5713	1	0.720394	20.1871
GOTERM_MF_FAT	GO:0047115~trans-1,2-dihydrobenzene-1,2-diol dehydrogenase activity	3	0.387097	0.0142194	8644, 1646, 1645	564	4	11169	14.8524	0.999992	0.692309	19.8006
SP_PIR_KEYWORDS	nadp	14	1.80645	0.0239498	25979, 195814, 1728, 1591, 50506, 8644, 1109, 3156, 57016, 1646, 3293, 1645, 8529, 9540	769	146	15956	1.98963	0.999996	0.337208	29.5284
GOTERM_MF_FAT	GO:0004033~aldo-keto reductase activity	4	0.516129	0.024953	8644, 1109, 57016, 1645	564	13	11169	6.09329	1	0.798055	32.2491
UP_SEQ_FEATURE	active site:Proton donor	14	1.80645	0.0717764	5142, 1109, 1371, 79852, 283, 8836, 27159, 8644, 3156, 2138, 2139, 1646, 57016, 1645	768	172	15945	1.68991	1	0.993778	72.3072
UP_SEQ_FEATURE	nucleotide phosphate-binding region:NADP	7	0.903226	0.0970273	8644, 1109, 57016, 1646, 3293, 1645, 9540	768	66	15945	2.202	1	0.995894	82.786
GOTERM_MF_FAT	GO:0016628~oxidoreductase activity, acting on the CH-CH group of donors, NAD or NADP as acceptor	3	0.387097	0.248177	8644, 1646, 1645	564	19	11169	3.12682	1	0.992486	98.7661
KEGG_PATHWAY	hsa00150:Androgen and estrogen metabolism	3	0.387097	0.555231	1109, 3293, 3284	268	31	4515	1.63036	1	0.971199	99.9945
Annotation Cluster 12	Enrichment Score: 1.7387355502951942
Category	Term	Count	%	PValue	Genes	List Total	Pop Hits	Pop Total	Fold Enrichment	Bonferroni	Benjamini	FDR
GOTERM_BP_FAT	GO:0007166~cell surface receptor linked signal transduction	102	13.1613	0.000140293	7535, 5732, 9241, 6870, 9046, 3675, 5368, 8323, 80834, 3679, 2294, 3678, 2206, 887, 4829, 10140, 6781, 5746, 55759, 25972, 1325, 4886, 1909, 3685, 6364, 3689, 51764, 7074, 4693, 120066, 2842, 9052, 26281, 10874, 2769, 5617, 8036, 925, 1132, 9162, 919, 6370, 729230, 624, 102, 284521, 127385, 5626, 91851, 27302, 2827, 9170, 22914, 7433, 9177, 3820, 4853, 2254, 3440, 7252, 55816, 8835, 2249, 2247, 2…	595	1400	11682	1.43045	0.304584	0.114038	0.248186
KEGG_PATHWAY	hsa04080:Neuroactive ligand-receptor interaction	27	3.48387	0.00192709	5732, 5617, 3361, 3362, 6870, 5024, 7252, 3355, 1132, 2895, 624, 887, 4829, 2555, 4159, 5746, 2925, 5645, 4886, 3972, 1909, 9170, 3973, 7433, 2568, 3269, 3062	268	242	4515	1.87963	0.268376	0.0751486	2.30709
SP_PIR_KEYWORDS	G protein-coupled receptor	13	1.67742	0.00572563	2827, 1233, 3355, 3973, 1132, 7976, 729230, 887, 624, 2842, 3362, 6870, 4829	769	108	15956	2.49757	0.946213	0.166957	7.9553
GOTERM_BP_FAT	GO:0019932~second-messenger-mediated signaling	22	2.83871	0.00615224	4159, 133, 2769, 1325, 7298, 6401, 3361, 3362, 2691, 4886, 2827, 1909, 3355, 3973, 1132, 7433, 51764, 5288, 887, 3062, 3269, 4829	595	228	11682	1.89447	1	0.446644	10.3539
SP_PIR_KEYWORDS	g-protein coupled receptor	34	4.3871	0.0065563	5732, 56656, 50834, 3361, 3362, 57512, 6870, 3355, 1132, 8323, 80834, 729230, 624, 887, 4829, 11211, 4159, 5746, 2925, 284521, 7976, 127385, 4886, 2827, 1909, 1233, 9170, 3973, 7433, 120066, 2842, 3062, 3269, 9052	769	434	15956	1.6255	0.964851	0.161565	9.05925
GOTERM_BP_FAT	GO:0007186~G-protein coupled receptor protein signaling pathway	51	6.58065	0.00698371	5732, 6870, 7252, 5368, 8323, 80834, 2206, 887, 4829, 4159, 11247, 5746, 1325, 7976, 727738, 4886, 1909, 1233, 6364, 51764, 120066, 2842, 9052, 133, 56656, 50834, 10874, 2769, 3361, 3362, 57512, 3355, 1132, 9162, 729230, 6370, 624, 2555, 11211, 2925, 284521, 127385, 2691, 3972, 2827, 9170, 3973, 7433, 9177, 3062, 3269	595	691	11682	1.44908	1	0.476914	11.673
SP_PIR_KEYWORDS	transducer	37	4.77419	0.00772654	5732, 50834, 56656, 2769, 3361, 57512, 3362, 6870, 3355, 1132, 8323, 80834, 729230, 624, 887, 4829, 11211, 4159, 5746, 2925, 1464, 284521, 7976, 127385, 4886, 2827, 1909, 1233, 3973, 9170, 7433, 51764, 120066, 2842, 3062, 3269, 9052	769	490	15956	1.56676	0.980708	0.179141	10.5936
GOTERM_MF_FAT	GO:0001653~peptide receptor activity	12	1.54839	0.0135268	4159, 1909, 1233, 3973, 2925, 729230, 624, 887, 6870, 3062, 4829, 4886	564	102	11169	2.32979	0.999986	0.712172	18.928
GOTERM_MF_FAT	GO:0008528~peptide receptor activity, G-protein coupled	12	1.54839	0.0135268	4159, 1909, 1233, 3973, 2925, 729230, 624, 887, 6870, 3062, 4829, 4886	564	102	11169	2.32979	0.999986	0.712172	18.928
INTERPRO	IPR000276:7TM GPCR, rhodopsin-like	26	3.35484	0.0350446	5732, 56656, 3361, 3362, 6870, 3355, 10560, 1132, 729230, 624, 887, 4829, 4159, 2925, 284521, 127385, 4886, 2827, 1909, 1233, 9170, 3973, 120066, 2842, 3269, 3062	702	346	14262	1.52665	1	0.803705	43.6226
GOTERM_MF_FAT	GO:0042277~peptide binding	16	2.06452	0.0451442	4159, 2925, 6870, 283, 4886, 1514, 10105, 1909, 1233, 3973, 2879, 729230, 624, 887, 3062, 4829	564	184	11169	1.72202	1	0.850569	50.9207
INTERPRO	IPR017452:GPCR, rhodopsin-like superfamily	25	3.22581	0.052063	4159, 5732, 56656, 2925, 284521, 127385, 3361, 3362, 6870, 4886, 2827, 1909, 1233, 3355, 3973, 9170, 1132, 729230, 120066, 2842, 624, 887, 3062, 3269, 4829	702	343	14262	1.48078	1	0.886822	57.6399
UP_SEQ_FEATURE	lipid moiety-binding region:S-palmitoyl cysteine	14	1.80645	0.0717764	977, 4159, 2925, 6870, 4886, 2827, 1525, 9170, 3973, 23682, 887, 624, 4829, 3269	768	172	15945	1.68991	1	0.993778	72.3072
SP_PIR_KEYWORDS	receptor	64	8.25806	0.101014	3820, 5732, 4853, 1144, 196, 6870, 5024, 3675, 1525, 79957, 8323, 80834, 55540, 2895, 3679, 3678, 2206, 4038, 887, 4829, 9975, 79581, 4159, 5746, 7976, 7133, 4886, 1909, 1233, 3685, 5979, 3689, 120066, 2842, 9052, 3598, 53353, 56656, 50834, 3361, 3362, 57512, 3355, 1132, 919, 729230, 4804, 624, 2555, 11211, 3673, 658, 2925, 284521, 127385, 2827, 3973, 9170, 22914, 7433, 9177, 4064, 3062, 3269	769	1117	15956	1.18884	1	0.661777	78.5043
SP_PIR_KEYWORDS	palmitate	15	1.93548	0.112579	4159, 977, 2925, 10223, 6870, 4886, 2827, 1525, 9170, 3973, 23682, 624, 887, 3269, 4829	769	203	15956	1.53318	1	0.682423	82.1692
SP_PIR_KEYWORDS	lipoprotein	34	4.3871	0.21301	53353, 4680, 5412, 5067, 8927, 10223, 6870, 1604, 1525, 221079, 887, 4907, 624, 4829, 5864, 4159, 977, 3713, 2925, 51014, 79679, 4886, 2827, 387849, 80117, 3973, 9170, 7074, 51764, 23682, 402, 399, 3269, 10124	769	590	15956	1.19571	1	0.851191	96.8511
PIR_SUPERFAMILY	PIRSF800006:rhodopsin-like G protein-coupled receptors	23	2.96774	0.313043	4159, 5732, 56656, 284521, 127385, 3361, 3362, 6870, 2827, 1909, 1233, 3355, 3973, 9170, 1132, 729230, 120066, 2842, 624, 887, 3062, 3269, 4829	377	328	6303	1.17236	1	0.999997	99.444
Annotation Cluster 13	Enrichment Score: 1.6815447024254635
Category	Term	Count	%	PValue	Genes	List Total	Pop Hits	Pop Total	Fold Enrichment	Bonferroni	Benjamini	FDR
GOTERM_BP_FAT	GO:0060043~regulation of cardiac muscle cell proliferation	5	0.645161	0.00163927	27302, 1525, 2247, 9241, 2254	595	11	11682	8.92437	0.985701	0.20033	2.86392
GOTERM_BP_FAT	GO:0055024~regulation of cardiac muscle tissue development	5	0.645161	0.00163927	27302, 1525, 2247, 9241, 2254	595	11	11682	8.92437	0.985701	0.20033	2.86392
GOTERM_BP_FAT	GO:0055021~regulation of cardiac muscle growth	5	0.645161	0.00163927	27302, 1525, 2247, 9241, 2254	595	11	11682	8.92437	0.985701	0.20033	2.86392
GOTERM_BP_FAT	GO:0060420~regulation of heart growth	5	0.645161	0.00236073	27302, 1525, 2247, 9241, 2254	595	12	11682	8.18067	0.9978	0.252775	4.09968
GOTERM_BP_FAT	GO:0060045~positive regulation of cardiac muscle cell proliferation	3	0.387097	0.0232946	27302, 2247, 2254	595	5	11682	11.7802	1	0.75015	34.128
GOTERM_BP_FAT	GO:0046620~regulation of organ growth	5	0.645161	0.057356	27302, 1525, 2247, 9241, 2254	595	29	11682	3.38511	1	0.841571	64.8709
GOTERM_BP_FAT	GO:0048634~regulation of muscle development	6	0.774194	0.0953183	27302, 1525, 2247, 9241, 2254, 4804	595	48	11682	2.4542	1	0.882739	83.0376
GOTERM_BP_FAT	GO:0048638~regulation of developmental growth	5	0.645161	0.194076	27302, 1525, 2247, 9241, 2254	595	45	11682	2.18151	1	0.956644	97.8105
GOTERM_BP_FAT	GO:0016202~regulation of striated muscle tissue development	5	0.645161	0.215452	27302, 1525, 2247, 9241, 2254	595	47	11682	2.08868	1	0.962068	98.6399
GOTERM_BP_FAT	GO:0050679~positive regulation of epithelial cell proliferation	4	0.516129	0.276197	2247, 9241, 2254, 5617	595	36	11682	2.18151	1	0.974535	99.6736
Annotation Cluster 14	Enrichment Score: 1.5623646706100867
Category	Term	Count	%	PValue	Genes	List Total	Pop Hits	Pop Total	Fold Enrichment	Bonferroni	Benjamini	FDR
GOTERM_BP_FAT	GO:0008207~C21-steroid hormone metabolic process	5	0.645161	0.00236073	3972, 1583, 133, 2247, 10202	595	12	11682	8.18067	0.9978	0.252775	4.09968
GOTERM_BP_FAT	GO:0006700~C21-steroid hormone biosynthetic process	4	0.516129	0.00392502	3972, 1583, 133, 2247	595	7	11682	11.2192	0.999962	0.345736	6.72831
GOTERM_BP_FAT	GO:0034754~cellular hormone metabolic process	8	1.03226	0.017136	220, 3972, 1583, 133, 2247, 1109, 1543, 10202	595	53	11682	2.96356	1	0.673309	26.3709
GOTERM_BP_FAT	GO:0042445~hormone metabolic process	11	1.41935	0.0287149	220, 3972, 1583, 133, 50506, 2247, 25825, 1109, 1543, 5649, 10202	595	99	11682	2.18151	1	0.785493	40.3109
GOTERM_BP_FAT	GO:0042446~hormone biosynthetic process	5	0.645161	0.0514298	3972, 1583, 133, 50506, 2247	595	28	11682	3.506	1	0.830567	60.747
GOTERM_BP_FAT	GO:0010817~regulation of hormone levels	13	1.67742	0.0529597	220, 3972, 54097, 1583, 133, 50506, 2247, 25825, 1109, 1543, 5649, 2691, 10202	595	140	11682	1.82312	1	0.831909	61.8533
GOTERM_BP_FAT	GO:0008202~steroid metabolic process	15	1.93548	0.111299	133, 1109, 3284, 3293, 10202, 3972, 1591, 1583, 2247, 3156, 57016, 1646, 1645, 1543, 9784	595	192	11682	1.53388	1	0.906343	87.6291
GOTERM_BP_FAT	GO:0006694~steroid biosynthetic process	7	0.903226	0.229365	3972, 1583, 133, 2247, 3156, 3293, 3284	595	81	11682	1.69673	1	0.965703	99.0093
Annotation Cluster 15	Enrichment Score: 1.5512786009800958
Category	Term	Count	%	PValue	Genes	List Total	Pop Hits	Pop Total	Fold Enrichment	Bonferroni	Benjamini	FDR
UP_SEQ_FEATURE	domain:C-type lectin	9	1.16129	0.0113059	10394, 3820, 22914, 5068, 50489, 6401, 1462, 5968, 5967	768	64	15945	2.91962	1	0.68751	17.7997
SMART	SM00034:CLECT	9	1.16129	0.0114944	10394, 3820, 22914, 5068, 50489, 6401, 1462, 5968, 5967	377	65	7898	2.90071	0.92917	0.586249	13.7667
INTERPRO	IPR018378:C-type lectin, conserved site	9	1.16129	0.0139191	10394, 3820, 22914, 5068, 50489, 6401, 1462, 5968, 5967	702	65	14262	2.81302	1	0.707781	20.1631
INTERPRO	IPR001304:C-type lectin	9	1.16129	0.0139191	10394, 3820, 22914, 5068, 50489, 6401, 1462, 5968, 5967	702	65	14262	2.81302	1	0.707781	20.1631
GOTERM_MF_FAT	GO:0005529~sugar binding	15	1.93548	0.0312741	3820, 9945, 5068, 3848, 6401, 4885, 10394, 27159, 22914, 50489, 1462, 3957, 5968, 5967, 11045	564	160	11169	1.85655	1	0.825059	38.7092
INTERPRO	IPR003990:Pancreatitis-associated protein	3	0.387097	0.0317124	5068, 5968, 5967	702	6	14262	10.1581	1	0.826391	40.4122
INTERPRO	IPR016186:C-type lectin-like	9	1.16129	0.0326351	10394, 3820, 22914, 5068, 50489, 6401, 1462, 5968, 5967	702	76	14262	2.40587	1	0.821079	41.318
PIR_SUPERFAMILY	PIRSF002422:tetranectin	3	0.387097	0.0453618	5068, 5968, 5967	377	6	6303	8.35942	1	0.917932	47.3722
SP_PIR_KEYWORDS	pancreas	4	0.516129	0.0456266	5068, 5645, 5968, 5967	769	17	15956	4.88212	1	0.473995	49.0431
GOTERM_MF_FAT	GO:0030246~carbohydrate binding	23	2.96774	0.0646299	3820, 9945, 5104, 5068, 3848, 6401, 2254, 4192, 26, 4885, 283, 10394, 1842, 2249, 27159, 22914, 2247, 50489, 1462, 3957, 5968, 5967, 11045	564	309	11169	1.47402	1	0.917867	64.2779
SP_PIR_KEYWORDS	Lectin	11	1.41935	0.079155	10394, 3820, 22914, 5068, 50489, 6401, 1462, 5968, 4885, 3957, 5967	769	125	15956	1.82591	1	0.623237	69.5927
Annotation Cluster 16	Enrichment Score: 1.4140475615878507
Category	Term	Count	%	PValue	Genes	List Total	Pop Hits	Pop Total	Fold Enrichment	Bonferroni	Benjamini	FDR
UP_SEQ_FEATURE	short sequence motif:GFFKR motif	5	0.645161	0.00361073	3685, 3673, 3675, 3679, 3678	768	14	15945	7.4149	0.999389	0.370329	6.0453
INTERPRO	IPR013649:Integrin alpha-2	5	0.645161	0.00824692	3685, 3673, 3675, 3679, 3678	702	17	14262	5.97536	0.999921	0.576405	12.4568
INTERPRO	IPR000413:Integrin alpha chain	5	0.645161	0.00824692	3685, 3673, 3675, 3679, 3678	702	17	14262	5.97536	0.999921	0.576405	12.4568
INTERPRO	IPR018184:Integrin alpha chain, C-terminal cytoplasmic region, conserved site	5	0.645161	0.00824692	3685, 3673, 3675, 3679, 3678	702	17	14262	5.97536	0.999921	0.576405	12.4568
SMART	SM00191:Int_alpha	5	0.645161	0.00909049	3685, 3673, 3675, 3679, 3678	377	18	7898	5.81933	0.876466	0.648527	11.0411
UP_SEQ_FEATURE	repeat:FG-GAP 5	5	0.645161	0.009471	3685, 3673, 3675, 3679, 3678	768	18	15945	5.76714	1	0.641109	15.1298
UP_SEQ_FEATURE	repeat:FG-GAP 6	5	0.645161	0.009471	3685, 3673, 3675, 3679, 3678	768	18	15945	5.76714	1	0.641109	15.1298
UP_SEQ_FEATURE	repeat:FG-GAP 3	5	0.645161	0.009471	3685, 3673, 3675, 3679, 3678	768	18	15945	5.76714	1	0.641109	15.1298
UP_SEQ_FEATURE	repeat:FG-GAP 4	5	0.645161	0.009471	3685, 3673, 3675, 3679, 3678	768	18	15945	5.76714	1	0.641109	15.1298
UP_SEQ_FEATURE	repeat:FG-GAP 7	5	0.645161	0.009471	3685, 3673, 3675, 3679, 3678	768	18	15945	5.76714	1	0.641109	15.1298
UP_SEQ_FEATURE	repeat:FG-GAP 1	5	0.645161	0.009471	3685, 3673, 3675, 3679, 3678	768	18	15945	5.76714	1	0.641109	15.1298
UP_SEQ_FEATURE	repeat:FG-GAP 2	5	0.645161	0.009471	3685, 3673, 3675, 3679, 3678	768	18	15945	5.76714	1	0.641109	15.1298
INTERPRO	IPR013519:Integrin alpha beta-propellor	5	0.645161	0.0101978	3685, 3673, 3675, 3679, 3678	702	18	14262	5.6434	0.999992	0.622665	15.1828
UP_SEQ_FEATURE	region of interest:Interaction with HPS5	3	0.387097	0.0129949	3673, 3675, 3678	768	4	15945	15.5713	1	0.720394	20.1871
GOTERM_CC_FAT	GO:0008305~integrin complex	6	0.774194	0.0131744	3685, 3673, 3675, 3689, 3679, 3678	567	28	10967	4.14475	0.995706	0.494057	16.9484
PIR_SUPERFAMILY	PIRSF005666:integrin alpha, VLA protein type	4	0.516129	0.0135049	3685, 3675, 3679, 3678	377	9	6303	7.43059	0.99406	0.641278	17.1398
SP_PIR_KEYWORDS	heterodimer	10	1.29032	0.0144836	1514, 3685, 3673, 3675, 3689, 7277, 3678, 4804, 6271, 5328	769	80	15956	2.59363	0.999404	0.256987	18.9919
INTERPRO	IPR013517:FG-GAP	5	0.645161	0.0208745	3685, 3673, 3675, 3679, 3678	702	22	14262	4.61733	1	0.777843	28.7449
INTERPRO	IPR013513:Integrin alpha chain, C-terminal, cytoplasmic region	4	0.516129	0.0233699	3685, 3673, 3679, 3678	702	13	14262	6.25115	1	0.795493	31.607
GOTERM_CC_FAT	GO:0043235~receptor complex	12	1.54839	0.0331422	7535, 3685, 3673, 3675, 3973, 658, 3689, 919, 3679, 3678, 1144, 925	567	114	10967	2.03602	0.999999	0.749733	37.6221
SP_PIR_KEYWORDS	integrin	6	0.774194	0.0379294	3685, 3673, 3675, 3689, 3679, 3678	769	39	15956	3.19216	1	0.439471	42.7776
KEGG_PATHWAY	hsa05412:Arrhythmogenic right ventricular cardiomyopathy (ARVC)	9	1.16129	0.0605208	2697, 3685, 3673, 3675, 83439, 29119, 3679, 3678, 10369	268	72	4515	2.10588	0.999959	0.540662	53.0191
GOTERM_BP_FAT	GO:0007229~integrin-mediated signaling pathway	7	0.903226	0.11176	3685, 3673, 3675, 3689, 3679, 3678, 102	595	65	11682	2.11439	1	0.905601	87.7422
KEGG_PATHWAY	hsa04810:Regulation of actin cytoskeleton	15	1.93548	0.332783	26281, 3673, 2254, 3685, 3675, 2249, 1132, 4638, 2247, 3689, 3679, 3678, 7074, 624, 56924	268	206	4515	1.22672	1	0.962281	99.2526
KEGG_PATHWAY	hsa05414:Dilated cardiomyopathy	7	0.903226	0.421088	3685, 3673, 3675, 3679, 3678, 10369, 5350	268	88	4515	1.3401	1	0.966819	99.8659
GOTERM_BP_FAT	GO:0007160~cell-matrix adhesion	6	0.774194	0.445698	3685, 3673, 3675, 1842, 3689, 3679	595	86	11682	1.36979	1	0.991298	99.9971
KEGG_PATHWAY	hsa05222:Small cell lung cancer	6	0.774194	0.527569	3685, 3673, 3675, 1027, 1163, 7157	268	81	4515	1.24793	1	0.980132	99.9885
KEGG_PATHWAY	hsa04512:ECM-receptor interaction	6	0.774194	0.527569	3685, 3673, 3675, 3679, 3678, 5649	268	81	4515	1.24793	1	0.980132	99.9885
GOTERM_BP_FAT	GO:0031589~cell-substrate adhesion	6	0.774194	0.533804	3685, 3673, 3675, 1842, 3689, 3679	595	95	11682	1.24002	1	0.995204	99.9999
KEGG_PATHWAY	hsa05410:Hypertrophic cardiomyopathy (HCM)	6	0.774194	0.538686	3685, 3673, 3675, 3679, 3678, 10369	268	82	4515	1.23271	1	0.974937	99.9914
KEGG_PATHWAY	hsa04640:Hematopoietic cell lineage	5	0.645161	0.666573	3673, 3675, 3678, 925, 1604	268	76	4515	1.10836	1	0.977308	99.9998
KEGG_PATHWAY	hsa04510:Focal adhesion	8	1.03226	0.947874	3685, 3673, 3675, 4638, 3679, 3678, 56924, 5649	268	194	4515	0.694722	1	0.999498	100
Annotation Cluster 17	Enrichment Score: 1.2565087548505232
Category	Term	Count	%	PValue	Genes	List Total	Pop Hits	Pop Total	Fold Enrichment	Bonferroni	Benjamini	FDR
GOTERM_BP_FAT	GO:0035108~limb morphogenesis	11	1.41935	0.0253425	2249, 658, 3205, 4853, 3226, 9241, 3209, 2254, 22943, 5307, 26585	595	97	11682	2.22649	1	0.77164	36.5318
GOTERM_BP_FAT	GO:0035107~appendage morphogenesis	11	1.41935	0.0253425	2249, 658, 3205, 4853, 3226, 9241, 3209, 2254, 22943, 5307, 26585	595	97	11682	2.22649	1	0.77164	36.5318
GOTERM_BP_FAT	GO:0060173~limb development	11	1.41935	0.0323944	2249, 658, 3205, 4853, 3226, 9241, 3209, 2254, 22943, 5307, 26585	595	101	11682	2.13831	1	0.793787	44.1915
GOTERM_BP_FAT	GO:0048736~appendage development	11	1.41935	0.0323944	2249, 658, 3205, 4853, 3226, 9241, 3209, 2254, 22943, 5307, 26585	595	101	11682	2.13831	1	0.793787	44.1915
GOTERM_BP_FAT	GO:0051216~cartilage development	8	1.03226	0.0725446	3202, 2249, 658, 9241, 2254, 8538, 5307, 6662	595	72	11682	2.18151	1	0.857696	73.6537
GOTERM_BP_FAT	GO:0030326~embryonic limb morphogenesis	9	1.16129	0.0743807	2249, 3205, 4853, 3226, 9241, 3209, 2254, 22943, 26585	595	87	11682	2.03106	1	0.8567	74.5623
GOTERM_BP_FAT	GO:0035113~embryonic appendage morphogenesis	9	1.16129	0.0743807	2249, 3205, 4853, 3226, 9241, 3209, 2254, 22943, 26585	595	87	11682	2.03106	1	0.8567	74.5623
GOTERM_BP_FAT	GO:0009954~proximal/distal pattern formation	3	0.387097	0.327918	3205, 3226, 26585	595	23	11682	2.56091	1	0.982025	99.9122
Annotation Cluster 18	Enrichment Score: 1.2550824808569545
Category	Term	Count	%	PValue	Genes	List Total	Pop Hits	Pop Total	Fold Enrichment	Bonferroni	Benjamini	FDR
SP_PIR_KEYWORDS	keratinization	4	0.516129	0.0221211	5493, 7053, 3713, 6699	769	13	15956	6.38432	0.999989	0.324716	27.598
GOTERM_BP_FAT	GO:0030216~keratinocyte differentiation	6	0.774194	0.0342018	1475, 5493, 7053, 3713, 6699, 5080	595	36	11682	3.27227	1	0.794163	46.0092
GOTERM_BP_FAT	GO:0031424~keratinization	4	0.516129	0.0376769	5493, 7053, 3713, 6699	595	15	11682	5.23563	1	0.7834	49.3484
GOTERM_BP_FAT	GO:0009913~epidermal cell differentiation	6	0.774194	0.0603748	1475, 5493, 7053, 3713, 6699, 5080	595	42	11682	2.8048	1	0.846606	66.811
GOTERM_BP_FAT	GO:0018149~peptide cross-linking	4	0.516129	0.120172	1475, 7053, 3713, 6699	595	24	11682	3.27227	1	0.912599	89.6434
GOTERM_CC_FAT	GO:0001533~cornified envelope	3	0.387097	0.142533	1475, 3713, 6699	567	13	10967	4.46357	1	0.912033	88.39
Annotation Cluster 19	Enrichment Score: 1.2292106998374985
Category	Term	Count	%	PValue	Genes	List Total	Pop Hits	Pop Total	Fold Enrichment	Bonferroni	Benjamini	FDR
SP_PIR_KEYWORDS	cell adhesion	27	3.48387	0.0334346	26167, 1001, 22871, 5067, 6401, 10979, 3385, 8763, 1525, 3675, 3679, 3678, 1825, 1826, 8506, 117178, 3673, 4239, 8406, 347902, 9379, 1016, 255743, 5649, 3685, 3689, 29119	769	368	15956	1.52235	1	0.417784	38.7945
GOTERM_BP_FAT	GO:0016337~cell-cell adhesion	19	2.45161	0.0530152	26167, 1001, 658, 22871, 347902, 5068, 6401, 1016, 3385, 8763, 9076, 5979, 2249, 29119, 3689, 3678, 8538, 1825, 6662	595	234	11682	1.59418	1	0.824671	61.8929
GOTERM_BP_FAT	GO:0022610~biological adhesion	41	5.29032	0.0819675	26167, 1001, 22871, 5068, 5067, 6401, 3385, 10979, 8763, 9076, 23421, 1525, 6351, 3675, 1842, 2249, 3679, 3678, 1825, 1826, 1462, 6662, 977, 8506, 117178, 3673, 658, 4239, 8406, 347902, 9379, 1016, 255743, 5649, 3685, 5979, 6695, 29119, 3689, 8538, 258	595	629	11682	1.27977	1	0.861508	78.0128
GOTERM_BP_FAT	GO:0007155~cell adhesion	41	5.29032	0.0833525	26167, 1001, 22871, 5068, 5067, 6401, 3385, 10979, 8763, 9076, 23421, 1525, 6351, 3675, 1842, 2249, 3679, 3678, 1825, 1826, 1462, 6662, 977, 8506, 117178, 3673, 658, 4239, 8406, 347902, 9379, 1016, 255743, 5649, 3685, 5979, 6695, 29119, 3689, 8538, 258	595	628	11682	1.28181	1	0.863856	78.5929
Annotation Cluster 20	Enrichment Score: 1.2166867977158078
Category	Term	Count	%	PValue	Genes	List Total	Pop Hits	Pop Total	Fold Enrichment	Bonferroni	Benjamini	FDR
GOTERM_MF_FAT	GO:0030594~neurotransmitter receptor activity	11	1.41935	0.00939275	1132, 2925, 1144, 9177, 887, 2568, 6870, 2555, 3062, 4829, 4886	564	84	11169	2.59328	0.999576	0.725955	13.5324
GOTERM_MF_FAT	GO:0001653~peptide receptor activity	12	1.54839	0.0135268	4159, 1909, 1233, 3973, 2925, 729230, 624, 887, 6870, 3062, 4829, 4886	564	102	11169	2.32979	0.999986	0.712172	18.928
GOTERM_MF_FAT	GO:0008528~peptide receptor activity, G-protein coupled	12	1.54839	0.0135268	4159, 1909, 1233, 3973, 2925, 729230, 624, 887, 6870, 3062, 4829, 4886	564	102	11169	2.32979	0.999986	0.712172	18.928
GOTERM_MF_FAT	GO:0042165~neurotransmitter binding	11	1.41935	0.017184	1132, 2925, 1144, 9177, 887, 2568, 6870, 2555, 3062, 4829, 4886	564	92	11169	2.36777	0.999999	0.726608	23.4372
GOTERM_MF_FAT	GO:0008188~neuropeptide receptor activity	6	0.774194	0.0296947	2925, 887, 6870, 3062, 4829, 4886	564	35	11169	3.39483	1	0.830019	37.1514
GOTERM_MF_FAT	GO:0042923~neuropeptide binding	6	0.774194	0.0331055	2925, 887, 6870, 3062, 4829, 4886	564	36	11169	3.30053	1	0.823015	40.4704
GOTERM_MF_FAT	GO:0042277~peptide binding	16	2.06452	0.0451442	4159, 2925, 6870, 283, 4886, 1514, 10105, 1909, 1233, 3973, 2879, 729230, 624, 887, 3062, 4829	564	184	11169	1.72202	1	0.850569	50.9207
GOTERM_BP_FAT	GO:0007631~feeding behavior	6	0.774194	0.197507	434, 10874, 887, 7054, 3062, 4886	595	61	11682	1.93118	1	0.955529	97.9698
INTERPRO	IPR018000:Neurotransmitter-gated ion-channel, conserved site	4	0.516129	0.313814	1144, 9177, 2568, 2555	702	40	14262	2.03162	1	0.998909	99.7643
INTERPRO	IPR006202:Neurotransmitter-gated ion-channel ligand-binding	4	0.516129	0.313814	1144, 9177, 2568, 2555	702	40	14262	2.03162	1	0.998909	99.7643
INTERPRO	IPR006029:Neurotransmitter-gated ion-channel transmembrane region	4	0.516129	0.313814	1144, 9177, 2568, 2555	702	40	14262	2.03162	1	0.998909	99.7643
INTERPRO	IPR006201:Neurotransmitter-gated ion-channel	4	0.516129	0.313814	1144, 9177, 2568, 2555	702	40	14262	2.03162	1	0.998909	99.7643
Annotation Cluster 21	Enrichment Score: 1.2094238785941989
Category	Term	Count	%	PValue	Genes	List Total	Pop Hits	Pop Total	Fold Enrichment	Bonferroni	Benjamini	FDR
GOTERM_BP_FAT	GO:0048839~inner ear development	10	1.29032	0.0113652	1687, 26281, 7471, 8323, 10253, 4762, 2254, 2138, 7976, 1027	595	73	11682	2.68954	1	0.58121	18.3268
GOTERM_BP_FAT	GO:0043583~ear development	11	1.41935	0.0146567	1687, 26281, 7471, 8323, 10253, 4762, 9241, 2254, 2138, 7976, 1027	595	89	11682	2.42663	1	0.634313	23.0112
GOTERM_BP_FAT	GO:0048598~embryonic morphogenesis	25	3.22581	0.0182565	220, 3202, 7546, 7471, 3205, 10253, 4853, 3226, 9241, 2254, 3209, 22943, 7976, 26585, 7157, 5979, 2249, 8323, 4762, 2294, 2138, 116039, 2139, 7054, 3211	595	299	11682	1.64161	1	0.687603	27.8434
GOTERM_BP_FAT	GO:0048562~embryonic organ morphogenesis	13	1.67742	0.0280604	220, 3202, 7471, 8323, 10253, 4762, 9241, 116039, 2254, 2138, 7976, 7054, 3211	595	127	11682	2.00974	1	0.798486	39.5945
GOTERM_BP_FAT	GO:0007423~sensory organ development	19	2.45161	0.028082	220, 26281, 658, 7471, 10253, 9241, 2254, 7976, 1027, 5080, 1687, 8323, 4762, 23418, 3860, 2138, 1826, 1543, 7054	595	217	11682	1.71907	1	0.791754	39.6182
GOTERM_BP_FAT	GO:0042471~ear morphogenesis	8	1.03226	0.0343497	7471, 8323, 10253, 4762, 9241, 2254, 2138, 7976	595	61	11682	2.5749	1	0.789917	46.1555
GOTERM_BP_FAT	GO:0042472~inner ear morphogenesis	7	0.903226	0.043608	7471, 8323, 10253, 4762, 2254, 2138, 7976	595	51	11682	2.69481	1	0.807777	54.6018
GOTERM_BP_FAT	GO:0048568~embryonic organ development	14	1.80645	0.0775311	220, 3202, 7471, 10253, 9241, 2254, 7976, 8323, 4762, 2294, 2138, 116039, 7054, 3211	595	165	11682	1.66588	1	0.858106	76.0529
GOTERM_BP_FAT	GO:0048706~embryonic skeletal system development	8	1.03226	0.0860959	3202, 8788, 3205, 9241, 116039, 2254, 2138, 3211	595	75	11682	2.09425	1	0.865927	79.6997
GOTERM_BP_FAT	GO:0009792~embryonic development ending in birth or egg hatching	22	2.83871	0.155758	3202, 7546, 7471, 3205, 8533, 9241, 4436, 2254, 7976, 5702, 5080, 7157, 1909, 8323, 8788, 2294, 2138, 116039, 1543, 102, 6663, 3211	595	325	11682	1.32904	1	0.940877	95.0153
GOTERM_BP_FAT	GO:0043009~chordate embryonic development	21	2.70968	0.206773	3202, 7546, 7471, 3205, 8533, 9241, 4436, 2254, 7976, 5702, 5080, 7157, 1909, 8323, 8788, 2294, 2138, 116039, 102, 6663, 3211	595	322	11682	1.28045	1	0.95883	98.3472
GOTERM_BP_FAT	GO:0048704~embryonic skeletal system morphogenesis	5	0.645161	0.317572	3202, 9241, 116039, 2138, 3211	595	56	11682	1.753	1	0.98088	99.8849
GOTERM_BP_FAT	GO:0001701~in utero embryonic development	8	1.03226	0.773039	1909, 8533, 2294, 4436, 5702, 102, 6663, 7157	595	171	11682	0.918532	1	0.999462	100
Annotation Cluster 22	Enrichment Score: 1.1674381573312025
Category	Term	Count	%	PValue	Genes	List Total	Pop Hits	Pop Total	Fold Enrichment	Bonferroni	Benjamini	FDR
GOTERM_BP_FAT	GO:0016477~cell migration	22	2.83871	0.0294921	7471, 8929, 6401, 30012, 159296, 5080, 5649, 283, 4902, 6338, 1233, 5979, 2247, 3689, 3678, 3156, 6370, 136991, 1462, 5454, 1641, 5328	595	265	11682	1.62996	1	0.787768	41.1512
GOTERM_BP_FAT	GO:0048870~cell motility	22	2.83871	0.0676942	7471, 8929, 6401, 30012, 159296, 5080, 5649, 283, 4902, 6338, 1233, 5979, 2247, 3689, 3678, 3156, 6370, 136991, 1462, 5454, 1641, 5328	595	291	11682	1.48433	1	0.863881	71.1037
GOTERM_BP_FAT	GO:0051674~localization of cell	22	2.83871	0.0676942	7471, 8929, 6401, 30012, 159296, 5080, 5649, 283, 4902, 6338, 1233, 5979, 2247, 3689, 3678, 3156, 6370, 136991, 1462, 5454, 1641, 5328	595	291	11682	1.48433	1	0.863881	71.1037
GOTERM_BP_FAT	GO:0006928~cell motion	29	3.74194	0.158285	7471, 8929, 6401, 30012, 5080, 283, 4902, 6338, 6351, 2247, 3678, 3156, 6370, 4804, 1462, 7802, 1641, 5328, 3673, 658, 4436, 159296, 5649, 1233, 5979, 6695, 3689, 136991, 5454	595	450	11682	1.26528	1	0.940605	95.273
Annotation Cluster 23	Enrichment Score: 1.1183520583592808
Category	Term	Count	%	PValue	Genes	List Total	Pop Hits	Pop Total	Fold Enrichment	Bonferroni	Benjamini	FDR
INTERPRO	IPR013320:Concanavalin A-like lectin/glucanase, subgroup	8	1.03226	0.0293726	8506, 1464, 23418, 9379, 1047, 7399, 4885, 3957	702	61	14262	2.66442	1	0.817465	38.0565
UP_SEQ_FEATURE	domain:Laminin G-like 1	5	0.645161	0.0300346	8506, 1464, 23418, 9379, 7399	768	25	15945	4.15234	1	0.933644	40.8856
UP_SEQ_FEATURE	domain:Laminin G-like 2	5	0.645161	0.0300346	8506, 1464, 23418, 9379, 7399	768	25	15945	4.15234	1	0.933644	40.8856
INTERPRO	IPR012680:Laminin G, subdomain 2	5	0.645161	0.0986421	8506, 1464, 23418, 9379, 7399	702	36	14262	2.8217	1	0.959344	81.1455
SMART	SM00282:LamG	5	0.645161	0.10492	8506, 1464, 23418, 9379, 7399	377	38	7898	2.75653	1	0.920997	75.8297
INTERPRO	IPR001791:Laminin G	5	0.645161	0.114701	8506, 1464, 23418, 9379, 7399	702	38	14262	2.67319	1	0.969044	85.875
UP_SEQ_FEATURE	domain:Laminin G-like 3	3	0.387097	0.178145	8506, 23418, 9379	768	16	15945	3.89282	1	0.999556	96.6025
UP_SEQ_FEATURE	domain:EGF-like 2	7	0.903226	0.201715	8506, 8788, 4853, 23418, 9379, 4052, 5649	768	82	15945	1.77234	1	0.999771	97.9426
Annotation Cluster 24	Enrichment Score: 1.0628221896175511
Category	Term	Count	%	PValue	Genes	List Total	Pop Hits	Pop Total	Fold Enrichment	Bonferroni	Benjamini	FDR
UP_SEQ_FEATURE	DNA-binding region:Homeobox	16	2.06452	0.0134457	3202, 5449, 3205, 8929, 3226, 3209, 30012, 159296, 5626, 5080, 11281, 3175, 8538, 5307, 3211, 5454	768	165	15945	2.01326	1	0.716042	20.8132
INTERPRO	IPR012287:Homeodomain-related	18	2.32258	0.0235321	3202, 5449, 3205, 3226, 8929, 3209, 30012, 159296, 5626, 5080, 11281, 3175, 8538, 5307, 9988, 50805, 3211, 5454	702	204	14262	1.79261	1	0.77898	31.7892
SMART	SM00389:HOX	17	2.19355	0.0254485	3202, 5449, 3205, 3226, 8929, 3209, 30012, 159296, 5626, 5080, 11281, 3175, 8538, 5307, 50805, 3211, 5454	377	197	7898	1.80783	0.997269	0.626134	28.1259
INTERPRO	IPR001356:Homeobox	17	2.19355	0.0337016	3202, 5449, 3205, 3226, 8929, 3209, 30012, 159296, 5626, 5080, 11281, 3175, 8538, 5307, 50805, 3211, 5454	702	197	14262	1.75318	1	0.804042	42.3488
INTERPRO	IPR017970:Homeobox, conserved site	17	2.19355	0.0337016	3202, 5449, 3205, 3226, 8929, 3209, 30012, 159296, 5626, 5080, 11281, 3175, 8538, 5307, 50805, 3211, 5454	702	197	14262	1.75318	1	0.804042	42.3488
SP_PIR_KEYWORDS	Homeobox	17	2.19355	0.0349793	3202, 5449, 3205, 3226, 8929, 3209, 30012, 159296, 5626, 5080, 11281, 3175, 8538, 5307, 50805, 3211, 5454	769	202	15956	1.74621	1	0.422583	40.1915
GOTERM_MF_FAT	GO:0043565~sequence-specific DNA binding	34	4.3871	0.145639	8929, 2354, 54107, 30012, 5080, 9247, 3175, 2294, 5307, 9975, 6663, 6662, 3202, 344018, 3205, 5449, 3226, 3209, 4436, 5626, 159296, 8061, 7157, 9183, 6879, 11281, 7247, 25913, 8538, 50805, 3211, 2000, 5454, 23316	564	541	11169	1.24456	1	0.984683	91.1532
SP_PIR_KEYWORDS	DNA binding	14	1.80645	0.704463	3202, 5449, 3205, 83439, 8929, 3226, 3209, 10379, 5080, 8061, 7157, 11166, 3211, 5454	769	303	15956	0.958701	1	0.984019	100
GOTERM_MF_FAT	GO:0003700~transcription factor activity	41	5.29032	0.721644	50674, 688, 7753, 2354, 8929, 30012, 196, 5080, 4762, 3175, 2294, 195828, 5307, 9975, 6663, 6662, 3202, 6299, 3205, 5449, 83439, 3226, 3209, 5626, 1875, 159296, 10379, 8061, 7157, 9232, 6879, 11281, 11166, 8538, 9988, 50805, 2969, 3211, 2000, 5454, 23316	564	857	11169	0.947411	1	0.999695	100
GOTERM_MF_FAT	GO:0030528~transcription regulator activity	52	6.70968	0.993803	56676, 688, 4853, 7753, 6596, 8929, 51042, 196, 4762, 2294, 195828, 9975, 6663, 6662, 10140, 3202, 6299, 3205, 5449, 3209, 5702, 10379, 8061, 6879, 11281, 8538, 9015, 3211, 5454, 23316, 50674, 2354, 30012, 5080, 8204, 3175, 5307, 344018, 83439, 3226, 5626, 159296, 1875, 10987, 7157, 9232, 1022, 11166, 9988, 50805, 2969, 2000	564	1365	11169	0.754407	1	1	100
Annotation Cluster 25	Enrichment Score: 1.051646203957762
Category	Term	Count	%	PValue	Genes	List Total	Pop Hits	Pop Total	Fold Enrichment	Bonferroni	Benjamini	FDR
GOTERM_BP_FAT	GO:0001502~cartilage condensation	4	0.516129	0.0604156	2249, 658, 8538, 6662	595	18	11682	4.36303	1	0.843467	66.8365
GOTERM_BP_FAT	GO:0051216~cartilage development	8	1.03226	0.0725446	3202, 2249, 658, 9241, 2254, 8538, 5307, 6662	595	72	11682	2.18151	1	0.857696	73.6537
GOTERM_BP_FAT	GO:0001501~skeletal system development	23	2.96774	0.0743941	3202, 6781, 658, 3205, 3226, 9241, 2254, 3209, 91851, 9562, 50617, 1591, 2249, 8788, 3950, 258, 8538, 2138, 116039, 5307, 2134, 3211, 6662	595	311	11682	1.452	1	0.85405	74.5688
GOTERM_BP_FAT	GO:0048706~embryonic skeletal system development	8	1.03226	0.0860959	3202, 8788, 3205, 9241, 116039, 2254, 2138, 3211	595	75	11682	2.09425	1	0.865927	79.6997
GOTERM_BP_FAT	GO:0048705~skeletal system morphogenesis	9	1.16129	0.196559	3202, 2249, 658, 9241, 116039, 8538, 2138, 3211, 6662	595	110	11682	1.60639	1	0.955543	97.9269
Annotation Cluster 26	Enrichment Score: 1.0343314443876757
Category	Term	Count	%	PValue	Genes	List Total	Pop Hits	Pop Total	Fold Enrichment	Bonferroni	Benjamini	FDR
GOTERM_BP_FAT	GO:0050877~neurological system process	64	8.25806	0.000993443	26167, 8224, 1001, 22871, 6017, 1144, 8927, 343035, 1103, 5024, 9076, 1728, 5368, 80834, 2247, 2895, 3678, 3156, 7399, 887, 1325, 7287, 8061, 50617, 4885, 4886, 11281, 23418, 51764, 4693, 120066, 6014, 11081, 5454, 56656, 50834, 10874, 30012, 1027, 5080, 3362, 10369, 1687, 6338, 3355, 2555, 5864, 3673, 10253, 349149, 2925, 284521, 3226, 6856, 127385, 25769, 7433, 2138, 9177, 136991, 590, 3062, 32…	595	837	11682	1.50126	0.923717	0.157645	1.74498
GOTERM_BP_FAT	GO:0007600~sensory perception	33	4.25806	0.0367434	1001, 6017, 50834, 56656, 10874, 1027, 5080, 343035, 5024, 1687, 6338, 5368, 80834, 7399, 887, 5864, 3673, 10253, 349149, 284521, 7287, 127385, 25769, 50617, 4886, 11281, 51764, 23418, 2138, 4693, 120066, 7054, 11081	595	452	11682	1.43343	1	0.780056	48.4711
GOTERM_BP_FAT	GO:0050890~cognition	38	4.90323	0.0480875	1001, 6017, 50834, 56656, 10874, 1027, 5080, 343035, 5024, 1687, 6338, 5368, 80834, 3678, 3156, 7399, 887, 5864, 3673, 10253, 2925, 349149, 284521, 7287, 127385, 25769, 50617, 8061, 4886, 11281, 23418, 51764, 2138, 4693, 120066, 590, 7054, 11081	595	548	11682	1.36145	1	0.817539	58.2239
SP_PIR_KEYWORDS	vision	9	1.16129	0.240829	1001, 6017, 23418, 7399, 7287, 4693, 25769, 343035, 11081	769	123	15956	1.51822	1	0.861276	98.1271
SP_PIR_KEYWORDS	sensory transduction	16	2.06452	0.255453	1001, 56656, 50834, 6017, 284521, 127385, 7287, 25769, 343035, 6338, 80834, 23418, 7399, 4693, 120066, 11081	769	256	15956	1.29681	1	0.872134	98.5856
SP_PIR_KEYWORDS	retinitis pigmentosa	4	0.516129	0.289175	6017, 23418, 7399, 7287	769	39	15956	2.12811	1	0.879816	99.2756
GOTERM_BP_FAT	GO:0050953~sensory perception of light stimulus	12	1.54839	0.412484	1001, 11281, 6017, 23418, 7399, 7287, 4693, 25769, 5080, 343035, 7054, 11081	595	196	11682	1.20206	1	0.988726	99.9919
GOTERM_BP_FAT	GO:0007601~visual perception	12	1.54839	0.412484	1001, 11281, 6017, 23418, 7399, 7287, 4693, 25769, 5080, 343035, 7054, 11081	595	196	11682	1.20206	1	0.988726	99.9919
Annotation Cluster 27	Enrichment Score: 1.0326196180760627
Category	Term	Count	%	PValue	Genes	List Total	Pop Hits	Pop Total	Fold Enrichment	Bonferroni	Benjamini	FDR
UP_SEQ_FEATURE	propeptide:Activation peptide	11	1.41935	0.00114555	1514, 3002, 8722, 4316, 51200, 64499, 5645, 3003, 1519, 1359, 2999	768	66	15945	3.46029	0.904166	0.177517	1.95653
UP_SEQ_FEATURE	active site:Charge relay system	18	2.32258	0.00366426	64499, 5645, 3003, 10965, 51365, 10279, 25818, 80975, 3002, 5655, 3156, 590, 8513, 5805, 5406, 11343, 2999, 5328	768	171	15945	2.18544	0.999453	0.357131	6.13228
SP_PIR_KEYWORDS	zymogen	18	2.32258	0.00939097	4225, 8722, 4316, 51200, 64499, 5645, 3003, 1514, 8747, 5476, 7053, 25825, 3002, 1519, 102, 1359, 5328, 2999	769	188	15956	1.98661	0.991792	0.196115	12.7344
INTERPRO	IPR001314:Peptidase S1A, chymotrypsin	9	1.16129	0.0637754	25818, 80975, 3002, 5655, 64499, 5645, 3003, 2999, 5328	702	87	14262	2.10168	1	0.91157	65.3093
SP_PIR_KEYWORDS	Serine protease	11	1.41935	0.0666948	10279, 25818, 80975, 3002, 5655, 64499, 5645, 3003, 5649, 2999, 5328	769	121	15956	1.88627	1	0.575522	63.0814
INTERPRO	IPR018114:Peptidase S1/S6, chymotrypsin/Hap, active site	9	1.16129	0.0672899	25818, 80975, 3002, 5655, 64499, 5645, 3003, 2999, 5328	702	88	14262	2.0778	1	0.916578	67.3433
UP_SEQ_FEATURE	domain:Peptidase S1	9	1.16129	0.0677365	25818, 80975, 3002, 5655, 64499, 5645, 3003, 2999, 5328	768	90	15945	2.07617	1	0.992906	70.1543
SP_PIR_KEYWORDS	serine proteinase	6	0.774194	0.0913805	3002, 64499, 5645, 3003, 2999, 5328	769	50	15956	2.48988	1	0.645769	74.9284
SMART	SM00020:Tryp_SPc	9	1.16129	0.0943835	25818, 80975, 3002, 5655, 64499, 5645, 3003, 2999, 5328	377	98	7898	1.92394	1	0.919745	71.9203
INTERPRO	IPR001254:Peptidase S1 and S6, chymotrypsin/Hap	9	1.16129	0.108867	25818, 80975, 3002, 5655, 64499, 5645, 3003, 2999, 5328	702	98	14262	1.86578	1	0.965684	84.3032
PIR_SUPERFAMILY	PIRSF001135:trypsin	5	0.645161	0.120427	3002, 64499, 5645, 3003, 2999	377	32	6303	2.61232	1	0.997635	83.041
SP_PIR_KEYWORDS	Protease	27	3.48387	0.148052	4225, 8722, 51200, 642, 3003, 6590, 10279, 80975, 25825, 5655, 102, 2999, 5328, 92552, 4316, 23473, 64499, 5645, 5649, 10987, 1514, 8747, 5476, 25818, 3002, 1519, 1359	769	433	15956	1.29382	1	0.754916	90.1052
GOTERM_MF_FAT	GO:0008236~serine-type peptidase activity	12	1.54839	0.163969	5476, 10279, 25818, 80975, 3002, 5655, 64499, 5645, 3003, 5649, 2999, 5328	564	156	11169	1.52332	1	0.990008	93.6662
GOTERM_MF_FAT	GO:0017171~serine hydrolase activity	12	1.54839	0.173876	5476, 10279, 25818, 80975, 3002, 5655, 64499, 5645, 3003, 5649, 2999, 5328	564	158	11169	1.50404	1	0.990182	94.7289
GOTERM_MF_FAT	GO:0004175~endopeptidase activity	20	2.58065	0.292852	23089, 4225, 8722, 4316, 642, 23473, 64499, 5645, 3003, 1514, 8747, 25818, 80975, 25825, 3002, 5655, 1519, 102, 5328, 2999	564	327	11169	1.2112	1	0.995396	99.5198
GOTERM_MF_FAT	GO:0070011~peptidase activity, acting on L-amino acid peptides	28	3.6129	0.320325	4225, 8722, 51200, 642, 3003, 10279, 8836, 80975, 25825, 5655, 102, 164832, 2999, 5328, 23089, 4316, 23473, 64499, 5645, 5649, 10987, 1514, 8747, 5476, 25818, 3002, 1519, 1359	564	485	11169	1.14328	1	0.994537	99.7392
GOTERM_MF_FAT	GO:0008233~peptidase activity	29	3.74194	0.349675	4225, 8722, 51200, 642, 3003, 6590, 10279, 8836, 80975, 25825, 5655, 102, 164832, 5328, 2999, 23089, 4316, 23473, 64499, 5645, 5649, 10987, 1514, 8747, 5476, 25818, 3002, 1519, 1359	564	509	11169	1.12828	1	0.994526	99.8679
GOTERM_MF_FAT	GO:0004252~serine-type endopeptidase activity	9	1.16129	0.355803	25818, 80975, 3002, 5655, 64499, 5645, 3003, 2999, 5328	564	133	11169	1.34007	1	0.994727	99.8858
GOTERM_BP_FAT	GO:0006508~proteolysis	47	6.06452	0.683768	5718, 4225, 3848, 8722, 6596, 51200, 642, 64395, 3003, 4734, 1604, 8835, 10279, 27338, 80975, 25825, 51444, 5655, 7336, 23403, 4804, 9040, 102, 164832, 3075, 5328, 2999, 54894, 441061, 23089, 5709, 10537, 5706, 4316, 23473, 64499, 5645, 5702, 115290, 1514, 8747, 5476, 25818, 3002, 1519, 1359, 4281	595	958	11682	0.963236	1	0.99853	100
SP_PIR_KEYWORDS	hydrolase	64	8.25806	0.764839	3628, 79642, 6596, 642, 3003, 10799, 283, 8836, 80975, 80149, 25825, 133121, 5328, 2999, 92552, 5320, 23120, 4316, 23473, 5645, 10965, 3612, 79852, 3613, 5649, 51365, 1514, 10721, 3002, 1519, 5406, 5142, 4225, 23259, 8722, 51200, 1843, 10279, 5655, 5965, 4907, 30846, 102, 516, 4232, 11343, 10940, 79033, 22908, 81537, 64499, 9562, 495, 10987, 8747, 5476, 27159, 25818, 28960, 2138, 2139, 590, 8513,…	769	1415	15956	0.938472	1	0.991377	100
Annotation Cluster 28	Enrichment Score: 1.0254479757435813
Category	Term	Count	%	PValue	Genes	List Total	Pop Hits	Pop Total	Fold Enrichment	Bonferroni	Benjamini	FDR
GOTERM_BP_FAT	GO:0051480~cytosolic calcium ion homeostasis	12	1.54839	0.0285756	1909, 1233, 9170, 133, 2769, 729230, 624, 887, 2691, 4886, 7220, 1604	595	113	11682	2.08499	1	0.79065	40.1591
GOTERM_BP_FAT	GO:0006875~cellular metal ion homeostasis	17	2.19355	0.0301409	6781, 133, 2769, 25769, 2691, 9247, 5350, 4886, 1604, 1909, 1233, 9170, 729230, 624, 887, 4504, 7220	595	188	11682	1.77538	1	0.78852	41.8441
GOTERM_BP_FAT	GO:0006874~cellular calcium ion homeostasis	16	2.06452	0.034643	6781, 133, 2769, 25769, 2691, 9247, 5350, 4886, 1604, 1909, 1233, 9170, 729230, 624, 887, 7220	595	176	11682	1.78487	1	0.787143	46.4444
GOTERM_BP_FAT	GO:0055074~calcium ion homeostasis	16	2.06452	0.042691	6781, 133, 2769, 25769, 2691, 9247, 5350, 4886, 1604, 1909, 1233, 9170, 729230, 624, 887, 7220	595	181	11682	1.73557	1	0.819396	53.8246
GOTERM_BP_FAT	GO:0055065~metal ion homeostasis	17	2.19355	0.0434365	6781, 133, 2769, 25769, 2691, 9247, 5350, 4886, 1604, 1909, 1233, 9170, 729230, 624, 887, 4504, 7220	595	197	11682	1.69427	1	0.811049	54.4573
GOTERM_BP_FAT	GO:0055080~cation homeostasis	21	2.70968	0.068902	6781, 133, 2769, 25769, 9247, 50617, 495, 2691, 5350, 4886, 7157, 1604, 1909, 1233, 9170, 729230, 624, 887, 4504, 23315, 7220	595	275	11682	1.49929	1	0.865881	71.7596
GOTERM_BP_FAT	GO:0050801~ion homeostasis	28	3.6129	0.0710418	133, 2769, 1144, 10369, 9247, 5350, 1604, 9076, 2895, 729230, 10568, 624, 887, 6781, 349149, 25769, 2691, 50617, 495, 4886, 7157, 1909, 1233, 9170, 4504, 23315, 5454, 7220	595	394	11682	1.39528	1	0.862944	72.8872
GOTERM_BP_FAT	GO:0007204~elevation of cytosolic calcium ion concentration	10	1.29032	0.0860695	1909, 1233, 9170, 133, 2769, 729230, 624, 887, 2691, 1604	595	105	11682	1.86987	1	0.868163	79.6893
GOTERM_BP_FAT	GO:0006873~cellular ion homeostasis	25	3.22581	0.109387	6781, 133, 349149, 1144, 2769, 25769, 10369, 9247, 2691, 5350, 4886, 7157, 1604, 9076, 1909, 1233, 9170, 2895, 729230, 10568, 624, 887, 4504, 7220, 5454	595	361	11682	1.35967	1	0.905731	87.1491
GOTERM_BP_FAT	GO:0030003~cellular cation homeostasis	18	2.32258	0.117953	6781, 133, 2769, 25769, 9247, 2691, 5350, 4886, 7157, 1604, 1909, 1233, 9170, 729230, 624, 887, 4504, 7220	595	244	11682	1.44838	1	0.909915	89.1709
GOTERM_BP_FAT	GO:0055082~cellular chemical homeostasis	25	3.22581	0.124641	6781, 133, 349149, 1144, 2769, 25769, 10369, 9247, 2691, 5350, 4886, 7157, 1604, 9076, 1909, 1233, 9170, 2895, 729230, 10568, 624, 887, 4504, 7220, 5454	595	367	11682	1.33744	1	0.916214	90.5365
GOTERM_BP_FAT	GO:0030005~cellular di-, tri-valent inorganic cation homeostasis	16	2.06452	0.144407	6781, 133, 2769, 25769, 2691, 9247, 5350, 4886, 1604, 1909, 1233, 9170, 729230, 624, 887, 7220	595	218	11682	1.441	1	0.932246	93.685
GOTERM_BP_FAT	GO:0048878~chemical homeostasis	31	4	0.178301	133, 1144, 2769, 10369, 9247, 5350, 1604, 9076, 2895, 729230, 7851, 10568, 887, 624, 1645, 6781, 349149, 25769, 2691, 50617, 495, 4886, 7157, 1909, 1233, 10577, 9170, 4504, 23315, 5454, 7220	595	493	11682	1.23457	1	0.949751	96.9135
GOTERM_BP_FAT	GO:0055066~di-, tri-valent inorganic cation homeostasis	16	2.06452	0.193854	6781, 133, 2769, 25769, 2691, 9247, 5350, 4886, 1604, 1909, 1233, 9170, 729230, 624, 887, 7220	595	230	11682	1.36582	1	0.957993	97.7997
GOTERM_BP_FAT	GO:0019725~cellular homeostasis	26	3.35484	0.357356	133, 2769, 1144, 10369, 9247, 5350, 1604, 9076, 2895, 729230, 10568, 624, 887, 6781, 349149, 25769, 2691, 7157, 4886, 1909, 1233, 9170, 81542, 4504, 5454, 7220	595	449	11682	1.13691	1	0.984436	99.9603
GOTERM_BP_FAT	GO:0042592~homeostatic process	37	4.77419	0.585636	133, 1144, 2769, 10369, 9247, 283, 5350, 1604, 9076, 12, 2895, 729230, 7851, 10568, 887, 624, 1645, 6781, 3673, 349149, 159296, 25769, 2691, 50617, 495, 4886, 7157, 1909, 1233, 10577, 81542, 9170, 25913, 4504, 23315, 5454, 7220	595	725	11682	1.00199	1	0.996614	100
Annotation Cluster 29	Enrichment Score: 1.025122747190308
Category	Term	Count	%	PValue	Genes	List Total	Pop Hits	Pop Total	Fold Enrichment	Bonferroni	Benjamini	FDR
SP_PIR_KEYWORDS	egf-like domain	19	2.45161	0.0107361	8506, 53353, 4225, 4853, 9379, 6401, 255743, 727738, 5649, 5551, 8747, 57758, 8788, 23418, 4038, 1462, 4052, 91283, 5328	769	206	15956	1.91374	0.995889	0.212489	14.4295
INTERPRO	IPR006209:EGF	13	1.67742	0.0140477	8506, 53353, 4853, 9379, 6401, 727738, 57758, 8788, 23418, 1462, 4052, 4038, 91283	702	119	14262	2.21942	1	0.684314	20.3303
SMART	SM00181:EGF	17	2.19355	0.0142405	8506, 53353, 4225, 4853, 9379, 6401, 255743, 727738, 5649, 57758, 8788, 23418, 4038, 1462, 4052, 91283, 5328	377	184	7898	1.93556	0.962541	0.560066	16.7859
INTERPRO	IPR006210:EGF-like	17	2.19355	0.0192922	8506, 53353, 4225, 4853, 9379, 6401, 255743, 727738, 5649, 57758, 8788, 23418, 4038, 1462, 4052, 91283, 5328	702	184	14262	1.87704	1	0.77278	26.8723
INTERPRO	IPR000742:EGF-like, type 3	16	2.06452	0.0269363	8506, 53353, 4225, 4853, 9379, 6401, 255743, 727738, 5649, 57758, 8788, 23418, 1462, 4052, 91283, 5328	702	176	14262	1.84693	1	0.805977	35.5108
INTERPRO	IPR013032:EGF-like region, conserved site	21	2.70968	0.0330362	8506, 53353, 4225, 4853, 9379, 6401, 255743, 5649, 727738, 5551, 8747, 57758, 8788, 3689, 23418, 7399, 4038, 1462, 4052, 91283, 5328	702	261	14262	1.63464	1	0.811106	41.7077
UP_SEQ_FEATURE	domain:EGF-like 3	8	1.03226	0.0573997	53353, 8788, 4853, 23418, 9379, 4038, 255743, 5649	768	72	15945	2.30686	1	0.992076	63.9058
SMART	SM00179:EGF_CA	9	1.16129	0.0607143	53353, 57758, 8788, 4853, 23418, 4052, 4038, 1462, 255743	377	89	7898	2.1185	0.999999	0.871146	55.1773
UP_SEQ_FEATURE	domain:EGF-like 16; calcium-binding	3	0.387097	0.0664525	4853, 23418, 4052	768	9	15945	6.92057	1	0.994542	69.4377
INTERPRO	IPR001881:EGF-like calcium-binding	9	1.16129	0.0709215	53353, 57758, 8788, 4853, 23418, 4052, 4038, 1462, 255743	702	89	14262	2.05445	1	0.921406	69.3271
INTERPRO	IPR000152:EGF-type aspartate/asparagine hydroxylation conserved site	9	1.16129	0.0785365	53353, 57758, 8788, 4853, 23418, 4052, 4038, 1462, 255743	702	91	14262	2.0093	1	0.935742	73.126
UP_SEQ_FEATURE	domain:EGF-like 1	10	1.29032	0.0829319	8506, 53353, 8788, 4853, 23418, 9379, 4052, 1462, 255743, 5649	768	110	15945	1.88743	1	0.99366	77.5174
UP_SEQ_FEATURE	domain:EGF-like 7; calcium-binding	4	0.516129	0.116548	57758, 4853, 23418, 4052	768	25	15945	3.32187	1	0.99761	88.1898
UP_SEQ_FEATURE	domain:EGF-like 6	5	0.645161	0.124521	53353, 57758, 8788, 4853, 5649	768	40	15945	2.59521	1	0.998214	89.8986
UP_SEQ_FEATURE	domain:EGF-like 9; calcium-binding	3	0.387097	0.143667	57758, 4853, 4052	768	14	15945	4.44894	1	0.998991	93.1002
INTERPRO	IPR018097:EGF-like calcium-binding, conserved site	8	1.03226	0.147481	53353, 57758, 4853, 23418, 4052, 4038, 1462, 255743	702	89	14262	1.82618	1	0.98404	92.2955
UP_SEQ_FEATURE	domain:EGF-like 2	7	0.903226	0.201715	8506, 8788, 4853, 23418, 9379, 4052, 5649	768	82	15945	1.77234	1	0.999771	97.9426
INTERPRO	IPR001438:EGF-like, type 2	3	0.387097	0.220733	8788, 4853, 23418	702	18	14262	3.38604	1	0.994855	98.1807
UP_SEQ_FEATURE	domain:EGF-like 5; calcium-binding	4	0.516129	0.223302	4853, 23418, 4052, 255743	768	34	15945	2.44256	1	0.999885	98.7175
INTERPRO	IPR013091:EGF calcium-binding	6	0.774194	0.232507	53353, 57758, 4853, 4052, 4038, 255743	702	67	14262	1.81936	1	0.995446	98.5754
UP_SEQ_FEATURE	domain:EGF-like 8; calcium-binding	3	0.387097	0.24984	57758, 4853, 4052	768	20	15945	3.11426	1	0.999945	99.2956
UP_SEQ_FEATURE	domain:EGF-like 2; calcium-binding	5	0.645161	0.250385	53353, 57758, 4038, 1462, 255743	768	53	15945	1.95865	1	0.999937	99.3044
UP_SEQ_FEATURE	domain:EGF-like 4	5	0.645161	0.282658	53353, 57758, 8788, 4853, 5649	768	56	15945	1.85372	1	0.999947	99.6743
UP_SEQ_FEATURE	domain:EGF-like 5	4	0.516129	0.288857	53353, 57758, 8788, 5649	768	39	15945	2.12941	1	0.999946	99.7195
INTERPRO	IPR013111:EGF, extracellular	5	0.645161	0.363609	53353, 8788, 3689, 255743, 5649	702	62	14262	1.63841	1	0.999432	99.9297
UP_SEQ_FEATURE	domain:EGF-like 4; calcium-binding	3	0.387097	0.426789	23418, 4052, 255743	768	30	15945	2.07617	1	0.999998	99.9932
Annotation Cluster 30	Enrichment Score: 0.9955964098723451
Category	Term	Count	%	PValue	Genes	List Total	Pop Hits	Pop Total	Fold Enrichment	Bonferroni	Benjamini	FDR
GOTERM_BP_FAT	GO:0007200~activation of phospholipase C activity by G-protein coupled receptor protein signaling pathway coupled to IP3 second messenger	9	1.16129	0.00391491	4159, 1909, 3973, 51764, 2769, 887, 3062, 3269, 4829	595	51	11682	3.46476	0.999961	0.356959	6.71154
GOTERM_MF_FAT	GO:0017046~peptide hormone binding	3	0.387097	0.379846	4159, 3973, 3062	564	26	11169	2.28498	1	0.995422	99.9365
GOTERM_MF_FAT	GO:0042562~hormone binding	3	0.387097	0.693238	4159, 3973, 3062	564	47	11169	1.26403	1	0.999607	100
Annotation Cluster 31	Enrichment Score: 0.9710152055603107
Category	Term	Count	%	PValue	Genes	List Total	Pop Hits	Pop Total	Fold Enrichment	Bonferroni	Benjamini	FDR
GOTERM_BP_FAT	GO:0009636~response to toxin	7	0.903226	0.0731518	1728, 11254, 7298, 642, 1645, 1543, 10202	595	58	11682	2.36957	1	0.857338	73.9575
GOTERM_BP_FAT	GO:0009410~response to xenobiotic stimulus	4	0.516129	0.0783802	1728, 196, 1645, 1543	595	20	11682	3.92672	1	0.858672	76.4403
GOTERM_BP_FAT	GO:0006805~xenobiotic metabolic process	3	0.387097	0.21307	1728, 1645, 1543	595	17	11682	3.46476	1	0.961148	98.5648
Annotation Cluster 32	Enrichment Score: 0.9355118678046357
Category	Term	Count	%	PValue	Genes	List Total	Pop Hits	Pop Total	Fold Enrichment	Bonferroni	Benjamini	FDR
GOTERM_BP_FAT	GO:0051279~regulation of release of sequestered calcium ion into cytosol	4	0.516129	0.0312943	1909, 3973, 2206, 7220	595	14	11682	5.6096	1	0.788414	43.0569
GOTERM_BP_FAT	GO:0010959~regulation of metal ion transport	9	1.16129	0.0469075	2697, 1909, 6338, 3973, 2206, 4734, 5350, 7220, 5024	595	79	11682	2.23674	1	0.818026	57.2972
GOTERM_BP_FAT	GO:0010522~regulation of calcium ion transport into cytosol	5	0.645161	0.0514298	1909, 3973, 2206, 7220, 5024	595	28	11682	3.506	1	0.830567	60.747
GOTERM_BP_FAT	GO:0043269~regulation of ion transport	10	1.29032	0.0549617	2697, 1909, 6338, 3973, 2206, 4734, 495, 5350, 7220, 5024	595	96	11682	2.04517	1	0.832173	63.2566
GOTERM_BP_FAT	GO:0051281~positive regulation of release of sequestered calcium ion into cytosol	3	0.387097	0.0589416	1909, 3973, 7220	595	8	11682	7.36261	1	0.846246	65.9029
GOTERM_BP_FAT	GO:0010524~positive regulation of calcium ion transport into cytosol	4	0.516129	0.069132	1909, 3973, 7220, 5024	595	19	11682	4.13339	1	0.863891	71.8829
GOTERM_BP_FAT	GO:0051924~regulation of calcium ion transport	7	0.903226	0.12438	2697, 1909, 3973, 2206, 5350, 7220, 5024	595	67	11682	2.05127	1	0.918738	90.4866
GOTERM_BP_FAT	GO:0032846~positive regulation of homeostatic process	5	0.645161	0.134663	1909, 3973, 25913, 7220, 5024	595	39	11682	2.51713	1	0.924416	92.2826
GOTERM_BP_FAT	GO:0051928~positive regulation of calcium ion transport	4	0.516129	0.220882	1909, 3973, 7220, 5024	595	32	11682	2.4542	1	0.963003	98.7973
GOTERM_BP_FAT	GO:0043270~positive regulation of ion transport	4	0.516129	0.346811	1909, 3973, 7220, 5024	595	41	11682	1.91547	1	0.98341	99.947
GOTERM_BP_FAT	GO:0051050~positive regulation of transport	13	1.67742	0.41226	3673, 10874, 6401, 4734, 2691, 283, 5024, 1909, 9143, 3973, 2206, 55655, 7220	595	215	11682	1.18715	1	0.988854	99.9918
GOTERM_BP_FAT	GO:0032844~regulation of homeostatic process	6	0.774194	0.664278	1909, 3973, 25913, 2206, 7220, 5024	595	110	11682	1.07092	1	0.998152	100
Annotation Cluster 33	Enrichment Score: 0.9245322652316822
Category	Term	Count	%	PValue	Genes	List Total	Pop Hits	Pop Total	Fold Enrichment	Bonferroni	Benjamini	FDR
SMART	SM00177:ARF	5	0.645161	0.0187088	80117, 221079, 373, 402, 10124	377	22	7898	4.76127	0.986765	0.578941	21.4912
INTERPRO	IPR006688:ADP-ribosylation factor	5	0.645161	0.0208745	80117, 221079, 373, 402, 10124	702	22	14262	4.61733	1	0.777843	28.7449
INTERPRO	IPR006689:ARF/SAR superfamily	5	0.645161	0.0464048	80117, 221079, 373, 402, 10124	702	28	14262	3.6279	1	0.875721	53.3901
PIR_SUPERFAMILY	PIRSF001711:ADP-ribosylation factor	4	0.516129	0.154703	80117, 221079, 402, 10124	377	23	6303	2.90762	1	0.999124	90.212
UP_SEQ_FEATURE	lipid moiety-binding region:N-myristoyl glycine	8	1.03226	0.241258	387849, 80117, 221079, 7074, 51014, 8927, 402, 10124	768	105	15945	1.58185	1	0.999931	99.143
SP_PIR_KEYWORDS	myristate	8	1.03226	0.271333	387849, 80117, 221079, 7074, 51014, 8927, 402, 10124	769	109	15956	1.52286	1	0.869902	98.9639
INTERPRO	IPR005225:Small GTP-binding protein	10	1.29032	0.359664	80117, 221079, 84705, 23682, 6014, 373, 402, 399, 10124, 5864	702	156	14262	1.30232	1	0.999436	99.9224
GOTERM_BP_FAT	GO:0007264~small GTPase mediated signal transduction	15	1.93548	0.608324	148170, 8036, 9411, 373, 9046, 80117, 221079, 2247, 7074, 23682, 6014, 399, 402, 10124, 5864	595	288	11682	1.02258	1	0.997072	100
Annotation Cluster 34	Enrichment Score: 0.9240267056178969
Category	Term	Count	%	PValue	Genes	List Total	Pop Hits	Pop Total	Fold Enrichment	Bonferroni	Benjamini	FDR
GOTERM_MF_FAT	GO:0005525~GTP binding	24	3.09677	0.0778619	2769, 4599, 151011, 51086, 221079, 7277, 84705, 8790, 30846, 5864, 29889, 205, 7283, 373, 92170, 1795, 7053, 80117, 51184, 84617, 23682, 402, 399, 6014, 10124	564	333	11169	1.42726	1	0.930644	71.3183
SP_PIR_KEYWORDS	gtp-binding	21	2.70968	0.0802969	29889, 205, 7283, 2769, 4599, 373, 151011, 92170, 80117, 51086, 221079, 51184, 84617, 7277, 84705, 23682, 6014, 8790, 399, 402, 10124, 5864	769	296	15956	1.47206	1	0.620275	70.1326
UP_SEQ_FEATURE	nucleotide phosphate-binding region:GTP	19	2.45161	0.0916871	29889, 7283, 2769, 4599, 373, 151011, 92170, 80117, 221079, 51184, 84617, 7277, 84705, 23682, 6014, 399, 402, 10124, 5864	768	266	15945	1.48298	1	0.99577	80.9442
GOTERM_MF_FAT	GO:0032561~guanyl ribonucleotide binding	24	3.09677	0.0993226	2769, 4599, 151011, 51086, 221079, 7277, 84705, 8790, 30846, 5864, 29889, 205, 7283, 373, 92170, 1795, 7053, 80117, 51184, 84617, 23682, 402, 399, 6014, 10124	564	343	11169	1.38565	1	0.953798	80.0455
GOTERM_MF_FAT	GO:0019001~guanyl nucleotide binding	24	3.09677	0.0993226	2769, 4599, 151011, 51086, 221079, 7277, 84705, 8790, 30846, 5864, 29889, 205, 7283, 373, 92170, 1795, 7053, 80117, 51184, 84617, 23682, 402, 399, 6014, 10124	564	343	11169	1.38565	1	0.953798	80.0455
GOTERM_MF_FAT	GO:0003924~GTPase activity	14	1.80645	0.167297	29889, 7283, 2769, 4599, 373, 7053, 7277, 84617, 51764, 84705, 23682, 6014, 30846, 5864	564	191	11169	1.45154	1	0.989599	94.0437
INTERPRO	IPR005225:Small GTP-binding protein	10	1.29032	0.359664	80117, 221079, 84705, 23682, 6014, 373, 402, 399, 10124, 5864	702	156	14262	1.30232	1	0.999436	99.9224
Annotation Cluster 35	Enrichment Score: 0.9049008779641725
Category	Term	Count	%	PValue	Genes	List Total	Pop Hits	Pop Total	Fold Enrichment	Bonferroni	Benjamini	FDR
GOTERM_BP_FAT	GO:0033273~response to vitamin	8	1.03226	0.0430099	1843, 7252, 1591, 3673, 10400, 1543, 590, 4232	595	64	11682	2.4542	1	0.817093	54.0963
GOTERM_BP_FAT	GO:0031667~response to nutrient levels	15	1.93548	0.107915	3673, 6781, 133, 10400, 81788, 8614, 2691, 7157, 1843, 7252, 1591, 1583, 1543, 590, 4232	595	191	11682	1.54191	1	0.906068	86.7677
GOTERM_BP_FAT	GO:0009991~response to extracellular stimulus	16	2.06452	0.12965	3673, 6781, 133, 10400, 81788, 8614, 8061, 2691, 7157, 1843, 7252, 1591, 1583, 1543, 590, 4232	595	214	11682	1.46793	1	0.923305	91.4512
GOTERM_BP_FAT	GO:0007584~response to nutrient	11	1.41935	0.149299	1843, 7252, 6781, 1591, 3673, 1583, 10400, 1543, 590, 8614, 4232	595	135	11682	1.59978	1	0.935179	94.2949
GOTERM_BP_FAT	GO:0033189~response to vitamin A	4	0.516129	0.332672	1843, 7252, 1543, 4232	595	40	11682	1.96336	1	0.983002	99.9226
Annotation Cluster 36	Enrichment Score: 0.8867397157232197
Category	Term	Count	%	PValue	Genes	List Total	Pop Hits	Pop Total	Fold Enrichment	Bonferroni	Benjamini	FDR
KEGG_PATHWAY	hsa00980:Metabolism of xenobiotics by cytochrome P450	9	1.16129	0.0116893	220, 222, 8644, 1109, 2946, 1646, 1645, 1543, 131	268	53	4515	2.86081	0.851152	0.19075	13.2622
GOTERM_BP_FAT	GO:0006720~isoprenoid metabolic process	6	0.774194	0.0603748	220, 6017, 8813, 3156, 1543, 131	595	42	11682	2.8048	1	0.846606	66.811
GOTERM_BP_FAT	GO:0019748~secondary metabolic process	7	0.903226	0.204754	220, 434, 4948, 1543, 131, 590, 9540	595	78	11682	1.76199	1	0.958786	98.2711
GOTERM_BP_FAT	GO:0016101~diterpenoid metabolic process	3	0.387097	0.308887	220, 1543, 131	595	22	11682	2.67731	1	0.978867	99.856
GOTERM_BP_FAT	GO:0001523~retinoid metabolic process	3	0.387097	0.308887	220, 1543, 131	595	22	11682	2.67731	1	0.978867	99.856
GOTERM_BP_FAT	GO:0006721~terpenoid metabolic process	3	0.387097	0.346804	220, 1543, 131	595	24	11682	2.4542	1	0.983661	99.947
Annotation Cluster 37	Enrichment Score: 0.8842007533684714
Category	Term	Count	%	PValue	Genes	List Total	Pop Hits	Pop Total	Fold Enrichment	Bonferroni	Benjamini	FDR
PIR_SUPERFAMILY	PIRSF004949:metal-dependent/Li(+)-inhibited phosphomonoesterase	3	0.387097	0.0196501	3628, 3612, 3613	377	4	6303	12.5391	0.999437	0.712628	23.999
UP_SEQ_FEATURE	metal ion-binding site:Magnesium 1; via carbonyl oxygen	3	0.387097	0.0304627	3628, 3612, 3613	768	6	15945	10.3809	1	0.928447	41.3338
INTERPRO	IPR000760:Inositol monophosphatase	3	0.387097	0.0317124	3628, 3612, 3613	702	6	14262	10.1581	1	0.826391	40.4122
GOTERM_MF_FAT	GO:0004437~inositol or phosphatidylinositol phosphatase activity	5	0.645161	0.0347994	3628, 22908, 9562, 3612, 3613	564	25	11169	3.96064	1	0.801993	42.0572
UP_SEQ_FEATURE	metal ion-binding site:Magnesium 2	4	0.516129	0.302181	3628, 79033, 3612, 3613	768	40	15945	2.07617	1	0.999958	99.7976
UP_SEQ_FEATURE	metal ion-binding site:Magnesium 1	4	0.516129	0.315534	3628, 79033, 3612, 3613	768	41	15945	2.02553	1	0.999968	99.8549
KEGG_PATHWAY	hsa00562:Inositol phosphate metabolism	5	0.645161	0.383771	3628, 5288, 9562, 3612, 3613	268	53	4515	1.58934	1	0.961915	99.7144
KEGG_PATHWAY	hsa04070:Phosphatidylinositol signaling system	5	0.645161	0.612858	3628, 9162, 5288, 3612, 3613	268	71	4515	1.18641	1	0.974275	99.999
GOTERM_MF_FAT	GO:0016791~phosphatase activity	11	1.41935	0.743898	1843, 3628, 2138, 22908, 81537, 2139, 4907, 9562, 3612, 10903, 3613	564	233	11169	0.934915	1	0.999767	100
Annotation Cluster 38	Enrichment Score: 0.8536717197581698
Category	Term	Count	%	PValue	Genes	List Total	Pop Hits	Pop Total	Fold Enrichment	Bonferroni	Benjamini	FDR
SP_PIR_KEYWORDS	nadp	14	1.80645	0.0239498	25979, 195814, 1728, 1591, 50506, 8644, 1109, 3156, 57016, 1646, 3293, 1645, 8529, 9540	769	146	15956	1.98963	0.999996	0.337208	29.5284
SP_PIR_KEYWORDS	oxidoreductase	33	4.25806	0.0949285	5066, 4025, 26872, 1371, 1109, 217, 3284, 10202, 79901, 6319, 1728, 1583, 8284, 8644, 3156, 2879, 1646, 57016, 1543, 1645, 131, 8529, 247, 220, 25979, 195814, 222, 3293, 26, 9540, 1591, 50506, 7054	769	521	15956	1.31424	1	0.652737	76.3053
GOTERM_BP_FAT	GO:0055114~oxidation reduction	35	4.51613	0.237691	5066, 4025, 26872, 1371, 1109, 217, 3284, 10202, 79901, 6319, 1728, 1583, 8284, 8644, 3156, 2879, 158471, 1646, 57016, 1543, 1645, 131, 8529, 247, 220, 25979, 195814, 222, 3293, 26, 9540, 1591, 81542, 50506, 7054	595	586	11682	1.17266	1	0.965335	99.1827
SP_PIR_KEYWORDS	iron	12	1.54839	0.712199	4025, 26872, 1591, 6319, 1583, 8284, 1371, 1543, 8529, 7054, 247, 79901	769	260	15956	0.957647	1	0.98498	100
Annotation Cluster 39	Enrichment Score: 0.8516508385246535
Category	Term	Count	%	PValue	Genes	List Total	Pop Hits	Pop Total	Fold Enrichment	Bonferroni	Benjamini	FDR
GOTERM_BP_FAT	GO:0060429~epithelium development	23	2.96774	0.000401579	220, 1475, 3202, 50674, 7546, 3713, 4853, 7976, 159296, 3861, 3852, 6699, 26585, 5080, 7348, 5493, 5979, 7053, 8323, 3175, 2294, 2138, 11045	595	196	11682	2.30394	0.646509	0.0902051	0.708864
GOTERM_BP_FAT	GO:0002009~morphogenesis of an epithelium	11	1.41935	0.0323944	220, 3202, 7546, 5979, 8323, 4853, 2294, 2138, 7976, 159296, 26585	595	101	11682	2.13831	1	0.793787	44.1915
GOTERM_BP_FAT	GO:0048729~tissue morphogenesis	16	2.06452	0.0361566	220, 3202, 7546, 83439, 4853, 7976, 159296, 26585, 27302, 7053, 5979, 8323, 2294, 2138, 2139, 4804	595	177	11682	1.77479	1	0.779838	47.9123
GOTERM_BP_FAT	GO:0060562~epithelial tube morphogenesis	8	1.03226	0.0529688	3202, 7546, 5979, 8323, 2294, 2138, 7976, 26585	595	67	11682	2.34431	1	0.828174	61.8598
GOTERM_BP_FAT	GO:0035295~tube development	17	2.19355	0.0815835	3202, 7546, 7547, 6299, 10253, 9241, 2254, 7976, 26585, 1909, 5979, 8323, 2247, 2294, 2138, 136991, 5864	595	215	11682	1.55243	1	0.862619	77.8493
GOTERM_BP_FAT	GO:0035239~tube morphogenesis	11	1.41935	0.107962	1909, 3202, 7546, 5979, 7547, 8323, 10253, 2294, 2138, 7976, 26585	595	126	11682	1.71405	1	0.904392	86.7801
GOTERM_BP_FAT	GO:0048754~branching morphogenesis of a tube	6	0.774194	0.234551	1909, 3202, 10253, 2294, 2138, 26585	595	65	11682	1.81233	1	0.965806	99.121
GOTERM_BP_FAT	GO:0001763~morphogenesis of a branching structure	6	0.774194	0.32347	1909, 3202, 10253, 2294, 2138, 26585	595	74	11682	1.59191	1	0.98108	99.9013
GOTERM_BP_FAT	GO:0016331~morphogenesis of embryonic epithelium	5	0.645161	0.340966	220, 7546, 5979, 8323, 7976	595	58	11682	1.69255	1	0.983507	99.938
GOTERM_BP_FAT	GO:0001838~embryonic epithelial tube formation	4	0.516129	0.374984	7546, 5979, 8323, 7976	595	43	11682	1.82638	1	0.986218	99.9757
GOTERM_BP_FAT	GO:0035148~tube lumen formation	4	0.516129	0.388984	7546, 5979, 8323, 7976	595	44	11682	1.78487	1	0.987511	99.9838
GOTERM_BP_FAT	GO:0021915~neural tube development	5	0.645161	0.445657	7546, 7471, 8323, 7976, 5080	595	67	11682	1.4652	1	0.99142	99.9971
GOTERM_BP_FAT	GO:0060606~tube closure	3	0.387097	0.455398	7546, 8323, 7976	595	30	11682	1.96336	1	0.992101	99.9979
GOTERM_BP_FAT	GO:0001843~neural tube closure	3	0.387097	0.455398	7546, 8323, 7976	595	30	11682	1.96336	1	0.992101	99.9979
GOTERM_BP_FAT	GO:0014020~primary neural tube formation	3	0.387097	0.505711	7546, 8323, 7976	595	33	11682	1.78487	1	0.99422	99.9996
GOTERM_BP_FAT	GO:0001841~neural tube formation	3	0.387097	0.610729	7546, 8323, 7976	595	40	11682	1.47252	1	0.997142	100
Annotation Cluster 40	Enrichment Score: 0.8421250247080853
Category	Term	Count	%	PValue	Genes	List Total	Pop Hits	Pop Total	Fold Enrichment	Bonferroni	Benjamini	FDR
GOTERM_CC_FAT	GO:0000267~cell fraction	64	8.25806	0.0897191	10400, 6017, 5068, 642, 8927, 3284, 10959, 25825, 8777, 2895, 3678, 1825, 3156, 1826, 887, 8529, 57763, 977, 2651, 1325, 3293, 1795, 7133, 8061, 10105, 1514, 4938, 8788, 23362, 23682, 81616, 3598, 5142, 53353, 26281, 4225, 133, 4734, 6890, 1604, 23421, 6338, 1132, 8813, 2879, 6370, 729230, 4907, 1543, 30846, 5864, 2631, 81537, 25769, 7157, 3972, 5339, 81542, 8170, 27347, 6570, 127833, 136991, 590	567	1033	10967	1.19835	1	0.841143	73.188
GOTERM_CC_FAT	GO:0005626~insoluble fraction	49	6.32258	0.153309	10400, 8927, 3284, 10959, 25825, 8777, 2895, 3678, 1825, 3156, 1826, 887, 8529, 57763, 977, 2651, 3293, 7133, 8061, 10105, 4938, 23362, 23682, 81616, 5142, 53353, 4225, 4734, 6890, 23421, 6338, 1132, 8813, 4907, 1543, 30846, 5864, 2631, 81537, 25769, 7157, 5339, 81542, 8170, 27347, 6570, 127833, 136991, 590	567	800	10967	1.18471	1	0.920601	90.2742
GOTERM_CC_FAT	GO:0005624~membrane fraction	46	5.93548	0.216358	53353, 4225, 10400, 8927, 3284, 6890, 4734, 10959, 23421, 6338, 1132, 25825, 8777, 2895, 8813, 3678, 3156, 1825, 1826, 887, 4907, 1543, 30846, 8529, 57763, 5864, 977, 2631, 2651, 81537, 3293, 25769, 7133, 8061, 10105, 4938, 81542, 23362, 8170, 27347, 6570, 23682, 127833, 136991, 81616, 590	567	772	10967	1.15251	1	0.947511	96.7091
Annotation Cluster 41	Enrichment Score: 0.8362995385414564
Category	Term	Count	%	PValue	Genes	List Total	Pop Hits	Pop Total	Fold Enrichment	Bonferroni	Benjamini	FDR
INTERPRO	IPR015526:Frizzled related	4	0.516129	0.0480619	11211, 8323, 7976, 6424	702	17	14262	4.78029	1	0.875256	54.6744
INTERPRO	IPR000024:Frizzled cysteine-rich domain	4	0.516129	0.0556347	11211, 8323, 7976, 6424	702	18	14262	4.51472	1	0.886632	60.1326
GOTERM_MF_FAT	GO:0042813~Wnt receptor activity	3	0.387097	0.0721706	11211, 8323, 7976	564	9	11169	6.60106	1	0.931463	68.4663
UP_SEQ_FEATURE	domain:FZ	4	0.516129	0.0774285	11211, 8323, 7976, 6424	768	21	15945	3.95461	1	0.994217	75.0747
UP_SEQ_FEATURE	short sequence motif:Lys-Thr-X-X-X-Trp motif	3	0.387097	0.0804858	11211, 8323, 7976	768	10	15945	6.22852	1	0.994497	76.461
INTERPRO	IPR000539:Frizzled protein	3	0.387097	0.0989056	11211, 8323, 7976	702	11	14262	5.54079	1	0.956155	81.2339
GOTERM_BP_FAT	GO:0016055~Wnt receptor signaling pathway	11	1.41935	0.116514	11211, 7471, 8323, 83439, 51444, 7976, 22943, 5626, 4693, 10042, 6424	595	128	11682	1.68726	1	0.910317	88.8538
SP_PIR_KEYWORDS	wnt signaling pathway	10	1.29032	0.119876	11211, 7471, 8323, 83439, 51444, 7976, 22943, 4693, 10042, 6424	769	119	15956	1.74362	1	0.693253	84.1727
KEGG_PATHWAY	hsa05217:Basal cell carcinoma	6	0.774194	0.21276	11211, 7471, 8323, 83439, 7976, 7157	268	54	4515	1.87189	1	0.89768	94.4685
INTERPRO	IPR017981:GPCR, family 2-like	5	0.645161	0.284771	11211, 5746, 8323, 7433, 7976	702	55	14262	1.84693	1	0.998106	99.5412
KEGG_PATHWAY	hsa04310:Wnt signaling pathway	11	1.41935	0.361993	11211, 7471, 8323, 83439, 23500, 4316, 7976, 22943, 6424, 8061, 7157	268	146	4515	1.2693	1	0.963457	99.5652
KEGG_PATHWAY	hsa05210:Colorectal cancer	6	0.774194	0.549683	11211, 8323, 83439, 4436, 7976, 7157	268	83	4515	1.21786	1	0.972405	99.9936
KEGG_PATHWAY	hsa04916:Melanogenesis	6	0.774194	0.670575	11211, 434, 7471, 8323, 83439, 7976	268	95	4515	1.06402	1	0.974553	99.9999
Annotation Cluster 42	Enrichment Score: 0.8303851321370576
Category	Term	Count	%	PValue	Genes	List Total	Pop Hits	Pop Total	Fold Enrichment	Bonferroni	Benjamini	FDR
GOTERM_CC_FAT	GO:0031526~brush border membrane	5	0.645161	0.0425492	11254, 10400, 10568, 50617, 79901	567	26	10967	3.71964	1	0.747076	45.6034
GOTERM_CC_FAT	GO:0005903~brush border	5	0.645161	0.190425	11254, 10400, 10568, 50617, 79901	567	44	10967	2.19797	1	0.949907	94.8083
GOTERM_CC_FAT	GO:0031253~cell projection membrane	6	0.774194	0.224503	11254, 10400, 3678, 10568, 50617, 79901	567	63	10967	1.84211	1	0.949492	97.157
GOTERM_CC_FAT	GO:0044463~cell projection part	15	1.93548	0.262193	8506, 3673, 10400, 11254, 10874, 1070, 50617, 2691, 79901, 1132, 1069, 3678, 10568, 7054, 7802	567	223	10967	1.30104	1	0.945326	98.5849
Annotation Cluster 43	Enrichment Score: 0.815112362399186
Category	Term	Count	%	PValue	Genes	List Total	Pop Hits	Pop Total	Fold Enrichment	Bonferroni	Benjamini	FDR
GOTERM_BP_FAT	GO:0048565~gut development	6	0.774194	0.030689	5979, 2294, 2254, 159296, 1543, 6663	595	35	11682	3.36576	1	0.788154	42.4235
GOTERM_BP_FAT	GO:0048547~gut morphogenesis	3	0.387097	0.21307	2294, 159296, 6663	595	17	11682	3.46476	1	0.961148	98.5648
GOTERM_BP_FAT	GO:0055123~digestive system development	3	0.387097	0.289749	2294, 159296, 6663	595	21	11682	2.8048	1	0.97581	99.7665
GOTERM_BP_FAT	GO:0048546~digestive tract morphogenesis	3	0.387097	0.289749	2294, 159296, 6663	595	21	11682	2.8048	1	0.97581	99.7665
Annotation Cluster 44	Enrichment Score: 0.7977862527285365
Category	Term	Count	%	PValue	Genes	List Total	Pop Hits	Pop Total	Fold Enrichment	Bonferroni	Benjamini	FDR
GOTERM_BP_FAT	GO:0048066~pigmentation during development	4	0.516129	0.143555	7546, 79083, 4948, 6663	595	26	11682	3.02056	1	0.932299	93.5728
GOTERM_BP_FAT	GO:0030318~melanocyte differentiation	3	0.387097	0.157094	79083, 4948, 6663	595	14	11682	4.2072	1	0.940287	95.1531
GOTERM_BP_FAT	GO:0043473~pigmentation	6	0.774194	0.162737	7546, 434, 79083, 4948, 7054, 6663	595	57	11682	2.0667	1	0.943531	95.6968
GOTERM_BP_FAT	GO:0050931~pigment cell differentiation	3	0.387097	0.175465	79083, 4948, 6663	595	15	11682	3.92672	1	0.947957	96.7194
Annotation Cluster 45	Enrichment Score: 0.7921607075544204
Category	Term	Count	%	PValue	Genes	List Total	Pop Hits	Pop Total	Fold Enrichment	Bonferroni	Benjamini	FDR
SP_PIR_KEYWORDS	cell shape	4	0.516129	0.0963056	2620, 148170, 3679, 10979	769	23	15956	3.60853	1	0.650729	76.8205
GOTERM_BP_FAT	GO:0008360~regulation of cell shape	6	0.774194	0.13074	2620, 148170, 3689, 3679, 10979, 5921	595	53	11682	2.22267	1	0.923673	91.6389
GOTERM_BP_FAT	GO:0022604~regulation of cell morphogenesis	9	1.16129	0.333777	2620, 148170, 3689, 3679, 7074, 10979, 4804, 5921, 5454	595	129	11682	1.36979	1	0.983016	99.9248
Annotation Cluster 46	Enrichment Score: 0.7894101882671939
Category	Term	Count	%	PValue	Genes	List Total	Pop Hits	Pop Total	Fold Enrichment	Bonferroni	Benjamini	FDR
GOTERM_BP_FAT	GO:0043627~response to estrogen stimulus	10	1.29032	0.07117	1843, 7252, 8835, 1583, 2879, 10568, 136991, 58189, 6870, 4886	595	101	11682	1.94392	1	0.857791	72.9534
GOTERM_BP_FAT	GO:0048545~response to steroid hormone stimulus	15	1.93548	0.08893	133, 217, 6870, 8061, 4886, 1843, 7252, 8835, 1583, 2879, 10568, 136991, 590, 58189, 7054	595	185	11682	1.59191	1	0.872664	80.7862
GOTERM_BP_FAT	GO:0032355~response to estradiol stimulus	6	0.774194	0.138454	1843, 8835, 2879, 58189, 6870, 4886	595	54	11682	2.18151	1	0.927538	92.8599
GOTERM_BP_FAT	GO:0009719~response to endogenous stimulus	25	3.22581	0.209602	133, 10400, 217, 6870, 283, 1843, 7252, 8835, 8836, 1583, 434, 2879, 10568, 58189, 3673, 205, 4436, 8061, 4886, 3973, 51764, 136991, 590, 7054, 5406	595	395	11682	1.24263	1	0.959448	98.4486
GOTERM_BP_FAT	GO:0009725~response to hormone stimulus	22	2.83871	0.278933	3673, 133, 217, 6870, 8061, 283, 4886, 1843, 7252, 8835, 3973, 1583, 8836, 434, 51764, 2879, 10568, 136991, 590, 58189, 7054, 5406	595	357	11682	1.20991	1	0.974401	99.6948
GOTERM_BP_FAT	GO:0010033~response to organic substance	39	5.03226	0.358091	133, 10400, 6401, 217, 6870, 3336, 283, 79727, 5024, 1843, 7252, 8835, 434, 1583, 8836, 2879, 10568, 1543, 102, 131, 58189, 3673, 205, 2806, 4436, 3326, 8061, 4886, 1909, 1233, 5551, 3973, 50506, 51764, 136991, 590, 11080, 7054, 5406	595	699	11682	1.09544	1	0.984368	99.9611
Annotation Cluster 47	Enrichment Score: 0.7771908186746175
Category	Term	Count	%	PValue	Genes	List Total	Pop Hits	Pop Total	Fold Enrichment	Bonferroni	Benjamini	FDR
SMART	SM00352:POU	3	0.387097	0.158044	5449, 11281, 5454	377	15	7898	4.18992	1	0.9517	88.9631
UP_SEQ_FEATURE	domain:POU-specific	3	0.387097	0.160736	5449, 11281, 5454	768	15	15945	4.15234	1	0.999513	95.1236
INTERPRO	IPR000327:POU-specific	3	0.387097	0.166333	5449, 11281, 5454	702	15	14262	4.06325	1	0.986759	94.6207
INTERPRO	IPR013847:POU	3	0.387097	0.184233	5449, 11281, 5454	702	16	14262	3.80929	1	0.991275	96.2043
Annotation Cluster 48	Enrichment Score: 0.7489815835005379
Category	Term	Count	%	PValue	Genes	List Total	Pop Hits	Pop Total	Fold Enrichment	Bonferroni	Benjamini	FDR
GOTERM_BP_FAT	GO:0048608~reproductive structure development	13	1.67742	0.0147819	658, 638, 9241, 4436, 2254, 3209, 8204, 283, 3972, 3973, 3156, 247, 6662	595	116	11682	2.20032	1	0.627909	23.1842
GOTERM_BP_FAT	GO:0046546~development of primary male sexual characteristics	8	1.03226	0.0343497	3972, 3973, 638, 3209, 2254, 4436, 3293, 6662	595	61	11682	2.5749	1	0.789917	46.1555
GOTERM_BP_FAT	GO:0045137~development of primary sexual characteristics	12	1.54839	0.0356423	3972, 3973, 658, 638, 3156, 3209, 2254, 4436, 3293, 283, 8204, 6662	595	117	11682	2.0137	1	0.79113	47.4178
GOTERM_BP_FAT	GO:0003006~reproductive developmental process	20	2.58065	0.0431222	344018, 22873, 658, 638, 9241, 4436, 2254, 3209, 3293, 8382, 56165, 283, 8204, 3972, 3973, 3976, 4948, 3156, 247, 6662	595	244	11682	1.60931	1	0.813302	54.1916
GOTERM_BP_FAT	GO:0046661~male sex differentiation	8	1.03226	0.0603486	3972, 3973, 638, 3209, 2254, 4436, 3293, 6662	595	69	11682	2.27636	1	0.849824	66.7946
GOTERM_BP_FAT	GO:0008406~gonad development	10	1.29032	0.0747329	3972, 3973, 658, 638, 3156, 2254, 4436, 283, 8204, 6662	595	102	11682	1.92486	1	0.852686	74.7332
GOTERM_BP_FAT	GO:0008584~male gonad development	6	0.774194	0.0953183	3972, 3973, 638, 2254, 4436, 6662	595	48	11682	2.4542	1	0.882739	83.0376
GOTERM_BP_FAT	GO:0007548~sex differentiation	12	1.54839	0.100232	3972, 3973, 658, 638, 3156, 3209, 2254, 4436, 3293, 283, 8204, 6662	595	140	11682	1.68288	1	0.891731	84.5974
GOTERM_BP_FAT	GO:0030539~male genitalia development	3	0.387097	0.175465	3973, 3209, 3293	595	15	11682	3.92672	1	0.947957	96.7194
GOTERM_BP_FAT	GO:0048806~genitalia development	3	0.387097	0.308887	3973, 3209, 3293	595	22	11682	2.67731	1	0.978867	99.856
GOTERM_BP_FAT	GO:0022602~ovulation cycle process	4	0.516129	0.571495	3973, 658, 283, 8204	595	58	11682	1.35404	1	0.996291	100
GOTERM_BP_FAT	GO:0001541~ovarian follicle development	3	0.387097	0.582554	3973, 658, 283	595	38	11682	1.55002	1	0.996596	100
GOTERM_BP_FAT	GO:0007292~female gamete generation	4	0.516129	0.583217	344018, 658, 283, 8204	595	59	11682	1.33109	1	0.996583	100
GOTERM_BP_FAT	GO:0048511~rhythmic process	7	0.903226	0.592251	5551, 3973, 658, 1103, 2691, 283, 8204	595	122	11682	1.12652	1	0.996723	100
GOTERM_BP_FAT	GO:0008585~female gonad development	4	0.516129	0.594733	3973, 658, 283, 8204	595	60	11682	1.30891	1	0.996712	100
GOTERM_BP_FAT	GO:0042698~ovulation cycle	4	0.516129	0.62802	3973, 658, 283, 8204	595	63	11682	1.24658	1	0.997546	100
GOTERM_BP_FAT	GO:0046545~development of primary female sexual characteristics	4	0.516129	0.64914	3973, 658, 283, 8204	595	65	11682	1.20822	1	0.997952	100
GOTERM_BP_FAT	GO:0046660~female sex differentiation	4	0.516129	0.64914	3973, 658, 283, 8204	595	65	11682	1.20822	1	0.997952	100
Annotation Cluster 49	Enrichment Score: 0.7401794818437679
Category	Term	Count	%	PValue	Genes	List Total	Pop Hits	Pop Total	Fold Enrichment	Bonferroni	Benjamini	FDR
SP_PIR_KEYWORDS	spermatogenesis	9	1.16129	0.128079	83942, 22873, 6954, 283629, 64395, 81616, 8382, 56165, 219938	769	104	15956	1.79559	1	0.705917	86.1741
GOTERM_BP_FAT	GO:0019953~sexual reproduction	27	3.48387	0.140326	22873, 5104, 1047, 64395, 8382, 8204, 283, 83942, 8900, 8284, 1069, 4948, 3156, 2879, 11055, 7802, 219938, 344018, 658, 638, 4436, 56165, 9232, 8747, 6954, 283629, 81616	595	408	11682	1.29928	1	0.928996	93.1298
GOTERM_BP_FAT	GO:0032504~multicellular organism reproduction	28	3.6129	0.185495	22873, 5104, 64395, 5617, 8382, 8204, 283, 83942, 8900, 8284, 1069, 4948, 3156, 2879, 1543, 219938, 344018, 658, 638, 4436, 56165, 9232, 3973, 3976, 6954, 283629, 81616, 136991	595	441	11682	1.24658	1	0.952776	97.3587
GOTERM_BP_FAT	GO:0048609~reproductive process in a multicellular organism	28	3.6129	0.185495	22873, 5104, 64395, 5617, 8382, 8204, 283, 83942, 8900, 8284, 1069, 4948, 3156, 2879, 1543, 219938, 344018, 658, 638, 4436, 56165, 9232, 3973, 3976, 6954, 283629, 81616, 136991	595	441	11682	1.24658	1	0.952776	97.3587
GOTERM_BP_FAT	GO:0007276~gamete generation	23	2.96774	0.194504	344018, 22873, 658, 638, 5104, 4436, 64395, 8382, 56165, 283, 8204, 9232, 83942, 8900, 8284, 6954, 283629, 1069, 4948, 3156, 2879, 81616, 219938	595	354	11682	1.27563	1	0.954674	97.831
GOTERM_BP_FAT	GO:0007283~spermatogenesis	18	2.32258	0.234027	22873, 638, 5104, 4436, 64395, 8382, 56165, 9232, 83942, 8900, 8284, 6954, 283629, 1069, 4948, 2879, 81616, 219938	595	274	11682	1.2898	1	0.966635	99.1102
GOTERM_BP_FAT	GO:0048232~male gamete generation	18	2.32258	0.234027	22873, 638, 5104, 4436, 64395, 8382, 56165, 9232, 83942, 8900, 8284, 6954, 283629, 1069, 4948, 2879, 81616, 219938	595	274	11682	1.2898	1	0.966635	99.1102
Annotation Cluster 50	Enrichment Score: 0.7327303639879647
Category	Term	Count	%	PValue	Genes	List Total	Pop Hits	Pop Total	Fold Enrichment	Bonferroni	Benjamini	FDR
UP_SEQ_FEATURE	DNA-binding region:HMG box	5	0.645161	0.141821	83439, 11166, 10042, 6663, 6662	768	42	15945	2.47163	1	0.999045	92.8393
SMART	SM00398:HMG	5	0.645161	0.203448	83439, 11166, 10042, 6663, 6662	377	49	7898	2.13771	1	0.968964	94.575
INTERPRO	IPR000910:High mobility group, HMG1/HMG2	5	0.645161	0.219591	83439, 11166, 10042, 6663, 6662	702	49	14262	2.07309	1	0.995662	98.1373
Annotation Cluster 51	Enrichment Score: 0.7254679160016195
Category	Term	Count	%	PValue	Genes	List Total	Pop Hits	Pop Total	Fold Enrichment	Bonferroni	Benjamini	FDR
GOTERM_CC_FAT	GO:0008021~synaptic vesicle	9	1.16129	0.0338113	8224, 9143, 6856, 127833, 4504, 7054, 2555, 4886, 5864	567	73	10967	2.38465	0.999999	0.723395	38.2238
GOTERM_CC_FAT	GO:0044456~synapse part	19	2.45161	0.0565533	8224, 22871, 1144, 6856, 8061, 4886, 9143, 1132, 23362, 2895, 8777, 127833, 9177, 102, 4504, 2568, 2555, 7054, 5864	567	233	10967	1.57726	1	0.797112	55.7448
GOTERM_CC_FAT	GO:0030136~clathrin-coated vesicle	12	1.54839	0.0635781	8224, 9143, 55062, 55040, 6856, 127833, 7851, 4504, 7054, 2555, 4886, 5864	567	127	10967	1.8276	1	0.776848	60.1422
GOTERM_CC_FAT	GO:0030135~coated vesicle	13	1.67742	0.100926	8224, 55062, 9143, 8120, 55040, 127833, 6856, 7851, 4504, 7054, 2555, 4886, 5864	567	154	10967	1.63278	1	0.862971	77.4581
GOTERM_CC_FAT	GO:0045211~postsynaptic membrane	9	1.16129	0.325182	22871, 1132, 23362, 8777, 2895, 1144, 9177, 2568, 2555	567	126	10967	1.38158	1	0.94989	99.5944
GOTERM_CC_FAT	GO:0045202~synapse	20	2.58065	0.380164	8224, 22871, 1144, 8927, 6856, 8061, 4886, 9143, 1132, 23362, 2895, 8777, 127833, 9177, 102, 4504, 2568, 2555, 7054, 5864	567	338	10967	1.14451	1	0.964275	99.8766
SP_PIR_KEYWORDS	synapse	12	1.54839	0.38735	8224, 9143, 22871, 1132, 23362, 2895, 1144, 127833, 8927, 7287, 2568, 2555	769	203	15956	1.22654	1	0.921511	99.9153
SP_PIR_KEYWORDS	postsynaptic cell membrane	7	0.903226	0.40238	22871, 1132, 23362, 2895, 1144, 2568, 2555	769	106	15956	1.37022	1	0.923384	99.9408
SP_PIR_KEYWORDS	cell junction	21	2.70968	0.403076	117178, 8224, 22871, 349149, 1144, 10979, 8927, 7287, 9076, 2697, 5493, 1525, 9143, 1132, 23362, 2895, 1825, 127833, 116337, 2568, 2555	769	384	15956	1.13471	1	0.9219	99.9418
GOTERM_CC_FAT	GO:0030054~cell junction	26	3.35484	0.583801	26872, 8224, 1001, 22871, 1144, 8927, 10979, 9076, 2697, 1525, 1132, 8777, 2895, 3678, 1825, 116337, 2555, 117178, 3673, 349149, 5493, 29119, 23362, 127833, 136991, 2568	567	497	10967	1.01186	1	0.986973	99.9995
Annotation Cluster 52	Enrichment Score: 0.7204072286586989
Category	Term	Count	%	PValue	Genes	List Total	Pop Hits	Pop Total	Fold Enrichment	Bonferroni	Benjamini	FDR
SMART	SM00088:PINT	3	0.387097	0.175225	5718, 8533, 5709	377	16	7898	3.92805	1	0.957196	91.5251
INTERPRO	IPR000717:Proteasome component region PCI	3	0.387097	0.184233	5718, 8533, 5709	702	16	14262	3.80929	1	0.991275	96.2043
UP_SEQ_FEATURE	domain:PCI	3	0.387097	0.213705	5718, 8533, 5709	768	18	15945	3.46029	1	0.999847	98.4151
Annotation Cluster 53	Enrichment Score: 0.717900529642363
Category	Term	Count	%	PValue	Genes	List Total	Pop Hits	Pop Total	Fold Enrichment	Bonferroni	Benjamini	FDR
GOTERM_BP_FAT	GO:0008361~regulation of cell size	15	1.93548	0.144539	26281, 4853, 5645, 1027, 26585, 7157, 9821, 27302, 2273, 2247, 10637, 102, 58189, 259230, 1641	595	201	11682	1.4652	1	0.93121	93.7023
GOTERM_BP_FAT	GO:0016049~cell growth	6	0.774194	0.171188	26281, 2273, 4853, 10637, 259230, 1641	595	58	11682	2.03106	1	0.946518	96.4045
GOTERM_BP_FAT	GO:0040007~growth	12	1.54839	0.283687	27302, 3202, 26281, 658, 2273, 4853, 1144, 10637, 6663, 259230, 1641, 5328	595	176	11682	1.33866	1	0.974668	99.7285
Annotation Cluster 54	Enrichment Score: 0.7146605247994215
Category	Term	Count	%	PValue	Genes	List Total	Pop Hits	Pop Total	Fold Enrichment	Bonferroni	Benjamini	FDR
GOTERM_BP_FAT	GO:0003006~reproductive developmental process	20	2.58065	0.0431222	344018, 22873, 658, 638, 9241, 4436, 2254, 3209, 3293, 8382, 56165, 283, 8204, 3972, 3973, 3976, 4948, 3156, 247, 6662	595	244	11682	1.60931	1	0.813302	54.1916
GOTERM_BP_FAT	GO:0007281~germ cell development	7	0.903226	0.335053	344018, 22873, 4948, 4436, 8382, 56165, 283	595	93	11682	1.4778	1	0.982806	99.9273
GOTERM_BP_FAT	GO:0048610~reproductive cellular process	9	1.16129	0.496825	344018, 22873, 4948, 3156, 4436, 8382, 11055, 56165, 283	595	150	11682	1.17802	1	0.993783	99.9995
Annotation Cluster 55	Enrichment Score: 0.6949494169530427
Category	Term	Count	%	PValue	Genes	List Total	Pop Hits	Pop Total	Fold Enrichment	Bonferroni	Benjamini	FDR
GOTERM_CC_FAT	GO:0030136~clathrin-coated vesicle	12	1.54839	0.0635781	8224, 9143, 55062, 55040, 6856, 127833, 7851, 4504, 7054, 2555, 4886, 5864	567	127	10967	1.8276	1	0.776848	60.1422
GOTERM_CC_FAT	GO:0030135~coated vesicle	13	1.67742	0.100926	8224, 55062, 9143, 8120, 55040, 127833, 6856, 7851, 4504, 7054, 2555, 4886, 5864	567	154	10967	1.63278	1	0.862971	77.4581
GOTERM_CC_FAT	GO:0016023~cytoplasmic membrane-bounded vesicle	32	4.12903	0.23267	5066, 8224, 81611, 55062, 8120, 55040, 5617, 10369, 54432, 10959, 2697, 10279, 8836, 9143, 50489, 7851, 102, 2555, 1173, 5864, 5320, 6856, 3326, 4886, 5551, 127833, 23682, 136991, 4504, 1179, 7054, 1359	567	525	10967	1.17895	1	0.947232	97.5487
GOTERM_CC_FAT	GO:0031988~membrane-bounded vesicle	32	4.12903	0.294099	5066, 8224, 81611, 55062, 8120, 55040, 5617, 10369, 54432, 10959, 2697, 10279, 8836, 9143, 50489, 7851, 102, 2555, 1173, 5864, 5320, 6856, 3326, 4886, 5551, 127833, 23682, 136991, 4504, 1179, 7054, 1359	567	543	10967	1.13987	1	0.952432	99.238
GOTERM_CC_FAT	GO:0031410~cytoplasmic vesicle	36	4.64516	0.307601	5066, 8224, 81611, 55062, 8120, 55040, 5617, 10369, 54432, 10959, 2697, 8836, 10279, 9143, 50489, 7851, 102, 2555, 1173, 5864, 441061, 5320, 10590, 6856, 3326, 4886, 5551, 6570, 127833, 23682, 136991, 4504, 1179, 7054, 9052, 1359	567	614	10967	1.13407	1	0.948303	99.4186
SP_PIR_KEYWORDS	cytoplasmic vesicle	14	1.80645	0.310214	441061, 8224, 55062, 10590, 8120, 55040, 6856, 10959, 9143, 10279, 6570, 127833, 1359, 9052	769	229	15956	1.2685	1	0.886136	99.5305
GOTERM_CC_FAT	GO:0031982~vesicle	37	4.77419	0.325957	5066, 8224, 81611, 55062, 8120, 55040, 5617, 10369, 54432, 5350, 10959, 2697, 8836, 10279, 9143, 50489, 7851, 102, 2555, 1173, 5864, 441061, 5320, 10590, 6856, 3326, 4886, 5551, 6570, 127833, 23682, 136991, 4504, 1179, 7054, 9052, 1359	567	641	10967	1.11647	1	0.94754	99.6009
Annotation Cluster 56	Enrichment Score: 0.693736847323162
Category	Term	Count	%	PValue	Genes	List Total	Pop Hits	Pop Total	Fold Enrichment	Bonferroni	Benjamini	FDR
GOTERM_CC_FAT	GO:0008021~synaptic vesicle	9	1.16129	0.0338113	8224, 9143, 6856, 127833, 4504, 7054, 2555, 4886, 5864	567	73	10967	2.38465	0.999999	0.723395	38.2238
GOTERM_BP_FAT	GO:0001505~regulation of neurotransmitter levels	6	0.774194	0.206575	8224, 22871, 1103, 7054, 2555, 5864	595	62	11682	1.90003	1	0.959387	98.3399
GOTERM_CC_FAT	GO:0030659~cytoplasmic vesicle membrane	10	1.29032	0.248497	2697, 8224, 127833, 136991, 10369, 7054, 2555, 1173, 5864, 10959	567	133	10967	1.4543	1	0.938921	98.1692
GOTERM_CC_FAT	GO:0012506~vesicle membrane	10	1.29032	0.333277	2697, 8224, 127833, 136991, 10369, 7054, 2555, 1173, 5864, 10959	567	145	10967	1.33394	1	0.948963	99.6575
GOTERM_CC_FAT	GO:0044433~cytoplasmic vesicle part	10	1.29032	0.587555	2697, 8224, 127833, 136991, 10369, 7054, 2555, 1173, 5864, 10959	567	180	10967	1.07456	1	0.98619	99.9996
Annotation Cluster 57	Enrichment Score: 0.6931206616998062
Category	Term	Count	%	PValue	Genes	List Total	Pop Hits	Pop Total	Fold Enrichment	Bonferroni	Benjamini	FDR
SP_PIR_KEYWORDS	carboxylic ester hydrolase	4	0.516129	0.0389282	5320, 590, 8513, 5406	769	16	15956	5.18726	1	0.429591	43.6293
GOTERM_MF_FAT	GO:0016298~lipase activity	8	1.03226	0.174575	1909, 5320, 624, 887, 8513, 11343, 5406, 51365	564	91	11169	1.74094	1	0.989017	94.7972
GOTERM_MF_FAT	GO:0004091~carboxylesterase activity	7	0.903226	0.240161	5320, 10965, 590, 8513, 11343, 5406, 51365	564	83	11169	1.67015	1	0.993415	98.547
SP_PIR_KEYWORDS	lipid degradation	6	0.774194	0.302829	5320, 23259, 133121, 8513, 5406, 51365	769	76	15956	1.63808	1	0.884687	99.4525
GOTERM_BP_FAT	GO:0016042~lipid catabolic process	8	1.03226	0.692548	1591, 5320, 23259, 133121, 8513, 9784, 5406, 51365	595	157	11682	1.00044	1	0.998613	100
Annotation Cluster 58	Enrichment Score: 0.6912896271887036
Category	Term	Count	%	PValue	Genes	List Total	Pop Hits	Pop Total	Fold Enrichment	Bonferroni	Benjamini	FDR
GOTERM_BP_FAT	GO:0060485~mesenchyme development	6	0.774194	0.115925	1909, 4902, 3202, 5979, 9241, 6662	595	51	11682	2.30984	1	0.912412	88.7214
GOTERM_BP_FAT	GO:0014033~neural crest cell differentiation	4	0.516129	0.220882	1909, 4902, 5979, 6662	595	32	11682	2.4542	1	0.963003	98.7973
GOTERM_BP_FAT	GO:0014032~neural crest cell development	4	0.516129	0.220882	1909, 4902, 5979, 6662	595	32	11682	2.4542	1	0.963003	98.7973
GOTERM_BP_FAT	GO:0014031~mesenchymal cell development	5	0.645161	0.248615	1909, 4902, 5979, 9241, 6662	595	50	11682	1.96336	1	0.969017	99.367
GOTERM_BP_FAT	GO:0048762~mesenchymal cell differentiation	5	0.645161	0.248615	1909, 4902, 5979, 9241, 6662	595	50	11682	1.96336	1	0.969017	99.367
Annotation Cluster 59	Enrichment Score: 0.677805943070564
Category	Term	Count	%	PValue	Genes	List Total	Pop Hits	Pop Total	Fold Enrichment	Bonferroni	Benjamini	FDR
GOTERM_BP_FAT	GO:0051258~protein polymerization	6	0.774194	0.0506694	84617, 7277, 7283, 10810, 136991, 283	595	40	11682	2.94504	1	0.829898	60.1859
INTERPRO	IPR018316:Tubulin/FtsZ, 2-layer sandwich domain	3	0.387097	0.184233	84617, 7277, 7283	702	16	14262	3.80929	1	0.991275	96.2043
INTERPRO	IPR017975:Tubulin, conserved site	3	0.387097	0.202389	84617, 7277, 7283	702	17	14262	3.58522	1	0.994261	97.3561
INTERPRO	IPR000217:Tubulin	3	0.387097	0.202389	84617, 7277, 7283	702	17	14262	3.58522	1	0.994261	97.3561
INTERPRO	IPR003008:Tubulin/FtsZ, GTPase domain	3	0.387097	0.220733	84617, 7277, 7283	702	18	14262	3.38604	1	0.994855	98.1807
PIR_SUPERFAMILY	PIRSF002306:tubulin	3	0.387097	0.26946	84617, 7277, 7283	377	17	6303	2.95038	1	0.999993	98.6983
GOTERM_BP_FAT	GO:0043623~cellular protein complex assembly	7	0.903226	0.791606	84617, 7277, 7283, 10810, 136991, 402, 283	595	152	11682	0.90418	1	0.999612	100
Annotation Cluster 60	Enrichment Score: 0.6766853552899227
Category	Term	Count	%	PValue	Genes	List Total	Pop Hits	Pop Total	Fold Enrichment	Bonferroni	Benjamini	FDR
GOTERM_CC_FAT	GO:0008021~synaptic vesicle	9	1.16129	0.0338113	8224, 9143, 6856, 127833, 4504, 7054, 2555, 4886, 5864	567	73	10967	2.38465	0.999999	0.723395	38.2238
GOTERM_BP_FAT	GO:0006836~neurotransmitter transport	8	1.03226	0.0909125	8224, 22871, 11254, 6570, 402, 2555, 28968, 5864	595	76	11682	2.0667	1	0.876468	81.5134
GOTERM_BP_FAT	GO:0001505~regulation of neurotransmitter levels	6	0.774194	0.206575	8224, 22871, 1103, 7054, 2555, 5864	595	62	11682	1.90003	1	0.959387	98.3399
GOTERM_CC_FAT	GO:0030665~clathrin coated vesicle membrane	3	0.387097	0.737661	8224, 2555, 5864	567	50	10967	1.16053	1	0.995202	100
GOTERM_CC_FAT	GO:0030662~coated vesicle membrane	3	0.387097	0.882983	8224, 2555, 5864	567	70	10967	0.828949	1	0.998925	100
Annotation Cluster 61	Enrichment Score: 0.66115974874702
Category	Term	Count	%	PValue	Genes	List Total	Pop Hits	Pop Total	Fold Enrichment	Bonferroni	Benjamini	FDR
GOTERM_BP_FAT	GO:0010035~response to inorganic substance	16	2.06452	0.0797915	4025, 1371, 4734, 3861, 3612, 8061, 79901, 1843, 7252, 1583, 8836, 50506, 2879, 1543, 4504, 7220	595	198	11682	1.58655	1	0.861256	77.0712
GOTERM_BP_FAT	GO:0042743~hydrogen peroxide metabolic process	4	0.516129	0.120172	4025, 50506, 2879, 1543	595	24	11682	3.27227	1	0.912599	89.6434
GOTERM_BP_FAT	GO:0042542~response to hydrogen peroxide	6	0.774194	0.13074	1843, 4025, 1583, 50506, 2879, 8061	595	53	11682	2.22267	1	0.923673	91.6389
GOTERM_BP_FAT	GO:0000302~response to reactive oxygen species	7	0.903226	0.151581	1843, 4025, 1583, 50506, 2879, 4504, 8061	595	71	11682	1.93571	1	0.936931	94.56
GOTERM_BP_FAT	GO:0034599~cellular response to oxidative stress	5	0.645161	0.163384	4025, 50506, 2879, 4504, 10202	595	42	11682	2.33733	1	0.943225	95.7554
GOTERM_BP_FAT	GO:0034614~cellular response to reactive oxygen species	4	0.516129	0.181088	4025, 50506, 2879, 4504	595	29	11682	2.70808	1	0.950567	97.0938
GOTERM_BP_FAT	GO:0042744~hydrogen peroxide catabolic process	3	0.387097	0.194151	4025, 50506, 2879	595	16	11682	3.6813	1	0.955165	97.814
GOTERM_BP_FAT	GO:0006800~oxygen and reactive oxygen species metabolic process	6	0.774194	0.206575	10394, 4025, 50506, 2879, 1543, 4504	595	62	11682	1.90003	1	0.959387	98.3399
GOTERM_BP_FAT	GO:0070301~cellular response to hydrogen peroxide	3	0.387097	0.21307	4025, 50506, 2879	595	17	11682	3.46476	1	0.961148	98.5648
GOTERM_BP_FAT	GO:0006979~response to oxidative stress	11	1.41935	0.283495	1843, 4025, 1728, 1583, 50506, 10218, 3848, 2879, 4504, 8061, 10202	595	158	11682	1.3669	1	0.974989	99.7273
SP_PIR_KEYWORDS	peroxidase	3	0.387097	0.304476	4025, 50506, 2879	769	23	15956	2.70639	1	0.883397	99.4709
GOTERM_BP_FAT	GO:0051591~response to cAMP	4	0.516129	0.360921	1843, 1583, 50506, 8061	595	42	11682	1.86987	1	0.984773	99.964
GOTERM_MF_FAT	GO:0016209~antioxidant activity	4	0.516129	0.397484	4025, 50506, 2879, 4504	564	45	11169	1.76028	1	0.995857	99.9593
GOTERM_MF_FAT	GO:0004601~peroxidase activity	3	0.387097	0.450878	4025, 50506, 2879	564	30	11169	1.98032	1	0.997186	99.9902
GOTERM_MF_FAT	GO:0016684~oxidoreductase activity, acting on peroxide as acceptor	3	0.387097	0.450878	4025, 50506, 2879	564	30	11169	1.98032	1	0.997186	99.9902
Annotation Cluster 62	Enrichment Score: 0.6585519398645493
Category	Term	Count	%	PValue	Genes	List Total	Pop Hits	Pop Total	Fold Enrichment	Bonferroni	Benjamini	FDR
UP_SEQ_FEATURE	domain:Sushi 3	4	0.516129	0.127291	8406, 6401, 3075, 1604	768	26	15945	3.19411	1	0.99822	90.4356
SMART	SM00032:CCP	5	0.645161	0.203448	8406, 6401, 1462, 3075, 1604	377	49	7898	2.13771	1	0.968964	94.575
SP_PIR_KEYWORDS	sushi	5	0.645161	0.209061	8406, 6401, 1462, 3075, 1604	769	49	15956	2.11725	1	0.849666	96.6152
INTERPRO	IPR000436:Sushi/SCR/CCP	5	0.645161	0.219591	8406, 6401, 1462, 3075, 1604	702	49	14262	2.07309	1	0.995662	98.1373
INTERPRO	IPR016060:Complement control module	5	0.645161	0.230185	8406, 6401, 1462, 3075, 1604	702	50	14262	2.03162	1	0.995604	98.5046
UP_SEQ_FEATURE	domain:Sushi 2	4	0.516129	0.262363	8406, 6401, 3075, 1604	768	37	15945	2.24451	1	0.99994	99.4731
UP_SEQ_FEATURE	domain:Sushi 1	4	0.516129	0.262363	8406, 6401, 3075, 1604	768	37	15945	2.24451	1	0.99994	99.4731
UP_SEQ_FEATURE	domain:Sushi 4	3	0.387097	0.286129	6401, 3075, 1604	768	22	15945	2.83114	1	0.999947	99.7004
Annotation Cluster 63	Enrichment Score: 0.6501560703032058
Category	Term	Count	%	PValue	Genes	List Total	Pop Hits	Pop Total	Fold Enrichment	Bonferroni	Benjamini	FDR
GOTERM_CC_FAT	GO:0005578~proteinaceous extracellular matrix	20	2.58065	0.188041	4237, 221044, 7471, 4239, 4316, 1299, 2254, 255743, 5649, 283, 1842, 6695, 9126, 258, 54959, 7399, 1462, 4052, 266, 11081	567	295	10967	1.31133	1	0.953001	94.5901
GOTERM_CC_FAT	GO:0044420~extracellular matrix part	9	1.16129	0.207362	4237, 4239, 9126, 1299, 2254, 7399, 54959, 266, 283	567	110	10967	1.58254	1	0.954088	96.1387
GOTERM_CC_FAT	GO:0031012~extracellular matrix	21	2.70968	0.214848	4237, 221044, 7471, 4239, 4316, 1299, 2254, 5645, 255743, 5649, 283, 1842, 6695, 9126, 258, 54959, 7399, 1462, 4052, 266, 11081	567	320	10967	1.26933	1	0.955248	96.6191
SP_PIR_KEYWORDS	extracellular matrix	14	1.80645	0.299407	4237, 221044, 7471, 4239, 4316, 1299, 255743, 5649, 1842, 6695, 258, 1462, 11081, 266	769	227	15956	1.27968	1	0.88423	99.4124
Annotation Cluster 64	Enrichment Score: 0.6353493389681398
Category	Term	Count	%	PValue	Genes	List Total	Pop Hits	Pop Total	Fold Enrichment	Bonferroni	Benjamini	FDR
PIR_SUPERFAMILY	PIRSF001783:fibroblast growth factor	4	0.516129	0.0135049	26281, 2249, 2247, 2254	377	9	6303	7.43059	0.99406	0.641278	17.1398
GOTERM_BP_FAT	GO:0008543~fibroblast growth factor receptor signaling pathway	5	0.645161	0.0514298	26281, 2249, 2247, 2254, 8036	595	28	11682	3.506	1	0.830567	60.747
INTERPRO	IPR002209:Heparin-binding growth factor/Fibroblast growth factor	3	0.387097	0.184233	26281, 2249, 2254	702	16	14262	3.80929	1	0.991275	96.2043
GOTERM_BP_FAT	GO:0051302~regulation of cell division	5	0.645161	0.215452	2249, 2247, 1069, 2254, 4192	595	47	11682	2.08868	1	0.962068	98.6399
GOTERM_MF_FAT	GO:0008201~heparin binding	8	1.03226	0.216927	2249, 1842, 2247, 5104, 2254, 4192, 26, 283	564	97	11169	1.63325	1	0.992616	97.6891
SMART	SM00442:FGF	3	0.387097	0.264048	26281, 2249, 2254	377	21	7898	2.9928	1	0.979769	98.0315
SP_PIR_KEYWORDS	mitogen	4	0.516129	0.275886	2249, 2247, 2254, 4192	769	38	15956	2.18411	1	0.868467	99.0536
INTERPRO	IPR002348:Interleukin 1/heparin-binding growth factor	3	0.387097	0.276301	26281, 2249, 2254	702	21	14262	2.90232	1	0.997866	99.4457
GOTERM_BP_FAT	GO:0051781~positive regulation of cell division	4	0.516129	0.318521	2249, 2247, 2254, 4192	595	39	11682	2.0137	1	0.98055	99.8877
GOTERM_MF_FAT	GO:0030247~polysaccharide binding	10	1.29032	0.330063	2249, 1842, 27159, 2247, 5104, 2254, 1462, 4192, 26, 283	564	148	11169	1.33805	1	0.994207	99.7912
GOTERM_MF_FAT	GO:0001871~pattern binding	10	1.29032	0.330063	2249, 1842, 27159, 2247, 5104, 2254, 1462, 4192, 26, 283	564	148	11169	1.33805	1	0.994207	99.7912
SP_PIR_KEYWORDS	heparin-binding	5	0.645161	0.337996	2249, 2247, 2254, 4192, 26	769	61	15956	1.70074	1	0.902979	99.7407
GOTERM_MF_FAT	GO:0005539~glycosaminoglycan binding	9	1.16129	0.36351	2249, 1842, 2247, 5104, 2254, 1462, 4192, 26, 283	564	134	11169	1.33007	1	0.995067	99.9052
KEGG_PATHWAY	hsa05218:Melanoma	5	0.645161	0.589947	26281, 2249, 2247, 2254, 7157	268	69	4515	1.2208	1	0.97296	99.9979
KEGG_PATHWAY	hsa04010:MAPK signaling pathway	10	1.29032	0.974208	1843, 26281, 2249, 5320, 2247, 2254, 23118, 10369, 7157, 5921	268	258	4515	0.652985	1	0.999814	100
Annotation Cluster 65	Enrichment Score: 0.6264117594435762
Category	Term	Count	%	PValue	Genes	List Total	Pop Hits	Pop Total	Fold Enrichment	Bonferroni	Benjamini	FDR
GOTERM_BP_FAT	GO:0001657~ureteric bud development	5	0.645161	0.100033	5979, 6299, 9241, 2138, 26585	595	35	11682	2.8048	1	0.893186	84.5369
GOTERM_BP_FAT	GO:0001656~metanephros development	5	0.645161	0.183649	5979, 6299, 9241, 2138, 26585	595	44	11682	2.23109	1	0.952004	97.2506
GOTERM_BP_FAT	GO:0001655~urogenital system development	8	1.03226	0.318301	220, 5979, 6299, 9241, 3209, 2138, 26585, 247	595	109	11682	1.441	1	0.980789	99.8871
GOTERM_BP_FAT	GO:0001822~kidney development	6	0.774194	0.533804	220, 5979, 6299, 9241, 2138, 26585	595	95	11682	1.24002	1	0.995204	99.9999
Annotation Cluster 66	Enrichment Score: 0.6205273432187014
Category	Term	Count	%	PValue	Genes	List Total	Pop Hits	Pop Total	Fold Enrichment	Bonferroni	Benjamini	FDR
GOTERM_BP_FAT	GO:0035295~tube development	17	2.19355	0.0815835	3202, 7546, 7547, 6299, 10253, 9241, 2254, 7976, 26585, 1909, 5979, 8323, 2247, 2294, 2138, 136991, 5864	595	215	11682	1.55243	1	0.862619	77.8493
GOTERM_BP_FAT	GO:0060541~respiratory system development	8	1.03226	0.285626	220, 3202, 10253, 2247, 2294, 2254, 136991, 5864	595	105	11682	1.49589	1	0.975025	99.7413
GOTERM_BP_FAT	GO:0030324~lung development	7	0.903226	0.362514	3202, 10253, 2247, 2294, 2254, 136991, 5864	595	96	11682	1.43162	1	0.984898	99.9656
GOTERM_BP_FAT	GO:0030323~respiratory tube development	7	0.903226	0.390091	3202, 10253, 2247, 2294, 2254, 136991, 5864	595	99	11682	1.38824	1	0.987524	99.9843
Annotation Cluster 67	Enrichment Score: 0.6051857950793623
Category	Term	Count	%	PValue	Genes	List Total	Pop Hits	Pop Total	Fold Enrichment	Bonferroni	Benjamini	FDR
UP_SEQ_FEATURE	short sequence motif:SH3-binding	6	0.774194	0.097332	8506, 26039, 102, 1795, 10957, 9232	768	51	15945	2.44256	1	0.995356	82.8859
SP_PIR_KEYWORDS	sh3-binding	5	0.645161	0.315903	8506, 9467, 102, 1795, 9232	769	59	15956	1.75839	1	0.888748	99.5834
GOTERM_MF_FAT	GO:0017124~SH3 domain binding	6	0.774194	0.497317	8506, 2697, 9467, 102, 1795, 9232	564	92	11169	1.29151	1	0.998392	99.9975
Annotation Cluster 68	Enrichment Score: 0.6049185170675049
Category	Term	Count	%	PValue	Genes	List Total	Pop Hits	Pop Total	Fold Enrichment	Bonferroni	Benjamini	FDR
GOTERM_BP_FAT	GO:0050909~sensory perception of taste	5	0.645161	0.0702507	6338, 50834, 80834, 51764, 5024	595	31	11682	3.16671	1	0.862632	72.4754
SP_PIR_KEYWORDS	Taste	3	0.387097	0.268223	6338, 50834, 80834	769	21	15956	2.96415	1	0.869687	98.8982
KEGG_PATHWAY	hsa04742:Taste transduction	4	0.516129	0.440495	6338, 50834, 80834, 51764	268	41	4515	1.64361	1	0.965257	99.9112
GOTERM_BP_FAT	GO:0007606~sensory perception of chemical stimulus	9	1.16129	0.458394	6338, 56656, 50834, 80834, 284521, 51764, 127385, 120066, 5024	595	145	11682	1.21864	1	0.992095	99.9981
Annotation Cluster 69	Enrichment Score: 0.599189650036503
Category	Term	Count	%	PValue	Genes	List Total	Pop Hits	Pop Total	Fold Enrichment	Bonferroni	Benjamini	FDR
SMART	SM00204:TGFB	4	0.516129	0.206142	27302, 4902, 83729, 10637	377	33	7898	2.53935	1	0.963266	94.8054
INTERPRO	IPR001839:Transforming growth factor beta	4	0.516129	0.219638	27302, 4902, 83729, 10637	702	33	14262	2.46257	1	0.995199	98.1391
INTERPRO	IPR017948:Transforming growth factor beta, conserved site	4	0.516129	0.219638	27302, 4902, 83729, 10637	702	33	14262	2.46257	1	0.995199	98.1391
INTERPRO	IPR015615:Transforming growth factor-beta-related	3	0.387097	0.403329	27302, 83729, 10637	702	28	14262	2.17674	1	0.999751	99.975
Annotation Cluster 70	Enrichment Score: 0.5852976987968758
Category	Term	Count	%	PValue	Genes	List Total	Pop Hits	Pop Total	Fold Enrichment	Bonferroni	Benjamini	FDR
GOTERM_BP_FAT	GO:0001501~skeletal system development	23	2.96774	0.0743941	3202, 6781, 658, 3205, 3226, 9241, 2254, 3209, 91851, 9562, 50617, 1591, 2249, 8788, 3950, 258, 8538, 2138, 116039, 5307, 2134, 3211, 6662	595	311	11682	1.452	1	0.85405	74.5688
GOTERM_BP_FAT	GO:0060348~bone development	9	1.16129	0.27341	6781, 1591, 9241, 258, 2254, 91851, 9562, 50617, 6662	595	121	11682	1.46035	1	0.97382	99.6506
GOTERM_BP_FAT	GO:0001503~ossification	8	1.03226	0.35158	6781, 1591, 9241, 258, 2254, 91851, 9562, 50617	595	113	11682	1.38999	1	0.984057	99.9535
GOTERM_BP_FAT	GO:0001649~osteoblast differentiation	3	0.387097	0.63743	1591, 9241, 2254	595	42	11682	1.4024	1	0.997776	100
Annotation Cluster 71	Enrichment Score: 0.5837087707905648
Category	Term	Count	%	PValue	Genes	List Total	Pop Hits	Pop Total	Fold Enrichment	Bonferroni	Benjamini	FDR
INTERPRO	IPR000169:Peptidase, cysteine peptidase active site	5	0.645161	0.0910353	1514, 8722, 642, 23473, 1519	702	35	14262	2.90232	1	0.951452	78.4202
SMART	SM00645:Pept_C1	3	0.387097	0.124799	1514, 8722, 1519	377	13	7898	4.83452	1	0.937657	81.8736
INTERPRO	IPR013128:Peptidase C1A, papain	3	0.387097	0.13161	1514, 8722, 1519	702	13	14262	4.68836	1	0.978369	89.6381
INTERPRO	IPR000668:Peptidase C1A, papain C-terminal	3	0.387097	0.13161	1514, 8722, 1519	702	13	14262	4.68836	1	0.978369	89.6381
GOTERM_MF_FAT	GO:0004197~cysteine-type endopeptidase activity	5	0.645161	0.38154	1514, 8722, 642, 23473, 1519	564	62	11169	1.59703	1	0.995224	99.9391
KEGG_PATHWAY	hsa04142:Lysosome	8	1.03226	0.534821	1514, 5476, 10312, 8120, 8722, 1519, 8763, 50617	268	116	4515	1.16186	1	0.979235	99.9905
SP_PIR_KEYWORDS	thiol protease	6	0.774194	0.615574	1514, 92552, 8722, 642, 23473, 1519	769	110	15956	1.13176	1	0.974234	99.9999
GOTERM_MF_FAT	GO:0008234~cysteine-type peptidase activity	5	0.645161	0.865569	1514, 8722, 642, 23473, 1519	564	121	11169	0.818314	1	0.999949	100
Annotation Cluster 72	Enrichment Score: 0.5614711027983241
Category	Term	Count	%	PValue	Genes	List Total	Pop Hits	Pop Total	Fold Enrichment	Bonferroni	Benjamini	FDR
GOTERM_BP_FAT	GO:0033013~tetrapyrrole metabolic process	4	0.516129	0.168288	8803, 1371, 1543, 2694	595	28	11682	2.8048	1	0.946433	96.1751
GOTERM_BP_FAT	GO:0006778~porphyrin metabolic process	4	0.516129	0.168288	8803, 1371, 1543, 2694	595	28	11682	2.8048	1	0.946433	96.1751
GOTERM_BP_FAT	GO:0051186~cofactor metabolic process	9	1.16129	0.730262	8803, 1371, 3156, 2879, 10965, 55034, 1543, 2694, 9540	595	185	11682	0.955149	1	0.999109	100
Annotation Cluster 73	Enrichment Score: 0.5606294044158197
Category	Term	Count	%	PValue	Genes	List Total	Pop Hits	Pop Total	Fold Enrichment	Bonferroni	Benjamini	FDR
GOTERM_MF_FAT	GO:0004030~aldehyde dehydrogenase [NAD(P)+] activity	3	0.387097	0.0332319	220, 222, 217	564	6	11169	9.9016	1	0.805273	40.5903
INTERPRO	IPR016160:Aldehyde dehydrogenase, conserved site	4	0.516129	0.156757	220, 222, 217, 3293	702	28	14262	2.90232	1	0.984064	93.5374
INTERPRO	IPR015590:Aldehyde dehydrogenase	3	0.387097	0.220733	220, 222, 217	702	18	14262	3.38604	1	0.994855	98.1807
INTERPRO	IPR016162:Aldehyde dehydrogenase, N-terminal	3	0.387097	0.239204	220, 222, 217	702	19	14262	3.20783	1	0.9958	98.7625
KEGG_PATHWAY	hsa00340:Histidine metabolism	4	0.516129	0.243996	220, 222, 217, 26	268	29	4515	2.32373	1	0.919329	96.6109
KEGG_PATHWAY	hsa00350:Tyrosine metabolism	5	0.645161	0.261172	220, 222, 2806, 131, 7054	268	44	4515	1.91443	1	0.924289	97.4337
GOTERM_MF_FAT	GO:0016620~oxidoreductase activity, acting on the aldehyde or oxo group of donors, NAD or NADP as acceptor	3	0.387097	0.305243	220, 222, 217	564	22	11169	2.70044	1	0.994797	99.6343
SP_PIR_KEYWORDS	nad	10	1.29032	0.454304	220, 26872, 25979, 195814, 222, 1728, 8644, 217, 3284, 131	769	173	15956	1.19937	1	0.940894	99.9841
KEGG_PATHWAY	hsa00982:Drug metabolism	4	0.516129	0.640298	220, 222, 2946, 131	268	55	4515	1.22524	1	0.9748	99.9996
KEGG_PATHWAY	hsa00010:Glycolysis / Gluconeogenesis	4	0.516129	0.652505	220, 222, 217, 131	268	56	4515	1.20336	1	0.975826	99.9997
UP_SEQ_FEATURE	nucleotide phosphate-binding region:NAD	4	0.516129	0.670486	220, 222, 217, 131	768	71	15945	1.16967	1	1	100
Annotation Cluster 74	Enrichment Score: 0.5544392784311779
Category	Term	Count	%	PValue	Genes	List Total	Pop Hits	Pop Total	Fold Enrichment	Bonferroni	Benjamini	FDR
GOTERM_MF_FAT	GO:0030674~protein binding, bridging	9	1.16129	0.0834336	8506, 1475, 10140, 8835, 3713, 29999, 5706, 8027, 6699	564	90	11169	1.98032	1	0.936563	73.8752
GOTERM_MF_FAT	GO:0005070~SH3/SH2 adaptor activity	4	0.516129	0.411231	8506, 10140, 8835, 8027	564	46	11169	1.72202	1	0.996262	99.9715
GOTERM_MF_FAT	GO:0060090~molecular adaptor activity	4	0.516129	0.632784	8506, 10140, 8835, 8027	564	64	11169	1.2377	1	0.999365	100
Annotation Cluster 75	Enrichment Score: 0.5470029781470225
Category	Term	Count	%	PValue	Genes	List Total	Pop Hits	Pop Total	Fold Enrichment	Bonferroni	Benjamini	FDR
GOTERM_BP_FAT	GO:0007389~pattern specification process	18	2.32258	0.166941	3202, 7547, 7471, 658, 3205, 4853, 83439, 3226, 9241, 5626, 26585, 5080, 5649, 1909, 2294, 2138, 3211, 4281	595	258	11682	1.36979	1	0.946014	96.0639
GOTERM_BP_FAT	GO:0003002~regionalization	13	1.67742	0.260234	3202, 658, 7471, 7547, 3205, 83439, 3226, 9241, 5626, 26585, 5080, 5649, 3211	595	190	11682	1.34335	1	0.972117	99.5197
GOTERM_BP_FAT	GO:0009952~anterior/posterior pattern formation	8	1.03226	0.526094	3202, 7471, 7547, 3205, 83439, 3226, 5080, 3211	595	134	11682	1.17216	1	0.994919	99.9998
Annotation Cluster 76	Enrichment Score: 0.5447166682668833
Category	Term	Count	%	PValue	Genes	List Total	Pop Hits	Pop Total	Fold Enrichment	Bonferroni	Benjamini	FDR
GOTERM_BP_FAT	GO:0032101~regulation of response to external stimulus	13	1.67742	0.0930658	3673, 5320, 3848, 6401, 7133, 26585, 1909, 1233, 2895, 2879, 4907, 102, 5328	595	154	11682	1.65738	1	0.880599	82.2738
GOTERM_BP_FAT	GO:0050727~regulation of inflammatory response	7	0.903226	0.173567	1909, 3673, 5320, 6401, 2879, 4907, 7133	595	74	11682	1.85723	1	0.94702	96.583
GOTERM_BP_FAT	GO:0032103~positive regulation of response to external stimulus	5	0.645161	0.387814	1909, 1233, 3673, 5320, 102	595	62	11682	1.58336	1	0.987486	99.9832
GOTERM_BP_FAT	GO:0050729~positive regulation of inflammatory response	3	0.387097	0.437981	1909, 3673, 5320	595	29	11682	2.03106	1	0.990825	99.9963
GOTERM_BP_FAT	GO:0031349~positive regulation of defense response	4	0.516129	0.688778	1909, 3673, 22914, 5320	595	69	11682	1.13818	1	0.998537	100
Annotation Cluster 77	Enrichment Score: 0.5426276328908763
Category	Term	Count	%	PValue	Genes	List Total	Pop Hits	Pop Total	Fold Enrichment	Bonferroni	Benjamini	FDR
GOTERM_BP_FAT	GO:0006690~icosanoid metabolic process	5	0.645161	0.194076	10394, 8644, 1646, 8529, 247	595	45	11682	2.18151	1	0.956644	97.8105
GOTERM_BP_FAT	GO:0033559~unsaturated fatty acid metabolic process	5	0.645161	0.237432	10394, 8644, 1646, 8529, 247	595	49	11682	2.00343	1	0.965746	99.1777
GOTERM_BP_FAT	GO:0006691~leukotriene metabolic process	3	0.387097	0.308887	10394, 8529, 247	595	22	11682	2.67731	1	0.978867	99.856
GOTERM_BP_FAT	GO:0043449~cellular alkene metabolic process	3	0.387097	0.327918	10394, 8529, 247	595	23	11682	2.56091	1	0.982025	99.9122
KEGG_PATHWAY	hsa00590:Arachidonic acid metabolism	5	0.645161	0.342589	5320, 8644, 2879, 8529, 247	268	50	4515	1.6847	1	0.960668	99.3752
GOTERM_BP_FAT	GO:0006631~fatty acid metabolic process	12	1.54839	0.347043	10394, 6319, 123876, 8644, 28965, 10455, 1646, 10965, 81616, 131, 8529, 247	595	186	11682	1.26668	1	0.983214	99.9474
Annotation Cluster 78	Enrichment Score: 0.5392858116003605
Category	Term	Count	%	PValue	Genes	List Total	Pop Hits	Pop Total	Fold Enrichment	Bonferroni	Benjamini	FDR
UP_SEQ_FEATURE	repeat:1-4	3	0.387097	0.195824	7916, 4638, 1047	768	17	15945	3.66383	1	0.999778	97.6646
UP_SEQ_FEATURE	repeat:1-3	3	0.387097	0.213705	7916, 4638, 1047	768	18	15945	3.46029	1	0.999847	98.4151
UP_SEQ_FEATURE	repeat:2-2	3	0.387097	0.357846	7916, 4638, 1047	768	26	15945	2.39558	1	0.999988	99.9517
UP_SEQ_FEATURE	repeat:1-2	3	0.387097	0.357846	7916, 4638, 1047	768	26	15945	2.39558	1	0.999988	99.9517
UP_SEQ_FEATURE	repeat:1-1	3	0.387097	0.375404	7916, 4638, 1047	768	27	15945	2.30686	1	0.999989	99.9701
Annotation Cluster 79	Enrichment Score: 0.5327571045066769
Category	Term	Count	%	PValue	Genes	List Total	Pop Hits	Pop Total	Fold Enrichment	Bonferroni	Benjamini	FDR
GOTERM_BP_FAT	GO:0050767~regulation of neurogenesis	12	1.54839	0.191369	50674, 22871, 7074, 8929, 9241, 2138, 30012, 4804, 5080, 4504, 7157, 5454	595	160	11682	1.47252	1	0.956825	97.6765
GOTERM_BP_FAT	GO:0045664~regulation of neuron differentiation	10	1.29032	0.203699	50674, 22871, 7074, 8929, 9241, 2138, 30012, 4804, 5080, 5454	595	128	11682	1.53388	1	0.95944	98.23
GOTERM_BP_FAT	GO:0051960~regulation of nervous system development	13	1.67742	0.226858	50674, 22871, 9241, 8929, 30012, 5080, 7157, 2247, 7074, 2138, 4804, 4504, 5454	595	184	11682	1.38716	1	0.964824	98.9506
GOTERM_BP_FAT	GO:0060284~regulation of cell development	13	1.67742	0.301137	50674, 22871, 9241, 8929, 30012, 5080, 7157, 2247, 7074, 2138, 4804, 4504, 5454	595	197	11682	1.29562	1	0.97732	99.8246
GOTERM_BP_FAT	GO:0045597~positive regulation of cell differentiation	10	1.29032	0.814401	7535, 50674, 658, 3976, 5320, 2247, 7074, 8929, 4804, 5080	595	225	11682	0.872605	1	0.999749	100
Annotation Cluster 80	Enrichment Score: 0.5319498592186632
Category	Term	Count	%	PValue	Genes	List Total	Pop Hits	Pop Total	Fold Enrichment	Bonferroni	Benjamini	FDR
SMART	SM00589:PRY	5	0.645161	0.0762078	696, 80352, 166655, 117854, 4281	377	34	7898	3.08082	1	0.89659	63.7795
INTERPRO	IPR006574:SPRY-associated	5	0.645161	0.0837222	696, 80352, 166655, 117854, 4281	702	34	14262	2.98768	1	0.942179	75.4553
INTERPRO	IPR003879:Butyrophylin-like	5	0.645161	0.149918	696, 80352, 166655, 117854, 4281	702	42	14262	2.4186	1	0.982204	92.6419
UP_SEQ_FEATURE	domain:B30.2/SPRY	6	0.774194	0.17716	696, 79187, 80352, 166655, 117854, 4281	768	62	15945	2.0092	1	0.999599	96.5315
INTERPRO	IPR003877:SPla/RYanodine receptor SPRY	6	0.774194	0.205554	696, 79187, 80352, 166655, 117854, 4281	702	64	14262	1.90465	1	0.99419	97.5197
INTERPRO	IPR001870:B302 (SPRY)-like	6	0.774194	0.232507	696, 79187, 80352, 166655, 117854, 4281	702	67	14262	1.81936	1	0.995446	98.5754
SMART	SM00336:BBOX	4	0.516129	0.50258	166655, 117854, 373, 4281	377	56	7898	1.4964	1	0.998333	99.987
INTERPRO	IPR000315:Zinc finger, B-box	4	0.516129	0.524073	166655, 117854, 373, 4281	702	56	14262	1.45116	1	0.999953	99.9993
UP_SEQ_FEATURE	zinc finger region:B box-type	3	0.387097	0.606556	166655, 117854, 373	768	42	15945	1.48298	1	1	100
SMART	SM00449:SPRY	3	0.387097	0.626676	696, 117854, 4281	377	44	7898	1.42838	1	0.999459	99.9997
INTERPRO	IPR018355:SPla/RYanodine receptor subgroup	3	0.387097	0.643957	696, 117854, 4281	702	44	14262	1.3852	1	0.999995	100
UP_SEQ_FEATURE	zinc finger region:RING-type	8	1.03226	0.792157	80352, 51444, 166655, 6596, 117854, 373, 164832, 4281	768	185	15945	0.897804	1	1	100
Annotation Cluster 81	Enrichment Score: 0.5297634132693784
Category	Term	Count	%	PValue	Genes	List Total	Pop Hits	Pop Total	Fold Enrichment	Bonferroni	Benjamini	FDR
GOTERM_BP_FAT	GO:0042359~vitamin D metabolic process	3	0.387097	0.0589416	1591, 1583, 1543	595	8	11682	7.36261	1	0.846246	65.9029
GOTERM_BP_FAT	GO:0006720~isoprenoid metabolic process	6	0.774194	0.0603748	220, 6017, 8813, 3156, 1543, 131	595	42	11682	2.8048	1	0.846606	66.811
GOTERM_BP_FAT	GO:0006775~fat-soluble vitamin metabolic process	5	0.645161	0.0772083	220, 1591, 1583, 6017, 1543	595	32	11682	3.06775	1	0.859501	75.9041
SP_PIR_KEYWORDS	metalloprotein	10	1.29032	0.102615	4025, 1591, 1583, 5320, 1371, 4907, 1543, 131, 8529, 1359	769	115	15956	1.80426	1	0.660601	79.0503
GOTERM_BP_FAT	GO:0006766~vitamin metabolic process	7	0.903226	0.173567	220, 10560, 1591, 1583, 6017, 1543, 2694	595	74	11682	1.85723	1	0.94702	96.583
SP_PIR_KEYWORDS	chromoprotein	5	0.645161	0.24014	4025, 1591, 1583, 1543, 8529	769	52	15956	1.9951	1	0.864243	98.1024
SP_PIR_KEYWORDS	Monooxygenase	6	0.774194	0.256034	5066, 1591, 1583, 1543, 8529, 7054	769	71	15956	1.75344	1	0.865639	98.6015
UP_SEQ_FEATURE	metal ion-binding site:Iron (heme axial ligand)	7	0.903226	0.265033	4025, 26872, 1591, 1583, 1543, 8529, 79901	768	90	15945	1.6148	1	0.999928	99.505
GOTERM_BP_FAT	GO:0006776~vitamin A metabolic process	3	0.387097	0.308887	220, 6017, 1543	595	22	11682	2.67731	1	0.978867	99.856
INTERPRO	IPR002401:Cytochrome P450, E-class, group I	4	0.516129	0.341135	1591, 1583, 1543, 8529	702	42	14262	1.93488	1	0.999263	99.8773
INTERPRO	IPR017973:Cytochrome P450, C-terminal region	4	0.516129	0.422118	1591, 1583, 1543, 8529	702	48	14262	1.69302	1	0.999787	99.9851
COG_ONTOLOGY	Secondary metabolites biosynthesis, transport, and catabolism	4	0.516129	0.451167	1591, 1583, 1543, 8529	70	59	1653	1.60097	0.999994	0.98168	98.9603
GOTERM_MF_FAT	GO:0046906~tetrapyrrole binding	7	0.903226	0.47269	4025, 1591, 1583, 50506, 1543, 8529, 2694	564	109	11169	1.27176	1	0.997651	99.9948
INTERPRO	IPR001128:Cytochrome P450	4	0.516129	0.474227	1591, 1583, 1543, 8529	702	52	14262	1.56279	1	0.999918	99.9967
INTERPRO	IPR017972:Cytochrome P450, conserved site	4	0.516129	0.499464	1591, 1583, 1543, 8529	702	54	14262	1.50491	1	0.999948	99.9985
SP_PIR_KEYWORDS	heme	6	0.774194	0.574026	4025, 1591, 1583, 1543, 8529, 79901	769	105	15956	1.18566	1	0.966409	99.9996
GOTERM_MF_FAT	GO:0020037~heme binding	6	0.774194	0.5899	4025, 1591, 1583, 50506, 1543, 8529	564	102	11169	1.16489	1	0.999193	99.9999
SP_PIR_KEYWORDS	iron	12	1.54839	0.712199	4025, 26872, 1591, 6319, 1583, 8284, 1371, 1543, 8529, 7054, 247, 79901	769	260	15956	0.957647	1	0.98498	100
GOTERM_MF_FAT	GO:0005506~iron ion binding	13	1.67742	0.750828	4025, 26872, 79901, 1591, 6319, 1583, 8284, 50506, 1543, 4907, 8529, 7054, 247	564	278	11169	0.926049	1	0.999777	100
GOTERM_MF_FAT	GO:0009055~electron carrier activity	9	1.16129	0.782769	26872, 1728, 1591, 1583, 50506, 1109, 217, 1543, 8529	564	197	11169	0.904714	1	0.999847	100
Annotation Cluster 82	Enrichment Score: 0.5267227315952104
Category	Term	Count	%	PValue	Genes	List Total	Pop Hits	Pop Total	Fold Enrichment	Bonferroni	Benjamini	FDR
GOTERM_BP_FAT	GO:0019935~cyclic-nucleotide-mediated signaling	12	1.54839	0.0668628	2827, 4159, 3355, 3973, 133, 1132, 7433, 1325, 3361, 3362, 2691, 4886	595	130	11682	1.81233	1	0.863406	70.6439
GOTERM_BP_FAT	GO:0019933~cAMP-mediated signaling	9	1.16129	0.109863	2827, 4159, 3973, 133, 1132, 1325, 3361, 2691, 4886	595	95	11682	1.86003	1	0.905008	87.2702
GOTERM_BP_FAT	GO:0007187~G-protein signaling, coupled to cyclic nucleotide second messenger	10	1.29032	0.130805	2827, 4159, 3355, 3973, 1132, 7433, 1325, 3362, 2691, 4886	595	115	11682	1.70727	1	0.922382	91.6499
GOTERM_BP_FAT	GO:0045761~regulation of adenylate cyclase activity	8	1.03226	0.193964	2827, 1909, 3973, 1132, 1325, 729230, 2691, 4886	595	93	11682	1.68891	1	0.957319	97.8051
GOTERM_BP_FAT	GO:0031279~regulation of cyclase activity	8	1.03226	0.215738	2827, 1909, 3973, 1132, 1325, 729230, 2691, 4886	595	96	11682	1.63613	1	0.961607	98.6486
GOTERM_BP_FAT	GO:0030817~regulation of cAMP biosynthetic process	8	1.03226	0.223187	2827, 1909, 3973, 1132, 1325, 729230, 2691, 4886	595	97	11682	1.61927	1	0.963815	98.8588
GOTERM_BP_FAT	GO:0051339~regulation of lyase activity	8	1.03226	0.230725	2827, 1909, 3973, 1132, 1325, 729230, 2691, 4886	595	98	11682	1.60274	1	0.965907	99.0398
GOTERM_BP_FAT	GO:0030814~regulation of cAMP metabolic process	8	1.03226	0.238347	2827, 1909, 3973, 1132, 1325, 729230, 2691, 4886	595	99	11682	1.58655	1	0.964589	99.195
GOTERM_BP_FAT	GO:0007188~G-protein signaling, coupled to cAMP nucleotide second messenger	7	0.903226	0.263521	2827, 4159, 3973, 1132, 1325, 2691, 4886	595	85	11682	1.61689	1	0.972216	99.5561
GOTERM_BP_FAT	GO:0030808~regulation of nucleotide biosynthetic process	8	1.03226	0.293723	2827, 1909, 3973, 1132, 1325, 729230, 2691, 4886	595	106	11682	1.48178	1	0.976145	99.7886
GOTERM_BP_FAT	GO:0030802~regulation of cyclic nucleotide biosynthetic process	8	1.03226	0.293723	2827, 1909, 3973, 1132, 1325, 729230, 2691, 4886	595	106	11682	1.48178	1	0.976145	99.7886
GOTERM_BP_FAT	GO:0030799~regulation of cyclic nucleotide metabolic process	8	1.03226	0.318301	2827, 1909, 3973, 1132, 1325, 729230, 2691, 4886	595	109	11682	1.441	1	0.980789	99.8871
GOTERM_BP_FAT	GO:0006140~regulation of nucleotide metabolic process	8	1.03226	0.343218	2827, 1909, 3973, 1132, 1325, 729230, 2691, 4886	595	112	11682	1.4024	1	0.983801	99.9416
GOTERM_BP_FAT	GO:0007194~negative regulation of adenylate cyclase activity	4	0.516129	0.509948	1132, 1325, 729230, 4886	595	53	11682	1.48178	1	0.99433	99.9997
GOTERM_BP_FAT	GO:0051350~negative regulation of lyase activity	4	0.516129	0.509948	1132, 1325, 729230, 4886	595	53	11682	1.48178	1	0.99433	99.9997
GOTERM_BP_FAT	GO:0031280~negative regulation of cyclase activity	4	0.516129	0.509948	1132, 1325, 729230, 4886	595	53	11682	1.48178	1	0.99433	99.9997
GOTERM_BP_FAT	GO:0007190~activation of adenylate cyclase activity	4	0.516129	0.522632	2827, 1909, 3973, 2691	595	54	11682	1.45434	1	0.994951	99.9998
GOTERM_BP_FAT	GO:0045762~positive regulation of adenylate cyclase activity	4	0.516129	0.535135	2827, 1909, 3973, 2691	595	55	11682	1.4279	1	0.995231	99.9999
GOTERM_BP_FAT	GO:0031281~positive regulation of cyclase activity	4	0.516129	0.54745	2827, 1909, 3973, 2691	595	56	11682	1.4024	1	0.995805	99.9999
GOTERM_BP_FAT	GO:0051349~positive regulation of lyase activity	4	0.516129	0.571495	2827, 1909, 3973, 2691	595	58	11682	1.35404	1	0.996291	100
GOTERM_BP_FAT	GO:0007193~inhibition of adenylate cyclase activity by G-protein signaling	3	0.387097	0.610729	1132, 1325, 4886	595	40	11682	1.47252	1	0.997142	100
Annotation Cluster 83	Enrichment Score: 0.508085428609334
Category	Term	Count	%	PValue	Genes	List Total	Pop Hits	Pop Total	Fold Enrichment	Bonferroni	Benjamini	FDR
GOTERM_BP_FAT	GO:0050767~regulation of neurogenesis	12	1.54839	0.191369	50674, 22871, 7074, 8929, 9241, 2138, 30012, 4804, 5080, 4504, 7157, 5454	595	160	11682	1.47252	1	0.956825	97.6765
GOTERM_BP_FAT	GO:0050768~negative regulation of neurogenesis	4	0.516129	0.374984	9241, 4804, 4504, 7157	595	43	11682	1.82638	1	0.986218	99.9757
GOTERM_BP_FAT	GO:0010721~negative regulation of cell development	4	0.516129	0.416736	9241, 4804, 4504, 7157	595	46	11682	1.70727	1	0.988918	99.9929
Annotation Cluster 84	Enrichment Score: 0.5040282615159579
Category	Term	Count	%	PValue	Genes	List Total	Pop Hits	Pop Total	Fold Enrichment	Bonferroni	Benjamini	FDR
GOTERM_MF_FAT	GO:0004180~carboxypeptidase activity	4	0.516129	0.244246	5476, 642, 51200, 1359	564	34	11169	2.32979	1	0.993331	98.6628
GOTERM_MF_FAT	GO:0008238~exopeptidase activity	6	0.774194	0.306967	1514, 5476, 8836, 642, 51200, 1359	564	73	11169	1.62766	1	0.9945	99.6481
SP_PIR_KEYWORDS	carboxypeptidase	3	0.387097	0.4102	5476, 51200, 1359	769	29	15956	2.14645	1	0.922649	99.951
Annotation Cluster 85	Enrichment Score: 0.49249208221401963
Category	Term	Count	%	PValue	Genes	List Total	Pop Hits	Pop Total	Fold Enrichment	Bonferroni	Benjamini	FDR
GOTERM_MF_FAT	GO:0015276~ligand-gated ion channel activity	9	1.16129	0.230345	6338, 3763, 2895, 1144, 9177, 2568, 2555, 7220, 5024	564	116	11169	1.53645	1	0.993336	98.2293
GOTERM_MF_FAT	GO:0022834~ligand-gated channel activity	9	1.16129	0.230345	6338, 3763, 2895, 1144, 9177, 2568, 2555, 7220, 5024	564	116	11169	1.53645	1	0.993336	98.2293
GOTERM_MF_FAT	GO:0005230~extracellular ligand-gated ion channel activity	6	0.774194	0.238645	2895, 1144, 9177, 2568, 2555, 5024	564	66	11169	1.80029	1	0.993903	98.5017
GOTERM_CC_FAT	GO:0014069~postsynaptic density	6	0.774194	0.303859	22871, 1132, 23362, 8777, 2895, 102	567	71	10967	1.63455	1	0.952073	99.373
INTERPRO	IPR018000:Neurotransmitter-gated ion-channel, conserved site	4	0.516129	0.313814	1144, 9177, 2568, 2555	702	40	14262	2.03162	1	0.998909	99.7643
INTERPRO	IPR006202:Neurotransmitter-gated ion-channel ligand-binding	4	0.516129	0.313814	1144, 9177, 2568, 2555	702	40	14262	2.03162	1	0.998909	99.7643
INTERPRO	IPR006029:Neurotransmitter-gated ion-channel transmembrane region	4	0.516129	0.313814	1144, 9177, 2568, 2555	702	40	14262	2.03162	1	0.998909	99.7643
INTERPRO	IPR006201:Neurotransmitter-gated ion-channel	4	0.516129	0.313814	1144, 9177, 2568, 2555	702	40	14262	2.03162	1	0.998909	99.7643
GOTERM_CC_FAT	GO:0045211~postsynaptic membrane	9	1.16129	0.325182	22871, 1132, 23362, 8777, 2895, 1144, 9177, 2568, 2555	567	126	10967	1.38158	1	0.94989	99.5944
GOTERM_MF_FAT	GO:0022836~gated channel activity	17	2.19355	0.375365	1187, 3746, 1144, 157855, 10369, 3790, 5024, 6338, 3763, 2247, 2895, 3787, 9177, 2568, 2555, 7220, 56660	564	287	11169	1.17301	1	0.995388	99.929
SP_PIR_KEYWORDS	postsynaptic cell membrane	7	0.903226	0.40238	22871, 1132, 23362, 2895, 1144, 2568, 2555	769	106	15956	1.37022	1	0.923384	99.9408
PIR_SUPERFAMILY	PIRSF002443:acetylcholine receptor	3	0.387097	0.671446	1144, 2568, 2555	377	38	6303	1.31991	1	1	100
Annotation Cluster 86	Enrichment Score: 0.48931071072330284
Category	Term	Count	%	PValue	Genes	List Total	Pop Hits	Pop Total	Fold Enrichment	Bonferroni	Benjamini	FDR
GOTERM_BP_FAT	GO:0001942~hair follicle development	4	0.516129	0.318521	7053, 8538, 4804, 6662	595	39	11682	2.0137	1	0.98055	99.8877
GOTERM_BP_FAT	GO:0022404~molting cycle process	4	0.516129	0.318521	7053, 8538, 4804, 6662	595	39	11682	2.0137	1	0.98055	99.8877
GOTERM_BP_FAT	GO:0022405~hair cycle process	4	0.516129	0.318521	7053, 8538, 4804, 6662	595	39	11682	2.0137	1	0.98055	99.8877
GOTERM_BP_FAT	GO:0042633~hair cycle	4	0.516129	0.332672	7053, 8538, 4804, 6662	595	40	11682	1.96336	1	0.983002	99.9226
GOTERM_BP_FAT	GO:0042303~molting cycle	4	0.516129	0.332672	7053, 8538, 4804, 6662	595	40	11682	1.96336	1	0.983002	99.9226
Annotation Cluster 87	Enrichment Score: 0.4766648766693494
Category	Term	Count	%	PValue	Genes	List Total	Pop Hits	Pop Total	Fold Enrichment	Bonferroni	Benjamini	FDR
GOTERM_BP_FAT	GO:0009628~response to abiotic stimulus	24	3.09677	0.148936	3673, 3713, 133, 8533, 10874, 4436, 7287, 3861, 4734, 6870, 8061, 7157, 5024, 1843, 2697, 1233, 1068, 8170, 3156, 2138, 4804, 624, 11080, 5864	595	358	11682	1.31622	1	0.935871	94.2516
GOTERM_BP_FAT	GO:0009416~response to light stimulus	9	1.16129	0.364759	1843, 3713, 8533, 10874, 3156, 4436, 7287, 4734, 7157	595	133	11682	1.32859	1	0.984483	99.9677
GOTERM_BP_FAT	GO:0009314~response to radiation	12	1.54839	0.399321	1843, 1233, 3713, 8533, 10874, 3156, 2138, 4436, 7287, 4734, 3861, 7157	595	194	11682	1.21445	1	0.988064	99.988
GOTERM_BP_FAT	GO:0009411~response to UV	4	0.516129	0.571495	3713, 4436, 4734, 7157	595	58	11682	1.35404	1	0.996291	100
Annotation Cluster 88	Enrichment Score: 0.47518727227781343
Category	Term	Count	%	PValue	Genes	List Total	Pop Hits	Pop Total	Fold Enrichment	Bonferroni	Benjamini	FDR
UP_SEQ_FEATURE	metal ion-binding site:Calcium 1; via carbonyl oxygen	4	0.516129	0.161441	4316, 127833, 26, 4885	768	29	15945	2.86369	1	0.999359	95.1937
UP_SEQ_FEATURE	metal ion-binding site:Calcium 1	4	0.516129	0.315534	4316, 127833, 26, 4885	768	41	15945	2.02553	1	0.999968	99.8549
UP_SEQ_FEATURE	metal ion-binding site:Calcium 2	4	0.516129	0.447191	4316, 127833, 26, 4885	768	51	15945	1.62837	1	0.999998	99.9964
UP_SEQ_FEATURE	metal ion-binding site:Calcium 2; via carbonyl oxygen	3	0.387097	0.551695	4316, 127833, 26	768	38	15945	1.63908	1	1	99.9999
Annotation Cluster 89	Enrichment Score: 0.4662526856247257
Category	Term	Count	%	PValue	Genes	List Total	Pop Hits	Pop Total	Fold Enrichment	Bonferroni	Benjamini	FDR
SMART	SM00516:SEC14	3	0.387097	0.335541	6017, 158471, 663	377	25	7898	2.51395	1	0.992751	99.4684
UP_SEQ_FEATURE	domain:CRAL-TRIO	3	0.387097	0.340111	6017, 158471, 663	768	25	15945	2.49141	1	0.999982	99.9228
INTERPRO	IPR001251:Cellular retinaldehyde-binding/triple function, C-terminal	3	0.387097	0.349846	6017, 158471, 663	702	25	14262	2.43795	1	0.999346	99.9009
Annotation Cluster 90	Enrichment Score: 0.4643599510347657
Category	Term	Count	%	PValue	Genes	List Total	Pop Hits	Pop Total	Fold Enrichment	Bonferroni	Benjamini	FDR
SMART	SM00406:IGv	3	0.387097	0.246085	696, 925, 10223	377	20	7898	3.14244	1	0.977743	97.3189
INTERPRO	IPR003596:Immunoglobulin V-set, subgroup	3	0.387097	0.257743	696, 925, 10223	702	20	14262	3.04744	1	0.996862	99.1674
INTERPRO	IPR013106:Immunoglobulin V-set	8	1.03226	0.637747	696, 4680, 1525, 79679, 5067, 925, 10223, 1462	702	154	14262	1.05539	1	0.999995	100
Annotation Cluster 91	Enrichment Score: 0.4587365042210584
Category	Term	Count	%	PValue	Genes	List Total	Pop Hits	Pop Total	Fold Enrichment	Bonferroni	Benjamini	FDR
UP_SEQ_FEATURE	nucleotide phosphate-binding region:NAD or NADP	3	0.387097	0.0804858	25979, 195814, 10202	768	10	15945	6.22852	1	0.994497	76.461
INTERPRO	IPR002347:Glucose/ribitol dehydrogenase	4	0.516129	0.408807	25979, 195814, 3293, 10202	702	47	14262	1.72904	1	0.999759	99.9785
INTERPRO	IPR002198:Short-chain dehydrogenase/reductase SDR	4	0.516129	0.486921	25979, 195814, 3293, 10202	702	53	14262	1.5333	1	0.999935	99.9978
INTERPRO	IPR016040:NAD(P)-binding domain	5	0.645161	0.912763	25979, 195814, 3293, 3284, 10202	702	138	14262	0.736096	1	1	100
Annotation Cluster 92	Enrichment Score: 0.45140995211621615
Category	Term	Count	%	PValue	Genes	List Total	Pop Hits	Pop Total	Fold Enrichment	Bonferroni	Benjamini	FDR
GOTERM_MF_FAT	GO:0016298~lipase activity	8	1.03226	0.174575	1909, 5320, 624, 887, 8513, 11343, 5406, 51365	564	91	11169	1.74094	1	0.989017	94.7972
GOTERM_MF_FAT	GO:0004620~phospholipase activity	6	0.774194	0.337121	1909, 5320, 624, 887, 11343, 51365	564	76	11169	1.56341	1	0.994516	99.8227
GOTERM_MF_FAT	GO:0004435~phosphoinositide phospholipase C activity	3	0.387097	0.342882	1909, 624, 887	564	24	11169	2.4754	1	0.994678	99.845
GOTERM_MF_FAT	GO:0004629~phospholipase C activity	3	0.387097	0.450878	1909, 624, 887	564	30	11169	1.98032	1	0.997186	99.9902
GOTERM_MF_FAT	GO:0008081~phosphoric diester hydrolase activity	5	0.645161	0.608106	5142, 1909, 133121, 624, 887	564	83	11169	1.19296	1	0.999206	99.9999
Annotation Cluster 93	Enrichment Score: 0.44697128107264655
Category	Term	Count	%	PValue	Genes	List Total	Pop Hits	Pop Total	Fold Enrichment	Bonferroni	Benjamini	FDR
GOTERM_BP_FAT	GO:0015718~monocarboxylic acid transport	5	0.645161	0.248615	3973, 1109, 2806, 1645, 624	595	50	11682	1.96336	1	0.969017	99.367
GOTERM_BP_FAT	GO:0046942~carboxylic acid transport	10	1.29032	0.282623	3973, 11254, 81034, 4948, 1109, 2806, 7504, 1645, 624, 54407	595	140	11682	1.4024	1	0.975441	99.7213
GOTERM_BP_FAT	GO:0015849~organic acid transport	10	1.29032	0.28957	3973, 11254, 81034, 4948, 1109, 2806, 7504, 1645, 624, 54407	595	141	11682	1.39245	1	0.976121	99.7654
GOTERM_BP_FAT	GO:0006865~amino acid transport	4	0.516129	0.80099	11254, 81034, 7504, 54407	595	83	11682	0.946198	1	0.999667	100
Annotation Cluster 94	Enrichment Score: 0.4469420607447285
Category	Term	Count	%	PValue	Genes	List Total	Pop Hits	Pop Total	Fold Enrichment	Bonferroni	Benjamini	FDR
GOTERM_MF_FAT	GO:0031683~G-protein beta/gamma-subunit binding	3	0.387097	0.0229121	1068, 1069, 1070	564	5	11169	11.8819	1	0.796007	30.031
GOTERM_BP_FAT	GO:0007098~centrosome cycle	4	0.516129	0.0604156	29901, 1068, 1069, 1070	595	18	11682	4.36303	1	0.843467	66.8365
GOTERM_CC_FAT	GO:0032391~photoreceptor connecting cilium	3	0.387097	0.060532	1068, 1069, 1070	567	8	10967	7.25331	1	0.779005	58.2878
GOTERM_CC_FAT	GO:0005814~centriole	5	0.645161	0.0733487	79959, 1068, 1069, 7283, 1070	567	31	10967	3.1197	1	0.807536	65.5867
GOTERM_BP_FAT	GO:0051297~centrosome organization	4	0.516129	0.207413	29901, 1068, 1069, 1070	595	31	11682	2.53337	1	0.95859	98.3707
GOTERM_BP_FAT	GO:0031023~microtubule organizing center organization	4	0.516129	0.234521	29901, 1068, 1069, 1070	595	33	11682	2.37983	1	0.96635	99.1203
UP_SEQ_FEATURE	domain:EF-hand 4	5	0.645161	0.250385	1068, 10590, 1069, 5955, 1070	768	53	15945	1.95865	1	0.999937	99.3044
GOTERM_CC_FAT	GO:0044450~microtubule organizing center part	5	0.645161	0.315497	79959, 1068, 1069, 7283, 1070	567	55	10967	1.75838	1	0.947109	99.5048
UP_SEQ_FEATURE	domain:EF-hand 3	6	0.774194	0.379257	50506, 1068, 10590, 1069, 5955, 1070	768	84	15945	1.48298	1	0.99999	99.9731
PIR_SUPERFAMILY	PIRSF002350:calmodulin	3	0.387097	0.381076	1068, 1069, 1070	377	22	6303	2.27984	1	1	99.8685
SP_PIR_KEYWORDS	EF hand	4	0.516129	0.460293	1068, 1069, 6271, 5955	769	52	15956	1.59608	1	0.939361	99.9864
GOTERM_CC_FAT	GO:0031513~nonmotile primary cilium	3	0.387097	0.497295	1068, 1069, 1070	567	32	10967	1.81333	1	0.976922	99.9934
INTERPRO	IPR018248:EF hand	7	0.903226	0.517152	50506, 1068, 10590, 1069, 6271, 5955, 1070	702	117	14262	1.2155	1	0.99996	99.9992
UP_SEQ_FEATURE	calcium-binding region:2	6	0.774194	0.590378	50506, 1068, 10590, 1069, 5955, 1070	768	107	15945	1.16421	1	1	100
SP_PIR_KEYWORDS	calcium binding	5	0.645161	0.660616	1001, 3675, 1069, 6271, 5955	769	93	15956	1.11554	1	0.979778	100
UP_SEQ_FEATURE	calcium-binding region:1	6	0.774194	0.661617	50506, 1068, 10590, 1069, 5955, 1070	768	116	15945	1.07388	1	1	100
INTERPRO	IPR018247:EF-HAND 1	9	1.16129	0.743335	50506, 1068, 10590, 1069, 10042, 30846, 6271, 5955, 1070	702	194	14262	0.942506	1	0.999999	100
SMART	SM00054:EFh	6	0.774194	0.75436	50506, 1068, 10590, 1069, 5955, 1070	377	131	7898	0.959524	1	0.999737	100
INTERPRO	IPR002048:Calcium-binding EF-hand	6	0.774194	0.777701	50506, 1068, 10590, 1069, 5955, 1070	702	131	14262	0.930515	1	1	100
UP_SEQ_FEATURE	domain:EF-hand 1	7	0.903226	0.78253	50506, 1068, 10590, 1069, 6271, 5955, 1070	768	159	15945	0.914038	1	1	100
UP_SEQ_FEATURE	domain:EF-hand 2	7	0.903226	0.78253	50506, 1068, 10590, 1069, 6271, 5955, 1070	768	159	15945	0.914038	1	1	100
INTERPRO	IPR011992:EF-Hand type	9	1.16129	0.816164	6695, 50506, 1068, 10590, 1069, 30846, 6271, 5955, 1070	702	210	14262	0.870696	1	1	100
INTERPRO	IPR018249:EF-HAND 2	8	1.03226	0.838715	50506, 1068, 10590, 1069, 30846, 6271, 5955, 1070	702	192	14262	0.84651	1	1	100
GOTERM_CC_FAT	GO:0005929~cilium	3	0.387097	0.984715	1068, 1069, 1070	567	116	10967	0.500228	1	0.999972	100
Annotation Cluster 95	Enrichment Score: 0.44237896246675124
Category	Term	Count	%	PValue	Genes	List Total	Pop Hits	Pop Total	Fold Enrichment	Bonferroni	Benjamini	FDR
GOTERM_CC_FAT	GO:0005813~centrosome	15	1.93548	0.241246	8379, 11051, 56992, 79187, 7283, 660, 6795, 1070, 79959, 29901, 1068, 1069, 402, 642273, 55671	567	219	10967	1.3248	1	0.941381	97.9057
GOTERM_CC_FAT	GO:0005815~microtubule organizing center	15	1.93548	0.389267	8379, 11051, 56992, 79187, 7283, 660, 6795, 1070, 79959, 29901, 1068, 1069, 402, 642273, 55671	567	246	10967	1.1794	1	0.961946	99.8997
SP_PIR_KEYWORDS	cytoskeleton	31	4	0.501366	2620, 79187, 8927, 10979, 6795, 151011, 1070, 79959, 10391, 23012, 287, 1068, 1069, 30968, 57763, 8379, 148170, 56992, 7283, 3852, 9183, 5339, 5493, 3689, 29119, 10810, 402, 56062, 55671, 642273, 4281	769	614	15956	1.04759	1	0.950299	99.9957
Annotation Cluster 96	Enrichment Score: 0.437830109802472
Category	Term	Count	%	PValue	Genes	List Total	Pop Hits	Pop Total	Fold Enrichment	Bonferroni	Benjamini	FDR
GOTERM_BP_FAT	GO:0000226~microtubule cytoskeleton organization	12	1.54839	0.0858786	9183, 5979, 29901, 9126, 1068, 1069, 7283, 136991, 81929, 1070, 4281, 9053	595	136	11682	1.73238	1	0.86987	79.614
SP_PIR_KEYWORDS	cell cycle	26	3.35484	0.245876	8379, 2620, 55726, 79187, 7465, 6795, 196, 1027, 151011, 1070, 7157, 9232, 9183, 9821, 1843, 8900, 1022, 9126, 27338, 1068, 1069, 5655, 9988, 402, 81929, 1163	769	446	15956	1.20958	1	0.863985	98.299
SP_PIR_KEYWORDS	mitosis	12	1.54839	0.255871	9183, 8379, 8900, 55726, 79187, 9126, 1068, 1069, 7465, 81929, 1070, 9232	769	181	15956	1.37563	1	0.869037	98.597
GOTERM_BP_FAT	GO:0007017~microtubule-based process	15	1.93548	0.260548	56992, 7283, 1070, 9183, 5979, 29901, 1068, 9126, 7277, 1069, 84617, 136991, 81929, 4281, 9053	595	226	11682	1.30312	1	0.971799	99.5233
SP_PIR_KEYWORDS	cell division	16	2.06452	0.274741	8379, 55726, 79187, 7465, 151011, 1070, 9232, 9183, 8900, 1022, 27338, 1068, 9126, 1069, 81929, 1163	769	260	15956	1.27686	1	0.870465	99.0317
GOTERM_BP_FAT	GO:0051301~cell division	18	2.32258	0.291195	8379, 79187, 6795, 7465, 151011, 1070, 9232, 5921, 9183, 8900, 1022, 29901, 1068, 9126, 1069, 81929, 1163, 5454	595	287	11682	1.23138	1	0.975967	99.7748
GOTERM_BP_FAT	GO:0007067~mitosis	14	1.80645	0.299653	8379, 56992, 79187, 7465, 1070, 9232, 9183, 8900, 2249, 29901, 1068, 9126, 1069, 81929	595	215	11682	1.27847	1	0.977161	99.8179
GOTERM_BP_FAT	GO:0000280~nuclear division	14	1.80645	0.299653	8379, 56992, 79187, 7465, 1070, 9232, 9183, 8900, 2249, 29901, 1068, 9126, 1069, 81929	595	215	11682	1.27847	1	0.977161	99.8179
GOTERM_BP_FAT	GO:0000087~M phase of mitotic cell cycle	14	1.80645	0.322686	8379, 56992, 79187, 7465, 1070, 9232, 9183, 8900, 2249, 29901, 1068, 9126, 1069, 81929	595	219	11682	1.25512	1	0.981152	99.8993
GOTERM_BP_FAT	GO:0048285~organelle fission	14	1.80645	0.352033	8379, 56992, 79187, 7465, 1070, 9232, 9183, 8900, 2249, 29901, 1068, 9126, 1069, 81929	595	224	11682	1.2271	1	0.98392	99.954
GOTERM_BP_FAT	GO:0000278~mitotic cell cycle	19	2.45161	0.569486	8379, 5718, 56992, 79187, 5709, 5706, 7465, 5702, 1027, 1070, 9232, 9183, 8900, 2249, 29901, 1068, 9126, 1069, 81929	595	361	11682	1.03335	1	0.996283	100
GOTERM_CC_FAT	GO:0005819~spindle	8	1.03226	0.626317	9183, 8379, 56992, 29901, 9126, 1068, 7283, 4281	567	145	10967	1.06715	1	0.988837	99.9999
GOTERM_BP_FAT	GO:0007049~cell cycle	37	4.77419	0.652264	5718, 2620, 79187, 4853, 6795, 1027, 196, 151011, 1070, 1843, 8900, 2249, 9126, 1068, 1069, 5655, 158471, 5325, 8379, 56992, 5709, 5706, 7283, 4436, 7465, 5702, 56165, 7157, 9232, 9183, 9821, 1022, 29901, 9988, 402, 81929, 1163	595	745	11682	0.975092	1	0.997945	100
GOTERM_BP_FAT	GO:0000279~M phase	16	2.06452	0.665438	8379, 56992, 79187, 7283, 7465, 56165, 1070, 9232, 9183, 8900, 2249, 29901, 1068, 9126, 1069, 81929	595	320	11682	0.981681	1	0.998163	100
GOTERM_BP_FAT	GO:0022402~cell cycle process	27	3.48387	0.677063	5718, 2620, 79187, 4853, 1027, 1070, 8900, 2249, 1068, 9126, 1069, 158471, 5325, 8379, 56992, 5709, 5706, 7283, 4436, 5702, 7465, 56165, 7157, 9232, 9183, 29901, 81929	595	549	11682	0.965588	1	0.99839	100
GOTERM_BP_FAT	GO:0022403~cell cycle phase	18	2.32258	0.820469	8379, 56992, 79187, 7283, 7465, 1027, 56165, 1070, 9232, 9183, 8900, 2249, 29901, 1068, 9126, 1069, 158471, 81929	595	403	11682	0.876936	1	0.999776	100
Annotation Cluster 97	Enrichment Score: 0.43615821975702773
Category	Term	Count	%	PValue	Genes	List Total	Pop Hits	Pop Total	Fold Enrichment	Bonferroni	Benjamini	FDR
GOTERM_MF_FAT	GO:0031420~alkali metal ion binding	17	2.19355	0.0743776	3628, 3746, 157855, 25769, 3612, 6527, 495, 3790, 54407, 6338, 3763, 6543, 3787, 10568, 23315, 55151, 56660	564	214	11169	1.57315	1	0.929374	69.6023
GOTERM_BP_FAT	GO:0015672~monovalent inorganic cation transport	19	2.45161	0.238107	10312, 3746, 157855, 25769, 1027, 6527, 50617, 495, 3790, 54407, 6338, 3763, 6543, 3787, 10568, 516, 23315, 55151, 56660	595	292	11682	1.27753	1	0.965012	99.1905
SP_PIR_KEYWORDS	Symport	7	0.903226	0.3937	151473, 11254, 10568, 25769, 6527, 28968, 54407	769	105	15956	1.38327	1	0.919678	99.9271
SP_PIR_KEYWORDS	Sodium transport	7	0.903226	0.411052	6338, 6543, 10568, 25769, 6527, 23315, 54407	769	107	15956	1.35741	1	0.921307	99.9521
SP_PIR_KEYWORDS	Sodium	7	0.903226	0.411052	6338, 6543, 10568, 25769, 6527, 23315, 54407	769	107	15956	1.35741	1	0.921307	99.9521
SP_PIR_KEYWORDS	antiport	3	0.387097	0.460111	6543, 25769, 23315	769	32	15956	1.94522	1	0.940781	99.9863
GOTERM_MF_FAT	GO:0031402~sodium ion binding	7	0.903226	0.463763	6338, 6543, 10568, 25769, 6527, 23315, 54407	564	108	11169	1.28354	1	0.99743	99.9932
GOTERM_BP_FAT	GO:0006814~sodium ion transport	7	0.903226	0.575944	6338, 6543, 10568, 25769, 6527, 23315, 54407	595	120	11682	1.14529	1	0.996488	100
GOTERM_MF_FAT	GO:0015297~antiporter activity	3	0.387097	0.820097	6543, 25769, 23315	564	61	11169	0.973927	1	0.999928	100
Annotation Cluster 98	Enrichment Score: 0.43368439186981395
Category	Term	Count	%	PValue	Genes	List Total	Pop Hits	Pop Total	Fold Enrichment	Bonferroni	Benjamini	FDR
GOTERM_CC_FAT	GO:0043679~nerve terminal	5	0.645161	0.112729	3673, 1132, 10874, 7054, 2691	567	36	10967	2.68641	1	0.882025	81.2661
GOTERM_CC_FAT	GO:0033267~axon part	6	0.774194	0.136747	8506, 3673, 1132, 10874, 7054, 2691	567	53	10967	2.18968	1	0.910853	87.2435
GOTERM_CC_FAT	GO:0043195~terminal button	3	0.387097	0.35359	10874, 7054, 2691	567	24	10967	2.41777	1	0.956981	99.7779
GOTERM_CC_FAT	GO:0030424~axon	9	1.16129	0.55904	8506, 1808, 3673, 1132, 10874, 7054, 2691, 4886, 5024	567	156	10967	1.11589	1	0.985875	99.999
GOTERM_CC_FAT	GO:0043025~cell soma	7	0.903226	0.852633	1808, 1233, 1132, 1103, 7054, 2691, 283	567	163	10967	0.830645	1	0.998336	100
GOTERM_CC_FAT	GO:0043005~neuron projection	12	1.54839	0.962131	8506, 1808, 3673, 1132, 8777, 10874, 7054, 5649, 2691, 283, 4886, 5024	567	334	10967	0.694928	1	0.999848	100
Annotation Cluster 99	Enrichment Score: 0.43204617335093587
Category	Term	Count	%	PValue	Genes	List Total	Pop Hits	Pop Total	Fold Enrichment	Bonferroni	Benjamini	FDR
GOTERM_BP_FAT	GO:0007610~behavior	29	3.74194	0.124534	50834, 10874, 2354, 1103, 5024, 6351, 1583, 434, 2247, 3678, 3156, 6370, 1826, 729230, 887, 5328, 2925, 25769, 8061, 2691, 5649, 4886, 1233, 6364, 3950, 3689, 590, 3062, 7054	595	437	11682	1.30292	1	0.917518	90.5161
GOTERM_BP_FAT	GO:0042330~taxis	10	1.29032	0.303595	1233, 6351, 6364, 3950, 2247, 3689, 729230, 6370, 8061, 5328	595	143	11682	1.37298	1	0.977807	99.8352
GOTERM_BP_FAT	GO:0006935~chemotaxis	10	1.29032	0.303595	1233, 6351, 6364, 3950, 2247, 3689, 729230, 6370, 8061, 5328	595	143	11682	1.37298	1	0.977807	99.8352
GOTERM_MF_FAT	GO:0042379~chemokine receptor binding	4	0.516129	0.36975	6351, 6364, 729230, 6370	564	43	11169	1.84216	1	0.995257	99.9185
GOTERM_BP_FAT	GO:0007626~locomotory behavior	15	1.93548	0.410766	1103, 8061, 5649, 4886, 1233, 6351, 6364, 3950, 2247, 3689, 1826, 6370, 729230, 7054, 5328	595	252	11682	1.16867	1	0.989105	99.9915
SP_PIR_KEYWORDS	chemotaxis	4	0.516129	0.568024	6351, 6364, 3950, 6370	769	61	15956	1.36059	1	0.96632	99.9995
KEGG_PATHWAY	hsa04062:Chemokine signaling pathway	7	0.903226	0.954836	1233, 6351, 6364, 7074, 51764, 729230, 6370	268	176	4515	0.670052	1	0.999607	100
Annotation Cluster 100	Enrichment Score: 0.4289050152359492
Category	Term	Count	%	PValue	Genes	List Total	Pop Hits	Pop Total	Fold Enrichment	Bonferroni	Benjamini	FDR
INTERPRO	IPR013129:Transcription factor jumonji	3	0.387097	0.313288	79663, 8284, 80853	702	23	14262	2.64994	1	0.999009	99.7614
SMART	SM00558:JmjC	3	0.387097	0.387836	79663, 8284, 80853	377	28	7898	2.2446	1	0.995259	99.814
UP_SEQ_FEATURE	domain:JmjC	3	0.387097	0.392761	79663, 8284, 80853	768	28	15945	2.22447	1	0.999993	99.9816
INTERPRO	IPR003347:Transcription factor jumonji/aspartyl beta-hydroxylase	3	0.387097	0.403329	79663, 8284, 80853	702	28	14262	2.17674	1	0.999751	99.975
Annotation Cluster 101	Enrichment Score: 0.41796165364896404
Category	Term	Count	%	PValue	Genes	List Total	Pop Hits	Pop Total	Fold Enrichment	Bonferroni	Benjamini	FDR
GOTERM_BP_FAT	GO:0010647~positive regulation of cell communication	23	2.96774	0.080575	7535, 3673, 4853, 10874, 51014, 2254, 8036, 925, 5617, 25769, 4734, 5649, 2691, 5024, 27302, 2697, 64223, 3973, 9170, 3976, 25818, 23118, 6398	595	314	11682	1.43813	1	0.861546	77.4145
GOTERM_BP_FAT	GO:0009967~positive regulation of signal transduction	20	2.58065	0.131094	7535, 4853, 51014, 2254, 8036, 925, 5617, 4734, 5649, 2691, 5024, 27302, 2697, 64223, 3973, 9170, 25818, 3976, 23118, 6398	595	282	11682	1.39245	1	0.921457	91.6989
GOTERM_BP_FAT	GO:0010740~positive regulation of protein kinase cascade	9	1.16129	0.570932	2697, 9170, 3976, 51014, 2254, 23118, 5617, 4734, 6398	595	160	11682	1.10439	1	0.996312	100
GOTERM_BP_FAT	GO:0043122~regulation of I-kappaB kinase/NF-kappaB cascade	5	0.645161	0.768803	2697, 51014, 23118, 399, 6398	595	102	11682	0.962432	1	0.999443	100
GOTERM_BP_FAT	GO:0010627~regulation of protein kinase cascade	11	1.41935	0.78031	2697, 84451, 9170, 3976, 51014, 2254, 23118, 5617, 4734, 399, 6398	595	239	11682	0.903639	1	0.999516	100
GOTERM_BP_FAT	GO:0043123~positive regulation of I-kappaB kinase/NF-kappaB cascade	4	0.516129	0.85858	2697, 51014, 23118, 6398	595	93	11682	0.844456	1	0.999893	100
Annotation Cluster 102	Enrichment Score: 0.40948115282785247
Category	Term	Count	%	PValue	Genes	List Total	Pop Hits	Pop Total	Fold Enrichment	Bonferroni	Benjamini	FDR
UP_SEQ_FEATURE	domain:C2	6	0.774194	0.274143	5551, 22841, 5288, 9847, 25966, 5921	768	73	15945	1.70644	1	0.999935	99.6008
SMART	SM00239:C2	8	1.03226	0.385449	5551, 22841, 127833, 4734, 5288, 9847, 25966, 5921	377	125	7898	1.34077	1	0.996207	99.8045
INTERPRO	IPR000008:C2 calcium-dependent membrane targeting	8	1.03226	0.417429	5551, 22841, 127833, 4734, 5288, 9847, 25966, 5921	702	125	14262	1.30024	1	0.999785	99.983
INTERPRO	IPR018029:C2 membrane targeting protein	6	0.774194	0.521852	5551, 22841, 127833, 4734, 9847, 5921	702	97	14262	1.25667	1	0.999956	99.9993
Annotation Cluster 103	Enrichment Score: 0.40385456403917885
Category	Term	Count	%	PValue	Genes	List Total	Pop Hits	Pop Total	Fold Enrichment	Bonferroni	Benjamini	FDR
SMART	SM00186:FBG	3	0.387097	0.387836	8506, 4239, 10218	377	28	7898	2.2446	1	0.995259	99.814
UP_SEQ_FEATURE	domain:Fibrinogen C-terminal	3	0.387097	0.392761	8506, 4239, 10218	768	28	15945	2.22447	1	0.999993	99.9816
INTERPRO	IPR002181:Fibrinogen, alpha/beta/gamma chain, C-terminal globular	3	0.387097	0.403329	8506, 4239, 10218	702	28	14262	2.17674	1	0.999751	99.975
Annotation Cluster 104	Enrichment Score: 0.3960666007005551
Category	Term	Count	%	PValue	Genes	List Total	Pop Hits	Pop Total	Fold Enrichment	Bonferroni	Benjamini	FDR
GOTERM_CC_FAT	GO:0044430~cytoskeletal part	49	6.32258	0.207003	11051, 79187, 22871, 3872, 3861, 3868, 3866, 79959, 8777, 2895, 7802, 56992, 7283, 3853, 3886, 283349, 3852, 3692, 3854, 29901, 23362, 3860, 402, 642273, 9053, 2620, 83755, 3848, 660, 10979, 6795, 151011, 25984, 1070, 1132, 1068, 9126, 1069, 7277, 102, 1641, 8379, 10253, 5630, 9183, 81871, 84617, 55671, 4281	567	823	10967	1.1516	1	0.958311	96.1141
GOTERM_CC_FAT	GO:0005856~cytoskeleton	70	9.03226	0.215889	1475, 11051, 22871, 79187, 29999, 8927, 3872, 6699, 3861, 3868, 3866, 79959, 287, 10391, 79083, 8777, 2895, 30968, 57763, 7802, 56992, 3713, 7283, 3853, 3852, 3886, 283349, 3692, 3854, 5493, 29901, 23362, 3860, 10810, 402, 56062, 642273, 9053, 2620, 83755, 3848, 660, 6401, 10979, 6795, 151011, 1070, 25984, 1808, 8900, 23012, 1132, 9126, 1068, 7277, 1069, 102, 1641, 8379, 148170, 10253, 9183, 5630…	567	1217	10967	1.11253	1	0.951636	96.6814
GOTERM_CC_FAT	GO:0043228~non-membrane-bounded organelle	114	14.7097	0.763419	1475, 22871, 29999, 51373, 8927, 3872, 10799, 6699, 3861, 3868, 283, 3866, 51086, 287, 79083, 57763, 7802, 7485, 56992, 3713, 55759, 7283, 1325, 3853, 3852, 283349, 3886, 3692, 3854, 6879, 29901, 3860, 10810, 402, 2842, 9053, 2620, 83755, 4189, 3848, 6401, 1070, 25984, 23421, 28998, 23012, 1132, 1068, 1069, 29088, 102, 29974, 10940, 1641, 63875, 8379, 10884, 23492, 10687, 9183, 5339, 5630, 81871,…	567	2312	10967	0.953722	1	0.996061	100
GOTERM_CC_FAT	GO:0043232~intracellular non-membrane-bounded organelle	114	14.7097	0.763419	1475, 22871, 29999, 51373, 8927, 3872, 10799, 6699, 3861, 3868, 283, 3866, 51086, 287, 79083, 57763, 7802, 7485, 56992, 3713, 55759, 7283, 1325, 3853, 3852, 283349, 3886, 3692, 3854, 6879, 29901, 3860, 10810, 402, 2842, 9053, 2620, 83755, 4189, 3848, 6401, 1070, 25984, 23421, 28998, 23012, 1132, 1068, 1069, 29088, 102, 29974, 10940, 1641, 63875, 8379, 10884, 23492, 10687, 9183, 5339, 5630, 81871,…	567	2312	10967	0.953722	1	0.996061	100
Annotation Cluster 105	Enrichment Score: 0.39443225740055343
Category	Term	Count	%	PValue	Genes	List Total	Pop Hits	Pop Total	Fold Enrichment	Bonferroni	Benjamini	FDR
GOTERM_BP_FAT	GO:0050795~regulation of behavior	6	0.774194	0.0710615	1233, 3673, 102, 26585, 6870, 2691	595	44	11682	2.67731	1	0.860187	72.8975
GOTERM_BP_FAT	GO:0008361~regulation of cell size	15	1.93548	0.144539	26281, 4853, 5645, 1027, 26585, 7157, 9821, 27302, 2273, 2247, 10637, 102, 58189, 259230, 1641	595	201	11682	1.4652	1	0.93121	93.7023
GOTERM_BP_FAT	GO:0032535~regulation of cellular component size	18	2.32258	0.159353	26281, 148170, 4853, 5645, 1027, 26585, 7157, 5921, 9821, 27302, 64223, 2273, 2247, 10637, 102, 58189, 259230, 1641	595	256	11682	1.38049	1	0.940778	95.3782
GOTERM_BP_FAT	GO:0050920~regulation of chemotaxis	4	0.516129	0.194139	1233, 3673, 102, 26585	595	30	11682	2.61782	1	0.955927	97.8135
GOTERM_BP_FAT	GO:0048520~positive regulation of behavior	4	0.516129	0.234521	1233, 3673, 102, 2691	595	33	11682	2.37983	1	0.96635	99.1203
GOTERM_BP_FAT	GO:0002685~regulation of leukocyte migration	3	0.387097	0.270548	3673, 102, 26585	595	20	11682	2.94504	1	0.973052	99.6255
GOTERM_BP_FAT	GO:0040008~regulation of growth	20	2.58065	0.338967	9241, 2254, 5645, 5617, 1027, 26585, 2691, 4886, 7157, 27302, 1525, 8835, 81542, 55540, 2247, 51293, 102, 58189, 247, 5454	595	333	11682	1.1792	1	0.98353	99.9345
GOTERM_BP_FAT	GO:0032103~positive regulation of response to external stimulus	5	0.645161	0.387814	1909, 1233, 3673, 5320, 102	595	62	11682	1.58336	1	0.987486	99.9832
GOTERM_BP_FAT	GO:0051271~negative regulation of cell motion	5	0.645161	0.387814	27302, 2247, 1027, 26585, 247	595	62	11682	1.58336	1	0.987486	99.9832
GOTERM_BP_FAT	GO:0050921~positive regulation of chemotaxis	3	0.387097	0.420264	1233, 3673, 102	595	28	11682	2.1036	1	0.989154	99.9936
GOTERM_BP_FAT	GO:0045926~negative regulation of growth	7	0.903226	0.463174	27302, 2247, 1027, 26585, 58189, 7157, 247	595	107	11682	1.28444	1	0.992294	99.9984
GOTERM_BP_FAT	GO:0030308~negative regulation of cell growth	6	0.774194	0.485526	27302, 2247, 1027, 26585, 58189, 7157	595	90	11682	1.30891	1	0.993177	99.9992
GOTERM_BP_FAT	GO:0001558~regulation of cell growth	11	1.41935	0.508646	27302, 8835, 55540, 2247, 5645, 51293, 1027, 102, 26585, 58189, 7157	595	191	11682	1.13073	1	0.994303	99.9997
GOTERM_BP_FAT	GO:0030336~negative regulation of cell migration	4	0.516129	0.54745	27302, 2247, 26585, 247	595	56	11682	1.4024	1	0.995805	99.9999
GOTERM_BP_FAT	GO:0045792~negative regulation of cell size	6	0.774194	0.552537	27302, 2247, 1027, 26585, 58189, 7157	595	97	11682	1.21445	1	0.995886	99.9999
GOTERM_BP_FAT	GO:0040013~negative regulation of locomotion	4	0.516129	0.594733	27302, 2247, 26585, 247	595	60	11682	1.30891	1	0.996712	100
GOTERM_BP_FAT	GO:0040017~positive regulation of locomotion	5	0.645161	0.733737	1233, 3673, 2247, 3175, 102	595	97	11682	1.01204	1	0.999144	100
GOTERM_BP_FAT	GO:0040012~regulation of locomotion	9	1.16129	0.751589	27302, 1233, 3673, 2247, 3175, 102, 5080, 26585, 247	595	189	11682	0.934934	1	0.999324	100
GOTERM_BP_FAT	GO:0030334~regulation of cell migration	8	1.03226	0.757213	27302, 3673, 2247, 3175, 102, 5080, 26585, 247	595	168	11682	0.934934	1	0.999344	100
GOTERM_BP_FAT	GO:0051270~regulation of cell motion	9	1.16129	0.76679	27302, 3673, 2247, 3175, 1027, 102, 5080, 26585, 247	595	192	11682	0.920326	1	0.999435	100
GOTERM_BP_FAT	GO:0030335~positive regulation of cell migration	4	0.516129	0.837552	3673, 2247, 3175, 102	595	89	11682	0.88241	1	0.999838	100
GOTERM_BP_FAT	GO:0051272~positive regulation of cell motion	4	0.516129	0.881485	3673, 2247, 3175, 102	595	98	11682	0.801372	1	0.999934	100
Annotation Cluster 106	Enrichment Score: 0.39435837621718955
Category	Term	Count	%	PValue	Genes	List Total	Pop Hits	Pop Total	Fold Enrichment	Bonferroni	Benjamini	FDR
GOTERM_MF_FAT	GO:0016877~ligase activity, forming carbon-sulfur bonds	4	0.516129	0.117862	8803, 123876, 28965, 81616	564	24	11169	3.30053	1	0.971531	85.5166
INTERPRO	IPR000873:AMP-dependent synthetase and ligase	3	0.387097	0.367881	123876, 28965, 81616	702	26	14262	2.34418	1	0.999434	99.9369
SP_PIR_KEYWORDS	lipid metabolism	6	0.774194	0.778687	1583, 123876, 28965, 1646, 81616, 259230	769	134	15956	0.929061	1	0.992239	100
SP_PIR_KEYWORDS	fatty acid metabolism	3	0.387097	0.78365	123876, 28965, 81616	769	59	15956	1.05504	1	0.992558	100
Annotation Cluster 107	Enrichment Score: 0.3909989528997018
Category	Term	Count	%	PValue	Genes	List Total	Pop Hits	Pop Total	Fold Enrichment	Bonferroni	Benjamini	FDR
UP_SEQ_FEATURE	domain:LDL-receptor class A 1	3	0.387097	0.267989	53353, 51293, 4038	768	21	15945	2.96596	1	0.999927	99.5382
UP_SEQ_FEATURE	domain:LDL-receptor class A 2	3	0.387097	0.286129	53353, 51293, 4038	768	22	15945	2.83114	1	0.999947	99.7004
SMART	SM00192:LDLa	3	0.387097	0.587919	53353, 51293, 4038	377	41	7898	1.5329	1	0.99929	99.9988
INTERPRO	IPR002172:Low density lipoprotein-receptor, class A, cysteine-rich	3	0.387097	0.605351	53353, 51293, 4038	702	41	14262	1.48655	1	0.999989	100
Annotation Cluster 108	Enrichment Score: 0.38573341986538123
Category	Term	Count	%	PValue	Genes	List Total	Pop Hits	Pop Total	Fold Enrichment	Bonferroni	Benjamini	FDR
GOTERM_BP_FAT	GO:0051648~vesicle localization	4	0.516129	0.276197	434, 55062, 22871, 79083	595	36	11682	2.18151	1	0.974535	99.6736
GOTERM_BP_FAT	GO:0051656~establishment of organelle localization	5	0.645161	0.445657	9183, 434, 55062, 22871, 81929	595	67	11682	1.4652	1	0.99142	99.9971
GOTERM_BP_FAT	GO:0051640~organelle localization	6	0.774194	0.475656	9183, 434, 55062, 22871, 79083, 81929	595	89	11682	1.32361	1	0.992778	99.9989
GOTERM_BP_FAT	GO:0051650~establishment of vesicle localization	3	0.387097	0.489275	434, 55062, 22871	595	32	11682	1.84065	1	0.993351	99.9993
Annotation Cluster 109	Enrichment Score: 0.3852166205105503
Category	Term	Count	%	PValue	Genes	List Total	Pop Hits	Pop Total	Fold Enrichment	Bonferroni	Benjamini	FDR
UP_SEQ_FEATURE	transit peptide:Mitochondrion	25	3.22581	0.301184	79731, 1371, 51001, 2806, 51373, 10965, 217, 92170, 10105, 26589, 1591, 1583, 64976, 23464, 8803, 123876, 84705, 2879, 10455, 29088, 549, 516, 708, 219938, 63875	768	444	15945	1.16902	1	0.999962	99.7925
GOTERM_CC_FAT	GO:0005739~mitochondrion	57	7.35484	0.314321	10400, 11222, 51001, 51373, 3284, 3336, 10202, 11199, 1583, 23464, 26128, 30968, 708, 219938, 205, 5320, 638, 2806, 10965, 10105, 5493, 4938, 1591, 64976, 123876, 549, 81616, 51650, 81034, 1371, 217, 5350, 2697, 1808, 28998, 84705, 2879, 29088, 1543, 5805, 516, 1173, 63875, 2631, 79731, 10884, 92170, 7157, 26589, 5476, 1022, 8803, 9467, 10455, 136991, 8513, 7054	567	1015	10967	1.08621	1	0.949333	99.4928
SP_PIR_KEYWORDS	transit peptide	25	3.22581	0.347871	79731, 1371, 51001, 2806, 51373, 10965, 217, 92170, 10105, 26589, 1591, 1583, 64976, 23464, 8803, 123876, 84705, 2879, 10455, 29088, 549, 516, 708, 219938, 63875	769	453	15956	1.14509	1	0.906075	99.7913
SP_PIR_KEYWORDS	mitochondrion	39	5.03226	0.455556	51650, 81034, 10400, 11222, 1371, 51001, 51373, 3284, 217, 3336, 5350, 28998, 1583, 23464, 26128, 84705, 2879, 29088, 516, 708, 219938, 63875, 205, 79731, 10884, 2806, 10965, 92170, 10105, 26589, 5493, 4938, 1591, 64976, 8803, 123876, 9467, 10455, 549	769	776	15956	1.0428	1	0.939996	99.9846
GOTERM_CC_FAT	GO:0044429~mitochondrial part	26	3.35484	0.790227	51650, 205, 81034, 638, 79731, 11222, 1371, 2806, 51373, 3284, 217, 3336, 10105, 2697, 28998, 1591, 1583, 64976, 23464, 123876, 30968, 2879, 516, 708, 219938, 63875	567	555	10967	0.906119	1	0.996233	100
Annotation Cluster 110	Enrichment Score: 0.3841003829519455
Category	Term	Count	%	PValue	Genes	List Total	Pop Hits	Pop Total	Fold Enrichment	Bonferroni	Benjamini	FDR
GOTERM_MF_FAT	GO:0031420~alkali metal ion binding	17	2.19355	0.0743776	3628, 3746, 157855, 25769, 3612, 6527, 495, 3790, 54407, 6338, 3763, 6543, 3787, 10568, 23315, 55151, 56660	564	214	11169	1.57315	1	0.929374	69.6023
SP_PIR_KEYWORDS	potassium transport	9	1.16129	0.15463	3763, 3746, 3787, 157855, 25769, 495, 3790, 56660, 55151	769	109	15956	1.71322	1	0.765239	91.1527
SP_PIR_KEYWORDS	ion transport	32	4.12903	0.176579	26872, 3746, 1144, 157855, 10369, 5024, 6338, 63982, 6543, 2895, 10568, 2555, 516, 55151, 1187, 10312, 29986, 25769, 6527, 50617, 495, 3790, 2694, 54407, 3763, 3787, 9177, 1179, 2568, 23315, 56660, 7220	769	539	15956	1.23185	1	0.807605	93.9483
GOTERM_MF_FAT	GO:0005216~ion channel activity	23	2.96774	0.188281	1187, 3746, 1144, 157855, 25769, 10369, 3790, 5024, 6338, 3763, 63982, 2247, 2895, 3787, 22802, 2206, 9177, 1179, 2568, 2555, 7220, 55151, 56660	564	356	11169	1.27942	1	0.99151	95.9803
GOTERM_MF_FAT	GO:0015267~channel activity	24	3.09677	0.21121	1187, 26872, 3746, 1144, 157855, 25769, 10369, 3790, 5024, 6338, 3763, 63982, 2247, 2895, 3787, 22802, 2206, 9177, 1179, 2568, 2555, 7220, 55151, 56660	564	381	11169	1.24745	1	0.993307	97.415
GOTERM_MF_FAT	GO:0022803~passive transmembrane transporter activity	24	3.09677	0.216338	1187, 26872, 3746, 1144, 157855, 25769, 10369, 3790, 5024, 6338, 3763, 63982, 2247, 2895, 3787, 22802, 2206, 9177, 1179, 2568, 2555, 7220, 55151, 56660	564	382	11169	1.24418	1	0.993367	97.6621
SP_PIR_KEYWORDS	potassium	9	1.16129	0.221083	3763, 3746, 3787, 157855, 25769, 495, 3790, 56660, 55151	769	120	15956	1.55618	1	0.858651	97.2866
GOTERM_MF_FAT	GO:0022838~substrate specific channel activity	23	2.96774	0.2266	1187, 3746, 1144, 157855, 25769, 10369, 3790, 5024, 6338, 3763, 63982, 2247, 2895, 3787, 22802, 2206, 9177, 1179, 2568, 2555, 7220, 55151, 56660	564	367	11169	1.24107	1	0.993495	98.0918
GOTERM_BP_FAT	GO:0015672~monovalent inorganic cation transport	19	2.45161	0.238107	10312, 3746, 157855, 25769, 1027, 6527, 50617, 495, 3790, 54407, 6338, 3763, 6543, 3787, 10568, 516, 23315, 55151, 56660	595	292	11682	1.27753	1	0.965012	99.1905
SP_PIR_KEYWORDS	ionic channel	18	2.32258	0.259204	1187, 3746, 1144, 157855, 10369, 3790, 5024, 6338, 3763, 63982, 2895, 3787, 9177, 2568, 2555, 7220, 55151, 56660	769	295	15956	1.26604	1	0.865932	98.6851
SP_PIR_KEYWORDS	potassium channel	6	0.774194	0.26526	3746, 3787, 157855, 3790, 56660, 55151	769	72	15956	1.72909	1	0.869656	98.832
GOTERM_MF_FAT	GO:0030955~potassium ion binding	9	1.16129	0.272991	3763, 3746, 3787, 157855, 25769, 495, 3790, 56660, 55151	564	122	11169	1.46089	1	0.993564	99.2643
GOTERM_MF_FAT	GO:0005261~cation channel activity	16	2.06452	0.321508	3746, 1144, 25769, 157855, 10369, 3790, 5024, 6338, 3763, 2247, 3787, 2206, 9177, 7220, 55151, 56660	564	258	11169	1.2281	1	0.994194	99.7462
GOTERM_BP_FAT	GO:0006813~potassium ion transport	10	1.29032	0.35377	3763, 3746, 3787, 1027, 157855, 25769, 495, 3790, 56660, 55151	595	150	11682	1.30891	1	0.983843	99.9562
INTERPRO	IPR003968:Potassium channel, voltage dependent, Kv	3	0.387097	0.367881	3746, 3787, 3790	702	26	14262	2.34418	1	0.999434	99.9369
GOTERM_MF_FAT	GO:0022836~gated channel activity	17	2.19355	0.375365	1187, 3746, 1144, 157855, 10369, 3790, 5024, 6338, 3763, 2247, 2895, 3787, 9177, 2568, 2555, 7220, 56660	564	287	11169	1.17301	1	0.995388	99.929
INTERPRO	IPR003091:Voltage-dependent potassium channel	3	0.387097	0.471159	3746, 3787, 3790	702	32	14262	1.90465	1	0.999921	99.9964
UP_SEQ_FEATURE	short sequence motif:Selectivity filter	4	0.516129	0.497186	3763, 3746, 3787, 3790	768	55	15945	1.50994	1	0.999999	99.9993
GOTERM_MF_FAT	GO:0046873~metal ion transmembrane transporter activity	17	2.19355	0.503774	29986, 3746, 1144, 157855, 25769, 10369, 3790, 5024, 6338, 3763, 2247, 3787, 2206, 9177, 7220, 55151, 56660	564	311	11169	1.08249	1	0.998351	99.998
SP_PIR_KEYWORDS	voltage-gated channel	8	1.03226	0.536591	1187, 3763, 3746, 3787, 157855, 10369, 3790, 56660	769	143	15956	1.16078	1	0.958534	99.9985
GOTERM_CC_FAT	GO:0034702~ion channel complex	11	1.41935	0.548063	1187, 6338, 3763, 63982, 3746, 3787, 1144, 10369, 2568, 2555, 3790	567	194	10967	1.09672	1	0.984776	99.9985
GOTERM_BP_FAT	GO:0006812~cation transport	27	3.48387	0.54914	26872, 3746, 157855, 1027, 10369, 5350, 5024, 6338, 6543, 10568, 516, 55151, 10312, 29986, 25769, 6527, 50617, 495, 3790, 2694, 54407, 3763, 3787, 1179, 23315, 56660, 7220	595	516	11682	1.02734	1	0.995791	99.9999
GOTERM_BP_FAT	GO:0030001~metal ion transport	23	2.96774	0.551536	26872, 29986, 3746, 157855, 25769, 1027, 10369, 6527, 495, 5350, 3790, 2694, 54407, 6338, 3763, 6543, 3787, 10568, 1179, 23315, 7220, 55151, 56660	595	437	11682	1.03335	1	0.995883	99.9999
GOTERM_MF_FAT	GO:0005267~potassium channel activity	7	0.903226	0.59174	3763, 3746, 3787, 157855, 3790, 56660, 55151	564	123	11169	1.12701	1	0.999166	99.9999
GOTERM_BP_FAT	GO:0006811~ion transport	36	4.64516	0.613102	26872, 3746, 1144, 157855, 1027, 10369, 5350, 5024, 6338, 63982, 6543, 2895, 4948, 10568, 516, 2555, 55151, 1187, 10312, 29986, 25769, 6527, 50617, 495, 2694, 3790, 54407, 3763, 3787, 9177, 136991, 1179, 2568, 23315, 56660, 7220	595	713	11682	0.991318	1	0.99717	100
INTERPRO	IPR003131:Potassium channel, voltage dependent, Kv, tetramerisation	3	0.387097	0.712122	3746, 3787, 3790	702	50	14262	1.21897	1	0.999998	100
GOTERM_MF_FAT	GO:0022832~voltage-gated channel activity	9	1.16129	0.721439	1187, 3763, 3746, 2247, 3787, 157855, 10369, 3790, 56660	564	185	11169	0.963399	1	0.999712	100
GOTERM_MF_FAT	GO:0005244~voltage-gated ion channel activity	9	1.16129	0.721439	1187, 3763, 3746, 2247, 3787, 157855, 10369, 3790, 56660	564	185	11169	0.963399	1	0.999712	100
GOTERM_BP_FAT	GO:0055085~transmembrane transport	25	3.22581	0.746521	81034, 3746, 51373, 81031, 6890, 157855, 10560, 6543, 4948, 516, 1187, 151473, 10312, 29986, 25769, 6527, 50617, 495, 3790, 2694, 3787, 6570, 81929, 23315, 7220	595	528	11682	0.929622	1	0.999291	100
INTERPRO	IPR005821:Ion transport	5	0.645161	0.751765	3746, 3787, 157855, 3790, 7220	702	103	14262	0.986225	1	0.999999	100
GOTERM_CC_FAT	GO:0034703~cation channel complex	6	0.774194	0.785618	6338, 3763, 3746, 3787, 10369, 3790	567	126	10967	0.921055	1	0.996121	100
GOTERM_CC_FAT	GO:0008076~voltage-gated potassium channel complex	4	0.516129	0.802667	3763, 3746, 3787, 3790	567	82	10967	0.94352	1	0.996657	100
GOTERM_CC_FAT	GO:0034705~potassium channel complex	4	0.516129	0.802667	3763, 3746, 3787, 3790	567	82	10967	0.94352	1	0.996657	100
SP_PIR_KEYWORDS	transport	69	8.90323	0.821149	11254, 6017, 8120, 1144, 157855, 10959, 5024, 79901, 5375, 2895, 22802, 1187, 55032, 29986, 2806, 25972, 22841, 55297, 7504, 8027, 50617, 169166, 3790, 3787, 341880, 23682, 1179, 2568, 9784, 23315, 26872, 81034, 3746, 79720, 81031, 6890, 10369, 6338, 10560, 63982, 84364, 6543, 4948, 10568, 516, 2555, 1173, 55151, 5864, 151473, 10312, 28965, 25769, 6527, 495, 2694, 54407, 28968, 9183, 23148, 3763,…	769	1556	15956	0.920105	1	0.994565	100
GOTERM_MF_FAT	GO:0022843~voltage-gated cation channel activity	6	0.774194	0.849514	3763, 3746, 2247, 3787, 10369, 3790	564	142	11169	0.836755	1	0.999945	100
GOTERM_MF_FAT	GO:0005249~voltage-gated potassium channel activity	4	0.516129	0.864298	3763, 3746, 3787, 3790	564	95	11169	0.833819	1	0.99995	100
Annotation Cluster 111	Enrichment Score: 0.37744838263548325
Category	Term	Count	%	PValue	Genes	List Total	Pop Hits	Pop Total	Fold Enrichment	Bonferroni	Benjamini	FDR
GOTERM_BP_FAT	GO:0042462~eye photoreceptor cell development	3	0.387097	0.270548	23418, 5080, 7054	595	20	11682	2.94504	1	0.973052	99.6255
GOTERM_BP_FAT	GO:0001754~eye photoreceptor cell differentiation	3	0.387097	0.289749	23418, 5080, 7054	595	21	11682	2.8048	1	0.97581	99.7665
GOTERM_BP_FAT	GO:0042461~photoreceptor cell development	3	0.387097	0.327918	23418, 5080, 7054	595	23	11682	2.56091	1	0.982025	99.9122
GOTERM_BP_FAT	GO:0046530~photoreceptor cell differentiation	3	0.387097	0.346804	23418, 5080, 7054	595	24	11682	2.4542	1	0.983661	99.947
GOTERM_BP_FAT	GO:0048592~eye morphogenesis	5	0.645161	0.445657	220, 23418, 1826, 5080, 7054	595	67	11682	1.4652	1	0.99142	99.9971
GOTERM_BP_FAT	GO:0043010~camera-type eye development	6	0.774194	0.597685	220, 658, 1826, 1543, 5080, 7054	595	102	11682	1.15492	1	0.996726	100
GOTERM_BP_FAT	GO:0001654~eye development	7	0.903226	0.631526	220, 658, 23418, 1826, 1543, 5080, 7054	595	127	11682	1.08217	1	0.99765	100
GOTERM_BP_FAT	GO:0048593~camera-type eye morphogenesis	3	0.387097	0.63743	220, 1826, 7054	595	42	11682	1.4024	1	0.997776	100
Annotation Cluster 112	Enrichment Score: 0.3715133976236509
Category	Term	Count	%	PValue	Genes	List Total	Pop Hits	Pop Total	Fold Enrichment	Bonferroni	Benjamini	FDR
GOTERM_CC_FAT	GO:0044452~nucleolar part	5	0.645161	0.0374795	23246, 55759, 9015, 10799, 10940	567	25	10967	3.86843	1	0.729734	41.4283
SP_PIR_KEYWORDS	trna processing	4	0.516129	0.579158	90353, 84705, 10799, 10940	769	62	15956	1.33865	1	0.967124	99.9996
GOTERM_BP_FAT	GO:0034470~ncRNA processing	9	1.16129	0.684012	9136, 23246, 55759, 90353, 84705, 10799, 55656, 79727, 10940	595	177	11682	0.998319	1	0.998515	100
GOTERM_BP_FAT	GO:0034660~ncRNA metabolic process	11	1.41935	0.687546	9136, 23246, 55759, 79731, 90353, 84705, 10799, 56165, 55656, 79727, 10940	595	220	11682	0.981681	1	0.998525	100
GOTERM_BP_FAT	GO:0008033~tRNA processing	4	0.516129	0.698146	90353, 84705, 10799, 10940	595	70	11682	1.12192	1	0.998675	100
GOTERM_BP_FAT	GO:0006399~tRNA metabolic process	5	0.645161	0.827974	79731, 90353, 84705, 10799, 10940	595	112	11682	0.876501	1	0.999803	100
Annotation Cluster 113	Enrichment Score: 0.37131582271178987
Category	Term	Count	%	PValue	Genes	List Total	Pop Hits	Pop Total	Fold Enrichment	Bonferroni	Benjamini	FDR
GOTERM_BP_FAT	GO:0006366~transcription from RNA polymerase II promoter	14	1.80645	0.346122	5434, 688, 5449, 22828, 196, 10379, 8061, 10987, 9232, 6879, 1022, 11281, 9015, 2969	595	223	11682	1.2326	1	0.983747	99.946
GOTERM_BP_FAT	GO:0006351~transcription, DNA-dependent	16	2.06452	0.458971	5434, 688, 5449, 22828, 196, 10379, 8061, 10987, 7157, 283, 9232, 6879, 1022, 11281, 9015, 2969	595	280	11682	1.12192	1	0.992045	99.9981
GOTERM_BP_FAT	GO:0032774~RNA biosynthetic process	16	2.06452	0.484215	5434, 688, 5449, 22828, 196, 10379, 8061, 10987, 7157, 283, 9232, 6879, 1022, 11281, 9015, 2969	595	284	11682	1.10612	1	0.993145	99.9992
Annotation Cluster 114	Enrichment Score: 0.3701073153052106
Category	Term	Count	%	PValue	Genes	List Total	Pop Hits	Pop Total	Fold Enrichment	Bonferroni	Benjamini	FDR
SP_PIR_KEYWORDS	inflammatory response	6	0.774194	0.228868	6351, 6364, 5068, 51014, 6370, 4064	769	68	15956	1.8308	1	0.865251	97.6529
INTERPRO	IPR000827:Small chemokine, C-C group, conserved site	3	0.387097	0.239204	6351, 6364, 6370	702	19	14262	3.20783	1	0.9958	98.7625
PIR_SUPERFAMILY	PIRSF001950:small inducible chemokine, C/CC types	3	0.387097	0.26946	6351, 6364, 6370	377	17	6303	2.95038	1	0.999993	98.6983
GOTERM_MF_FAT	GO:0042379~chemokine receptor binding	4	0.516129	0.36975	6351, 6364, 729230, 6370	564	43	11169	1.84216	1	0.995257	99.9185
SMART	SM00199:SCY	3	0.387097	0.50176	6351, 6364, 6370	377	35	7898	1.79568	1	0.998703	99.9867
INTERPRO	IPR001811:Small chemokine, interleukin-8-like	3	0.387097	0.518887	6351, 6364, 6370	702	35	14262	1.74139	1	0.999957	99.9992
SP_PIR_KEYWORDS	chemotaxis	4	0.516129	0.568024	6351, 6364, 3950, 6370	769	61	15956	1.36059	1	0.96632	99.9995
GOTERM_MF_FAT	GO:0008009~chemokine activity	3	0.387097	0.605919	6351, 6364, 6370	564	40	11169	1.48524	1	0.999225	99.9999
KEGG_PATHWAY	hsa04062:Chemokine signaling pathway	7	0.903226	0.954836	1233, 6351, 6364, 7074, 51764, 729230, 6370	268	176	4515	0.670052	1	0.999607	100
Annotation Cluster 115	Enrichment Score: 0.3701021879650181
Category	Term	Count	%	PValue	Genes	List Total	Pop Hits	Pop Total	Fold Enrichment	Bonferroni	Benjamini	FDR
SP_PIR_KEYWORDS	chloride	6	0.774194	0.228868	1187, 63982, 22802, 1179, 2568, 2555	769	68	15956	1.8308	1	0.865251	97.6529
GOTERM_MF_FAT	GO:0005254~chloride channel activity	6	0.774194	0.248159	1187, 63982, 22802, 1179, 2568, 2555	564	67	11169	1.77342	1	0.993225	98.7656
GOTERM_MF_FAT	GO:0043168~anion binding	7	0.903226	0.248609	1187, 63982, 22802, 10568, 1179, 2568, 2555	564	84	11169	1.65027	1	0.991777	98.777
GOTERM_MF_FAT	GO:0031404~chloride ion binding	6	0.774194	0.267466	1187, 63982, 22802, 1179, 2568, 2555	564	69	11169	1.72202	1	0.994042	99.1732
GOTERM_MF_FAT	GO:0005253~anion channel activity	6	0.774194	0.297001	1187, 63982, 22802, 1179, 2568, 2555	564	72	11169	1.65027	1	0.99535	99.5615
SP_PIR_KEYWORDS	chloride channel	4	0.516129	0.447592	1187, 63982, 2568, 2555	769	51	15956	1.62737	1	0.939007	99.981
GOTERM_CC_FAT	GO:0034707~chloride channel complex	4	0.516129	0.480844	1187, 63982, 2568, 2555	567	50	10967	1.54737	1	0.976296	99.9897
GOTERM_MF_FAT	GO:0008509~anion transmembrane transporter activity	8	1.03226	0.54833	1187, 63982, 4948, 22802, 10568, 1179, 2568, 2555	564	138	11169	1.14801	1	0.998738	99.9995
GOTERM_BP_FAT	GO:0006821~chloride transport	3	0.387097	0.81672	1187, 136991, 2555	595	60	11682	0.981681	1	0.99976	100
GOTERM_BP_FAT	GO:0015698~inorganic anion transport	4	0.516129	0.848382	1187, 10568, 136991, 2555	595	91	11682	0.863016	1	0.999867	100
GOTERM_BP_FAT	GO:0006820~anion transport	5	0.645161	0.925602	1187, 4948, 10568, 136991, 2555	595	138	11682	0.711363	1	0.999983	100
Annotation Cluster 116	Enrichment Score: 0.3686477800314558
Category	Term	Count	%	PValue	Genes	List Total	Pop Hits	Pop Total	Fold Enrichment	Bonferroni	Benjamini	FDR
GOTERM_BP_FAT	GO:0045987~positive regulation of smooth muscle contraction	3	0.387097	0.232152	3673, 10874, 6870	595	18	11682	3.27227	1	0.966147	99.0709
GOTERM_BP_FAT	GO:0045933~positive regulation of muscle contraction	3	0.387097	0.289749	3673, 10874, 6870	595	21	11682	2.8048	1	0.97581	99.7665
GOTERM_BP_FAT	GO:0006940~regulation of smooth muscle contraction	3	0.387097	0.567913	3673, 10874, 6870	595	37	11682	1.59191	1	0.996299	100
GOTERM_BP_FAT	GO:0006937~regulation of muscle contraction	3	0.387097	0.877672	3673, 10874, 6870	595	70	11682	0.841441	1	0.999928	100
Annotation Cluster 117	Enrichment Score: 0.36498699746175584
Category	Term	Count	%	PValue	Genes	List Total	Pop Hits	Pop Total	Fold Enrichment	Bonferroni	Benjamini	FDR
GOTERM_BP_FAT	GO:0009119~ribonucleoside metabolic process	4	0.516129	0.374984	10400, 3156, 4907, 8382	595	43	11682	1.82638	1	0.986218	99.9757
GOTERM_BP_FAT	GO:0046128~purine ribonucleoside metabolic process	3	0.387097	0.402266	10400, 3156, 4907	595	27	11682	2.18151	1	0.988391	99.989
GOTERM_BP_FAT	GO:0042278~purine nucleoside metabolic process	3	0.387097	0.402266	10400, 3156, 4907	595	27	11682	2.18151	1	0.988391	99.989
GOTERM_BP_FAT	GO:0009116~nucleoside metabolic process	4	0.516129	0.571495	10400, 3156, 4907, 8382	595	58	11682	1.35404	1	0.996291	100
Annotation Cluster 118	Enrichment Score: 0.35862821160826996
Category	Term	Count	%	PValue	Genes	List Total	Pop Hits	Pop Total	Fold Enrichment	Bonferroni	Benjamini	FDR
GOTERM_MF_FAT	GO:0015293~symporter activity	9	1.16129	0.317615	151473, 55032, 11254, 81031, 10568, 25769, 6527, 28968, 54407	564	128	11169	1.39241	1	0.99471	99.7228
SP_PIR_KEYWORDS	Symport	7	0.903226	0.3937	151473, 11254, 10568, 25769, 6527, 28968, 54407	769	105	15956	1.38327	1	0.919678	99.9271
GOTERM_MF_FAT	GO:0015294~solute:cation symporter activity	5	0.645161	0.671505	55032, 11254, 81031, 10568, 28968	564	90	11169	1.10018	1	0.999575	100
Annotation Cluster 119	Enrichment Score: 0.3528761406221736
Category	Term	Count	%	PValue	Genes	List Total	Pop Hits	Pop Total	Fold Enrichment	Bonferroni	Benjamini	FDR
GOTERM_BP_FAT	GO:0051095~regulation of helicase activity	3	0.387097	0.0457172	25913, 4436, 7157	595	7	11682	8.41441	1	0.814125	56.3427
GOTERM_BP_FAT	GO:0006302~double-strand break repair	5	0.645161	0.376121	7336, 2138, 5965, 4436, 7157	595	61	11682	1.60931	1	0.986031	99.9765
GOTERM_MF_FAT	GO:0003697~single-stranded DNA binding	4	0.516129	0.504052	25913, 5965, 4436, 7157	564	53	11169	1.49458	1	0.99824	99.998
GOTERM_BP_FAT	GO:0051053~negative regulation of DNA metabolic process	3	0.387097	0.582554	25913, 4436, 7157	595	38	11682	1.55002	1	0.996596	100
GOTERM_BP_FAT	GO:0010212~response to ionizing radiation	4	0.516129	0.583217	2138, 4436, 3861, 7157	595	59	11682	1.33109	1	0.996583	100
GOTERM_BP_FAT	GO:0051052~regulation of DNA metabolic process	6	0.774194	0.672077	7336, 25913, 2138, 4436, 727738, 7157	595	111	11682	1.06128	1	0.998292	100
GOTERM_MF_FAT	GO:0003690~double-stranded DNA binding	4	0.516129	0.8332	50674, 5965, 4436, 7157	564	89	11169	0.890031	1	0.999926	100
GOTERM_MF_FAT	GO:0043566~structure-specific DNA binding	5	0.645161	0.911534	50674, 25913, 5965, 4436, 7157	564	134	11169	0.738925	1	0.999988	100
Annotation Cluster 120	Enrichment Score: 0.34605688457178896
Category	Term	Count	%	PValue	Genes	List Total	Pop Hits	Pop Total	Fold Enrichment	Bonferroni	Benjamini	FDR
GOTERM_BP_FAT	GO:0050678~regulation of epithelial cell proliferation	10	1.29032	0.00592407	1909, 5320, 2247, 9241, 2254, 5617, 1027, 3852, 5080, 58189	595	66	11682	2.97479	1	0.44659	9.98866
GOTERM_BP_FAT	GO:0000060~protein import into nucleus, translocation	4	0.516129	0.248302	10140, 2247, 5617, 7157	595	34	11682	2.30984	1	0.969366	99.3624
GOTERM_BP_FAT	GO:0050679~positive regulation of epithelial cell proliferation	4	0.516129	0.276197	2247, 9241, 2254, 5617	595	36	11682	2.18151	1	0.974535	99.6736
KEGG_PATHWAY	hsa05218:Melanoma	5	0.645161	0.589947	26281, 2249, 2247, 2254, 7157	268	69	4515	1.2208	1	0.97296	99.9979
GOTERM_BP_FAT	GO:0006606~protein import into nucleus	5	0.645161	0.615013	10140, 2247, 2254, 5617, 7157	595	83	11682	1.18275	1	0.997217	100
GOTERM_BP_FAT	GO:0051170~nuclear import	5	0.645161	0.633816	10140, 2247, 2254, 5617, 7157	595	85	11682	1.15492	1	0.997672	100
GOTERM_BP_FAT	GO:0034504~protein localization in nucleus	5	0.645161	0.686573	10140, 2247, 2254, 5617, 7157	595	91	11682	1.07877	1	0.998541	100
GOTERM_BP_FAT	GO:0006605~protein targeting	9	1.16129	0.84036	10140, 3973, 22871, 79083, 2247, 2254, 5617, 4734, 7157	595	209	11682	0.845467	1	0.999849	100
GOTERM_BP_FAT	GO:0033365~protein localization in organelle	6	0.774194	0.846153	10140, 2247, 2254, 5617, 5080, 7157	595	140	11682	0.841441	1	0.99986	100
GOTERM_BP_FAT	GO:0051169~nuclear transport	6	0.774194	0.884922	10140, 5449, 2247, 2254, 5617, 7157	595	150	11682	0.785345	1	0.999938	100
GOTERM_BP_FAT	GO:0017038~protein import	5	0.645161	0.892754	10140, 2247, 2254, 5617, 7157	595	127	11682	0.772977	1	0.999947	100
GOTERM_BP_FAT	GO:0006886~intracellular protein transport	14	1.80645	0.929088	10140, 5476, 3973, 22871, 79083, 2247, 8120, 2254, 5617, 8027, 4734, 9784, 1173, 7157	595	361	11682	0.761414	1	0.999985	100
GOTERM_BP_FAT	GO:0006913~nucleocytoplasmic transport	5	0.645161	0.947295	10140, 2247, 2254, 5617, 7157	595	148	11682	0.663298	1	0.999994	100
Annotation Cluster 121	Enrichment Score: 0.34381332570983597
Category	Term	Count	%	PValue	Genes	List Total	Pop Hits	Pop Total	Fold Enrichment	Bonferroni	Benjamini	FDR
UP_SEQ_FEATURE	repeat:29	3	0.387097	0.143667	3713, 83755, 81871	768	14	15945	4.44894	1	0.998991	93.1002
UP_SEQ_FEATURE	repeat:28	3	0.387097	0.143667	3713, 83755, 81871	768	14	15945	4.44894	1	0.998991	93.1002
UP_SEQ_FEATURE	repeat:27	3	0.387097	0.178145	3713, 83755, 81871	768	16	15945	3.89282	1	0.999556	96.6025
UP_SEQ_FEATURE	repeat:26	3	0.387097	0.195824	3713, 83755, 81871	768	17	15945	3.66383	1	0.999778	97.6646
UP_SEQ_FEATURE	repeat:23	3	0.387097	0.231729	3713, 83755, 81871	768	19	15945	3.27817	1	0.999908	98.9373
UP_SEQ_FEATURE	repeat:25	3	0.387097	0.231729	3713, 83755, 81871	768	19	15945	3.27817	1	0.999908	98.9373
UP_SEQ_FEATURE	repeat:22	3	0.387097	0.267989	3713, 83755, 81871	768	21	15945	2.96596	1	0.999927	99.5382
UP_SEQ_FEATURE	repeat:21	3	0.387097	0.304221	3713, 83755, 81871	768	23	15945	2.70805	1	0.999956	99.8075
UP_SEQ_FEATURE	repeat:18	3	0.387097	0.322226	3713, 83755, 81871	768	24	15945	2.59521	1	0.999972	99.8775
UP_SEQ_FEATURE	repeat:19	3	0.387097	0.322226	3713, 83755, 81871	768	24	15945	2.59521	1	0.999972	99.8775
UP_SEQ_FEATURE	repeat:20	3	0.387097	0.322226	3713, 83755, 81871	768	24	15945	2.59521	1	0.999972	99.8775
UP_SEQ_FEATURE	repeat:17	3	0.387097	0.392761	3713, 83755, 81871	768	28	15945	2.22447	1	0.999993	99.9816
UP_SEQ_FEATURE	repeat:16	3	0.387097	0.45979	3713, 83755, 81871	768	32	15945	1.94641	1	0.999999	99.9975
UP_SEQ_FEATURE	repeat:15	3	0.387097	0.579783	3713, 83755, 81871	768	40	15945	1.55713	1	1	100
UP_SEQ_FEATURE	repeat:14	3	0.387097	0.632013	3713, 83755, 81871	768	44	15945	1.41557	1	1	100
UP_SEQ_FEATURE	repeat:13	3	0.387097	0.667759	3713, 83755, 81871	768	47	15945	1.32522	1	1	100
UP_SEQ_FEATURE	repeat:12	3	0.387097	0.689995	3713, 83755, 81871	768	49	15945	1.27113	1	1	100
UP_SEQ_FEATURE	repeat:11	3	0.387097	0.721036	3713, 83755, 81871	768	52	15945	1.19779	1	1	100
UP_SEQ_FEATURE	repeat:3	7	0.903226	0.721916	3713, 83755, 81871, 3679, 55040, 8927, 6699	768	148	15945	0.981973	1	1	100
UP_SEQ_FEATURE	repeat:5	5	0.645161	0.722189	3713, 83755, 81871, 55040, 6699	768	101	15945	1.02781	1	1	100
UP_SEQ_FEATURE	repeat:1	8	1.03226	0.742931	3713, 83755, 81871, 3679, 55040, 258, 8927, 6699	768	175	15945	0.949107	1	1	100
UP_SEQ_FEATURE	repeat:2	8	1.03226	0.758501	3713, 83755, 81871, 3679, 55040, 258, 8927, 6699	768	178	15945	0.933111	1	1	100
UP_SEQ_FEATURE	repeat:10	3	0.387097	0.766923	3713, 83755, 81871	768	57	15945	1.09272	1	1	100
UP_SEQ_FEATURE	repeat:6	4	0.516129	0.808144	3713, 83755, 81871, 6699	768	89	15945	0.933111	1	1	100
UP_SEQ_FEATURE	repeat:9	3	0.387097	0.820061	3713, 83755, 81871	768	64	15945	0.973206	1	1	100
UP_SEQ_FEATURE	repeat:4	5	0.645161	0.85323	3713, 83755, 81871, 55040, 6699	768	124	15945	0.837166	1	1	100
UP_SEQ_FEATURE	repeat:8	3	0.387097	0.881849	3713, 83755, 81871	768	75	15945	0.830469	1	1	100
UP_SEQ_FEATURE	repeat:7	3	0.387097	0.906641	3713, 83755, 81871	768	81	15945	0.768953	1	1	100
Annotation Cluster 122	Enrichment Score: 0.3360197517309619
Category	Term	Count	%	PValue	Genes	List Total	Pop Hits	Pop Total	Fold Enrichment	Bonferroni	Benjamini	FDR
GOTERM_BP_FAT	GO:0015718~monocarboxylic acid transport	5	0.645161	0.248615	3973, 1109, 2806, 1645, 624	595	50	11682	1.96336	1	0.969017	99.367
GOTERM_BP_FAT	GO:0015908~fatty acid transport	3	0.387097	0.420264	3973, 2806, 624	595	28	11682	2.1036	1	0.989154	99.9936
GOTERM_BP_FAT	GO:0010876~lipid localization	9	1.16129	0.519506	10577, 3973, 23120, 28965, 2806, 1645, 624, 5406, 8204	595	153	11682	1.15492	1	0.994937	99.9998
GOTERM_BP_FAT	GO:0015918~sterol transport	3	0.387097	0.552905	10577, 1645, 5406	595	36	11682	1.63613	1	0.995849	99.9999
GOTERM_BP_FAT	GO:0030301~cholesterol transport	3	0.387097	0.552905	10577, 1645, 5406	595	36	11682	1.63613	1	0.995849	99.9999
GOTERM_BP_FAT	GO:0006869~lipid transport	8	1.03226	0.580685	10577, 3973, 23120, 28965, 2806, 1645, 624, 5406	595	141	11682	1.11396	1	0.996643	100
Annotation Cluster 123	Enrichment Score: 0.33214629962844916
Category	Term	Count	%	PValue	Genes	List Total	Pop Hits	Pop Total	Fold Enrichment	Bonferroni	Benjamini	FDR
GOTERM_BP_FAT	GO:0051726~regulation of cell cycle	20	2.58065	0.267122	8379, 23246, 55726, 4436, 3209, 1027, 8061, 10987, 7157, 2827, 9183, 79959, 8941, 1022, 3976, 4762, 4804, 1543, 1163, 247	595	319	11682	1.23095	1	0.972456	99.593
GOTERM_BP_FAT	GO:0010564~regulation of cell cycle process	7	0.903226	0.490061	2827, 9183, 79959, 3976, 4762, 3209, 1543	595	110	11682	1.24941	1	0.993331	99.9993
GOTERM_BP_FAT	GO:0007346~regulation of mitotic cell cycle	7	0.903226	0.770197	9183, 8379, 55726, 4762, 3209, 1543, 7157	595	148	11682	0.928617	1	0.999452	100
Annotation Cluster 124	Enrichment Score: 0.3305668322205591
Category	Term	Count	%	PValue	Genes	List Total	Pop Hits	Pop Total	Fold Enrichment	Bonferroni	Benjamini	FDR
SP_PIR_KEYWORDS	acute phase	3	0.387097	0.375694	5068, 5005, 12	769	27	15956	2.30545	1	0.917742	99.8888
GOTERM_BP_FAT	GO:0002526~acute inflammatory response	6	0.774194	0.465724	5068, 3848, 5005, 3075, 1604, 12	595	88	11682	1.33866	1	0.992465	99.9985
GOTERM_BP_FAT	GO:0006953~acute-phase response	3	0.387097	0.582554	5068, 5005, 12	595	38	11682	1.55002	1	0.996596	100
Annotation Cluster 125	Enrichment Score: 0.32712676126951223
Category	Term	Count	%	PValue	Genes	List Total	Pop Hits	Pop Total	Fold Enrichment	Bonferroni	Benjamini	FDR
GOTERM_BP_FAT	GO:0045944~positive regulation of transcription from RNA polymerase II promoter	23	2.96774	0.223208	50674, 7547, 5449, 83439, 3209, 5626, 159296, 196, 5080, 8061, 8204, 7157, 6879, 1022, 3976, 2247, 8538, 5325, 6663, 3211, 2000, 5454, 6662	595	362	11682	1.24744	1	0.963217	98.8593
GOTERM_BP_FAT	GO:0031328~positive regulation of cellular biosynthetic process	39	5.03226	0.235746	50674, 7471, 688, 196, 5080, 8204, 10394, 25842, 2247, 2294, 5325, 3578, 6663, 6662, 3673, 7547, 5449, 83439, 3209, 5626, 159296, 3326, 727738, 8061, 2691, 7157, 27302, 6879, 1022, 3973, 81542, 22914, 3976, 25913, 8538, 3269, 3211, 2000, 5454	595	662	11682	1.15666	1	0.965356	99.1449
GOTERM_BP_FAT	GO:0009891~positive regulation of biosynthetic process	39	5.03226	0.26399	50674, 7471, 688, 196, 5080, 8204, 10394, 25842, 2247, 2294, 5325, 3578, 6663, 6662, 3673, 7547, 5449, 83439, 3209, 5626, 159296, 3326, 727738, 8061, 2691, 7157, 27302, 6879, 1022, 3973, 81542, 22914, 3976, 25913, 8538, 3269, 3211, 2000, 5454	595	672	11682	1.13945	1	0.971973	99.5611
GOTERM_BP_FAT	GO:0010604~positive regulation of macromolecule metabolic process	47	6.06452	0.297442	50674, 5718, 7471, 688, 10400, 6401, 4734, 196, 5080, 8204, 10394, 2697, 25842, 2247, 2294, 5325, 3578, 6663, 6662, 3673, 7547, 5449, 5709, 83439, 5706, 3209, 5626, 5702, 159296, 727738, 8061, 2691, 7157, 27302, 9821, 1909, 6879, 64223, 1022, 81542, 3976, 25913, 8538, 2138, 3211, 2000, 5454	595	832	11682	1.10911	1	0.976746	99.8074
GOTERM_BP_FAT	GO:0051173~positive regulation of nitrogen compound metabolic process	36	4.64516	0.303924	50674, 7471, 688, 196, 5080, 8204, 25842, 2247, 2294, 5325, 6663, 6662, 7547, 5449, 83439, 3209, 5626, 159296, 3326, 727738, 2691, 8061, 7157, 27302, 6879, 1022, 81542, 22914, 3976, 25913, 8538, 2138, 3269, 3211, 2000, 5454	595	625	11682	1.1309	1	0.977573	99.8366
GOTERM_BP_FAT	GO:0045893~positive regulation of transcription, DNA-dependent	27	3.48387	0.345283	50674, 7471, 196, 5080, 8204, 25842, 2247, 2294, 5325, 6663, 6662, 7547, 5449, 83439, 3209, 159296, 5626, 8061, 7157, 6879, 1022, 81542, 3976, 8538, 3211, 2000, 5454	595	466	11682	1.13757	1	0.983796	99.9448
GOTERM_BP_FAT	GO:0051254~positive regulation of RNA metabolic process	27	3.48387	0.362669	50674, 7471, 196, 5080, 8204, 25842, 2247, 2294, 5325, 6663, 6662, 7547, 5449, 83439, 3209, 159296, 5626, 8061, 7157, 6879, 1022, 81542, 3976, 8538, 3211, 2000, 5454	595	470	11682	1.12789	1	0.984703	99.9657
GOTERM_BP_FAT	GO:0010557~positive regulation of macromolecule biosynthetic process	35	4.51613	0.396762	50674, 688, 7471, 196, 5080, 8204, 10394, 25842, 2247, 2294, 5325, 3578, 6663, 6662, 3673, 7547, 5449, 83439, 3209, 5626, 159296, 727738, 2691, 8061, 7157, 27302, 6879, 1022, 81542, 3976, 25913, 8538, 3211, 2000, 5454	595	633	11682	1.08559	1	0.987797	99.9871
GOTERM_BP_FAT	GO:0045941~positive regulation of transcription	30	3.87097	0.437181	50674, 688, 7471, 196, 5080, 8204, 25842, 2247, 2294, 5325, 6663, 6662, 7547, 5449, 83439, 3209, 5626, 159296, 2691, 8061, 7157, 27302, 6879, 1022, 81542, 3976, 8538, 3211, 2000, 5454	595	546	11682	1.07877	1	0.990854	99.9962
GOTERM_BP_FAT	GO:0045935~positive regulation of nucleobase, nucleoside, nucleotide and nucleic acid metabolic process	33	4.25806	0.442434	50674, 688, 7471, 196, 5080, 8204, 25842, 2247, 2294, 5325, 6663, 6662, 7547, 5449, 83439, 3209, 5626, 159296, 727738, 2691, 8061, 7157, 27302, 6879, 1022, 81542, 3976, 25913, 8538, 2138, 3211, 2000, 5454	595	605	11682	1.07092	1	0.991271	99.9968
GOTERM_BP_FAT	GO:0010628~positive regulation of gene expression	30	3.87097	0.500968	50674, 688, 7471, 196, 5080, 8204, 25842, 2247, 2294, 5325, 6663, 6662, 7547, 5449, 83439, 3209, 5626, 159296, 2691, 8061, 7157, 27302, 6879, 1022, 81542, 3976, 8538, 3211, 2000, 5454	595	561	11682	1.04993	1	0.993891	99.9995
GOTERM_MF_FAT	GO:0003700~transcription factor activity	41	5.29032	0.721644	50674, 688, 7753, 2354, 8929, 30012, 196, 5080, 4762, 3175, 2294, 195828, 5307, 9975, 6663, 6662, 3202, 6299, 3205, 5449, 83439, 3226, 3209, 5626, 1875, 159296, 10379, 8061, 7157, 9232, 6879, 11281, 11166, 8538, 9988, 50805, 2969, 3211, 2000, 5454, 23316	564	857	11169	0.947411	1	0.999695	100
GOTERM_BP_FAT	GO:0006357~regulation of transcription from RNA polymerase II promoter	34	4.3871	0.726816	50674, 56676, 7753, 2354, 6596, 51042, 4734, 196, 5080, 8204, 4762, 2247, 3175, 195828, 5325, 6663, 6662, 7547, 5449, 83439, 3209, 5626, 159296, 8061, 6271, 7157, 6879, 1022, 3976, 11166, 8538, 3211, 2000, 5454	595	708	11682	0.942857	1	0.999087	100
GOTERM_MF_FAT	GO:0016563~transcription activator activity	16	2.06452	0.91462	50674, 5449, 3205, 6596, 159296, 5702, 8061, 10987, 8204, 6879, 1022, 3175, 2294, 6663, 2000, 6662	564	402	11169	0.788187	1	0.999989	100
GOTERM_BP_FAT	GO:0051252~regulation of RNA metabolic process	62	8	0.972564	56676, 688, 4853, 7753, 6596, 8929, 51042, 196, 9247, 388536, 4762, 2247, 2294, 55713, 195828, 5325, 6663, 9975, 6662, 3202, 7547, 5449, 3205, 3209, 10379, 7133, 8061, 5921, 6879, 11281, 8538, 3211, 23316, 5454, 50674, 7471, 2354, 30012, 93474, 4734, 1027, 5080, 79727, 8204, 25842, 3175, 5307, 10042, 83439, 3226, 159296, 5626, 1875, 6271, 7157, 81542, 1022, 3976, 11166, 9988, 50805, 2000	595	1482	11682	0.821379	1	0.999999	100
GOTERM_BP_FAT	GO:0006355~regulation of transcription, DNA-dependent	60	7.74194	0.974175	56676, 688, 4853, 7753, 6596, 8929, 51042, 196, 9247, 388536, 4762, 2247, 2294, 55713, 195828, 5325, 6663, 9975, 6662, 3202, 7547, 5449, 3205, 3209, 10379, 8061, 6879, 11281, 8538, 3211, 5454, 23316, 50674, 7471, 2354, 30012, 93474, 4734, 1027, 5080, 79727, 8204, 25842, 3175, 5307, 10042, 83439, 3226, 159296, 5626, 1875, 6271, 7157, 81542, 1022, 3976, 11166, 9988, 50805, 2000	595	1443	11682	0.816366	1	0.999999	100
GOTERM_BP_FAT	GO:0045449~regulation of transcription	82	10.5806	0.999677	688, 56676, 7753, 4853, 8929, 6596, 51042, 64395, 196, 9247, 10957, 388536, 4762, 2247, 2294, 195828, 55713, 5325, 6663, 9975, 6662, 3202, 92552, 6299, 7547, 5449, 3205, 3209, 10379, 8061, 126626, 9821, 9745, 6879, 11281, 283629, 9015, 8538, 3211, 23316, 5454, 50674, 7471, 2354, 30012, 93474, 4734, 1027, 5080, 79727, 1024, 8204, 79977, 25842, 23421, 3175, 5307, 10042, 81606, 317761, 344018, 83439…	595	2183	11682	0.737497	1	1	100
Annotation Cluster 126	Enrichment Score: 0.325497377849087
Category	Term	Count	%	PValue	Genes	List Total	Pop Hits	Pop Total	Fold Enrichment	Bonferroni	Benjamini	FDR
GOTERM_BP_FAT	GO:0042327~positive regulation of phosphorylation	7	0.903226	0.316883	27302, 1909, 9821, 64223, 3976, 2247, 283	595	91	11682	1.51028	1	0.980983	99.8829
GOTERM_BP_FAT	GO:0045937~positive regulation of phosphate metabolic process	7	0.903226	0.344185	27302, 1909, 9821, 64223, 3976, 2247, 283	595	94	11682	1.46208	1	0.983782	99.9431
GOTERM_BP_FAT	GO:0010562~positive regulation of phosphorus metabolic process	7	0.903226	0.344185	27302, 1909, 9821, 64223, 3976, 2247, 283	595	94	11682	1.46208	1	0.983782	99.9431
GOTERM_BP_FAT	GO:0051247~positive regulation of protein metabolic process	14	1.80645	0.410927	5718, 3673, 10400, 5709, 5706, 5702, 4734, 1909, 9821, 27302, 2697, 64223, 3976, 2247	595	233	11682	1.1797	1	0.988968	99.9915
GOTERM_BP_FAT	GO:0001934~positive regulation of protein amino acid phosphorylation	6	0.774194	0.415335	27302, 1909, 9821, 64223, 3976, 2247	595	83	11682	1.4193	1	0.988857	99.9926
GOTERM_BP_FAT	GO:0031401~positive regulation of protein modification process	10	1.29032	0.555666	27302, 1909, 9821, 5718, 64223, 3976, 5709, 2247, 5706, 5702	595	178	11682	1.10301	1	0.995904	99.9999
GOTERM_BP_FAT	GO:0032270~positive regulation of cellular protein metabolic process	12	1.54839	0.585414	27302, 1909, 9821, 5718, 3673, 64223, 3976, 10400, 5709, 2247, 5706, 5702	595	223	11682	1.05652	1	0.99665	100
GOTERM_BP_FAT	GO:0001932~regulation of protein amino acid phosphorylation	9	1.16129	0.612955	27302, 1909, 9821, 64223, 84451, 3976, 2247, 3689, 624	595	166	11682	1.06447	1	0.997203	100
GOTERM_BP_FAT	GO:0032268~regulation of cellular protein metabolic process	23	2.96774	0.633162	5718, 3673, 84451, 10400, 5709, 5104, 5706, 5702, 3326, 283, 1909, 10394, 9821, 27302, 6879, 3685, 400961, 64223, 3976, 10643, 2247, 3689, 624	595	456	11682	0.990292	1	0.99768	100
GOTERM_BP_FAT	GO:0031399~regulation of protein modification process	14	1.80645	0.687321	5718, 84451, 5709, 5706, 5702, 9821, 27302, 1909, 6879, 64223, 3976, 2247, 3689, 624	595	283	11682	0.971274	1	0.99854	100
Annotation Cluster 127	Enrichment Score: 0.3201329823275869
Category	Term	Count	%	PValue	Genes	List Total	Pop Hits	Pop Total	Fold Enrichment	Bonferroni	Benjamini	FDR
GOTERM_CC_FAT	GO:0005773~vacuole	14	1.80645	0.457832	2697, 1514, 10577, 5476, 55062, 3973, 8836, 987, 8722, 373, 28956, 8763, 50617, 1359	567	239	10967	1.13301	1	0.975278	99.9811
GOTERM_CC_FAT	GO:0005764~lysosome	12	1.54839	0.465177	2697, 1514, 5476, 10577, 8836, 987, 3973, 8722, 373, 8763, 28956, 1359	567	201	10967	1.15476	1	0.975952	99.9844
GOTERM_CC_FAT	GO:0000323~lytic vacuole	12	1.54839	0.465177	2697, 1514, 5476, 10577, 8836, 987, 3973, 8722, 373, 8763, 28956, 1359	567	201	10967	1.15476	1	0.975952	99.9844
SP_PIR_KEYWORDS	lysosome	8	1.03226	0.529086	1514, 5476, 8836, 987, 8722, 373, 8763, 28956	769	142	15956	1.16896	1	0.956801	99.9981
Annotation Cluster 128	Enrichment Score: 0.3175234298971567
Category	Term	Count	%	PValue	Genes	List Total	Pop Hits	Pop Total	Fold Enrichment	Bonferroni	Benjamini	FDR
GOTERM_BP_FAT	GO:0046486~glycerolipid metabolic process	11	1.41935	0.257804	54344, 10400, 5320, 8813, 22908, 159296, 5288, 3612, 8513, 283, 51365	595	154	11682	1.4024	1	0.971944	99.491
GOTERM_BP_FAT	GO:0006650~glycerophospholipid metabolic process	8	1.03226	0.334882	54344, 10400, 5320, 8813, 22908, 5288, 3612, 51365	595	111	11682	1.41504	1	0.98303	99.927
GOTERM_BP_FAT	GO:0006644~phospholipid metabolic process	11	1.41935	0.412507	54344, 10400, 5320, 8813, 2879, 22908, 81537, 5288, 3612, 259230, 51365	595	177	11682	1.22017	1	0.988564	99.9919
GOTERM_BP_FAT	GO:0030384~phosphoinositide metabolic process	5	0.645161	0.479564	54344, 8813, 22908, 5288, 3612	595	70	11682	1.4024	1	0.992976	99.9991
GOTERM_BP_FAT	GO:0019637~organophosphate metabolic process	11	1.41935	0.481486	54344, 10400, 5320, 8813, 2879, 22908, 81537, 5288, 3612, 259230, 51365	595	187	11682	1.15492	1	0.993071	99.9991
GOTERM_BP_FAT	GO:0045017~glycerolipid biosynthetic process	5	0.645161	0.565477	54344, 10400, 8813, 3612, 283	595	78	11682	1.25856	1	0.996267	100
GOTERM_BP_FAT	GO:0046489~phosphoinositide biosynthetic process	3	0.387097	0.610729	54344, 8813, 3612	595	40	11682	1.47252	1	0.997142	100
GOTERM_BP_FAT	GO:0046474~glycerophospholipid biosynthetic process	4	0.516129	0.659375	54344, 10400, 8813, 3612	595	66	11682	1.18992	1	0.9981	100
GOTERM_BP_FAT	GO:0008654~phospholipid biosynthetic process	5	0.645161	0.741055	54344, 10400, 8813, 3612, 259230	595	98	11682	1.00171	1	0.999229	100
Annotation Cluster 129	Enrichment Score: 0.31731233053149693
Category	Term	Count	%	PValue	Genes	List Total	Pop Hits	Pop Total	Fold Enrichment	Bonferroni	Benjamini	FDR
GOTERM_BP_FAT	GO:0051130~positive regulation of cellular component organization	11	1.41935	0.405578	148170, 3673, 64223, 7074, 25913, 3209, 6401, 4804, 1027, 196, 136991	595	176	11682	1.2271	1	0.9886	99.99
GOTERM_BP_FAT	GO:0031346~positive regulation of cell projection organization	4	0.516129	0.416736	148170, 3673, 7074, 4804	595	46	11682	1.70727	1	0.988918	99.9929
GOTERM_BP_FAT	GO:0031344~regulation of cell projection organization	5	0.645161	0.660888	148170, 3673, 7074, 4804, 5454	595	88	11682	1.11555	1	0.998122	100
Annotation Cluster 130	Enrichment Score: 0.315924222713284
Category	Term	Count	%	PValue	Genes	List Total	Pop Hits	Pop Total	Fold Enrichment	Bonferroni	Benjamini	FDR
GOTERM_BP_FAT	GO:0070507~regulation of microtubule cytoskeleton organization	4	0.516129	0.346811	79959, 1027, 136991, 4281	595	41	11682	1.91547	1	0.98341	99.947
GOTERM_BP_FAT	GO:0032886~regulation of microtubule-based process	4	0.516129	0.444065	79959, 1027, 136991, 4281	595	48	11682	1.63613	1	0.991349	99.997
GOTERM_BP_FAT	GO:0031110~regulation of microtubule polymerization or depolymerization	3	0.387097	0.472501	1027, 136991, 4281	595	31	11682	1.90003	1	0.992762	99.9988
GOTERM_BP_FAT	GO:0033043~regulation of organelle organization	11	1.41935	0.587217	6879, 79959, 148170, 64223, 25913, 3209, 1027, 136991, 4281, 5864, 5921	595	203	11682	1.06389	1	0.996602	100
GOTERM_BP_FAT	GO:0051493~regulation of cytoskeleton organization	7	0.903226	0.616081	79959, 148170, 64223, 1027, 136991, 4281, 5921	595	125	11682	1.09948	1	0.997186	100
Annotation Cluster 131	Enrichment Score: 0.31352876847063055
Category	Term	Count	%	PValue	Genes	List Total	Pop Hits	Pop Total	Fold Enrichment	Bonferroni	Benjamini	FDR
GOTERM_BP_FAT	GO:0007274~neuromuscular synaptic transmission	3	0.387097	0.194151	1103, 5864, 5024	595	16	11682	3.6813	1	0.955165	97.814
GOTERM_BP_FAT	GO:0044057~regulation of system process	17	2.19355	0.454066	3673, 133, 22871, 10874, 30012, 25769, 1103, 6870, 6271, 4886, 5350, 5024, 27302, 624, 590, 7054, 5864	595	297	11682	1.12381	1	0.992065	99.9978
GOTERM_BP_FAT	GO:0051971~positive regulation of transmission of nerve impulse	3	0.387097	0.537532	3673, 10874, 25769	595	35	11682	1.68288	1	0.995333	99.9999
GOTERM_BP_FAT	GO:0031646~positive regulation of neurological system process	3	0.387097	0.567913	3673, 10874, 25769	595	37	11682	1.59191	1	0.996299	100
GOTERM_BP_FAT	GO:0051969~regulation of transmission of nerve impulse	8	1.03226	0.580685	3673, 22871, 10874, 25769, 590, 1103, 5864, 5024	595	141	11682	1.11396	1	0.996643	100
GOTERM_BP_FAT	GO:0031644~regulation of neurological system process	8	1.03226	0.624937	3673, 22871, 10874, 25769, 590, 1103, 5864, 5024	595	147	11682	1.0685	1	0.997456	100
GOTERM_BP_FAT	GO:0050804~regulation of synaptic transmission	7	0.903226	0.653999	22871, 10874, 25769, 590, 1103, 5864, 5024	595	130	11682	1.05719	1	0.997976	100
Annotation Cluster 132	Enrichment Score: 0.31175860656241255
Category	Term	Count	%	PValue	Genes	List Total	Pop Hits	Pop Total	Fold Enrichment	Bonferroni	Benjamini	FDR
GOTERM_BP_FAT	GO:0001505~regulation of neurotransmitter levels	6	0.774194	0.206575	8224, 22871, 1103, 7054, 2555, 5864	595	62	11682	1.90003	1	0.959387	98.3399
GOTERM_BP_FAT	GO:0007269~neurotransmitter secretion	3	0.387097	0.455398	8224, 22871, 5864	595	30	11682	1.96336	1	0.992101	99.9979
GOTERM_BP_FAT	GO:0003001~generation of a signal involved in cell-cell signaling	5	0.645161	0.565477	54097, 8224, 22871, 2691, 5864	595	78	11682	1.25856	1	0.996267	100
GOTERM_BP_FAT	GO:0046903~secretion	15	1.93548	0.592442	1187, 8224, 22871, 10874, 50617, 2691, 54097, 6338, 3973, 25825, 2206, 624, 9515, 7220, 5864	595	285	11682	1.03335	1	0.996686	100
GOTERM_BP_FAT	GO:0032940~secretion by cell	8	1.03226	0.876348	54097, 8224, 22871, 25825, 2206, 9515, 2691, 5864	595	196	11682	0.801372	1	0.999926	100
Annotation Cluster 133	Enrichment Score: 0.30849238534307466
Category	Term	Count	%	PValue	Genes	List Total	Pop Hits	Pop Total	Fold Enrichment	Bonferroni	Benjamini	FDR
GOTERM_CC_FAT	GO:0000922~spindle pole	4	0.516129	0.241278	9183, 9126, 1068, 7283	567	33	10967	2.3445	1	0.937208	97.9069
GOTERM_CC_FAT	GO:0005819~spindle	8	1.03226	0.626317	9183, 8379, 56992, 29901, 9126, 1068, 7283, 4281	567	145	10967	1.06715	1	0.988837	99.9999
GOTERM_CC_FAT	GO:0000793~condensed chromosome	6	0.774194	0.785618	9183, 8379, 26039, 9126, 7283, 81929	567	126	10967	0.921055	1	0.996121	100
Annotation Cluster 134	Enrichment Score: 0.30413727638952587
Category	Term	Count	%	PValue	Genes	List Total	Pop Hits	Pop Total	Fold Enrichment	Bonferroni	Benjamini	FDR
GOTERM_BP_FAT	GO:0032273~positive regulation of protein polymerization	4	0.516129	0.13168	148170, 64223, 1027, 136991	595	25	11682	3.14138	1	0.921021	91.7976
GOTERM_BP_FAT	GO:0031334~positive regulation of protein complex assembly	4	0.516129	0.248302	148170, 64223, 1027, 136991	595	34	11682	2.30984	1	0.969366	99.3624
GOTERM_BP_FAT	GO:0032271~regulation of protein polymerization	5	0.645161	0.352687	148170, 64223, 1027, 136991, 5921	595	59	11682	1.66387	1	0.98383	99.9549
GOTERM_BP_FAT	GO:0043254~regulation of protein complex assembly	6	0.774194	0.384723	148170, 64223, 1027, 196, 136991, 5921	595	80	11682	1.47252	1	0.987299	99.9816
GOTERM_BP_FAT	GO:0010638~positive regulation of organelle organization	6	0.774194	0.394944	148170, 64223, 25913, 3209, 1027, 136991	595	81	11682	1.45434	1	0.987839	99.9863
GOTERM_BP_FAT	GO:0051495~positive regulation of cytoskeleton organization	4	0.516129	0.402906	148170, 64223, 1027, 136991	595	45	11682	1.74521	1	0.988325	99.9892
GOTERM_BP_FAT	GO:0051130~positive regulation of cellular component organization	11	1.41935	0.405578	148170, 3673, 64223, 7074, 25913, 3209, 6401, 4804, 1027, 196, 136991	595	176	11682	1.2271	1	0.9886	99.99
GOTERM_BP_FAT	GO:0033043~regulation of organelle organization	11	1.41935	0.587217	6879, 79959, 148170, 64223, 25913, 3209, 1027, 136991, 4281, 5864, 5921	595	203	11682	1.06389	1	0.996602	100
GOTERM_BP_FAT	GO:0051493~regulation of cytoskeleton organization	7	0.903226	0.616081	79959, 148170, 64223, 1027, 136991, 4281, 5921	595	125	11682	1.09948	1	0.997186	100
GOTERM_BP_FAT	GO:0030833~regulation of actin filament polymerization	3	0.387097	0.674755	148170, 64223, 5921	595	45	11682	1.30891	1	0.998347	100
GOTERM_BP_FAT	GO:0008064~regulation of actin polymerization or depolymerization	3	0.387097	0.749709	148170, 64223, 5921	595	52	11682	1.13271	1	0.999327	100
GOTERM_BP_FAT	GO:0030832~regulation of actin filament length	3	0.387097	0.768206	148170, 64223, 5921	595	54	11682	1.09076	1	0.999444	100
GOTERM_BP_FAT	GO:0044087~regulation of cellular component biogenesis	6	0.774194	0.797199	148170, 64223, 1027, 196, 136991, 5921	595	130	11682	0.906167	1	0.99964	100
GOTERM_BP_FAT	GO:0032956~regulation of actin cytoskeleton organization	3	0.387097	0.919428	148170, 64223, 5921	595	80	11682	0.736261	1	0.999978	100
GOTERM_BP_FAT	GO:0032970~regulation of actin filament-based process	3	0.387097	0.929071	148170, 64223, 5921	595	83	11682	0.709649	1	0.999985	100
Annotation Cluster 135	Enrichment Score: 0.29617008374874587
Category	Term	Count	%	PValue	Genes	List Total	Pop Hits	Pop Total	Fold Enrichment	Bonferroni	Benjamini	FDR
GOTERM_MF_FAT	GO:0004521~endoribonuclease activity	4	0.516129	0.271836	10799, 283, 10940, 338879	564	36	11169	2.20035	1	0.994019	99.2461
GOTERM_MF_FAT	GO:0004540~ribonuclease activity	4	0.516129	0.516707	10799, 283, 10940, 338879	564	54	11169	1.4669	1	0.998504	99.9986
GOTERM_MF_FAT	GO:0004519~endonuclease activity	5	0.645161	0.645228	80149, 10799, 283, 10940, 338879	564	87	11169	1.13811	1	0.999436	100
GOTERM_MF_FAT	GO:0004518~nuclease activity	7	0.903226	0.721199	80149, 79033, 10799, 283, 10940, 338879, 9748	564	141	11169	0.983137	1	0.999729	100
Annotation Cluster 136	Enrichment Score: 0.2917343992001328
Category	Term	Count	%	PValue	Genes	List Total	Pop Hits	Pop Total	Fold Enrichment	Bonferroni	Benjamini	FDR
GOTERM_CC_FAT	GO:0005761~mitochondrial ribosome	5	0.645161	0.234253	51650, 28998, 64976, 11222, 51373	567	48	10967	2.01481	1	0.944244	97.6186
GOTERM_CC_FAT	GO:0000313~organellar ribosome	5	0.645161	0.234253	51650, 28998, 64976, 11222, 51373	567	48	10967	2.01481	1	0.944244	97.6186
SP_PIR_KEYWORDS	ribosomal protein	10	1.29032	0.343946	51650, 28998, 26589, 64976, 11222, 10884, 51373, 29088, 200916, 63875	769	157	15956	1.32159	1	0.905361	99.7724
GOTERM_CC_FAT	GO:0005840~ribosome	11	1.41935	0.43089	51650, 28998, 26589, 64976, 11222, 10884, 51373, 10196, 29088, 200916, 63875	567	177	10967	1.20205	1	0.968501	99.9627
GOTERM_CC_FAT	GO:0005759~mitochondrial matrix	13	1.67742	0.483405	51650, 205, 79731, 11222, 51373, 2806, 217, 3336, 10105, 28998, 64976, 123876, 708	567	223	10967	1.12757	1	0.975734	99.9904
GOTERM_CC_FAT	GO:0031980~mitochondrial lumen	13	1.67742	0.483405	51650, 205, 79731, 11222, 51373, 2806, 217, 3336, 10105, 28998, 64976, 123876, 708	567	223	10967	1.12757	1	0.975734	99.9904
GOTERM_MF_FAT	GO:0003735~structural constituent of ribosome	8	1.03226	0.532667	51650, 28998, 11222, 10884, 51373, 29088, 200916, 63875	564	136	11169	1.16489	1	0.998719	99.9992
SP_PIR_KEYWORDS	ribonucleoprotein	12	1.54839	0.647557	9136, 51650, 28998, 26589, 64976, 11222, 10884, 51373, 29088, 200916, 51691, 63875	769	247	15956	1.00805	1	0.979237	100
GOTERM_CC_FAT	GO:0015934~large ribosomal subunit	3	0.387097	0.775502	28998, 11222, 29088	567	54	10967	1.07456	1	0.99604	100
GOTERM_CC_FAT	GO:0033279~ribosomal subunit	5	0.645161	0.80378	51650, 28998, 11222, 51373, 29088	567	106	10967	0.912366	1	0.99656	100
GOTERM_CC_FAT	GO:0030529~ribonucleoprotein complex	20	2.58065	0.876988	51650, 23246, 55759, 11222, 10884, 51373, 10196, 10799, 56165, 79727, 51691, 9136, 26589, 28998, 64976, 10286, 29088, 200916, 10940, 63875	567	462	10967	0.837323	1	0.998804	100
GOTERM_BP_FAT	GO:0006412~translation	12	1.54839	0.880823	51650, 28998, 10643, 79731, 11222, 10884, 51373, 29088, 3692, 200916, 10987, 63875	595	291	11682	0.809634	1	0.999934	100
Annotation Cluster 137	Enrichment Score: 0.2821040943254124
Category	Term	Count	%	PValue	Genes	List Total	Pop Hits	Pop Total	Fold Enrichment	Bonferroni	Benjamini	FDR
GOTERM_MF_FAT	GO:0004857~enzyme inhibitor activity	14	1.80645	0.388028	1475, 10047, 81611, 5104, 1027, 6590, 5350, 12, 9232, 25913, 9467, 399, 402, 58189	564	232	11169	1.19502	1	0.995432	99.9482
SP_PIR_KEYWORDS	protease inhibitor	6	0.774194	0.389413	1475, 10047, 5104, 58189, 6590, 12	769	85	15956	1.46464	1	0.920852	99.9193
GOTERM_MF_FAT	GO:0004869~cysteine-type endopeptidase inhibitor activity	3	0.387097	0.501019	1475, 10047, 9232	564	33	11169	1.80029	1	0.998385	99.9978
GOTERM_MF_FAT	GO:0004866~endopeptidase inhibitor activity	7	0.903226	0.550719	1475, 10047, 5104, 58189, 6590, 12, 9232	564	118	11169	1.17477	1	0.998619	99.9996
SP_PIR_KEYWORDS	Serine protease inhibitor	4	0.516129	0.590109	5104, 58189, 6590, 12	769	63	15956	1.3174	1	0.968737	99.9997
GOTERM_MF_FAT	GO:0030414~peptidase inhibitor activity	7	0.903226	0.59174	1475, 10047, 5104, 58189, 6590, 12, 9232	564	123	11169	1.12701	1	0.999166	99.9999
GOTERM_MF_FAT	GO:0004867~serine-type endopeptidase inhibitor activity	4	0.516129	0.728032	5104, 58189, 6590, 12	564	74	11169	1.07044	1	0.999702	100
Annotation Cluster 138	Enrichment Score: 0.27568959967483764
Category	Term	Count	%	PValue	Genes	List Total	Pop Hits	Pop Total	Fold Enrichment	Bonferroni	Benjamini	FDR
SP_PIR_KEYWORDS	angiogenesis	5	0.645161	0.371211	26281, 2247, 80149, 1464, 283	769	64	15956	1.62102	1	0.916745	99.8767
GOTERM_BP_FAT	GO:0001568~blood vessel development	13	1.67742	0.554515	688, 1464, 2254, 5626, 283, 5921, 1909, 3685, 80149, 2247, 3679, 2294, 5328	595	238	11682	1.07242	1	0.995891	99.9999
GOTERM_BP_FAT	GO:0001525~angiogenesis	8	1.03226	0.580685	1909, 688, 2247, 80149, 1464, 2254, 283, 5328	595	141	11682	1.11396	1	0.996643	100
GOTERM_BP_FAT	GO:0001944~vasculature development	13	1.67742	0.589721	688, 1464, 2254, 5626, 283, 5921, 1909, 3685, 80149, 2247, 3679, 2294, 5328	595	244	11682	1.04605	1	0.996638	100
GOTERM_BP_FAT	GO:0048514~blood vessel morphogenesis	11	1.41935	0.593514	1909, 688, 2247, 80149, 1464, 3679, 2294, 2254, 283, 5921, 5328	595	204	11682	1.05868	1	0.996695	100
Annotation Cluster 139	Enrichment Score: 0.272906938360931
Category	Term	Count	%	PValue	Genes	List Total	Pop Hits	Pop Total	Fold Enrichment	Bonferroni	Benjamini	FDR
UP_SEQ_FEATURE	repeat:LRR 7	10	1.29032	0.329697	474354, 1842, 3973, 57633, 22865, 26045, 4064, 8036, 55655, 11081	768	155	15945	1.33947	1	0.999976	99.8988
UP_SEQ_FEATURE	repeat:LRR 9	8	1.03226	0.348168	1842, 57633, 22865, 26045, 4064, 8036, 55655, 11081	768	119	15945	1.39575	1	0.999985	99.9375
UP_SEQ_FEATURE	repeat:LRR 10	7	0.903226	0.367109	1842, 57633, 22865, 26045, 4064, 8036, 11081	768	102	15945	1.42482	1	0.999989	99.9624
UP_SEQ_FEATURE	repeat:LRR 6	11	1.41935	0.372748	474354, 1842, 3973, 57633, 347902, 22865, 26045, 4064, 8036, 55655, 11081	768	181	15945	1.26176	1	0.99999	99.9678
SMART	SM00013:LRRNT	6	0.774194	0.399592	3973, 57633, 347902, 22865, 26045, 11081	377	87	7898	1.4448	1	0.995059	99.8549
INTERPRO	IPR000372:Leucine-rich repeat, cysteine-rich flanking region, N-terminal	6	0.774194	0.426419	3973, 57633, 347902, 22865, 26045, 11081	702	87	14262	1.40112	1	0.999787	99.9868
UP_SEQ_FEATURE	repeat:LRR 11	6	0.774194	0.427367	1842, 57633, 22865, 4064, 8036, 11081	768	89	15945	1.39967	1	0.999997	99.9933
UP_SEQ_FEATURE	repeat:LRR 8	8	1.03226	0.43544	1842, 57633, 22865, 26045, 4064, 8036, 55655, 11081	768	130	15945	1.27764	1	0.999997	99.9948
UP_SEQ_FEATURE	repeat:LRR 17	3	0.387097	0.45979	22865, 4064, 8036	768	32	15945	1.94641	1	0.999999	99.9975
UP_SEQ_FEATURE	repeat:LRR 14	4	0.516129	0.472458	1842, 22865, 4064, 8036	768	53	15945	1.56692	1	0.999999	99.9984
UP_SEQ_FEATURE	repeat:LRR 4	12	1.54839	0.479442	474354, 1842, 3973, 81611, 57633, 347902, 22865, 26045, 4064, 8036, 55655, 11081	768	218	15945	1.14285	1	0.999999	99.9987
UP_SEQ_FEATURE	repeat:LRR 5	11	1.41935	0.496247	474354, 1842, 3973, 57633, 347902, 22865, 26045, 4064, 8036, 55655, 11081	768	200	15945	1.14189	1	0.999999	99.9993
UP_SEQ_FEATURE	repeat:LRR 12	5	0.645161	0.52085	1842, 22865, 4064, 8036, 11081	768	78	15945	1.33088	1	1	99.9997
INTERPRO	IPR001611:Leucine-rich repeat	10	1.29032	0.574154	474354, 1842, 81611, 57633, 347902, 22865, 26045, 4064, 8036, 11081	702	187	14262	1.08643	1	0.99998	99.9999
UP_SEQ_FEATURE	repeat:LRR 16	3	0.387097	0.579783	22865, 4064, 8036	768	40	15945	1.55713	1	1	100
UP_SEQ_FEATURE	repeat:LRR 13	4	0.516129	0.611031	1842, 22865, 4064, 8036	768	65	15945	1.27764	1	1	100
UP_SEQ_FEATURE	repeat:LRR 3	12	1.54839	0.614429	474354, 1842, 3973, 81611, 57633, 347902, 22865, 26045, 4064, 8036, 55655, 11081	768	241	15945	1.03378	1	1	100
UP_SEQ_FEATURE	repeat:LRR 15	3	0.387097	0.644252	22865, 4064, 8036	768	45	15945	1.38411	1	1	100
UP_SEQ_FEATURE	repeat:LRR 2	12	1.54839	0.711452	474354, 1842, 3973, 81611, 57633, 347902, 22865, 26045, 4064, 8036, 55655, 11081	768	260	15945	0.958233	1	1	100
UP_SEQ_FEATURE	repeat:LRR 1	12	1.54839	0.711452	474354, 1842, 3973, 81611, 57633, 347902, 22865, 26045, 4064, 8036, 55655, 11081	768	260	15945	0.958233	1	1	100
SP_PIR_KEYWORDS	leucine-rich repeat	12	1.54839	0.725998	474354, 1842, 3973, 81611, 57633, 347902, 22865, 26045, 4064, 8036, 55655, 11081	769	263	15956	0.946724	1	0.986525	100
SMART	SM00082:LRRCT	4	0.516129	0.733226	57633, 347902, 22865, 4064	377	79	7898	1.06074	1	0.999652	100
INTERPRO	IPR000483:Cysteine-rich flanking region, C-terminal	4	0.516129	0.752386	57633, 347902, 22865, 4064	702	79	14262	1.02867	1	0.999999	100
SMART	SM00369:LRR_TYP	5	0.645161	0.820171	57633, 347902, 22865, 26045, 8036	377	118	7898	0.887695	1	0.999931	100
INTERPRO	IPR003591:Leucine-rich repeat, typical subtype	5	0.645161	0.838043	57633, 347902, 22865, 26045, 8036	702	118	14262	0.860858	1	1	100
Annotation Cluster 140	Enrichment Score: 0.26473770167814265
Category	Term	Count	%	PValue	Genes	List Total	Pop Hits	Pop Total	Fold Enrichment	Bonferroni	Benjamini	FDR
GOTERM_MF_FAT	GO:0019207~kinase regulator activity	6	0.774194	0.458119	8941, 9467, 1027, 399, 887, 1163	564	88	11169	1.35022	1	0.997348	99.9921
GOTERM_BP_FAT	GO:0000079~regulation of cyclin-dependent protein kinase activity	4	0.516129	0.470877	8941, 1022, 1027, 1163	595	50	11682	1.57069	1	0.992909	99.9987
GOTERM_MF_FAT	GO:0019887~protein kinase regulator activity	4	0.516129	0.744563	8941, 9467, 1027, 1163	564	76	11169	1.04227	1	0.999756	100
Annotation Cluster 141	Enrichment Score: 0.2646885649080332
Category	Term	Count	%	PValue	Genes	List Total	Pop Hits	Pop Total	Fold Enrichment	Bonferroni	Benjamini	FDR
GOTERM_BP_FAT	GO:0002521~leukocyte differentiation	9	1.16129	0.333777	7535, 3175, 4436, 925, 159296, 399, 81501, 7157, 10202	595	129	11682	1.36979	1	0.983016	99.9248
GOTERM_BP_FAT	GO:0002573~myeloid leukocyte differentiation	3	0.387097	0.505711	159296, 81501, 10202	595	33	11682	1.78487	1	0.99422	99.9996
GOTERM_BP_FAT	GO:0030099~myeloid cell differentiation	3	0.387097	0.951865	159296, 81501, 10202	595	92	11682	0.640227	1	0.999996	100
Annotation Cluster 142	Enrichment Score: 0.26342241597747457
Category	Term	Count	%	PValue	Genes	List Total	Pop Hits	Pop Total	Fold Enrichment	Bonferroni	Benjamini	FDR
GOTERM_BP_FAT	GO:0030182~neuron differentiation	27	3.48387	0.169579	26281, 133, 7471, 26039, 30012, 4734, 5080, 1103, 1687, 2697, 4902, 4762, 1826, 4804, 1462, 5864, 1641, 658, 3226, 22865, 5649, 5979, 3976, 23418, 51335, 7054, 5454	595	418	11682	1.2682	1	0.94679	96.2789
GOTERM_BP_FAT	GO:0031175~neuron projection development	15	1.93548	0.363967	133, 658, 26039, 22865, 4734, 5080, 1103, 5649, 2697, 4902, 1826, 4804, 1462, 5864, 1641	595	244	11682	1.20698	1	0.984763	99.9669
GOTERM_BP_FAT	GO:0048666~neuron development	19	2.45161	0.382441	658, 133, 26039, 22865, 4734, 5080, 1103, 5649, 4902, 2697, 5979, 3976, 23418, 1826, 4804, 1462, 7054, 5864, 1641	595	323	11682	1.15492	1	0.987066	99.9804
GOTERM_BP_FAT	GO:0000902~cell morphogenesis	20	2.58065	0.385798	658, 133, 7471, 22865, 9241, 5080, 5649, 9183, 2697, 6351, 3175, 2294, 23418, 1826, 4804, 1462, 9053, 5864, 1641, 6662	595	343	11682	1.14482	1	0.987306	99.9822
GOTERM_BP_FAT	GO:0032989~cellular component morphogenesis	21	2.70968	0.486885	658, 133, 7471, 22865, 9241, 5080, 5649, 9183, 27302, 2697, 6351, 3175, 2294, 23418, 1826, 4804, 1462, 6662, 9053, 5864, 1641	595	382	11682	1.07933	1	0.993214	99.9993
GOTERM_BP_FAT	GO:0048812~neuron projection morphogenesis	11	1.41935	0.580877	2697, 658, 133, 22865, 1826, 4804, 1462, 5080, 5649, 1641, 5864	595	202	11682	1.06916	1	0.996604	100
GOTERM_BP_FAT	GO:0048858~cell projection morphogenesis	12	1.54839	0.649364	2697, 658, 133, 3175, 22865, 1826, 4804, 1462, 5080, 5649, 1641, 5864	595	234	11682	1.00685	1	0.997931	100
GOTERM_BP_FAT	GO:0032990~cell part morphogenesis	12	1.54839	0.707568	2697, 658, 133, 3175, 22865, 1826, 4804, 1462, 5080, 5649, 1641, 5864	595	245	11682	0.961646	1	0.998805	100
GOTERM_BP_FAT	GO:0030030~cell projection organization	17	2.19355	0.723153	688, 133, 658, 26039, 22865, 4734, 5080, 1103, 5649, 2697, 4902, 3175, 1826, 4804, 1462, 5864, 1641	595	354	11682	0.942857	1	0.999047	100
GOTERM_BP_FAT	GO:0000904~cell morphogenesis involved in differentiation	11	1.41935	0.753362	658, 22865, 9241, 1826, 4804, 1462, 5080, 5649, 6662, 1641, 5864	595	233	11682	0.926909	1	0.999319	100
GOTERM_BP_FAT	GO:0048667~cell morphogenesis involved in neuron differentiation	9	1.16129	0.795165	658, 22865, 1826, 4804, 1462, 5080, 5649, 1641, 5864	595	198	11682	0.892437	1	0.999627	100
GOTERM_BP_FAT	GO:0007409~axonogenesis	8	1.03226	0.828758	658, 22865, 4804, 1462, 5080, 5649, 1641, 5864	595	183	11682	0.8583	1	0.999804	100
GOTERM_BP_FAT	GO:0007411~axon guidance	4	0.516129	0.885649	658, 4804, 5080, 5649	595	99	11682	0.793277	1	0.999938	100
Annotation Cluster 143	Enrichment Score: 0.261218491952949
Category	Term	Count	%	PValue	Genes	List Total	Pop Hits	Pop Total	Fold Enrichment	Bonferroni	Benjamini	FDR
GOTERM_BP_FAT	GO:0046631~alpha-beta T cell activation	3	0.387097	0.232152	7535, 159296, 2000	595	18	11682	3.27227	1	0.966147	99.0709
GOTERM_BP_FAT	GO:0002521~leukocyte differentiation	9	1.16129	0.333777	7535, 3175, 4436, 925, 159296, 399, 81501, 7157, 10202	595	129	11682	1.36979	1	0.983016	99.9248
GOTERM_BP_FAT	GO:0030098~lymphocyte differentiation	7	0.903226	0.417646	7535, 3175, 4436, 925, 159296, 399, 7157	595	102	11682	1.3474	1	0.988902	99.9931
GOTERM_BP_FAT	GO:0030217~T cell differentiation	5	0.645161	0.42268	7535, 925, 159296, 399, 7157	595	65	11682	1.51028	1	0.98937	99.9941
GOTERM_BP_FAT	GO:0030183~B cell differentiation	4	0.516129	0.430459	3175, 4436, 159296, 7157	595	47	11682	1.67095	1	0.990213	99.9953
GOTERM_BP_FAT	GO:0045321~leukocyte activation	13	1.67742	0.531269	7535, 4436, 159296, 925, 7157, 10202, 10394, 81542, 22914, 3175, 399, 102, 2000	595	233	11682	1.09544	1	0.99509	99.9999
GOTERM_BP_FAT	GO:0030097~hemopoiesis	12	1.54839	0.638137	7535, 3205, 4853, 3175, 4436, 925, 159296, 399, 8763, 81501, 7157, 10202	595	232	11682	1.01553	1	0.997771	100
GOTERM_BP_FAT	GO:0042113~B cell activation	4	0.516129	0.741784	3175, 4436, 159296, 7157	595	75	11682	1.04713	1	0.99923	100
GOTERM_BP_FAT	GO:0001775~cell activation	13	1.67742	0.752478	7535, 4436, 159296, 925, 7157, 10202, 10394, 81542, 22914, 3175, 399, 102, 2000	595	276	11682	0.924772	1	0.999316	100
GOTERM_BP_FAT	GO:0042110~T cell activation	6	0.774194	0.756179	7535, 925, 159296, 399, 7157, 2000	595	123	11682	0.957737	1	0.999349	100
GOTERM_BP_FAT	GO:0048534~hemopoietic or lymphoid organ development	12	1.54839	0.759358	7535, 3205, 4853, 3175, 4436, 925, 159296, 399, 8763, 81501, 7157, 10202	595	256	11682	0.920326	1	0.999355	100
GOTERM_BP_FAT	GO:0046649~lymphocyte activation	9	1.16129	0.76679	7535, 22914, 3175, 4436, 925, 159296, 399, 7157, 2000	595	192	11682	0.920326	1	0.999435	100
GOTERM_BP_FAT	GO:0002520~immune system development	12	1.54839	0.819278	7535, 3205, 4853, 3175, 4436, 925, 159296, 399, 8763, 81501, 7157, 10202	595	271	11682	0.869385	1	0.999773	100
Annotation Cluster 144	Enrichment Score: 0.2550798194581282
Category	Term	Count	%	PValue	Genes	List Total	Pop Hits	Pop Total	Fold Enrichment	Bonferroni	Benjamini	FDR
GOTERM_CC_FAT	GO:0005911~cell-cell junction	13	1.67742	0.230667	26872, 117178, 1001, 349149, 9076, 2697, 5493, 1525, 29119, 8777, 3678, 1825, 116337	567	182	10967	1.38158	1	0.949903	97.4576
GOTERM_CC_FAT	GO:0005913~cell-cell adherens junction	4	0.516129	0.269503	2697, 117178, 1001, 29119	567	35	10967	2.21053	1	0.94678	98.7691
GOTERM_CC_FAT	GO:0070161~anchoring junction	11	1.41935	0.381664	2697, 117178, 5493, 1001, 1525, 3673, 29119, 3678, 1825, 10979, 136991	567	170	10967	1.25155	1	0.962856	99.8807
GOTERM_CC_FAT	GO:0005912~adherens junction	9	1.16129	0.53669	2697, 117178, 1001, 1525, 3673, 29119, 3678, 10979, 136991	567	153	10967	1.13777	1	0.983536	99.9979
GOTERM_CC_FAT	GO:0030054~cell junction	26	3.35484	0.583801	26872, 8224, 1001, 22871, 1144, 8927, 10979, 9076, 2697, 1525, 1132, 8777, 2895, 3678, 1825, 116337, 2555, 117178, 3673, 349149, 5493, 29119, 23362, 127833, 136991, 2568	567	497	10967	1.01186	1	0.986973	99.9995
GOTERM_CC_FAT	GO:0005925~focal adhesion	4	0.516129	0.895633	3673, 3678, 10979, 136991	567	100	10967	0.773686	1	0.999211	100
GOTERM_CC_FAT	GO:0016323~basolateral plasma membrane	8	1.03226	0.900007	3673, 287, 3678, 27347, 10979, 136991, 7220, 9053	567	201	10967	0.769837	1	0.99923	100
GOTERM_CC_FAT	GO:0005924~cell-substrate adherens junction	4	0.516129	0.910001	3673, 3678, 10979, 136991	567	104	10967	0.743929	1	0.999271	100
GOTERM_CC_FAT	GO:0030055~cell-substrate junction	4	0.516129	0.928209	3673, 3678, 10979, 136991	567	110	10967	0.703351	1	0.999537	100
Annotation Cluster 145	Enrichment Score: 0.25455697359880647
Category	Term	Count	%	PValue	Genes	List Total	Pop Hits	Pop Total	Fold Enrichment	Bonferroni	Benjamini	FDR
GOTERM_BP_FAT	GO:0007017~microtubule-based process	15	1.93548	0.260548	56992, 7283, 1070, 9183, 5979, 29901, 1068, 9126, 7277, 1069, 84617, 136991, 81929, 4281, 9053	595	226	11682	1.30312	1	0.971799	99.5233
GOTERM_CC_FAT	GO:0015630~microtubule cytoskeleton	26	3.35484	0.644225	11051, 79187, 660, 6795, 1070, 8900, 79959, 1068, 9126, 1069, 7277, 7802, 1641, 8379, 56992, 10253, 7283, 283349, 9183, 29901, 84617, 402, 642273, 55671, 4281, 9053	567	512	10967	0.982219	1	0.990116	99.9999
SP_PIR_KEYWORDS	microtubule	10	1.29032	0.69715	56992, 10253, 79187, 84617, 7277, 7283, 283349, 642273, 4281, 9053	769	212	15956	0.978728	1	0.983103	100
GOTERM_CC_FAT	GO:0005874~microtubule	11	1.41935	0.819444	9183, 56992, 10253, 79187, 84617, 7277, 7283, 283349, 642273, 4281, 9053	567	245	10967	0.868423	1	0.997156	100
Annotation Cluster 146	Enrichment Score: 0.24640585700050832
Category	Term	Count	%	PValue	Genes	List Total	Pop Hits	Pop Total	Fold Enrichment	Bonferroni	Benjamini	FDR
SP_PIR_KEYWORDS	P-loop	7	0.903226	0.488095	205, 2769, 5965, 373, 402, 6890, 5864	769	116	15956	1.2521	1	0.948377	99.9937
SP_PIR_KEYWORDS	nucleotide binding	6	0.774194	0.590929	2769, 5965, 373, 402, 6890, 5864	769	107	15956	1.1635	1	0.968153	99.9998
SP_PIR_KEYWORDS	GTP binding	4	0.516129	0.632037	7283, 2769, 373, 5864	769	67	15956	1.23875	1	0.976937	99.9999
Annotation Cluster 147	Enrichment Score: 0.24277901172289704
Category	Term	Count	%	PValue	Genes	List Total	Pop Hits	Pop Total	Fold Enrichment	Bonferroni	Benjamini	FDR
SP_PIR_KEYWORDS	amino-acid transport	3	0.387097	0.476196	11254, 7504, 54407	769	33	15956	1.88627	1	0.945673	99.9912
GOTERM_BP_FAT	GO:0015837~amine transport	7	0.903226	0.490061	6879, 11254, 81034, 6570, 7504, 402, 54407	595	110	11682	1.24941	1	0.993331	99.9993
GOTERM_BP_FAT	GO:0006865~amino acid transport	4	0.516129	0.80099	11254, 81034, 7504, 54407	595	83	11682	0.946198	1	0.999667	100
Annotation Cluster 148	Enrichment Score: 0.24036880056884888
Category	Term	Count	%	PValue	Genes	List Total	Pop Hits	Pop Total	Fold Enrichment	Bonferroni	Benjamini	FDR
GOTERM_BP_FAT	GO:0051348~negative regulation of transferase activity	6	0.774194	0.495331	6879, 10253, 25913, 3156, 9467, 1027	595	91	11682	1.29452	1	0.993737	99.9995
GOTERM_BP_FAT	GO:0006469~negative regulation of protein kinase activity	5	0.645161	0.60539	6879, 10253, 3156, 9467, 1027	595	82	11682	1.19717	1	0.997059	100
GOTERM_BP_FAT	GO:0033673~negative regulation of kinase activity	5	0.645161	0.633816	6879, 10253, 3156, 9467, 1027	595	85	11682	1.15492	1	0.997672	100
Annotation Cluster 149	Enrichment Score: 0.23460431924450023
Category	Term	Count	%	PValue	Genes	List Total	Pop Hits	Pop Total	Fold Enrichment	Bonferroni	Benjamini	FDR
GOTERM_MF_FAT	GO:0046983~protein dimerization activity	27	3.48387	0.543084	84451, 4853, 2354, 9241, 925, 6890, 5024, 9126, 80834, 919, 3156, 624, 102, 5805, 220, 3673, 4436, 25769, 8061, 495, 6271, 126626, 7157, 9540, 3973, 79017, 11045	564	519	11169	1.03022	1	0.9987	99.9994
GOTERM_MF_FAT	GO:0042803~protein homodimerization activity	17	2.19355	0.550612	220, 84451, 9241, 4436, 925, 6890, 6271, 126626, 9540, 5024, 3973, 919, 3156, 79017, 102, 5805, 11045	564	320	11169	1.05204	1	0.998705	99.9996
GOTERM_MF_FAT	GO:0042802~identical protein binding	30	3.87097	0.661416	84451, 1371, 9241, 217, 925, 6890, 9076, 5024, 9046, 919, 3156, 5110, 102, 91283, 5805, 6663, 10940, 220, 3673, 55297, 4436, 10379, 3612, 6271, 126626, 9540, 3973, 79017, 5454, 11045	564	611	11169	0.972333	1	0.99954	100
Annotation Cluster 150	Enrichment Score: 0.23077096081267026
Category	Term	Count	%	PValue	Genes	List Total	Pop Hits	Pop Total	Fold Enrichment	Bonferroni	Benjamini	FDR
GOTERM_BP_FAT	GO:0017148~negative regulation of translation	4	0.516129	0.248302	10394, 400961, 10643, 283	595	34	11682	2.30984	1	0.969366	99.3624
GOTERM_BP_FAT	GO:0010608~posttranscriptional regulation of gene expression	8	1.03226	0.899783	10394, 400961, 3673, 10643, 7133, 29974, 79727, 283	595	204	11682	0.769946	1	0.999958	100
GOTERM_BP_FAT	GO:0006417~regulation of translation	5	0.645161	0.909009	10394, 400961, 3673, 10643, 283	595	132	11682	0.743697	1	0.999969	100
Annotation Cluster 151	Enrichment Score: 0.22864030343336297
Category	Term	Count	%	PValue	Genes	List Total	Pop Hits	Pop Total	Fold Enrichment	Bonferroni	Benjamini	FDR
GOTERM_CC_FAT	GO:0016591~DNA-directed RNA polymerase II, holoenzyme	6	0.774194	0.396985	6879, 5434, 1022, 9646, 55656, 7157	567	80	10967	1.45066	1	0.963111	99.9161
GOTERM_BP_FAT	GO:0006367~transcription initiation from RNA polymerase II promoter	4	0.516129	0.659375	6879, 5434, 1022, 2969	595	66	11682	1.18992	1	0.9981	100
GOTERM_BP_FAT	GO:0006352~transcription initiation	4	0.516129	0.787358	6879, 5434, 1022, 2969	595	81	11682	0.969561	1	0.999577	100
Annotation Cluster 152	Enrichment Score: 0.22740724425236244
Category	Term	Count	%	PValue	Genes	List Total	Pop Hits	Pop Total	Fold Enrichment	Bonferroni	Benjamini	FDR
GOTERM_BP_FAT	GO:0006885~regulation of pH	4	0.516129	0.234521	495, 50617, 23315, 7157	595	33	11682	2.37983	1	0.96635	99.1203
GOTERM_CC_FAT	GO:0033177~proton-transporting two-sector ATPase complex, proton-transporting domain	3	0.387097	0.276308	10312, 516, 50617	567	20	10967	2.90132	1	0.947849	98.9203
SP_PIR_KEYWORDS	Hydrogen ion transport	4	0.516129	0.355948	10312, 516, 495, 50617	769	44	15956	1.88627	1	0.910008	99.8256
GOTERM_BP_FAT	GO:0055067~monovalent inorganic cation homeostasis	4	0.516129	0.374984	495, 50617, 23315, 7157	595	43	11682	1.82638	1	0.986218	99.9757
GOTERM_BP_FAT	GO:0034220~ion transmembrane transport	4	0.516129	0.388984	10312, 516, 495, 50617	595	44	11682	1.78487	1	0.987511	99.9838
GOTERM_BP_FAT	GO:0044271~nitrogen compound biosynthetic process	18	2.32258	0.392623	133, 10312, 23120, 1371, 7298, 2806, 4436, 8382, 50617, 495, 10394, 1728, 8803, 55034, 4907, 5805, 516, 7054	595	306	11682	1.15492	1	0.987793	99.9854
GOTERM_BP_FAT	GO:0006164~purine nucleotide biosynthetic process	9	1.16129	0.39599	133, 10312, 23120, 4436, 4907, 8382, 516, 495, 50617	595	137	11682	1.2898	1	0.987842	99.9868
GOTERM_BP_FAT	GO:0009206~purine ribonucleoside triphosphate biosynthetic process	6	0.774194	0.485526	10312, 23120, 8382, 516, 495, 50617	595	90	11682	1.30891	1	0.993177	99.9992
GOTERM_BP_FAT	GO:0009201~ribonucleoside triphosphate biosynthetic process	6	0.774194	0.495331	10312, 23120, 8382, 516, 495, 50617	595	91	11682	1.29452	1	0.993737	99.9995
GOTERM_BP_FAT	GO:0009145~purine nucleoside triphosphate biosynthetic process	6	0.774194	0.495331	10312, 23120, 8382, 516, 495, 50617	595	91	11682	1.29452	1	0.993737	99.9995
GOTERM_BP_FAT	GO:0015992~proton transport	4	0.516129	0.522632	10312, 516, 495, 50617	595	54	11682	1.45434	1	0.994951	99.9998
GOTERM_BP_FAT	GO:0009142~nucleoside triphosphate biosynthetic process	6	0.774194	0.524306	10312, 23120, 8382, 516, 495, 50617	595	94	11682	1.25321	1	0.994931	99.9998
GOTERM_MF_FAT	GO:0015078~hydrogen ion transmembrane transporter activity	5	0.645161	0.5272	10312, 516, 495, 50617, 23315	564	75	11169	1.32021	1	0.998678	99.999
GOTERM_BP_FAT	GO:0009165~nucleotide biosynthetic process	10	1.29032	0.527875	133, 10312, 23120, 7298, 4436, 4907, 8382, 516, 495, 50617	595	174	11682	1.12837	1	0.994981	99.9998
GOTERM_BP_FAT	GO:0015986~ATP synthesis coupled proton transport	3	0.387097	0.537532	10312, 516, 50617	595	35	11682	1.68288	1	0.995333	99.9999
GOTERM_BP_FAT	GO:0015985~energy coupled proton transport, down electrochemical gradient	3	0.387097	0.537532	10312, 516, 50617	595	35	11682	1.68288	1	0.995333	99.9999
GOTERM_BP_FAT	GO:0006818~hydrogen transport	4	0.516129	0.54745	10312, 516, 495, 50617	595	56	11682	1.4024	1	0.995805	99.9999
GOTERM_BP_FAT	GO:0034404~nucleobase, nucleoside and nucleotide biosynthetic process	10	1.29032	0.569313	133, 10312, 23120, 7298, 4436, 4907, 8382, 516, 495, 50617	595	180	11682	1.09076	1	0.996326	100
GOTERM_BP_FAT	GO:0034654~nucleobase, nucleoside, nucleotide and nucleic acid biosynthetic process	10	1.29032	0.569313	133, 10312, 23120, 7298, 4436, 4907, 8382, 516, 495, 50617	595	180	11682	1.09076	1	0.996326	100
GOTERM_BP_FAT	GO:0006754~ATP biosynthetic process	5	0.645161	0.60539	10312, 23120, 516, 495, 50617	595	82	11682	1.19717	1	0.997059	100
GOTERM_CC_FAT	GO:0016469~proton-transporting two-sector ATPase complex	3	0.387097	0.61902	10312, 516, 50617	567	40	10967	1.45066	1	0.988396	99.9999
GOTERM_BP_FAT	GO:0009150~purine ribonucleotide metabolic process	7	0.903226	0.639111	10312, 23120, 4907, 8382, 516, 495, 50617	595	128	11682	1.07371	1	0.997743	100
GOTERM_BP_FAT	GO:0009152~purine ribonucleotide biosynthetic process	6	0.774194	0.640167	10312, 23120, 8382, 516, 495, 50617	595	107	11682	1.10095	1	0.997751	100
GOTERM_BP_FAT	GO:0009205~purine ribonucleoside triphosphate metabolic process	6	0.774194	0.656359	10312, 23120, 8382, 516, 495, 50617	595	109	11682	1.08075	1	0.998028	100
GOTERM_MF_FAT	GO:0015077~monovalent inorganic cation transmembrane transporter activity	5	0.645161	0.662898	10312, 516, 495, 50617, 23315	564	89	11169	1.11254	1	0.999523	100
GOTERM_BP_FAT	GO:0009199~ribonucleoside triphosphate metabolic process	6	0.774194	0.664278	10312, 23120, 8382, 516, 495, 50617	595	110	11682	1.07092	1	0.998152	100
GOTERM_BP_FAT	GO:0006163~purine nucleotide metabolic process	9	1.16129	0.671716	133, 10312, 23120, 4436, 4907, 8382, 516, 495, 50617	595	175	11682	1.00973	1	0.998305	100
GOTERM_MF_FAT	GO:0042625~ATPase activity, coupled to transmembrane movement of ions	4	0.516129	0.692477	23120, 516, 495, 50617	564	70	11169	1.13161	1	0.999626	100
GOTERM_BP_FAT	GO:0009260~ribonucleotide biosynthetic process	6	0.774194	0.694751	10312, 23120, 8382, 516, 495, 50617	595	114	11682	1.03335	1	0.998649	100
GOTERM_BP_FAT	GO:0009144~purine nucleoside triphosphate metabolic process	6	0.774194	0.694751	10312, 23120, 8382, 516, 495, 50617	595	114	11682	1.03335	1	0.998649	100
GOTERM_BP_FAT	GO:0009259~ribonucleotide metabolic process	7	0.903226	0.703051	10312, 23120, 4907, 8382, 516, 495, 50617	595	137	11682	1.00318	1	0.998737	100
GOTERM_MF_FAT	GO:0015662~ATPase activity, coupled to transmembrane movement of ions, phosphorylative mechanism	3	0.387097	0.735568	23120, 495, 50617	564	51	11169	1.16489	1	0.999734	100
GOTERM_BP_FAT	GO:0046034~ATP metabolic process	5	0.645161	0.741055	10312, 23120, 516, 495, 50617	595	98	11682	1.00171	1	0.999229	100
GOTERM_BP_FAT	GO:0009141~nucleoside triphosphate metabolic process	6	0.774194	0.749842	10312, 23120, 8382, 516, 495, 50617	595	122	11682	0.965588	1	0.999319	100
GOTERM_MF_FAT	GO:0042626~ATPase activity, coupled to transmembrane movement of substances	5	0.645161	0.769525	23120, 6890, 516, 495, 50617	564	103	11169	0.96132	1	0.999832	100
GOTERM_MF_FAT	GO:0043492~ATPase activity, coupled to movement of substances	5	0.645161	0.776015	23120, 6890, 516, 495, 50617	564	104	11169	0.952077	1	0.999839	100
GOTERM_MF_FAT	GO:0016820~hydrolase activity, acting on acid anhydrides, catalyzing transmembrane movement of substances	5	0.645161	0.782361	23120, 6890, 516, 495, 50617	564	105	11169	0.943009	1	0.999855	100
GOTERM_BP_FAT	GO:0006119~oxidative phosphorylation	4	0.516129	0.794268	10312, 4436, 516, 50617	595	82	11682	0.957737	1	0.999625	100
GOTERM_MF_FAT	GO:0016887~ATPase activity	14	1.80645	0.816094	1022, 10721, 1068, 1069, 5706, 23120, 6596, 5965, 4436, 6890, 164832, 516, 495, 50617	564	317	11169	0.874589	1	0.999928	100
GOTERM_MF_FAT	GO:0022890~inorganic cation transmembrane transporter activity	6	0.774194	0.822194	10312, 29986, 516, 495, 50617, 23315	564	136	11169	0.87367	1	0.999918	100
GOTERM_MF_FAT	GO:0015399~primary active transmembrane transporter activity	5	0.645161	0.833214	23120, 6890, 516, 495, 50617	564	114	11169	0.868561	1	0.999921	100
GOTERM_MF_FAT	GO:0015405~P-P-bond-hydrolysis-driven transmembrane transporter activity	5	0.645161	0.833214	23120, 6890, 516, 495, 50617	564	114	11169	0.868561	1	0.999921	100
GOTERM_MF_FAT	GO:0042623~ATPase activity, coupled	11	1.41935	0.854025	1022, 10721, 1068, 1069, 23120, 5965, 6890, 164832, 516, 495, 50617	564	261	11169	0.834617	1	0.999947	100
KEGG_PATHWAY	hsa00190:Oxidative phosphorylation	4	0.516129	0.959355	10312, 516, 495, 50617	268	108	4515	0.623964	1	0.999615	100
Annotation Cluster 153	Enrichment Score: 0.22181120173098823
Category	Term	Count	%	PValue	Genes	List Total	Pop Hits	Pop Total	Fold Enrichment	Bonferroni	Benjamini	FDR
SMART	SM00112:CA	5	0.645161	0.482019	26167, 1001, 5979, 1825, 1016	377	75	7898	1.39664	1	0.998569	99.9781
INTERPRO	IPR002126:Cadherin	5	0.645161	0.50698	26167, 1001, 5979, 1825, 1016	702	75	14262	1.35442	1	0.999953	99.9988
GOTERM_BP_FAT	GO:0007156~homophilic cell adhesion	6	0.774194	0.552537	26167, 1001, 5979, 347902, 1825, 1016	595	97	11682	1.21445	1	0.995886	99.9999
UP_SEQ_FEATURE	domain:Cadherin 5	4	0.516129	0.600452	26167, 1001, 1825, 1016	768	64	15945	1.29761	1	1	100
UP_SEQ_FEATURE	domain:Cadherin 3	4	0.516129	0.661059	26167, 1001, 1825, 1016	768	70	15945	1.18638	1	1	100
UP_SEQ_FEATURE	domain:Cadherin 4	4	0.516129	0.661059	26167, 1001, 1825, 1016	768	70	15945	1.18638	1	1	100
UP_SEQ_FEATURE	domain:Cadherin 1	4	0.516129	0.688759	26167, 1001, 1825, 1016	768	73	15945	1.13763	1	1	100
UP_SEQ_FEATURE	domain:Cadherin 2	4	0.516129	0.688759	26167, 1001, 1825, 1016	768	73	15945	1.13763	1	1	100
Annotation Cluster 154	Enrichment Score: 0.21920401650405924
Category	Term	Count	%	PValue	Genes	List Total	Pop Hits	Pop Total	Fold Enrichment	Bonferroni	Benjamini	FDR
GOTERM_BP_FAT	GO:0055092~sterol homeostasis	3	0.387097	0.552905	10577, 7851, 1645	595	36	11682	1.63613	1	0.995849	99.9999
GOTERM_BP_FAT	GO:0042632~cholesterol homeostasis	3	0.387097	0.552905	10577, 7851, 1645	595	36	11682	1.63613	1	0.995849	99.9999
GOTERM_BP_FAT	GO:0055088~lipid homeostasis	3	0.387097	0.719593	10577, 7851, 1645	595	49	11682	1.20206	1	0.999008	100
Annotation Cluster 155	Enrichment Score: 0.21389805149391933
Category	Term	Count	%	PValue	Genes	List Total	Pop Hits	Pop Total	Fold Enrichment	Bonferroni	Benjamini	FDR
GOTERM_MF_FAT	GO:0050681~androgen receptor binding	3	0.387097	0.379846	1022, 55062, 8204	564	26	11169	2.28498	1	0.995422	99.9365
GOTERM_BP_FAT	GO:0030522~intracellular receptor-mediated signaling pathway	5	0.645161	0.523444	6879, 1591, 1022, 4734, 8204	595	74	11682	1.3266	1	0.994939	99.9998
GOTERM_BP_FAT	GO:0030518~steroid hormone receptor signaling pathway	4	0.516129	0.571495	6879, 1022, 4734, 8204	595	58	11682	1.35404	1	0.996291	100
GOTERM_MF_FAT	GO:0035258~steroid hormone receptor binding	3	0.387097	0.577742	1022, 55062, 8204	564	38	11169	1.56341	1	0.999111	99.9998
GOTERM_MF_FAT	GO:0051427~hormone receptor binding	5	0.645161	0.654138	6879, 8835, 1022, 55062, 8204	564	88	11169	1.12518	1	0.999499	100
GOTERM_MF_FAT	GO:0035257~nuclear hormone receptor binding	4	0.516129	0.752524	6879, 1022, 55062, 8204	564	77	11169	1.02874	1	0.999773	100
GOTERM_MF_FAT	GO:0003713~transcription coactivator activity	6	0.774194	0.984691	6879, 1022, 5702, 10987, 6663, 8204	564	213	11169	0.557836	1	1	100
Annotation Cluster 156	Enrichment Score: 0.2136086621952801
Category	Term	Count	%	PValue	Genes	List Total	Pop Hits	Pop Total	Fold Enrichment	Bonferroni	Benjamini	FDR
GOTERM_BP_FAT	GO:0055002~striated muscle cell development	4	0.516129	0.497089	27302, 1525, 10369, 1103	595	52	11682	1.51028	1	0.993717	99.9995
GOTERM_BP_FAT	GO:0055001~muscle cell development	4	0.516129	0.535135	27302, 1525, 10369, 1103	595	55	11682	1.4279	1	0.995231	99.9999
GOTERM_BP_FAT	GO:0048747~muscle fiber development	3	0.387097	0.537532	1525, 10369, 1103	595	35	11682	1.68288	1	0.995333	99.9999
GOTERM_BP_FAT	GO:0014706~striated muscle tissue development	7	0.903226	0.559319	27302, 1525, 1144, 5307, 10369, 1103, 5350	595	118	11682	1.16471	1	0.996013	100
GOTERM_BP_FAT	GO:0042692~muscle cell differentiation	7	0.903226	0.56767	27302, 1525, 2294, 8538, 5307, 10369, 1103	595	119	11682	1.15492	1	0.996339	100
GOTERM_BP_FAT	GO:0060537~muscle tissue development	7	0.903226	0.608225	27302, 1525, 1144, 5307, 10369, 1103, 5350	595	124	11682	1.10835	1	0.997108	100
GOTERM_BP_FAT	GO:0051146~striated muscle cell differentiation	5	0.645161	0.642992	27302, 1525, 8538, 10369, 1103	595	86	11682	1.14149	1	0.997824	100
GOTERM_BP_FAT	GO:0060538~skeletal muscle organ development	4	0.516129	0.659375	1144, 5307, 10369, 1103	595	66	11682	1.18992	1	0.9981	100
GOTERM_BP_FAT	GO:0007519~skeletal muscle tissue development	4	0.516129	0.659375	1144, 5307, 10369, 1103	595	66	11682	1.18992	1	0.9981	100
GOTERM_BP_FAT	GO:0007517~muscle organ development	10	1.29032	0.737164	27302, 1525, 3976, 2273, 3679, 1144, 5307, 10369, 1103, 5350	595	208	11682	0.943924	1	0.99919	100
GOTERM_BP_FAT	GO:0048738~cardiac muscle tissue development	3	0.387097	0.785503	27302, 1525, 5350	595	56	11682	1.0518	1	0.999565	100
Annotation Cluster 157	Enrichment Score: 0.20721544427969868
Category	Term	Count	%	PValue	Genes	List Total	Pop Hits	Pop Total	Fold Enrichment	Bonferroni	Benjamini	FDR
GOTERM_BP_FAT	GO:0042439~ethanolamine and derivative metabolic process	3	0.387097	0.472501	10400, 133121, 590	595	31	11682	1.90003	1	0.992762	99.9988
GOTERM_BP_FAT	GO:0006576~biogenic amine metabolic process	5	0.645161	0.652017	10394, 10400, 133121, 590, 7054	595	87	11682	1.12837	1	0.997965	100
GOTERM_BP_FAT	GO:0006575~cellular amino acid derivative metabolic process	7	0.903226	0.775697	10394, 10400, 2879, 133121, 1543, 590, 7054	595	149	11682	0.922385	1	0.999478	100
Annotation Cluster 158	Enrichment Score: 0.19858896814430357
Category	Term	Count	%	PValue	Genes	List Total	Pop Hits	Pop Total	Fold Enrichment	Bonferroni	Benjamini	FDR
GOTERM_BP_FAT	GO:0007368~determination of left/right symmetry	3	0.387097	0.624263	7547, 4853, 2294	595	41	11682	1.43661	1	0.997464	100
GOTERM_BP_FAT	GO:0009799~determination of symmetry	3	0.387097	0.63743	7547, 4853, 2294	595	42	11682	1.4024	1	0.997776	100
GOTERM_BP_FAT	GO:0009855~determination of bilateral symmetry	3	0.387097	0.63743	7547, 4853, 2294	595	42	11682	1.4024	1	0.997776	100
Annotation Cluster 159	Enrichment Score: 0.1969728303548668
Category	Term	Count	%	PValue	Genes	List Total	Pop Hits	Pop Total	Fold Enrichment	Bonferroni	Benjamini	FDR
GOTERM_MF_FAT	GO:0019842~vitamin binding	8	1.03226	0.41841	5066, 10560, 6017, 23464, 2806, 55034, 131, 2694	564	122	11169	1.29857	1	0.996469	99.9764
INTERPRO	IPR015421:Pyridoxal phosphate-dependent transferase, major region, subdomain 1	3	0.387097	0.577897	23464, 2806, 55034	702	39	14262	1.56279	1	0.99998	99.9999
GOTERM_MF_FAT	GO:0030170~pyridoxal phosphate binding	3	0.387097	0.735568	23464, 2806, 55034	564	51	11169	1.16489	1	0.999734	100
GOTERM_MF_FAT	GO:0070279~vitamin B6 binding	3	0.387097	0.735568	23464, 2806, 55034	564	51	11169	1.16489	1	0.999734	100
SP_PIR_KEYWORDS	pyridoxal phosphate	3	0.387097	0.791476	23464, 2806, 55034	769	60	15956	1.03745	1	0.992742	100
Annotation Cluster 160	Enrichment Score: 0.19369786832462502
Category	Term	Count	%	PValue	Genes	List Total	Pop Hits	Pop Total	Fold Enrichment	Bonferroni	Benjamini	FDR
UP_SEQ_FEATURE	domain:VWFA	4	0.516129	0.533142	3673, 3689, 22802, 1179	768	58	15945	1.43184	1	1	99.9998
SMART	SM00327:VWA	4	0.516129	0.691464	3673, 3689, 22802, 1179	377	74	7898	1.13241	1	0.999436	100
INTERPRO	IPR002035:von Willebrand factor, type A	4	0.516129	0.711694	3673, 3689, 22802, 1179	702	74	14262	1.09818	1	0.999998	100
Annotation Cluster 161	Enrichment Score: 0.19356084421790165
Category	Term	Count	%	PValue	Genes	List Total	Pop Hits	Pop Total	Fold Enrichment	Bonferroni	Benjamini	FDR
GOTERM_BP_FAT	GO:0002253~activation of immune response	6	0.774194	0.435615	7535, 22914, 919, 3848, 3075, 1604	595	85	11682	1.3859	1	0.990782	99.996
GOTERM_BP_FAT	GO:0048584~positive regulation of response to stimulus	13	1.67742	0.449972	7535, 3673, 5320, 3848, 2691, 1604, 1909, 1233, 22914, 919, 2138, 102, 3075	595	221	11682	1.15492	1	0.9917	99.9975
GOTERM_BP_FAT	GO:0002429~immune response-activating cell surface receptor signaling pathway	3	0.387097	0.582554	7535, 22914, 919	595	38	11682	1.55002	1	0.996596	100
GOTERM_BP_FAT	GO:0002768~immune response-regulating cell surface receptor signaling pathway	3	0.387097	0.610729	7535, 22914, 919	595	40	11682	1.47252	1	0.997142	100
GOTERM_BP_FAT	GO:0002757~immune response-activating signal transduction	3	0.387097	0.739992	7535, 22914, 919	595	51	11682	1.15492	1	0.999224	100
GOTERM_BP_FAT	GO:0002764~immune response-regulating signal transduction	3	0.387097	0.768206	7535, 22914, 919	595	54	11682	1.09076	1	0.999444	100
GOTERM_BP_FAT	GO:0050778~positive regulation of immune response	6	0.774194	0.802592	7535, 22914, 919, 3848, 3075, 1604	595	131	11682	0.899249	1	0.99967	100
GOTERM_BP_FAT	GO:0002684~positive regulation of immune system process	9	1.16129	0.888874	7535, 3673, 22914, 919, 3848, 2206, 102, 3075, 1604	595	224	11682	0.788851	1	0.999941	100
Annotation Cluster 162	Enrichment Score: 0.1909147843796388
Category	Term	Count	%	PValue	Genes	List Total	Pop Hits	Pop Total	Fold Enrichment	Bonferroni	Benjamini	FDR
GOTERM_BP_FAT	GO:0018904~organic ether metabolic process	4	0.516129	0.484062	159296, 1543, 8513, 283	595	51	11682	1.53989	1	0.993229	99.9992
GOTERM_BP_FAT	GO:0006639~acylglycerol metabolic process	3	0.387097	0.697862	159296, 8513, 283	595	47	11682	1.25321	1	0.998687	100
GOTERM_BP_FAT	GO:0006638~neutral lipid metabolic process	3	0.387097	0.708897	159296, 8513, 283	595	48	11682	1.2271	1	0.998818	100
GOTERM_BP_FAT	GO:0006662~glycerol ether metabolic process	3	0.387097	0.719593	159296, 8513, 283	595	49	11682	1.20206	1	0.999008	100
Annotation Cluster 163	Enrichment Score: 0.18972126489245864
Category	Term	Count	%	PValue	Genes	List Total	Pop Hits	Pop Total	Fold Enrichment	Bonferroni	Benjamini	FDR
GOTERM_BP_FAT	GO:0051258~protein polymerization	6	0.774194	0.0506694	84617, 7277, 7283, 10810, 136991, 283	595	40	11682	2.94504	1	0.829898	60.1859
GOTERM_BP_FAT	GO:0043623~cellular protein complex assembly	7	0.903226	0.791606	84617, 7277, 7283, 10810, 136991, 402, 283	595	152	11682	0.90418	1	0.999612	100
GOTERM_BP_FAT	GO:0034622~cellular macromolecular complex assembly	11	1.41935	0.900992	6431, 25842, 84617, 7277, 55506, 7283, 10810, 136991, 402, 3692, 283	595	276	11682	0.782499	1	0.999959	100
GOTERM_BP_FAT	GO:0034621~cellular macromolecular complex subunit organization	12	1.54839	0.931066	6431, 25842, 84617, 7277, 55506, 7283, 10810, 136991, 402, 3692, 81929, 283	595	315	11682	0.747947	1	0.999986	100
GOTERM_BP_FAT	GO:0070271~protein complex biogenesis	18	2.32258	0.965827	5434, 7283, 117854, 7157, 283, 9183, 2697, 6879, 7053, 1022, 84617, 7277, 10810, 1645, 402, 136991, 2969, 11045	595	488	11682	0.724191	1	0.999999	100
GOTERM_BP_FAT	GO:0006461~protein complex assembly	18	2.32258	0.965827	5434, 7283, 117854, 7157, 283, 9183, 2697, 6879, 7053, 1022, 84617, 7277, 10810, 1645, 402, 136991, 2969, 11045	595	488	11682	0.724191	1	0.999999	100
GOTERM_BP_FAT	GO:0043933~macromolecular complex subunit organization	24	3.09677	0.982808	6431, 5434, 5320, 7283, 117854, 3692, 283, 7157, 25842, 9183, 2697, 6879, 7053, 1022, 84617, 7277, 55506, 10810, 1645, 402, 136991, 81929, 2969, 11045	595	661	11682	0.712869	1	1	100
GOTERM_BP_FAT	GO:0065003~macromolecular complex assembly	22	2.83871	0.984027	6431, 5434, 7283, 117854, 3692, 283, 7157, 25842, 9183, 2697, 6879, 7053, 1022, 84617, 7277, 55506, 10810, 1645, 402, 136991, 2969, 11045	595	617	11682	0.700064	1	1	100
Annotation Cluster 164	Enrichment Score: 0.18571180068238752
Category	Term	Count	%	PValue	Genes	List Total	Pop Hits	Pop Total	Fold Enrichment	Bonferroni	Benjamini	FDR
GOTERM_BP_FAT	GO:0012501~programmed cell death	31	4	0.476696	2620, 663, 1027, 196, 3336, 9748, 23421, 2697, 80149, 2247, 158471, 4804, 2999, 259230, 23089, 638, 10884, 81788, 81537, 4436, 79072, 7133, 26585, 7157, 5551, 3689, 3002, 7074, 79017, 2139, 55655	595	575	11682	1.05851	1	0.992782	99.999
GOTERM_BP_FAT	GO:0006915~apoptosis	30	3.87097	0.521088	2620, 196, 663, 3336, 9748, 23421, 2697, 80149, 2247, 158471, 4804, 2999, 259230, 23089, 638, 10884, 81788, 81537, 4436, 79072, 7133, 26585, 7157, 5551, 3689, 3002, 7074, 79017, 2139, 55655	595	566	11682	1.04065	1	0.994982	99.9998
GOTERM_BP_FAT	GO:0008219~cell death	32	4.12903	0.756547	2620, 663, 1027, 196, 3336, 283, 9748, 23421, 2697, 80149, 2247, 158471, 4804, 2999, 259230, 23089, 638, 10884, 81788, 81537, 4436, 79072, 7133, 26585, 7157, 5551, 3689, 3002, 7074, 79017, 2139, 55655	595	677	11682	0.928029	1	0.999345	100
GOTERM_BP_FAT	GO:0016265~death	32	4.12903	0.770382	2620, 663, 1027, 196, 3336, 283, 9748, 23421, 2697, 80149, 2247, 158471, 4804, 2999, 259230, 23089, 638, 10884, 81788, 81537, 4436, 79072, 7133, 26585, 7157, 5551, 3689, 3002, 7074, 79017, 2139, 55655	595	682	11682	0.921225	1	0.999446	100
SP_PIR_KEYWORDS	Apoptosis	15	1.93548	0.814228	2620, 23089, 638, 81788, 663, 7133, 7157, 9748, 23421, 80149, 3002, 158471, 4804, 55655, 259230	769	355	15956	0.876719	1	0.994265	100
Annotation Cluster 165	Enrichment Score: 0.1815658243042221
Category	Term	Count	%	PValue	Genes	List Total	Pop Hits	Pop Total	Fold Enrichment	Bonferroni	Benjamini	FDR
GOTERM_MF_FAT	GO:0005262~calcium channel activity	5	0.645161	0.53776	2247, 2206, 25769, 10369, 7220	564	76	11169	1.30284	1	0.998661	99.9993
SP_PIR_KEYWORDS	calcium transport	5	0.645161	0.56118	6543, 25769, 10369, 1179, 7220	769	82	15956	1.26518	1	0.965055	99.9993
GOTERM_BP_FAT	GO:0015674~di-, tri-valent inorganic cation transport	8	1.03226	0.751766	26872, 6543, 25769, 10369, 1179, 2694, 5350, 7220	595	167	11682	0.940532	1	0.999316	100
GOTERM_BP_FAT	GO:0006816~calcium ion transport	6	0.774194	0.827873	6543, 25769, 10369, 1179, 5350, 7220	595	136	11682	0.866189	1	0.999806	100
Annotation Cluster 166	Enrichment Score: 0.18051932256037337
Category	Term	Count	%	PValue	Genes	List Total	Pop Hits	Pop Total	Fold Enrichment	Bonferroni	Benjamini	FDR
SP_PIR_KEYWORDS	stress response	4	0.516129	0.509746	1843, 11080, 3326, 3336	769	56	15956	1.48207	1	0.951374	99.9966
SP_PIR_KEYWORDS	Chaperone	8	1.03226	0.573355	25842, 10576, 4189, 1047, 26278, 11080, 3326, 3336	769	148	15956	1.12157	1	0.967088	99.9995
GOTERM_MF_FAT	GO:0051082~unfolded protein binding	6	0.774194	0.598638	10576, 4189, 1047, 11080, 3326, 3336	564	103	11169	1.15358	1	0.999165	99.9999
GOTERM_BP_FAT	GO:0006457~protein folding	8	1.03226	0.717268	10105, 10576, 4189, 1047, 26278, 11080, 3326, 3336	595	161	11682	0.975583	1	0.998977	100
GOTERM_BP_FAT	GO:0051789~response to protein stimulus	5	0.645161	0.768803	1233, 3673, 11080, 3326, 3336	595	102	11682	0.962432	1	0.999443	100
GOTERM_BP_FAT	GO:0006986~response to unfolded protein	3	0.387097	0.855946	11080, 3326, 3336	595	66	11682	0.892437	1	0.999889	100
Annotation Cluster 167	Enrichment Score: 0.17994877582027197
Category	Term	Count	%	PValue	Genes	List Total	Pop Hits	Pop Total	Fold Enrichment	Bonferroni	Benjamini	FDR
INTERPRO	IPR018957:Zinc finger, C3HC4 RING-type	13	1.67742	0.314164	441061, 54894, 148066, 80352, 51444, 55159, 166655, 6596, 117854, 373, 23220, 164832, 4281	702	206	14262	1.28209	1	0.998797	99.7662
INTERPRO	IPR017907:Zinc finger, RING-type, conserved site	12	1.54839	0.709603	54894, 148066, 80352, 51444, 55159, 166655, 6596, 117854, 373, 23220, 164832, 4281	702	254	14262	0.959822	1	0.999999	100
UP_SEQ_FEATURE	zinc finger region:RING-type	8	1.03226	0.792157	80352, 51444, 166655, 6596, 117854, 373, 164832, 4281	768	185	15945	0.897804	1	1	100
SMART	SM00184:RING	11	1.41935	0.832043	54894, 148066, 80352, 51444, 55159, 166655, 6596, 117854, 373, 23220, 164832	377	269	7898	0.856675	1	0.999907	100
INTERPRO	IPR001841:Zinc finger, RING-type	11	1.41935	0.857288	54894, 148066, 80352, 51444, 55159, 166655, 6596, 117854, 373, 23220, 164832	702	269	14262	0.830776	1	1	100
Annotation Cluster 168	Enrichment Score: 0.17732280585361726
Category	Term	Count	%	PValue	Genes	List Total	Pop Hits	Pop Total	Fold Enrichment	Bonferroni	Benjamini	FDR
GOTERM_MF_FAT	GO:0000030~mannosyltransferase activity	3	0.387097	0.191563	54344, 8813, 10195	564	16	11169	3.7131	1	0.991174	96.2235
SP_PIR_KEYWORDS	congenital disorder of glycosylation	3	0.387097	0.268223	54344, 8813, 10195	769	21	15956	2.96415	1	0.869687	98.8982
KEGG_PATHWAY	hsa00510:N-Glycan biosynthesis	3	0.387097	0.755072	54344, 8813, 10195	268	45	4515	1.12313	1	0.986431	100
SP_PIR_KEYWORDS	glycosyltransferase	8	1.03226	0.826623	54344, 2651, 8813, 10195, 83468, 25834, 10317, 2134	769	193	15956	0.860063	1	0.994895	100
GOTERM_BP_FAT	GO:0009101~glycoprotein biosynthetic process	5	0.645161	0.94542	54344, 8813, 10195, 26035, 10317	595	147	11682	0.66781	1	0.999994	100
GOTERM_BP_FAT	GO:0006486~protein amino acid glycosylation	4	0.516129	0.945557	54344, 8813, 10195, 10317	595	119	11682	0.659953	1	0.999994	100
GOTERM_BP_FAT	GO:0070085~glycosylation	4	0.516129	0.945557	54344, 8813, 10195, 10317	595	119	11682	0.659953	1	0.999994	100
GOTERM_BP_FAT	GO:0043413~biopolymer glycosylation	4	0.516129	0.945557	54344, 8813, 10195, 10317	595	119	11682	0.659953	1	0.999994	100
GOTERM_BP_FAT	GO:0009100~glycoprotein metabolic process	5	0.645161	0.98925	54344, 8813, 10195, 26035, 10317	595	191	11682	0.513969	1	1	100
Annotation Cluster 169	Enrichment Score: 0.17280046215822453
Category	Term	Count	%	PValue	Genes	List Total	Pop Hits	Pop Total	Fold Enrichment	Bonferroni	Benjamini	FDR
GOTERM_BP_FAT	GO:0022604~regulation of cell morphogenesis	9	1.16129	0.333777	2620, 148170, 3689, 3679, 7074, 10979, 4804, 5921, 5454	595	129	11682	1.36979	1	0.983016	99.9248
GOTERM_BP_FAT	GO:0031344~regulation of cell projection organization	5	0.645161	0.660888	148170, 3673, 7074, 4804, 5454	595	88	11682	1.11555	1	0.998122	100
GOTERM_BP_FAT	GO:0050770~regulation of axonogenesis	3	0.387097	0.785503	7074, 4804, 5454	595	56	11682	1.0518	1	0.999565	100
GOTERM_BP_FAT	GO:0010975~regulation of neuron projection development	3	0.387097	0.872542	7074, 4804, 5454	595	69	11682	0.853635	1	0.999918	100
GOTERM_BP_FAT	GO:0010769~regulation of cell morphogenesis involved in differentiation	3	0.387097	0.904647	7074, 4804, 5454	595	76	11682	0.775011	1	0.999965	100
Annotation Cluster 170	Enrichment Score: 0.17118056105772234
Category	Term	Count	%	PValue	Genes	List Total	Pop Hits	Pop Total	Fold Enrichment	Bonferroni	Benjamini	FDR
GOTERM_BP_FAT	GO:0051050~positive regulation of transport	13	1.67742	0.41226	3673, 10874, 6401, 4734, 2691, 283, 5024, 1909, 9143, 3973, 2206, 55655, 7220	595	215	11682	1.18715	1	0.988854	99.9918
GOTERM_BP_FAT	GO:0046883~regulation of hormone secretion	4	0.516129	0.659375	3976, 10874, 2691, 4886	595	66	11682	1.18992	1	0.9981	100
GOTERM_BP_FAT	GO:0051047~positive regulation of secretion	5	0.645161	0.768803	10874, 2206, 55655, 2691, 283	595	102	11682	0.962432	1	0.999443	100
GOTERM_BP_FAT	GO:0051046~regulation of secretion	9	1.16129	0.771707	3976, 2247, 10874, 2206, 55655, 2691, 283, 4886, 5864	595	193	11682	0.915557	1	0.999454	100
GOTERM_BP_FAT	GO:0060341~regulation of cellular localization	10	1.29032	0.864023	3976, 2247, 10874, 2206, 4734, 55655, 2691, 283, 4886, 5864	595	239	11682	0.82149	1	0.999896	100
Annotation Cluster 171	Enrichment Score: 0.16976947717945193
Category	Term	Count	%	PValue	Genes	List Total	Pop Hits	Pop Total	Fold Enrichment	Bonferroni	Benjamini	FDR
SP_PIR_KEYWORDS	Chaperone	8	1.03226	0.573355	25842, 10576, 4189, 1047, 26278, 11080, 3326, 3336	769	148	15956	1.12157	1	0.967088	99.9995
SMART	SM00271:DnaJ	3	0.387097	0.673874	4189, 26278, 11080	377	48	7898	1.30935	1	0.999345	99.9999
UP_SEQ_FEATURE	domain:J	3	0.387097	0.679035	4189, 26278, 11080	768	48	15945	1.29761	1	1	100
INTERPRO	IPR001623:Heat shock protein DnaJ, N-terminal	3	0.387097	0.690707	4189, 26278, 11080	702	48	14262	1.26976	1	0.999998	100
INTERPRO	IPR018253:Heat shock protein DnaJ, conserved site	3	0.387097	0.701574	4189, 26278, 11080	702	49	14262	1.24385	1	0.999998	100
GOTERM_MF_FAT	GO:0031072~heat shock protein binding	4	0.516129	0.710674	4189, 196, 26278, 11080	564	72	11169	1.10018	1	0.999697	100
GOTERM_BP_FAT	GO:0006457~protein folding	8	1.03226	0.717268	10105, 10576, 4189, 1047, 26278, 11080, 3326, 3336	595	161	11682	0.975583	1	0.998977	100
Annotation Cluster 172	Enrichment Score: 0.16878670601748025
Category	Term	Count	%	PValue	Genes	List Total	Pop Hits	Pop Total	Fold Enrichment	Bonferroni	Benjamini	FDR
GOTERM_BP_FAT	GO:0043066~negative regulation of apoptosis	19	2.45161	0.475649	4853, 347902, 81788, 4436, 5626, 663, 8382, 9247, 7157, 10202, 5921, 9821, 8835, 2249, 81542, 2138, 4804, 624, 259230	595	341	11682	1.09396	1	0.992882	99.9989
GOTERM_BP_FAT	GO:0043069~negative regulation of programmed cell death	19	2.45161	0.497791	4853, 347902, 81788, 4436, 5626, 663, 8382, 9247, 7157, 10202, 5921, 9821, 8835, 2249, 81542, 2138, 4804, 624, 259230	595	346	11682	1.07815	1	0.993691	99.9995
GOTERM_BP_FAT	GO:0060548~negative regulation of cell death	19	2.45161	0.506047	4853, 347902, 81788, 4436, 5626, 663, 8382, 9247, 7157, 10202, 5921, 9821, 8835, 2249, 81542, 2138, 4804, 624, 259230	595	347	11682	1.07504	1	0.994165	99.9996
GOTERM_BP_FAT	GO:0043067~regulation of programmed cell death	40	5.16129	0.549036	4853, 4599, 8382, 663, 1027, 9247, 3336, 3440, 10202, 23421, 1843, 8835, 1728, 2249, 2247, 2895, 158471, 4804, 5325, 624, 247, 6662, 259230, 220, 638, 347902, 81788, 4436, 3209, 5626, 8061, 7157, 5921, 9540, 10105, 9821, 81542, 7074, 2138, 55655	595	774	11682	1.01466	1	0.995845	99.9999
GOTERM_BP_FAT	GO:0010941~regulation of cell death	40	5.16129	0.559208	4853, 4599, 8382, 663, 1027, 9247, 3336, 3440, 10202, 23421, 1843, 8835, 1728, 2249, 2247, 2895, 158471, 4804, 5325, 624, 247, 6662, 259230, 220, 638, 347902, 81788, 4436, 3209, 5626, 8061, 7157, 5921, 9540, 10105, 9821, 81542, 7074, 2138, 55655	595	777	11682	1.01074	1	0.996064	100
GOTERM_BP_FAT	GO:0042981~regulation of apoptosis	39	5.03226	0.589221	4853, 4599, 8382, 663, 1027, 9247, 3336, 3440, 10202, 23421, 1843, 8835, 1728, 2249, 2895, 158471, 4804, 5325, 624, 247, 6662, 259230, 220, 638, 347902, 81788, 4436, 3209, 5626, 8061, 7157, 5921, 9540, 10105, 9821, 81542, 7074, 2138, 55655	595	766	11682	0.999623	1	0.996659	100
GOTERM_BP_FAT	GO:0043065~positive regulation of apoptosis	18	2.32258	0.851018	220, 4853, 638, 3209, 4599, 1027, 8061, 3440, 7157, 9540, 1843, 23421, 1728, 7074, 158471, 4804, 5325, 247	595	414	11682	0.853635	1	0.999874	100
GOTERM_BP_FAT	GO:0006917~induction of apoptosis	13	1.67742	0.856802	23421, 4853, 638, 7074, 4599, 158471, 5325, 4804, 1027, 3440, 7157, 247, 9540	595	305	11682	0.836843	1	0.99989	100
GOTERM_BP_FAT	GO:0043068~positive regulation of programmed cell death	18	2.32258	0.858626	220, 4853, 638, 3209, 4599, 1027, 8061, 3440, 7157, 9540, 1843, 23421, 1728, 7074, 158471, 4804, 5325, 247	595	417	11682	0.847494	1	0.999891	100
GOTERM_BP_FAT	GO:0012502~induction of programmed cell death	13	1.67742	0.859676	23421, 4853, 638, 7074, 4599, 158471, 5325, 4804, 1027, 3440, 7157, 247, 9540	595	306	11682	0.834108	1	0.999893	100
GOTERM_BP_FAT	GO:0010942~positive regulation of cell death	18	2.32258	0.863531	220, 4853, 638, 3209, 4599, 1027, 8061, 3440, 7157, 9540, 1843, 23421, 1728, 7074, 158471, 4804, 5325, 247	595	419	11682	0.843449	1	0.999896	100
GOTERM_BP_FAT	GO:0006916~anti-apoptosis	7	0.903226	0.936153	8835, 81542, 4853, 347902, 4804, 8382, 663	595	195	11682	0.704796	1	0.999989	100
Annotation Cluster 173	Enrichment Score: 0.16853970860979822
Category	Term	Count	%	PValue	Genes	List Total	Pop Hits	Pop Total	Fold Enrichment	Bonferroni	Benjamini	FDR
GOTERM_CC_FAT	GO:0016327~apicolateral plasma membrane	7	0.903226	0.385062	5493, 1525, 8323, 8777, 1825, 4734, 9076	567	97	10967	1.39583	1	0.962225	99.8896
GOTERM_CC_FAT	GO:0043296~apical junction complex	5	0.645161	0.721938	5493, 1525, 8777, 1825, 9076	567	94	10967	1.02884	1	0.994807	100
GOTERM_CC_FAT	GO:0070160~occluding junction	3	0.387097	0.872781	1525, 8777, 9076	567	68	10967	0.85333	1	0.998735	100
GOTERM_CC_FAT	GO:0005923~tight junction	3	0.387097	0.872781	1525, 8777, 9076	567	68	10967	0.85333	1	0.998735	100
Annotation Cluster 174	Enrichment Score: 0.1656734830072101
Category	Term	Count	%	PValue	Genes	List Total	Pop Hits	Pop Total	Fold Enrichment	Bonferroni	Benjamini	FDR
GOTERM_MF_FAT	GO:0005543~phospholipid binding	9	1.16129	0.609939	11199, 55062, 10400, 5320, 7074, 127833, 5288, 169166, 9784	564	167	11169	1.06724	1	0.999182	99.9999
UP_SEQ_FEATURE	domain:PX	3	0.387097	0.644252	5288, 169166, 9784	768	45	15945	1.38411	1	1	100
SMART	SM00312:PX	3	0.387097	0.650908	5288, 169166, 9784	377	46	7898	1.36628	1	0.999464	99.9999
INTERPRO	IPR001683:Phox-like	3	0.387097	0.667996	5288, 169166, 9784	702	46	14262	1.32497	1	0.999998	100
GOTERM_MF_FAT	GO:0035091~phosphoinositide binding	4	0.516129	0.868955	55062, 5288, 169166, 9784	564	96	11169	0.825133	1	0.999953	100
Annotation Cluster 175	Enrichment Score: 0.1649408330384265
Category	Term	Count	%	PValue	Genes	List Total	Pop Hits	Pop Total	Fold Enrichment	Bonferroni	Benjamini	FDR
KEGG_PATHWAY	hsa03050:Proteasome	4	0.516129	0.471938	5718, 5709, 5706, 5702	268	43	4515	1.56716	1	0.97176	99.9559
SP_PIR_KEYWORDS	proteasome	4	0.516129	0.485305	5718, 5709, 5706, 5702	769	54	15956	1.53696	1	0.948466	99.9931
GOTERM_BP_FAT	GO:0031401~positive regulation of protein modification process	10	1.29032	0.555666	27302, 1909, 9821, 5718, 64223, 3976, 5709, 2247, 5706, 5702	595	178	11682	1.10301	1	0.995904	99.9999
GOTERM_BP_FAT	GO:0032270~positive regulation of cellular protein metabolic process	12	1.54839	0.585414	27302, 1909, 9821, 5718, 3673, 64223, 3976, 10400, 5709, 2247, 5706, 5702	595	223	11682	1.05652	1	0.99665	100
GOTERM_CC_FAT	GO:0000502~proteasome complex	4	0.516129	0.59353	5718, 5709, 5706, 5702	567	59	10967	1.31133	1	0.985777	99.9997
GOTERM_BP_FAT	GO:0051436~negative regulation of ubiquitin-protein ligase activity during mitotic cell cycle	4	0.516129	0.62802	5718, 5709, 5706, 5702	595	63	11682	1.24658	1	0.997546	100
GOTERM_BP_FAT	GO:0031145~anaphase-promoting complex-dependent proteasomal ubiquitin-dependent protein catabolic process	4	0.516129	0.62802	5718, 5709, 5706, 5702	595	63	11682	1.24658	1	0.997546	100
GOTERM_BP_FAT	GO:0051352~negative regulation of ligase activity	4	0.516129	0.638688	5718, 5709, 5706, 5702	595	64	11682	1.2271	1	0.997759	100
GOTERM_BP_FAT	GO:0051444~negative regulation of ubiquitin-protein ligase activity	4	0.516129	0.638688	5718, 5709, 5706, 5702	595	64	11682	1.2271	1	0.997759	100
GOTERM_BP_FAT	GO:0051437~positive regulation of ubiquitin-protein ligase activity during mitotic cell cycle	4	0.516129	0.659375	5718, 5709, 5706, 5702	595	66	11682	1.18992	1	0.9981	100
GOTERM_BP_FAT	GO:0051443~positive regulation of ubiquitin-protein ligase activity	4	0.516129	0.679194	5718, 5709, 5706, 5702	595	68	11682	1.15492	1	0.998427	100
GOTERM_BP_FAT	GO:0051439~regulation of ubiquitin-protein ligase activity during mitotic cell cycle	4	0.516129	0.688778	5718, 5709, 5706, 5702	595	69	11682	1.13818	1	0.998537	100
GOTERM_BP_FAT	GO:0031400~negative regulation of protein modification process	6	0.774194	0.702066	6879, 5718, 5709, 5706, 5702, 624	595	115	11682	1.02436	1	0.998732	100
GOTERM_BP_FAT	GO:0051351~positive regulation of ligase activity	4	0.516129	0.707299	5718, 5709, 5706, 5702	595	71	11682	1.10612	1	0.998816	100
GOTERM_BP_FAT	GO:0031397~negative regulation of protein ubiquitination	4	0.516129	0.707299	5718, 5709, 5706, 5702	595	71	11682	1.10612	1	0.998816	100
GOTERM_BP_FAT	GO:0051438~regulation of ubiquitin-protein ligase activity	4	0.516129	0.741784	5718, 5709, 5706, 5702	595	75	11682	1.04713	1	0.99923	100
GOTERM_BP_FAT	GO:0051340~regulation of ligase activity	4	0.516129	0.765469	5718, 5709, 5706, 5702	595	78	11682	1.00685	1	0.999427	100
GOTERM_BP_FAT	GO:0031398~positive regulation of protein ubiquitination	4	0.516129	0.787358	5718, 5709, 5706, 5702	595	81	11682	0.969561	1	0.999577	100
GOTERM_BP_FAT	GO:0031396~regulation of protein ubiquitination	4	0.516129	0.872749	5718, 5709, 5706, 5702	595	96	11682	0.818067	1	0.999917	100
GOTERM_BP_FAT	GO:0010498~proteasomal protein catabolic process	4	0.516129	0.885649	5718, 5709, 5706, 5702	595	99	11682	0.793277	1	0.999938	100
GOTERM_BP_FAT	GO:0043161~proteasomal ubiquitin-dependent protein catabolic process	4	0.516129	0.885649	5718, 5709, 5706, 5702	595	99	11682	0.793277	1	0.999938	100
GOTERM_BP_FAT	GO:0006511~ubiquitin-dependent protein catabolic process	5	0.645161	0.996728	5718, 5709, 5706, 5702, 4734	595	221	11682	0.444199	1	1	100
Annotation Cluster 176	Enrichment Score: 0.15710154615802902
Category	Term	Count	%	PValue	Genes	List Total	Pop Hits	Pop Total	Fold Enrichment	Bonferroni	Benjamini	FDR
UP_SEQ_FEATURE	repeat:ANK 1	10	1.29032	0.622981	390616, 8853, 51086, 287, 9162, 4853, 8790, 136991, 57763, 126626, 7220	768	199	15945	1.0433	1	1	100
UP_SEQ_FEATURE	repeat:ANK 2	10	1.29032	0.628952	390616, 8853, 51086, 287, 9162, 4853, 8790, 136991, 57763, 126626, 7220	768	200	15945	1.03809	1	1	100
SMART	SM00248:ANK	10	1.29032	0.641449	390616, 8853, 51086, 287, 9162, 4853, 8790, 136991, 57763, 126626, 7220	377	204	7898	1.02694	1	0.999488	99.9998
SP_PIR_KEYWORDS	ank repeat	10	1.29032	0.653044	390616, 8853, 51086, 287, 9162, 4853, 8790, 136991, 57763, 126626, 7220	769	204	15956	1.01711	1	0.979273	100
INTERPRO	IPR002110:Ankyrin	10	1.29032	0.677572	390616, 8853, 51086, 287, 9162, 4853, 8790, 136991, 57763, 126626, 7220	702	204	14262	0.995894	1	0.999998	100
UP_SEQ_FEATURE	repeat:ANK 3	8	1.03226	0.715443	390616, 51086, 287, 4853, 8790, 136991, 57763, 126626, 7220	768	170	15945	0.977022	1	1	100
UP_SEQ_FEATURE	repeat:ANK 6	4	0.516129	0.76875	51086, 287, 4853, 8790, 136991	768	83	15945	1.00056	1	1	100
UP_SEQ_FEATURE	repeat:ANK 4	6	0.774194	0.789041	390616, 51086, 287, 4853, 8790, 136991, 126626	768	136	15945	0.915958	1	1	100
UP_SEQ_FEATURE	repeat:ANK 5	5	0.645161	0.798866	51086, 287, 4853, 8790, 136991, 126626	768	113	15945	0.91866	1	1	100
Annotation Cluster 177	Enrichment Score: 0.15486275370437236
Category	Term	Count	%	PValue	Genes	List Total	Pop Hits	Pop Total	Fold Enrichment	Bonferroni	Benjamini	FDR
INTERPRO	IPR001818:Peptidase M10A and M12B, matrixin and adamalysin	3	0.387097	0.54907	8747, 4316, 102	702	37	14262	1.64726	1	0.999971	99.9997
UP_SEQ_FEATURE	short sequence motif:Cysteine switch	3	0.387097	0.565903	8747, 4316, 102	768	39	15945	1.59706	1	1	99.9999
UP_SEQ_FEATURE	metal ion-binding site:Zinc; catalytic	6	0.774194	0.654111	8747, 771, 4225, 51200, 102, 10987	768	115	15945	1.08322	1	1	100
SP_PIR_KEYWORDS	metalloprotease	7	0.903226	0.671596	8747, 4225, 4316, 51200, 102, 10987, 1359	769	140	15956	1.03745	1	0.980473	100
INTERPRO	IPR006025:Peptidase M, neutral zinc metallopeptidases, zinc-binding site	4	0.516129	0.819842	8747, 4225, 4316, 102	702	89	14262	0.913089	1	1	100
GOTERM_MF_FAT	GO:0008237~metallopeptidase activity	7	0.903226	0.856756	8747, 4225, 4316, 51200, 102, 10987, 1359	564	168	11169	0.825133	1	0.999948	100
GOTERM_MF_FAT	GO:0004222~metalloendopeptidase activity	4	0.516129	0.859497	8747, 4225, 4316, 102	564	94	11169	0.842689	1	0.999947	100
Annotation Cluster 178	Enrichment Score: 0.1526543279427755
Category	Term	Count	%	PValue	Genes	List Total	Pop Hits	Pop Total	Fold Enrichment	Bonferroni	Benjamini	FDR
SP_PIR_KEYWORDS	tyrosine-specific protein kinase	4	0.516129	0.408816	7535, 5979, 660, 7465	769	48	15956	1.72909	1	0.923659	99.9494
GOTERM_MF_FAT	GO:0004715~non-membrane spanning protein tyrosine kinase activity	3	0.387097	0.605919	7535, 660, 7465	564	40	11169	1.48524	1	0.999225	99.9999
SMART	SM00219:TyrKc	6	0.774194	0.653452	7535, 5979, 51086, 84451, 140609, 660, 8790	377	116	7898	1.0836	1	0.99936	99.9999
INTERPRO	IPR001245:Tyrosine protein kinase	6	0.774194	0.680348	7535, 5979, 51086, 84451, 140609, 660, 8790	702	116	14262	1.05084	1	0.999998	100
SP_PIR_KEYWORDS	ATP	11	1.41935	0.684608	7535, 5979, 205, 1022, 5965, 660, 7465, 6890, 3336, 495, 1024	769	232	15956	0.98379	1	0.9811	100
GOTERM_MF_FAT	GO:0004713~protein tyrosine kinase activity	8	1.03226	0.708848	7535, 5979, 51086, 6351, 140609, 660, 7465, 8790, 136991	564	161	11169	0.98401	1	0.999704	100
SP_PIR_KEYWORDS	tyrosine-protein kinase	4	0.516129	0.904465	7535, 5979, 660, 7465	769	110	15956	0.75451	1	0.998543	100
SP_PIR_KEYWORDS	phosphotransferase	7	0.903226	0.919446	7535, 5979, 205, 1022, 660, 7465, 5288	769	198	15956	0.733551	1	0.998827	100
INTERPRO	IPR008266:Tyrosine protein kinase, active site	3	0.387097	0.951284	7535, 5979, 660	702	95	14262	0.641565	1	1	100
Annotation Cluster 179	Enrichment Score: 0.15106334978657215
Category	Term	Count	%	PValue	Genes	List Total	Pop Hits	Pop Total	Fold Enrichment	Bonferroni	Benjamini	FDR
UP_SEQ_FEATURE	repeat:Kelch 5	4	0.516129	0.567602	114792, 23588, 56062, 55175	768	61	15945	1.36142	1	1	99.9999
SMART	SM00612:Kelch	4	0.516129	0.593779	114792, 23588, 56062, 55175	377	64	7898	1.30935	1	0.999186	99.999
UP_SEQ_FEATURE	repeat:Kelch 4	4	0.516129	0.611031	114792, 23588, 56062, 55175	768	65	15945	1.27764	1	1	100
INTERPRO	IPR006652:Kelch repeat type 1	4	0.516129	0.615342	114792, 23588, 56062, 55175	702	64	14262	1.26976	1	0.999991	100
INTERPRO	IPR015915:Kelch-type beta propeller	4	0.516129	0.615342	114792, 23588, 56062, 55175	702	64	14262	1.26976	1	0.999991	100
UP_SEQ_FEATURE	repeat:Kelch 2	4	0.516129	0.62142	114792, 23588, 56062, 55175	768	66	15945	1.25829	1	1	100
UP_SEQ_FEATURE	repeat:Kelch 3	4	0.516129	0.62142	114792, 23588, 56062, 55175	768	66	15945	1.25829	1	1	100
UP_SEQ_FEATURE	repeat:Kelch 1	4	0.516129	0.62142	114792, 23588, 56062, 55175	768	66	15945	1.25829	1	1	100
SP_PIR_KEYWORDS	kelch repeat	4	0.516129	0.62184	114792, 23588, 56062, 55175	769	66	15956	1.25752	1	0.975123	99.9999
UP_SEQ_FEATURE	repeat:Kelch 6	3	0.387097	0.679035	114792, 23588, 56062	768	48	15945	1.29761	1	1	100
INTERPRO	IPR011705:BTB/Kelch-associated	3	0.387097	0.732281	114792, 56062, 55175	702	52	14262	1.17209	1	0.999999	100
SMART	SM00225:BTB	7	0.903226	0.826722	3746, 3787, 114792, 64395, 56062, 55175, 3790	377	170	7898	0.862631	1	0.999912	100
INTERPRO	IPR011333:BTB/POZ fold	7	0.903226	0.843575	3746, 3787, 114792, 64395, 56062, 55175, 3790	702	169	14262	0.841501	1	1	100
INTERPRO	IPR000210:BTB/POZ-like	7	0.903226	0.8475	3746, 3787, 114792, 64395, 56062, 55175, 3790	702	170	14262	0.836551	1	1	100
INTERPRO	IPR013089:Kelch related	3	0.387097	0.875295	114792, 56062, 55175	702	72	14262	0.84651	1	1	100
INTERPRO	IPR013069:BTB/POZ	4	0.516129	0.938667	114792, 64395, 56062, 55175	702	120	14262	0.677208	1	1	100
UP_SEQ_FEATURE	domain:BTB	4	0.516129	0.962199	114792, 64395, 56062, 55175	768	136	15945	0.610639	1	1	100
Annotation Cluster 180	Enrichment Score: 0.15046703211832366
Category	Term	Count	%	PValue	Genes	List Total	Pop Hits	Pop Total	Fold Enrichment	Bonferroni	Benjamini	FDR
GOTERM_BP_FAT	GO:0042552~myelination	3	0.387097	0.582554	349149, 5454, 9076	595	38	11682	1.55002	1	0.996596	100
GOTERM_BP_FAT	GO:0007272~ensheathment of neurons	3	0.387097	0.63743	349149, 5454, 9076	595	42	11682	1.4024	1	0.997776	100
GOTERM_BP_FAT	GO:0008366~axon ensheathment	3	0.387097	0.63743	349149, 5454, 9076	595	42	11682	1.4024	1	0.997776	100
GOTERM_BP_FAT	GO:0019228~regulation of action potential in neuron	3	0.387097	0.759111	349149, 5454, 9076	595	53	11682	1.11134	1	0.999361	100
GOTERM_BP_FAT	GO:0042391~regulation of membrane potential	6	0.774194	0.807871	2895, 349149, 1144, 10369, 5454, 9076	595	132	11682	0.892437	1	0.999707	100
GOTERM_BP_FAT	GO:0001508~regulation of action potential	3	0.387097	0.861686	349149, 5454, 9076	595	67	11682	0.879117	1	0.999897	100
Annotation Cluster 181	Enrichment Score: 0.1470779434010144
Category	Term	Count	%	PValue	Genes	List Total	Pop Hits	Pop Total	Fold Enrichment	Bonferroni	Benjamini	FDR
GOTERM_BP_FAT	GO:0002253~activation of immune response	6	0.774194	0.435615	7535, 22914, 919, 3848, 3075, 1604	595	85	11682	1.3859	1	0.990782	99.996
GOTERM_BP_FAT	GO:0002526~acute inflammatory response	6	0.774194	0.465724	5068, 3848, 5005, 3075, 1604, 12	595	88	11682	1.33866	1	0.992465	99.9985
GOTERM_BP_FAT	GO:0006956~complement activation	3	0.387097	0.521799	3848, 3075, 1604	595	34	11682	1.73238	1	0.994962	99.9998
GOTERM_BP_FAT	GO:0002541~activation of plasma proteins involved in acute inflammatory response	3	0.387097	0.537532	3848, 3075, 1604	595	35	11682	1.68288	1	0.995333	99.9999
GOTERM_BP_FAT	GO:0006959~humoral immune response	4	0.516129	0.707299	3848, 2206, 3075, 1604	595	71	11682	1.10612	1	0.998816	100
GOTERM_BP_FAT	GO:0051605~protein maturation by peptide bond cleavage	4	0.516129	0.749883	25825, 3848, 3075, 1604	595	76	11682	1.03335	1	0.999309	100
GOTERM_BP_FAT	GO:0045087~innate immune response	6	0.774194	0.756179	3848, 51014, 4064, 3075, 51297, 1604	595	123	11682	0.957737	1	0.999349	100
GOTERM_BP_FAT	GO:0050778~positive regulation of immune response	6	0.774194	0.802592	7535, 22914, 919, 3848, 3075, 1604	595	131	11682	0.899249	1	0.99967	100
SP_PIR_KEYWORDS	immune response	7	0.903226	0.856134	79679, 51014, 4064, 925, 6890, 3075, 1604	769	176	15956	0.825245	1	0.996884	100
GOTERM_BP_FAT	GO:0002252~immune effector process	5	0.645161	0.865756	3848, 4436, 925, 3075, 1604	595	120	11682	0.818067	1	0.999899	100
SP_PIR_KEYWORDS	innate immunity	3	0.387097	0.867514	4064, 3075, 1604	769	72	15956	0.864543	1	0.997295	100
GOTERM_BP_FAT	GO:0002684~positive regulation of immune system process	9	1.16129	0.888874	7535, 3673, 22914, 919, 3848, 2206, 102, 3075, 1604	595	224	11682	0.788851	1	0.999941	100
GOTERM_BP_FAT	GO:0016485~protein processing	4	0.516129	0.89737	25825, 3848, 3075, 1604	595	102	11682	0.769946	1	0.999955	100
GOTERM_BP_FAT	GO:0051604~protein maturation	4	0.516129	0.929027	25825, 3848, 3075, 1604	595	112	11682	0.7012	1	0.999985	100
Annotation Cluster 182	Enrichment Score: 0.14698940595000518
Category	Term	Count	%	PValue	Genes	List Total	Pop Hits	Pop Total	Fold Enrichment	Bonferroni	Benjamini	FDR
GOTERM_BP_FAT	GO:0007205~activation of protein kinase C activity by G-protein coupled receptor protein signaling pathway	3	0.387097	0.505711	1909, 9162, 2206	595	33	11682	1.78487	1	0.99422	99.9996
GOTERM_BP_FAT	GO:0019220~regulation of phosphate metabolic process	24	3.09677	0.564955	3673, 84451, 10253, 1027, 28956, 5649, 283, 1909, 9821, 27302, 6879, 8941, 64223, 1022, 9170, 9162, 3976, 2247, 3689, 3156, 9467, 2206, 624, 1163	595	460	11682	1.02436	1	0.996291	100
GOTERM_BP_FAT	GO:0051174~regulation of phosphorus metabolic process	24	3.09677	0.564955	3673, 84451, 10253, 1027, 28956, 5649, 283, 1909, 9821, 27302, 6879, 8941, 64223, 1022, 9170, 9162, 3976, 2247, 3689, 3156, 9467, 2206, 624, 1163	595	460	11682	1.02436	1	0.996291	100
GOTERM_BP_FAT	GO:0042325~regulation of phosphorylation	23	2.96774	0.582328	84451, 10253, 1027, 28956, 5649, 283, 1909, 9821, 27302, 6879, 8941, 64223, 1022, 9170, 9162, 3976, 2247, 3689, 3156, 9467, 2206, 624, 1163	595	444	11682	1.01706	1	0.996632	100
GOTERM_BP_FAT	GO:0045859~regulation of protein kinase activity	17	2.19355	0.615029	84451, 10253, 1027, 28956, 5649, 283, 1909, 6879, 8941, 1022, 9170, 9162, 2247, 3156, 9467, 2206, 1163	595	330	11682	1.01143	1	0.997178	100
GOTERM_BP_FAT	GO:0051338~regulation of transferase activity	18	2.32258	0.646132	84451, 10253, 1027, 28956, 5649, 283, 1909, 6879, 8941, 1022, 9170, 9162, 2247, 25913, 3156, 9467, 2206, 1163	595	357	11682	0.98993	1	0.997906	100
GOTERM_BP_FAT	GO:0032147~activation of protein kinase activity	6	0.774194	0.664278	1909, 9162, 2247, 2206, 28956, 283	595	110	11682	1.07092	1	0.998152	100
GOTERM_BP_FAT	GO:0043549~regulation of kinase activity	17	2.19355	0.671503	84451, 10253, 1027, 28956, 5649, 283, 1909, 6879, 8941, 1022, 9170, 9162, 2247, 3156, 9467, 2206, 1163	595	342	11682	0.97594	1	0.998323	100
GOTERM_BP_FAT	GO:0051347~positive regulation of transferase activity	10	1.29032	0.840716	1909, 84451, 9170, 9162, 2247, 25913, 2206, 28956, 5649, 283	595	232	11682	0.846276	1	0.999848	100
GOTERM_BP_FAT	GO:0045860~positive regulation of protein kinase activity	9	1.16129	0.861482	1909, 84451, 9170, 9162, 2247, 2206, 28956, 5649, 283	595	215	11682	0.821872	1	0.999898	100
GOTERM_BP_FAT	GO:0033674~positive regulation of kinase activity	9	1.16129	0.886071	1909, 84451, 9170, 9162, 2247, 2206, 28956, 5649, 283	595	223	11682	0.792388	1	0.999938	100
GOTERM_BP_FAT	GO:0000187~activation of MAPK activity	3	0.387097	0.919428	84451, 9170, 2247	595	80	11682	0.736261	1	0.999978	100
GOTERM_BP_FAT	GO:0043405~regulation of MAP kinase activity	5	0.645161	0.92304	84451, 9170, 10253, 2247, 3156	595	137	11682	0.716555	1	0.999981	100
GOTERM_BP_FAT	GO:0043406~positive regulation of MAP kinase activity	3	0.387097	0.964569	84451, 9170, 2247	595	99	11682	0.594958	1	0.999998	100
Annotation Cluster 183	Enrichment Score: 0.14544228962050407
Category	Term	Count	%	PValue	Genes	List Total	Pop Hits	Pop Total	Fold Enrichment	Bonferroni	Benjamini	FDR
GOTERM_MF_FAT	GO:0017048~Rho GTPase binding	3	0.387097	0.577742	148170, 23500, 399	564	38	11169	1.56341	1	0.999111	99.9998
GOTERM_MF_FAT	GO:0051020~GTPase binding	6	0.774194	0.624211	148170, 79083, 23500, 399, 1795, 5921	564	106	11169	1.12094	1	0.999295	100
GOTERM_MF_FAT	GO:0017016~Ras GTPase binding	4	0.516129	0.827459	148170, 79083, 23500, 399	564	88	11169	0.900145	1	0.999921	100
GOTERM_MF_FAT	GO:0031267~small GTPase binding	4	0.516129	0.877848	148170, 79083, 23500, 399	564	98	11169	0.808294	1	0.999962	100
Annotation Cluster 184	Enrichment Score: 0.1369192663567491
Category	Term	Count	%	PValue	Genes	List Total	Pop Hits	Pop Total	Fold Enrichment	Bonferroni	Benjamini	FDR
UP_SEQ_FEATURE	DNA-binding region:Basic motif	7	0.903226	0.715867	344018, 50674, 56676, 4762, 2354, 196, 8061	768	147	15945	0.988653	1	1	100
SMART	SM00353:HLH	5	0.645161	0.722653	344018, 50674, 56676, 4762, 196	377	102	7898	1.02694	1	0.999643	100
INTERPRO	IPR011598:Helix-loop-helix DNA-binding	4	0.516129	0.728557	344018, 50674, 56676, 4762	702	76	14262	1.06928	1	0.999999	100
UP_SEQ_FEATURE	domain:Helix-loop-helix motif	5	0.645161	0.736315	344018, 50674, 56676, 4762, 196	768	103	15945	1.00785	1	1	100
INTERPRO	IPR001092:Basic helix-loop-helix dimerisation region bHLH	5	0.645161	0.744928	344018, 50674, 56676, 4762, 196	702	102	14262	0.995894	1	0.999999	100
Annotation Cluster 185	Enrichment Score: 0.13058135910418434
Category	Term	Count	%	PValue	Genes	List Total	Pop Hits	Pop Total	Fold Enrichment	Bonferroni	Benjamini	FDR
SP_PIR_KEYWORDS	kinetochore	4	0.516129	0.590109	9183, 8379, 26039, 81929	769	63	15956	1.3174	1	0.968737	99.9997
GOTERM_CC_FAT	GO:0000779~condensed chromosome, centromeric region	4	0.516129	0.669431	9183, 8379, 26039, 81929	567	66	10967	1.17225	1	0.991679	100
GOTERM_CC_FAT	GO:0000775~chromosome, centromeric region	6	0.774194	0.721642	23421, 9183, 8379, 26039, 1325, 81929	567	116	10967	1.00046	1	0.995054	100
GOTERM_CC_FAT	GO:0000793~condensed chromosome	6	0.774194	0.785618	9183, 8379, 26039, 9126, 7283, 81929	567	126	10967	0.921055	1	0.996121	100
GOTERM_CC_FAT	GO:0000777~condensed chromosome kinetochore	3	0.387097	0.808487	9183, 8379, 81929	567	58	10967	1.00046	1	0.996682	100
GOTERM_CC_FAT	GO:0000776~kinetochore	3	0.387097	0.909218	9183, 8379, 81929	567	76	10967	0.763506	1	0.99929	100
Annotation Cluster 186	Enrichment Score: 0.1296079632350985
Category	Term	Count	%	PValue	Genes	List Total	Pop Hits	Pop Total	Fold Enrichment	Bonferroni	Benjamini	FDR
UP_SEQ_FEATURE	repeat:WD 6	9	1.16129	0.647106	9136, 23246, 64223, 987, 55759, 9515, 81929, 57418, 284434	768	181	15945	1.03235	1	1	100
SMART	SM00320:WD40	12	1.54839	0.660974	9136, 23246, 64223, 10391, 55062, 987, 55759, 55159, 9515, 81929, 57418, 284434	377	252	7898	0.9976	1	0.999315	99.9999
UP_SEQ_FEATURE	repeat:WD 3	12	1.54839	0.667475	9136, 23246, 64223, 10391, 55062, 987, 55759, 55159, 9515, 81929, 57418, 284434	768	251	15945	0.992592	1	1	100
INTERPRO	IPR019781:WD40 repeat, subgroup	11	1.41935	0.699512	9136, 23246, 64223, 10391, 987, 55759, 55159, 9515, 81929, 57418, 284434	702	230	14262	0.971646	1	0.999999	100
INTERPRO	IPR001680:WD40 repeat	12	1.54839	0.699895	9136, 23246, 64223, 10391, 55062, 987, 55759, 55159, 9515, 81929, 57418, 284434	702	252	14262	0.96744	1	0.999999	100
UP_SEQ_FEATURE	repeat:WD 1	12	1.54839	0.711452	9136, 23246, 64223, 10391, 55062, 987, 55759, 55159, 9515, 81929, 57418, 284434	768	260	15945	0.958233	1	1	100
UP_SEQ_FEATURE	repeat:WD 2	12	1.54839	0.711452	9136, 23246, 64223, 10391, 55062, 987, 55759, 55159, 9515, 81929, 57418, 284434	768	260	15945	0.958233	1	1	100
SP_PIR_KEYWORDS	wd repeat	12	1.54839	0.721446	9136, 23246, 64223, 10391, 55062, 987, 55759, 55159, 9515, 81929, 57418, 284434	769	262	15956	0.950337	1	0.986159	100
UP_SEQ_FEATURE	repeat:WD 5	10	1.29032	0.741704	9136, 23246, 64223, 10391, 987, 55759, 9515, 81929, 57418, 284434	768	221	15945	0.939444	1	1	100
INTERPRO	IPR019775:WD40 repeat, conserved site	12	1.54839	0.750804	9136, 23246, 64223, 10391, 55062, 987, 55759, 55159, 9515, 81929, 57418, 284434	702	263	14262	0.926977	1	0.999999	100
UP_SEQ_FEATURE	repeat:WD 7	6	0.774194	0.809422	9136, 23246, 64223, 55759, 9515, 284434	768	140	15945	0.889788	1	1	100
UP_SEQ_FEATURE	repeat:WD 4	10	1.29032	0.814037	9136, 23246, 64223, 10391, 987, 55759, 9515, 81929, 57418, 284434	768	238	15945	0.872341	1	1	100
INTERPRO	IPR019782:WD40 repeat 2	9	1.16129	0.831648	9136, 23246, 64223, 10391, 55759, 9515, 81929, 57418, 284434	702	214	14262	0.854421	1	1	100
INTERPRO	IPR015943:WD40/YVTN repeat-like	12	1.54839	0.83737	9136, 23246, 64223, 10391, 55062, 987, 55759, 55159, 9515, 81929, 57418, 284434	702	286	14262	0.85243	1	1	100
INTERPRO	IPR017986:WD40 repeat, region	9	1.16129	0.872024	9136, 23246, 64223, 10391, 55759, 9515, 81929, 57418, 284434	702	226	14262	0.809054	1	1	100
Annotation Cluster 187	Enrichment Score: 0.12825591856476506
Category	Term	Count	%	PValue	Genes	List Total	Pop Hits	Pop Total	Fold Enrichment	Bonferroni	Benjamini	FDR
GOTERM_BP_FAT	GO:0006939~smooth muscle contraction	3	0.387097	0.505711	1909, 624, 5024	595	33	11682	1.78487	1	0.99422	99.9996
GOTERM_BP_FAT	GO:0006936~muscle contraction	6	0.774194	0.881461	2697, 1909, 7433, 1144, 624, 5024	595	149	11682	0.790615	1	0.999935	100
GOTERM_BP_FAT	GO:0003012~muscle system process	6	0.774194	0.924967	2697, 1909, 7433, 1144, 624, 5024	595	164	11682	0.718303	1	0.999982	100
Annotation Cluster 188	Enrichment Score: 0.12777250232714377
Category	Term	Count	%	PValue	Genes	List Total	Pop Hits	Pop Total	Fold Enrichment	Bonferroni	Benjamini	FDR
GOTERM_BP_FAT	GO:0007093~mitotic cell cycle checkpoint	3	0.387097	0.650233	9183, 8379, 7157	595	43	11682	1.36979	1	0.997932	100
GOTERM_BP_FAT	GO:0007346~regulation of mitotic cell cycle	7	0.903226	0.770197	9183, 8379, 55726, 4762, 3209, 1543, 7157	595	148	11682	0.928617	1	0.999452	100
GOTERM_BP_FAT	GO:0000075~cell cycle checkpoint	4	0.516129	0.826061	9183, 8379, 4436, 7157	595	87	11682	0.902695	1	0.999799	100
Annotation Cluster 189	Enrichment Score: 0.1256723713160984
Category	Term	Count	%	PValue	Genes	List Total	Pop Hits	Pop Total	Fold Enrichment	Bonferroni	Benjamini	FDR
GOTERM_BP_FAT	GO:0006302~double-strand break repair	5	0.645161	0.376121	7336, 2138, 5965, 4436, 7157	595	61	11682	1.60931	1	0.986031	99.9765
GOTERM_BP_FAT	GO:0006281~DNA repair	13	1.67742	0.720986	25842, 1022, 10721, 9126, 7336, 7298, 5965, 2138, 4436, 2139, 7157, 9232, 9748	595	269	11682	0.948836	1	0.99902	100
GOTERM_BP_FAT	GO:0033554~cellular response to stress	26	3.35484	0.727501	4025, 133, 84451, 7298, 4734, 10202, 9748, 25842, 1068, 9126, 7336, 2879, 5965, 1462, 148170, 81788, 4436, 7157, 9232, 9821, 1022, 10721, 50506, 2138, 2139, 4504	595	543	11682	0.940099	1	0.999086	100
GOTERM_BP_FAT	GO:0006259~DNA metabolic process	21	2.70968	0.831813	7298, 54107, 4436, 254394, 56165, 7157, 9748, 9232, 25842, 55388, 1022, 81542, 10721, 7247, 9126, 7336, 25913, 2138, 5965, 2139, 4907	595	472	11682	0.873529	1	0.999812	100
SP_PIR_KEYWORDS	dna repair	7	0.903226	0.873332	1022, 9126, 2138, 5965, 4436, 2139, 9232	769	181	15956	0.802448	1	0.99746	100
GOTERM_BP_FAT	GO:0006974~response to DNA damage stimulus	13	1.67742	0.953121	25842, 1022, 10721, 9126, 7336, 7298, 5965, 2138, 4436, 2139, 7157, 9232, 9748	595	355	11682	0.718977	1	0.999996	100
SP_PIR_KEYWORDS	DNA damage	6	0.774194	0.965722	1022, 9126, 2138, 4436, 2139, 9232	769	199	15956	0.625599	1	0.99977	100
Annotation Cluster 190	Enrichment Score: 0.11269012664723499
Category	Term	Count	%	PValue	Genes	List Total	Pop Hits	Pop Total	Fold Enrichment	Bonferroni	Benjamini	FDR
GOTERM_MF_FAT	GO:0043565~sequence-specific DNA binding	34	4.3871	0.145639	8929, 2354, 54107, 30012, 5080, 9247, 3175, 2294, 5307, 9975, 6663, 6662, 3202, 344018, 3205, 5449, 3226, 3209, 4436, 5626, 159296, 8061, 7157, 9183, 6879, 11281, 7247, 25913, 8538, 50805, 3211, 2000, 5454, 23316	564	541	11169	1.24456	1	0.984683	91.1532
SP_PIR_KEYWORDS	activator	27	3.48387	0.392415	50674, 688, 26039, 4853, 8929, 6596, 196, 10957, 1024, 23421, 4762, 3175, 2294, 195828, 5325, 5307, 5449, 83439, 1875, 10379, 7157, 11166, 2138, 2139, 9988, 2000, 5454	769	503	15956	1.11376	1	0.92083	99.9248
GOTERM_MF_FAT	GO:0003700~transcription factor activity	41	5.29032	0.721644	50674, 688, 7753, 2354, 8929, 30012, 196, 5080, 4762, 3175, 2294, 195828, 5307, 9975, 6663, 6662, 3202, 6299, 3205, 5449, 83439, 3226, 3209, 5626, 1875, 159296, 10379, 8061, 7157, 9232, 6879, 11281, 11166, 8538, 9988, 50805, 2969, 3211, 2000, 5454, 23316	564	857	11169	0.947411	1	0.999695	100
GOTERM_BP_FAT	GO:0006357~regulation of transcription from RNA polymerase II promoter	34	4.3871	0.726816	50674, 56676, 7753, 2354, 6596, 51042, 4734, 196, 5080, 8204, 4762, 2247, 3175, 195828, 5325, 6663, 6662, 7547, 5449, 83439, 3209, 5626, 159296, 8061, 6271, 7157, 6879, 1022, 3976, 11166, 8538, 3211, 2000, 5454	595	708	11682	0.942857	1	0.999087	100
SP_PIR_KEYWORDS	dna-binding	61	7.87097	0.949767	56676, 688, 7753, 6596, 8929, 54107, 51042, 254394, 196, 9247, 388536, 4762, 55506, 2294, 55713, 195828, 5325, 6663, 9975, 6662, 3202, 7546, 6299, 7547, 5449, 3205, 3209, 10379, 8061, 9745, 11281, 7247, 8538, 9015, 3211, 5454, 50674, 2354, 30012, 93474, 5080, 79977, 3175, 5965, 5307, 10042, 344018, 23089, 83439, 3226, 4436, 159296, 5626, 1875, 7157, 25913, 11166, 9988, 50805, 2969, 2000	769	1501	15956	0.843232	1	0.999487	100
GOTERM_BP_FAT	GO:0051252~regulation of RNA metabolic process	62	8	0.972564	56676, 688, 4853, 7753, 6596, 8929, 51042, 196, 9247, 388536, 4762, 2247, 2294, 55713, 195828, 5325, 6663, 9975, 6662, 3202, 7547, 5449, 3205, 3209, 10379, 7133, 8061, 5921, 6879, 11281, 8538, 3211, 23316, 5454, 50674, 7471, 2354, 30012, 93474, 4734, 1027, 5080, 79727, 8204, 25842, 3175, 5307, 10042, 83439, 3226, 159296, 5626, 1875, 6271, 7157, 81542, 1022, 3976, 11166, 9988, 50805, 2000	595	1482	11682	0.821379	1	0.999999	100
GOTERM_BP_FAT	GO:0006355~regulation of transcription, DNA-dependent	60	7.74194	0.974175	56676, 688, 4853, 7753, 6596, 8929, 51042, 196, 9247, 388536, 4762, 2247, 2294, 55713, 195828, 5325, 6663, 9975, 6662, 3202, 7547, 5449, 3205, 3209, 10379, 8061, 6879, 11281, 8538, 3211, 5454, 23316, 50674, 7471, 2354, 30012, 93474, 4734, 1027, 5080, 79727, 8204, 25842, 3175, 5307, 10042, 83439, 3226, 159296, 5626, 1875, 6271, 7157, 81542, 1022, 3976, 11166, 9988, 50805, 2000	595	1443	11682	0.816366	1	0.999999	100
GOTERM_MF_FAT	GO:0030528~transcription regulator activity	52	6.70968	0.993803	56676, 688, 4853, 7753, 6596, 8929, 51042, 196, 4762, 2294, 195828, 9975, 6663, 6662, 10140, 3202, 6299, 3205, 5449, 3209, 5702, 10379, 8061, 6879, 11281, 8538, 9015, 3211, 5454, 23316, 50674, 2354, 30012, 5080, 8204, 3175, 5307, 344018, 83439, 3226, 5626, 159296, 1875, 10987, 7157, 9232, 1022, 11166, 9988, 50805, 2969, 2000	564	1365	11169	0.754407	1	1	100
SP_PIR_KEYWORDS	Transcription	63	8.12903	0.995892	5434, 56676, 688, 26039, 7753, 4853, 6596, 8929, 51042, 196, 10957, 9247, 388536, 4762, 2294, 55713, 195828, 5325, 6663, 9975, 6662, 3202, 92552, 6299, 7547, 5449, 3205, 3209, 10379, 126626, 9821, 6879, 9745, 11281, 8538, 9015, 3211, 5454, 50674, 93474, 5080, 1024, 8204, 79977, 25842, 23421, 3175, 5307, 81606, 344018, 83439, 3226, 159296, 1875, 7157, 23492, 1022, 11166, 2138, 2139, 9988, 2969, 20…	769	1723	15956	0.75867	1	0.999997	100
SP_PIR_KEYWORDS	transcription regulation	61	7.87097	0.996171	56676, 688, 26039, 4853, 7753, 8929, 51042, 196, 10957, 9247, 388536, 4762, 2294, 55713, 195828, 5325, 6663, 9975, 6662, 3202, 92552, 6299, 7547, 5449, 3205, 3209, 10379, 126626, 9821, 6879, 9745, 11281, 8538, 9015, 3211, 5454, 50674, 93474, 5080, 1024, 8204, 79977, 25842, 23421, 3175, 5307, 81606, 344018, 83439, 3226, 159296, 1875, 7157, 23492, 1022, 11166, 2138, 2139, 9988, 2969, 2000	769	1680	15956	0.753387	1	0.999997	100
GOTERM_MF_FAT	GO:0003677~DNA binding	74	9.54839	0.997386	5434, 688, 56676, 7753, 8929, 6596, 54107, 51042, 254394, 196, 9247, 283, 9748, 388536, 4762, 55506, 2294, 55713, 195828, 5325, 6663, 9975, 6662, 3202, 7546, 56992, 6299, 7547, 5449, 3205, 1325, 3209, 10379, 8061, 9745, 6879, 11281, 10721, 7247, 8538, 9015, 3211, 23316, 5454, 50674, 2354, 30012, 93474, 5080, 79727, 12, 79977, 8284, 3175, 5965, 5307, 10042, 344018, 23089, 83439, 3226, 4436, 159296…	564	1906	11169	0.768854	1	1	100
GOTERM_BP_FAT	GO:0006350~transcription	67	8.64516	0.997886	5434, 688, 56676, 7753, 4853, 6596, 8929, 51042, 196, 10957, 9247, 283, 388536, 4762, 2294, 55713, 195828, 5325, 6663, 9975, 6662, 3202, 92552, 6299, 7547, 5449, 3205, 3209, 10379, 8061, 126626, 9821, 9745, 6879, 11281, 8538, 9015, 3211, 5454, 50674, 93474, 5080, 1024, 8204, 79977, 25842, 23421, 3175, 5307, 81606, 344018, 83439, 22828, 3226, 159296, 1875, 7157, 10987, 9232, 23492, 1022, 11166, 21…	595	1749	11682	0.752117	1	1	100
SP_PIR_KEYWORDS	nucleus	146	18.8387	0.999414	22873, 5434, 688, 8533, 7753, 8929, 55040, 54107, 64395, 10799, 3861, 9247, 10202, 51086, 388536, 4110, 2294, 54894, 7485, 3202, 7546, 6299, 7547, 55759, 5449, 3205, 3209, 1325, 23473, 25972, 3692, 23641, 126626, 9745, 6879, 4938, 11281, 8538, 151126, 9646, 55656, 3211, 5454, 50674, 81611, 4189, 8036, 93474, 51691, 23421, 79977, 9162, 2273, 5965, 23588, 29087, 81606, 29974, 10940, 8379, 117178, 3…	769	3759	15956	0.805895	1	1	100
GOTERM_BP_FAT	GO:0045449~regulation of transcription	82	10.5806	0.999677	688, 56676, 7753, 4853, 8929, 6596, 51042, 64395, 196, 9247, 10957, 388536, 4762, 2247, 2294, 195828, 55713, 5325, 6663, 9975, 6662, 3202, 92552, 6299, 7547, 5449, 3205, 3209, 10379, 8061, 126626, 9821, 9745, 6879, 11281, 283629, 9015, 8538, 3211, 23316, 5454, 50674, 7471, 2354, 30012, 93474, 4734, 1027, 5080, 79727, 1024, 8204, 79977, 25842, 23421, 3175, 5307, 10042, 81606, 317761, 344018, 83439…	595	2183	11682	0.737497	1	1	100
Annotation Cluster 191	Enrichment Score: 0.11164278315117063
Category	Term	Count	%	PValue	Genes	List Total	Pop Hits	Pop Total	Fold Enrichment	Bonferroni	Benjamini	FDR
GOTERM_BP_FAT	GO:0007010~cytoskeleton organization	22	2.83871	0.542002	23500, 7283, 81788, 10979, 3861, 3868, 1070, 283, 9183, 27302, 5979, 10391, 29901, 1068, 9126, 1069, 10810, 136991, 81929, 30846, 4281, 9053	595	415	11682	1.04082	1	0.995574	99.9999
GOTERM_BP_FAT	GO:0030029~actin filament-based process	9	1.16129	0.91387	27302, 10391, 23500, 81788, 6401, 10979, 10810, 30846, 283	595	234	11682	0.755139	1	0.999973	100
GOTERM_BP_FAT	GO:0030036~actin cytoskeleton organization	8	1.03226	0.933655	27302, 10391, 23500, 81788, 10979, 10810, 30846, 283	595	219	11682	0.71721	1	0.999988	100
Annotation Cluster 192	Enrichment Score: 0.11129180731954622
Category	Term	Count	%	PValue	Genes	List Total	Pop Hits	Pop Total	Fold Enrichment	Bonferroni	Benjamini	FDR
GOTERM_BP_FAT	GO:0000165~MAPKKK cascade	9	1.16129	0.701912	4902, 9821, 55816, 148170, 5979, 84451, 9170, 2247, 28956	595	180	11682	0.981681	1	0.998746	100
GOTERM_BP_FAT	GO:0007254~JNK cascade	3	0.387097	0.801656	9821, 148170, 84451	595	58	11682	1.01553	1	0.999667	100
GOTERM_BP_FAT	GO:0031098~stress-activated protein kinase signaling pathway	3	0.387097	0.823861	9821, 148170, 84451	595	61	11682	0.965588	1	0.999793	100
Annotation Cluster 193	Enrichment Score: 0.1103440141588083
Category	Term	Count	%	PValue	Genes	List Total	Pop Hits	Pop Total	Fold Enrichment	Bonferroni	Benjamini	FDR
GOTERM_CC_FAT	GO:0042579~microbody	5	0.645161	0.76563	25979, 3156, 10455, 26, 1173	567	100	10967	0.967108	1	0.995999	100
GOTERM_CC_FAT	GO:0005777~peroxisome	5	0.645161	0.76563	25979, 3156, 10455, 26, 1173	567	100	10967	0.967108	1	0.995999	100
SP_PIR_KEYWORDS	peroxisome	4	0.516129	0.796032	25979, 3156, 10455, 10965	769	87	15956	0.953978	1	0.992804	100
Annotation Cluster 194	Enrichment Score: 0.10793942121239901
Category	Term	Count	%	PValue	Genes	List Total	Pop Hits	Pop Total	Fold Enrichment	Bonferroni	Benjamini	FDR
UP_SEQ_FEATURE	active site:Proton acceptor	35	4.51613	0.253105	5891, 4025, 7535, 84451, 140609, 660, 27087, 217, 6795, 3284, 1103, 283, 1024, 10202, 9748, 83942, 51086, 23012, 4638, 8790, 5805, 220, 25979, 195814, 658, 79033, 81788, 3293, 7465, 26, 79852, 5979, 1022, 283629, 27347, 56924	768	625	15945	1.16266	1	0.999934	99.3467
SMART	SM00220:S_TKc	13	1.67742	0.520302	5891, 83942, 1022, 23012, 4638, 140609, 283629, 81788, 27347, 6795, 56924, 1024, 9748	377	247	7898	1.10261	1	0.998451	99.9918
INTERPRO	IPR002290:Serine/threonine protein kinase	13	1.67742	0.558733	5891, 83942, 1022, 23012, 4638, 140609, 283629, 81788, 27347, 6795, 56924, 1024, 9748	702	247	14262	1.06928	1	0.999975	99.9998
INTERPRO	IPR017441:Protein kinase, ATP binding site	22	2.83871	0.570822	5891, 7535, 6781, 84451, 658, 140609, 81788, 660, 6795, 7465, 1024, 9748, 83942, 5979, 51086, 1022, 23012, 4638, 283629, 27347, 23682, 8790, 56924	702	436	14262	1.02513	1	0.99998	99.9999
INTERPRO	IPR008271:Serine/threonine protein kinase, active site	17	2.19355	0.593608	5891, 84451, 658, 140609, 81788, 6795, 7465, 1024, 9748, 83942, 51086, 1022, 23012, 4638, 283629, 27347, 8790, 56924	702	337	14262	1.02485	1	0.999986	99.9999
SP_PIR_KEYWORDS	serine/threonine-protein kinase	17	2.19355	0.673509	5891, 84451, 658, 140609, 81788, 6795, 7465, 1024, 9748, 83942, 51086, 1022, 23012, 4638, 283629, 27347, 8790, 56924	769	362	15956	0.974402	1	0.979807	100
UP_SEQ_FEATURE	binding site:ATP	24	3.09677	0.692171	5891, 7535, 84451, 140609, 660, 6795, 1024, 9748, 83942, 51086, 23012, 4638, 7371, 8790, 30846, 658, 81788, 7465, 5979, 1022, 283629, 123876, 27347, 81616, 56924	768	520	15945	0.958233	1	1	100
INTERPRO	IPR017442:Serine/threonine protein kinase-related	16	2.06452	0.704031	5891, 658, 84451, 140609, 81788, 6795, 7465, 1024, 9748, 83942, 1022, 23012, 4638, 283629, 27347, 56924	702	340	14262	0.956058	1	0.999998	100
SP_PIR_KEYWORDS	kinase	30	3.87097	0.728402	5891, 7535, 84451, 140609, 660, 6795, 1027, 1024, 9748, 83942, 51086, 23012, 9162, 4638, 7371, 8790, 5288, 5328, 259230, 205, 658, 81788, 7465, 9821, 8941, 5979, 1022, 283629, 27347, 56924, 1163	769	662	15956	0.940288	1	0.986541	100
UP_SEQ_FEATURE	domain:Protein kinase	20	2.58065	0.750617	5891, 7535, 84451, 658, 140609, 81788, 660, 6795, 7465, 1024, 9748, 83942, 5979, 51086, 1022, 23012, 4638, 283629, 27347, 8790, 56924	768	449	15945	0.924798	1	1	100
INTERPRO	IPR000719:Protein kinase, core	20	2.58065	0.800545	5891, 7535, 84451, 658, 140609, 81788, 660, 6795, 7465, 1024, 9748, 83942, 5979, 51086, 1022, 23012, 4638, 283629, 27347, 8790, 56924	702	455	14262	0.893022	1	1	100
GOTERM_MF_FAT	GO:0004672~protein kinase activity	26	3.35484	0.818689	5891, 7535, 5434, 84451, 140609, 660, 6795, 1024, 9748, 83942, 51086, 6351, 23012, 4638, 8790, 4052, 658, 81788, 79072, 7465, 5649, 5979, 1022, 283629, 27347, 136991, 56924	564	579	11169	0.889262	1	0.99993	100
GOTERM_MF_FAT	GO:0004674~protein serine/threonine kinase activity	18	2.32258	0.822078	5891, 84451, 658, 140609, 81788, 6795, 7465, 1024, 9748, 83942, 51086, 1022, 23012, 4638, 283629, 27347, 4052, 8790, 56924	564	407	11169	0.875817	1	0.999923	100
GOTERM_MF_FAT	GO:0032553~ribonucleotide binding	79	10.1935	0.836517	7535, 5891, 8224, 140609, 6596, 4599, 254394, 3336, 5024, 9748, 83942, 51086, 27338, 9040, 29889, 56992, 205, 7283, 23120, 5706, 5702, 373, 1795, 10576, 4938, 5979, 10721, 123876, 283629, 23682, 6014, 402, 81616, 55655, 56924, 284434, 84451, 2769, 660, 6795, 8382, 6890, 151011, 1024, 23012, 9162, 4638, 9126, 1068, 221079, 7277, 1069, 7371, 84705, 5965, 5288, 8790, 30846, 5864, 658, 79731, 81788, …	564	1699	11169	0.920808	1	0.999925	100
GOTERM_MF_FAT	GO:0032555~purine ribonucleotide binding	79	10.1935	0.836517	7535, 5891, 8224, 140609, 6596, 4599, 254394, 3336, 5024, 9748, 83942, 51086, 27338, 9040, 29889, 56992, 205, 7283, 23120, 5706, 5702, 373, 1795, 10576, 4938, 5979, 10721, 123876, 283629, 23682, 6014, 402, 81616, 55655, 56924, 284434, 84451, 2769, 660, 6795, 8382, 6890, 151011, 1024, 23012, 9162, 4638, 9126, 1068, 221079, 7277, 1069, 7371, 84705, 5965, 5288, 8790, 30846, 5864, 658, 79731, 81788, …	564	1699	11169	0.920808	1	0.999925	100
SP_PIR_KEYWORDS	nucleotide-binding	69	8.90323	0.858263	7535, 5891, 8224, 140609, 6596, 4599, 254394, 9748, 83942, 51086, 27338, 9040, 29889, 56992, 205, 7283, 23120, 5706, 5702, 373, 10576, 4938, 5979, 123876, 283629, 23682, 6014, 402, 81616, 55655, 56924, 284434, 84451, 2769, 660, 6795, 6890, 151011, 1024, 23012, 9162, 4638, 9126, 221079, 7277, 7371, 84705, 5965, 5288, 4907, 8790, 30846, 5864, 658, 79731, 81788, 28965, 4436, 7465, 3326, 92170, 495, …	769	1582	15956	0.904983	1	0.996812	100
GOTERM_BP_FAT	GO:0006796~phosphate metabolic process	41	5.29032	0.865718	7535, 5891, 84451, 3628, 140609, 660, 6795, 28956, 1024, 9748, 1843, 83942, 51086, 23012, 4638, 2247, 8790, 5288, 102, 10903, 516, 658, 10312, 81788, 4436, 22908, 7465, 9562, 3612, 3613, 5649, 50617, 27302, 5979, 1022, 9170, 283629, 2138, 27347, 2139, 136991, 56924	595	915	11682	0.879758	1	0.999901	100
GOTERM_BP_FAT	GO:0006793~phosphorus metabolic process	41	5.29032	0.865718	7535, 5891, 84451, 3628, 140609, 660, 6795, 28956, 1024, 9748, 1843, 83942, 51086, 23012, 4638, 2247, 8790, 5288, 102, 10903, 516, 658, 10312, 81788, 4436, 22908, 7465, 9562, 3612, 3613, 5649, 50617, 27302, 5979, 1022, 9170, 283629, 2138, 27347, 2139, 136991, 56924	595	915	11682	0.879758	1	0.999901	100
GOTERM_MF_FAT	GO:0017076~purine nucleotide binding	81	10.4516	0.884298	7535, 5891, 8224, 140609, 6596, 4599, 254394, 3336, 5024, 9748, 83942, 51086, 27338, 9040, 29889, 56992, 205, 7283, 23120, 5706, 5702, 373, 1795, 10576, 4938, 5979, 10721, 123876, 283629, 23682, 6014, 402, 81616, 55655, 56924, 284434, 26872, 84451, 2769, 660, 6795, 8382, 6890, 151011, 1024, 23012, 9162, 4638, 9126, 1068, 221079, 7277, 1069, 7371, 84705, 5965, 5288, 8790, 30846, 5864, 658, 79731, …	564	1777	11169	0.902678	1	0.999969	100
GOTERM_BP_FAT	GO:0006468~protein amino acid phosphorylation	27	3.48387	0.90568	5891, 7535, 84451, 140609, 660, 6795, 28956, 1024, 9748, 83942, 51086, 23012, 4638, 2247, 8790, 102, 658, 81788, 7465, 5649, 27302, 5979, 1022, 9170, 283629, 27347, 136991, 56924	595	639	11682	0.829589	1	0.999966	100
GOTERM_BP_FAT	GO:0016310~phosphorylation	32	4.12903	0.913783	5891, 7535, 84451, 140609, 660, 6795, 28956, 1024, 9748, 83942, 51086, 23012, 4638, 2247, 8790, 5288, 102, 516, 658, 10312, 81788, 4436, 7465, 5649, 50617, 27302, 5979, 1022, 9170, 283629, 27347, 136991, 56924	595	754	11682	0.833257	1	0.999974	100
UP_SEQ_FEATURE	nucleotide phosphate-binding region:ATP	36	4.64516	0.937976	7535, 5891, 84451, 140609, 6596, 660, 254394, 6795, 6890, 1024, 9748, 83942, 51086, 23012, 4638, 9126, 7371, 5965, 8790, 30846, 56992, 658, 205, 5706, 81788, 4436, 7465, 5702, 5979, 1022, 123876, 283629, 27347, 81616, 55655, 56924, 284434	768	914	15945	0.817748	1	1	100
GOTERM_MF_FAT	GO:0000166~nucleotide binding	91	11.7419	0.954329	7535, 5891, 8224, 140609, 6596, 7298, 4599, 254394, 3336, 5024, 9748, 83942, 51086, 27338, 3156, 9040, 29889, 56992, 205, 7283, 23120, 5706, 221662, 5702, 373, 1795, 9540, 10576, 4938, 5979, 10721, 123876, 283629, 23682, 6014, 402, 81616, 55655, 56924, 284434, 26872, 84451, 2769, 660, 6795, 8382, 6890, 151011, 1024, 23012, 9162, 4638, 9126, 221079, 1068, 7277, 1069, 7371, 84705, 5965, 8790, 5288,…	564	2073	11169	0.869315	1	0.999999	100
GOTERM_MF_FAT	GO:0005524~ATP binding	58	7.48387	0.959846	7535, 5891, 8224, 140609, 6596, 254394, 3336, 9748, 5024, 83942, 51086, 27338, 9040, 56992, 205, 23120, 5706, 5702, 10576, 4938, 5979, 10721, 123876, 283629, 81616, 55655, 56924, 284434, 84451, 660, 6795, 6890, 8382, 1024, 23012, 4638, 9162, 9126, 1068, 1069, 7371, 5965, 5288, 8790, 30846, 658, 79731, 81788, 4436, 79072, 7465, 26278, 3326, 495, 7157, 1022, 8803, 90353, 27347	564	1380	11169	0.832308	1	0.999999	100
SP_PIR_KEYWORDS	atp-binding	49	6.32258	0.96718	5891, 7535, 8224, 140609, 6596, 254394, 9748, 83942, 51086, 27338, 9040, 56992, 205, 23120, 5706, 5702, 10576, 5979, 4938, 10721, 123876, 283629, 81616, 55655, 56924, 284434, 84451, 660, 6795, 6890, 1024, 23012, 9162, 4638, 9126, 7371, 5965, 8790, 5288, 30846, 658, 79731, 81788, 4436, 7465, 3326, 495, 1022, 8803, 27347	769	1259	15956	0.807547	1	0.999784	100
GOTERM_MF_FAT	GO:0032559~adenyl ribonucleotide binding	58	7.48387	0.968396	7535, 5891, 8224, 140609, 6596, 254394, 3336, 9748, 5024, 83942, 51086, 27338, 9040, 56992, 205, 23120, 5706, 5702, 10576, 4938, 5979, 10721, 123876, 283629, 81616, 55655, 56924, 284434, 84451, 660, 6795, 6890, 8382, 1024, 23012, 4638, 9162, 9126, 1068, 1069, 7371, 5965, 5288, 8790, 30846, 658, 79731, 81788, 4436, 79072, 7465, 26278, 3326, 495, 7157, 1022, 8803, 90353, 27347	564	1397	11169	0.82218	1	0.999999	100
SP_PIR_KEYWORDS	transferase	51	6.58065	0.968871	5891, 7535, 10400, 140609, 54107, 10195, 7298, 84779, 10196, 1103, 9748, 83942, 51086, 23464, 9955, 205, 2651, 2806, 5979, 4938, 283629, 79017, 2946, 25834, 285203, 56924, 84451, 9945, 660, 27087, 6795, 1024, 23012, 4638, 9162, 8813, 7371, 83468, 5288, 8790, 5110, 259230, 658, 81788, 10317, 7465, 54344, 7053, 1022, 90353, 27347, 2134	769	1309	15956	0.808404	1	0.999803	100
GOTERM_MF_FAT	GO:0001883~purine nucleoside binding	62	8	0.973789	7535, 5891, 8224, 140609, 6596, 254394, 3336, 5024, 9748, 83942, 51086, 27338, 9040, 56992, 205, 23120, 5706, 5702, 373, 10576, 4938, 5979, 10721, 123876, 283629, 81616, 55655, 56924, 284434, 26872, 84451, 660, 6795, 6890, 8382, 1024, 23012, 4638, 9162, 9126, 1068, 1069, 7371, 5965, 5288, 8790, 30846, 658, 79731, 81788, 4436, 79072, 7465, 26278, 3326, 495, 7157, 7053, 1022, 50506, 8803, 90353, 27…	564	1497	11169	0.820172	1	1	100
GOTERM_MF_FAT	GO:0001882~nucleoside binding	62	8	0.977661	7535, 5891, 8224, 140609, 6596, 254394, 3336, 5024, 9748, 83942, 51086, 27338, 9040, 56992, 205, 23120, 5706, 5702, 373, 10576, 4938, 5979, 10721, 123876, 283629, 81616, 55655, 56924, 284434, 26872, 84451, 660, 6795, 6890, 8382, 1024, 23012, 4638, 9162, 9126, 1068, 1069, 7371, 5965, 5288, 8790, 30846, 658, 79731, 81788, 4436, 79072, 7465, 26278, 3326, 495, 7157, 7053, 1022, 50506, 8803, 90353, 27…	564	1508	11169	0.81419	1	1	100
GOTERM_MF_FAT	GO:0030554~adenyl nucleotide binding	60	7.74194	0.980374	7535, 5891, 8224, 140609, 6596, 254394, 3336, 5024, 9748, 83942, 51086, 27338, 9040, 56992, 205, 23120, 5706, 5702, 10576, 4938, 5979, 10721, 123876, 283629, 81616, 55655, 56924, 284434, 26872, 84451, 660, 6795, 6890, 8382, 1024, 23012, 4638, 9162, 9126, 1068, 1069, 7371, 5965, 5288, 8790, 30846, 658, 79731, 81788, 4436, 79072, 7465, 26278, 3326, 495, 7157, 1022, 50506, 8803, 90353, 27347	564	1473	11169	0.806647	1	1	100
Annotation Cluster 195	Enrichment Score: 0.10689084719839738
Category	Term	Count	%	PValue	Genes	List Total	Pop Hits	Pop Total	Fold Enrichment	Bonferroni	Benjamini	FDR
GOTERM_BP_FAT	GO:0007606~sensory perception of chemical stimulus	9	1.16129	0.458394	6338, 56656, 50834, 80834, 284521, 51764, 127385, 120066, 5024	595	145	11682	1.21864	1	0.992095	99.9981
KEGG_PATHWAY	hsa04740:Olfactory transduction	6	0.774194	0.819969	56656, 284521, 22802, 127385, 120066, 1179	268	115	4515	0.878975	1	0.992988	100
INTERPRO	IPR000725:Olfactory receptor	4	0.516129	0.831282	56656, 284521, 127385, 120066	702	91	14262	0.893022	1	1	100
GOTERM_MF_FAT	GO:0004984~olfactory receptor activity	4	0.516129	0.84419	56656, 284521, 127385, 120066	564	91	11169	0.87047	1	0.999938	100
PIR_SUPERFAMILY	PIRSF003152:G protein-coupled olfactory receptor, class II	4	0.516129	0.852893	56656, 284521, 127385, 120066	377	78	6303	0.857376	1	1	100
SP_PIR_KEYWORDS	olfaction	4	0.516129	0.856808	56656, 284521, 127385, 120066	769	98	15956	0.846899	1	0.996822	100
GOTERM_BP_FAT	GO:0007608~sensory perception of smell	4	0.516129	0.92632	56656, 284521, 127385, 120066	595	111	11682	0.707518	1	0.999983	100
Annotation Cluster 196	Enrichment Score: 0.10615004661534974
Category	Term	Count	%	PValue	Genes	List Total	Pop Hits	Pop Total	Fold Enrichment	Bonferroni	Benjamini	FDR
UP_SEQ_FEATURE	domain:Ig-like C2-type 5	4	0.516129	0.434376	4638, 5067, 1826, 3385	768	50	15945	1.66094	1	0.999998	99.9946
UP_SEQ_FEATURE	domain:Ig-like C2-type 6	3	0.387097	0.45979	4638, 5067, 1826	768	32	15945	1.94641	1	0.999999	99.9975
UP_SEQ_FEATURE	domain:Fibronectin type-III	4	0.516129	0.497186	79187, 57633, 4638, 4281	768	55	15945	1.50994	1	0.999999	99.9993
UP_SEQ_FEATURE	domain:Ig-like C2-type 4	4	0.516129	0.611031	4638, 5067, 1826, 3385	768	65	15945	1.27764	1	1	100
INTERPRO	IPR013106:Immunoglobulin V-set	8	1.03226	0.637747	696, 4680, 1525, 79679, 5067, 925, 10223, 1462	702	154	14262	1.05539	1	0.999995	100
UP_SEQ_FEATURE	domain:Fibronectin type-III 3	4	0.516129	0.731085	3598, 5067, 1826, 7399	768	78	15945	1.0647	1	1	100
INTERPRO	IPR013098:Immunoglobulin I-set	6	0.774194	0.75423	1525, 57633, 4638, 285025, 5067, 1826	702	127	14262	0.959822	1	0.999999	100
UP_SEQ_FEATURE	domain:Fibronectin type-III 4	3	0.387097	0.766923	5067, 1826, 7399	768	57	15945	1.09272	1	1	100
INTERPRO	IPR008957:Fibronectin, type III-like fold	7	0.903226	0.858797	3598, 79187, 4638, 5067, 1826, 7399, 4281	702	173	14262	0.822044	1	1	100
SMART	SM00060:FN3	7	0.903226	0.861325	79187, 57633, 4638, 5067, 1826, 7399, 4281	377	179	7898	0.819258	1	0.999957	100
SMART	SM00408:IGc2	7	0.903226	0.861325	4680, 1525, 57633, 4638, 5067, 1826, 10223	377	179	7898	0.819258	1	0.999957	100
INTERPRO	IPR007110:Immunoglobulin-like	14	1.80645	0.874617	696, 4680, 57633, 347902, 5067, 79679, 3385, 925, 10223, 1525, 4638, 285025, 1826, 1462	702	346	14262	0.822044	1	1	100
INTERPRO	IPR003961:Fibronectin, type III	7	0.903226	0.879325	79187, 57633, 4638, 5067, 1826, 7399, 4281	702	179	14262	0.79449	1	1	100
INTERPRO	IPR003598:Immunoglobulin subtype 2	7	0.903226	0.879325	4680, 1525, 57633, 4638, 5067, 1826, 10223	702	179	14262	0.79449	1	1	100
UP_SEQ_FEATURE	domain:Ig-like C2-type 3	4	0.516129	0.886422	4638, 5067, 1826, 3385	768	105	15945	0.790923	1	1	100
UP_SEQ_FEATURE	domain:Ig-like C2-type 1	6	0.774194	0.891895	4680, 1525, 4638, 5067, 1826, 3385	768	161	15945	0.773729	1	1	100
UP_SEQ_FEATURE	domain:Ig-like C2-type 2	6	0.774194	0.894911	4680, 1525, 4638, 5067, 1826, 3385	768	162	15945	0.768953	1	1	100
SMART	SM00409:IG	10	1.29032	0.907356	4680, 1525, 4638, 347902, 79679, 5067, 1826, 3385, 925, 1462	377	272	7898	0.770206	1	0.999985	100
[truncated: 332 more rows]

## Sheet: 2. ALL ↑ connected in mosue
Functional annotation Clustering of homologs with increased connectivity in mouse
Annotation Cluster 1	Enrichment Score: 4.549293493069563
Category	Term	Count	%	PValue	Genes	List Total	Pop Hits	Pop Total	Fold Enrichment	Bonferroni	Benjamini	FDR
GOTERM_MF_FAT	GO:0004984~olfactory receptor activity	22	2.66344	6.30003e-10	126370, 26338, 26339, 26658, 282775, 79541, 26538, 158131, 4994, 390064, 4995, 390066, 283159, 79345, 26188, 26493, 390058, 26248, 26496, 26219, 135946, 26341	516	91	11169	5.23294	4.75022e-07	4.75022e-07	9.59531e-07
INTERPRO	IPR000725:Olfactory receptor	22	2.66344	2.46344e-09	126370, 26338, 26339, 26658, 282775, 79541, 26538, 158131, 4994, 390064, 4995, 390066, 283159, 79345, 26188, 26493, 390058, 26248, 26496, 26219, 135946, 26341	708	91	14262	4.86999	2.63342e-06	2.63342e-06	3.92526e-06
GOTERM_BP_FAT	GO:0007606~sensory perception of chemical stimulus	27	3.26877	2.88826e-09	50831, 126370, 26658, 282775, 79541, 26538, 259286, 283159, 390058, 26248, 135946, 26341, 50840, 26338, 26339, 158131, 4994, 390064, 259296, 4995, 390066, 79345, 259291, 26188, 26493, 26496, 26219	548	145	11682	3.96947	6.07399e-06	6.07399e-06	4.99496e-06
KEGG_PATHWAY	hsa04740:Olfactory transduction	22	2.66344	6.40002e-09	126370, 26338, 26339, 26658, 818, 282775, 79541, 26538, 158131, 4994, 390064, 4995, 390066, 283159, 79345, 26188, 26493, 390058, 26248, 26496, 26219, 135946	190	115	4515	4.546	9.92002e-07	9.92002e-07	7.68602e-06
PIR_SUPERFAMILY	PIRSF003152:G protein-coupled olfactory receptor, class II	18	2.17918	1.12441e-08	126370, 26338, 26339, 26658, 282775, 79541, 26538, 158131, 4994, 4995, 283159, 26188, 26493, 26248, 26496, 26219, 135946, 26341	261	78	6303	5.57294	3.02466e-06	3.02466e-06	1.47754e-05
SP_PIR_KEYWORDS	olfaction	22	2.66344	1.71622e-08	126370, 26338, 26339, 26658, 282775, 79541, 26538, 158131, 4994, 390064, 4995, 390066, 283159, 79345, 26188, 26493, 390058, 26248, 26496, 26219, 135946, 26341	815	98	15956	4.39504	7.61998e-06	7.61998e-06	2.43012e-05
GOTERM_BP_FAT	GO:0007608~sensory perception of smell	22	2.66344	3.68428e-08	126370, 26338, 26339, 26658, 282775, 79541, 26538, 158131, 4994, 390064, 4995, 390066, 283159, 79345, 26188, 26493, 390058, 26248, 26496, 26219, 135946, 26341	548	111	11682	4.22509	7.74775e-05	3.87395e-05	6.37161e-05
SP_PIR_KEYWORDS	sensory transduction	32	3.87409	7.10296e-06	126370, 50831, 26658, 282775, 5082, 79541, 26538, 285440, 259286, 283159, 390058, 26248, 135946, 26341, 50840, 94137, 26338, 26339, 158131, 390064, 4994, 259296, 4995, 390066, 79345, 259291, 583, 26188, 26493, 6011, 26496, 26219	815	256	15956	2.44724	0.00314876	0.00157562	0.0100572
PIR_SUPERFAMILY	PIRSF800006:rhodopsin-like G protein-coupled receptors	28	3.38983	0.000407776	126370, 26658, 282775, 79541, 26538, 283159, 83551, 2853, 390058, 26248, 135946, 26341, 26338, 26339, 259249, 158131, 4994, 390064, 4995, 55366, 390066, 2865, 79345, 26188, 26493, 26496, 57007, 26219	261	328	6303	2.06154	0.10391	0.0533796	0.534517
SP_PIR_KEYWORDS	transducer	43	5.20581	0.000719925	126370, 50831, 222611, 26658, 2788, 282775, 79541, 9283, 26538, 259286, 51196, 54331, 283159, 83551, 2853, 390058, 26248, 165082, 135946, 26341, 50840, 26338, 26339, 259249, 113026, 257068, 317703, 158131, 90102, 390064, 4994, 4995, 259296, 55366, 390066, 79345, 2865, 26188, 259291, 26493, 165829, 26496, 26219, 57007	815	490	15956	1.71806	0.273678	0.101103	1.01458
SP_PIR_KEYWORDS	g-protein coupled receptor	38	4.60048	0.00157219	126370, 50831, 222611, 26658, 282775, 79541, 9283, 26538, 259286, 283159, 83551, 2853, 390058, 26248, 165082, 135946, 26341, 50840, 26338, 26339, 259249, 317703, 158131, 390064, 4994, 4995, 259296, 55366, 390066, 2865, 79345, 26188, 259291, 26493, 165829, 26496, 26219, 57007	815	434	15956	1.7142	0.502719	0.160249	2.2033
GOTERM_BP_FAT	GO:0007600~sensory perception	36	4.35835	0.00235603	126370, 50831, 3218, 26658, 282775, 5082, 79541, 26538, 285440, 57053, 259286, 283159, 390058, 26248, 135946, 26341, 94137, 50840, 26338, 26339, 494513, 158131, 390064, 4994, 4995, 259296, 54982, 390066, 79345, 26188, 583, 259291, 26493, 6011, 26496, 26219	548	452	11682	1.69786	0.992991	0.808626	3.99724
INTERPRO	IPR017452:GPCR, rhodopsin-like superfamily	30	3.63196	0.00356293	126370, 26658, 282775, 79541, 9283, 26538, 283159, 83551, 2853, 390058, 26248, 135946, 26341, 26338, 26339, 259249, 317703, 158131, 390064, 4994, 4995, 55366, 390066, 2865, 79345, 26188, 26493, 26496, 57007, 26219	708	343	14262	1.76187	0.977975	0.851591	5.52862
INTERPRO	IPR000276:7TM GPCR, rhodopsin-like	30	3.63196	0.0040339	126370, 26658, 282775, 79541, 9283, 26538, 283159, 83551, 2853, 390058, 26248, 135946, 26341, 26338, 26339, 259249, 317703, 158131, 390064, 4994, 4995, 55366, 390066, 2865, 79345, 26188, 26493, 26496, 57007, 26219	708	346	14262	1.7466	0.986713	0.763148	6.23761
GOTERM_BP_FAT	GO:0050890~cognition	40	4.84262	0.00589401	126370, 50831, 10152, 3218, 54413, 26658, 282775, 5082, 79541, 285440, 26538, 1312, 57053, 259286, 283159, 390058, 26248, 135946, 26341, 94137, 50840, 26338, 6509, 26339, 494513, 158131, 390064, 4994, 4995, 54982, 259296, 390066, 79345, 26188, 583, 259291, 26493, 6011, 26496, 26219	548	548	11682	1.55602	0.999996	0.955307	9.71805
GOTERM_BP_FAT	GO:0007186~G-protein coupled receptor protein signaling pathway	48	5.81114	0.00611352	126370, 50831, 222611, 26658, 2788, 282775, 85569, 79541, 9283, 26538, 57695, 259286, 51196, 54331, 283159, 83551, 2853, 390058, 26248, 165082, 135946, 26341, 50840, 26338, 26339, 259249, 317703, 158131, 114780, 390064, 4994, 4995, 259296, 6368, 55366, 390066, 79345, 2865, 26188, 5314, 259291, 26493, 6011, 165829, 26496, 83855, 26219, 57007	548	691	11682	1.48081	0.999997	0.924168	10.0622
SP_PIR_KEYWORDS	receptor	70	8.47458	0.0533188	781, 222611, 29126, 26658, 9244, 162514, 23654, 79541, 9283, 190, 221938, 2853, 7067, 22801, 390058, 135112, 158131, 2260, 390064, 8828, 390066, 55366, 5314, 26493, 6011, 26496, 23129, 26219, 126370, 50831, 3802, 3809, 282775, 26538, 131450, 3805, 57053, 5465, 149233, 259286, 83551, 283159, 7185, 4882, 26248, 53834, 4055, 165082, 135946, 26341, 50840, 26338, 259249, 26339, 124599, 353514, 245802,…	815	1117	15956	1.22691	1	0.890479	53.969
GOTERM_BP_FAT	GO:0050877~neurological system process	44	5.32688	0.286114	126370, 50831, 3218, 10152, 54413, 26658, 282775, 5082, 79541, 285440, 26538, 1312, 2339, 57053, 259286, 43, 283159, 390058, 26248, 135946, 26341, 94137, 50840, 26338, 6509, 26339, 494513, 158131, 5090, 390064, 4994, 4995, 54982, 259296, 390066, 79345, 26188, 583, 259291, 26493, 6011, 5453, 26496, 26219	548	837	11682	1.12063	1	1	99.7058
GOTERM_BP_FAT	GO:0007166~cell surface receptor linked signal transduction	71	8.59564	0.294026	222611, 29126, 26658, 85569, 79541, 9283, 2339, 2853, 8879, 22801, 390058, 51324, 84445, 208, 158131, 2260, 27123, 390064, 390066, 55366, 6368, 5314, 4089, 11086, 26493, 9019, 6011, 26496, 26219, 83855, 126370, 50831, 27189, 2788, 282775, 26538, 57695, 163126, 259286, 51196, 54331, 83551, 283159, 4882, 26248, 165082, 135946, 26341, 7043, 50840, 8503, 26338, 51701, 259249, 26339, 23495, 317703, 15…	548	1400	11682	1.0811	1	1	99.7574
Annotation Cluster 2	Enrichment Score: 2.002060154511967
Category	Term	Count	%	PValue	Genes	List Total	Pop Hits	Pop Total	Fold Enrichment	Bonferroni	Benjamini	FDR
GOTERM_MF_FAT	GO:0043169~cation binding	201	24.3341	0.000594596	252969, 64094, 130557, 56097, 219749, 146050, 1317, 162514, 6873, 27068, 1312, 170691, 2339, 9866, 55646, 747, 147409, 146956, 2956, 7067, 11095, 22801, 51773, 374378, 54997, 58499, 83903, 171425, 113026, 9871, 140766, 7881, 11086, 119559, 8437, 3747, 144453, 85446, 51196, 7185, 49855, 85441, 135892, 170685, 9185, 55679, 148811, 85451, 5239, 7652, 55276, 162239, 84033, 28970, 166336, 55274, 80312…	516	3589	11169	1.21224	0.361388	0.200868	0.901783
GOTERM_MF_FAT	GO:0046872~metal ion binding	199	24.092	0.000657983	252969, 64094, 130557, 56097, 219749, 146050, 1317, 162514, 6873, 27068, 1312, 170691, 2339, 9866, 55646, 747, 147409, 146956, 2956, 7067, 11095, 22801, 51773, 374378, 54997, 58499, 83903, 171425, 113026, 9871, 140766, 7881, 11086, 119559, 8437, 3747, 85446, 144453, 51196, 7185, 49855, 85441, 135892, 170685, 9185, 55679, 148811, 85451, 5239, 7652, 55276, 162239, 84033, 28970, 166336, 55274, 80312…	516	3554	11169	1.21199	0.39121	0.152469	0.997468
GOTERM_MF_FAT	GO:0043167~ion binding	203	24.5763	0.000771269	252969, 64094, 130557, 56097, 219749, 146050, 1317, 162514, 6873, 27068, 1312, 170691, 2339, 9866, 55646, 747, 147409, 146956, 2956, 7067, 11095, 22801, 51773, 374378, 54997, 58499, 1181, 83903, 171425, 113026, 9871, 140766, 7881, 11086, 119559, 8437, 3747, 6891, 144453, 85446, 51196, 7185, 49855, 85441, 135892, 170685, 9185, 55679, 148811, 85451, 5239, 7652, 55276, 162239, 84033, 28970, 166336, …	516	3647	11169	1.20483	0.441087	0.135359	1.16826
GOTERM_MF_FAT	GO:0008270~zinc ion binding	110	13.3172	0.00743259	252969, 130557, 219749, 146050, 64116, 6873, 170691, 90987, 2339, 9866, 55646, 29995, 7067, 11095, 54811, 51773, 51427, 677, 58499, 83860, 8543, 9871, 140766, 161882, 11086, 4320, 57553, 8437, 10524, 55063, 26993, 114804, 8654, 85446, 57693, 254887, 23091, 157570, 23326, 116984, 7185, 49855, 85441, 167465, 84924, 91703, 135892, 284323, 5426, 84622, 163033, 399664, 92979, 55679, 148811, 85451, 842…	516	1903	11169	1.25118	0.996394	0.675354	10.7408
GOTERM_MF_FAT	GO:0046914~transition metal ion binding	130	15.7385	0.0120175	252969, 130557, 219749, 146050, 1317, 6873, 64116, 170691, 90987, 285440, 2339, 9866, 55646, 29995, 7067, 11095, 51773, 54811, 51427, 56994, 374378, 677, 58499, 83860, 8543, 9871, 53940, 140766, 64409, 284106, 161882, 11086, 4320, 57553, 119559, 8437, 10524, 55063, 26993, 114804, 8654, 85446, 57693, 254887, 23091, 157570, 23326, 116984, 7185, 49855, 85441, 167465, 84924, 91703, 135892, 284323, 17…	516	2338	11169	1.20355	0.99989	0.728093	16.8182
SP_PIR_KEYWORDS	metal-binding	145	17.5545	0.0926664	252969, 130557, 219749, 146050, 64943, 27068, 285440, 1312, 170691, 90987, 9866, 55646, 747, 480, 146956, 29995, 7067, 11095, 51773, 54811, 51427, 56994, 677, 58499, 6009, 83860, 8543, 171425, 113026, 53940, 140766, 284106, 161882, 4320, 57553, 10524, 8437, 55063, 26993, 114804, 90459, 8654, 85446, 57693, 254887, 23091, 5562, 157570, 23326, 116984, 49855, 85441, 167465, 91703, 84924, 135892, 2843…	815	2549	15956	1.11369	1	0.943778	74.7657
SP_PIR_KEYWORDS	zinc-finger	79	9.56416	0.189361	84108, 252969, 7652, 130557, 219749, 146050, 25924, 90987, 55809, 84775, 9866, 162239, 55646, 55274, 80312, 9204, 6920, 7067, 54811, 51773, 51427, 677, 58499, 83860, 23211, 342977, 57592, 51725, 85363, 58508, 161882, 220441, 83855, 8437, 10524, 55063, 2130, 11108, 26993, 23053, 862, 121274, 114804, 84759, 5465, 170261, 85446, 57693, 254887, 7769, 23091, 157570, 23326, 116984, 284443, 8819, 49855,…	815	1385	15956	1.11672	1	0.985547	94.883
SP_PIR_KEYWORDS	zinc	102	12.3487	0.203568	252969, 130557, 219749, 146050, 64116, 90987, 170691, 9866, 55646, 29995, 7067, 11095, 54811, 51773, 51427, 677, 58499, 83860, 8543, 140766, 161882, 4320, 57553, 8437, 10524, 55063, 26993, 114804, 85446, 57693, 254887, 23091, 157570, 23326, 116984, 49855, 85441, 167465, 84924, 91703, 135892, 284323, 5426, 84622, 163033, 399664, 92979, 55679, 148811, 85451, 84217, 221302, 23087, 55079, 84108, 7652…	815	1826	15956	1.09362	1	0.985166	96.0163
Annotation Cluster 3	Enrichment Score: 1.8935532644695547
Category	Term	Count	%	PValue	Genes	List Total	Pop Hits	Pop Total	Fold Enrichment	Bonferroni	Benjamini	FDR
UP_SEQ_FEATURE	metal ion-binding site:Magnesium	14	1.69492	0.00499654	6009, 10217, 171425, 84100, 55276, 64943, 1312, 480, 11165, 84239, 30833, 2027, 5239, 2184	815	113	15945	2.42391	0.999987	0.976719	8.36116
GOTERM_MF_FAT	GO:0000287~magnesium ion binding	31	3.75303	0.0155218	84100, 55276, 90459, 64943, 27068, 8654, 1312, 83594, 84033, 480, 146956, 5562, 2956, 2027, 22801, 23057, 54997, 56994, 51701, 6009, 83903, 170685, 171425, 151742, 11165, 84239, 30833, 10188, 5239, 93380, 2184	516	430	11169	1.56048	0.999992	0.730336	21.2002
SP_PIR_KEYWORDS	magnesium	32	3.87409	0.0268986	84100, 55276, 64943, 90459, 27068, 1312, 83594, 84033, 2224, 480, 146956, 5562, 2027, 22801, 23057, 56994, 51701, 6009, 10217, 83903, 171425, 170685, 123606, 151742, 2260, 11165, 84239, 30833, 10188, 5239, 93380, 2184	815	422	15956	1.48458	0.999994	0.739504	32.0293
Annotation Cluster 4	Enrichment Score: 1.5694203346506332
Category	Term	Count	%	PValue	Genes	List Total	Pop Hits	Pop Total	Fold Enrichment	Bonferroni	Benjamini	FDR
INTERPRO	IPR007960:Mammalian taste receptor	5	0.605327	0.00527222	50840, 50831, 259286, 259296, 259291	708	15	14262	6.71469	0.996486	0.756522	8.07802
SP_PIR_KEYWORDS	Taste	5	0.605327	0.0200973	50840, 50831, 259286, 259296, 259291	815	21	15956	4.66141	0.999878	0.724103	24.9842
GOTERM_BP_FAT	GO:0050909~sensory perception of taste	5	0.605327	0.0550054	50840, 50831, 259286, 259296, 259291	548	31	11682	3.43831	1	0.999998	62.4098
KEGG_PATHWAY	hsa04742:Taste transduction	5	0.605327	0.090528	50840, 50831, 259286, 259296, 259291	190	41	4515	2.89795	1	0.974702	68.0047
Annotation Cluster 5	Enrichment Score: 1.468909760546829
Category	Term	Count	%	PValue	Genes	List Total	Pop Hits	Pop Total	Fold Enrichment	Bonferroni	Benjamini	FDR
SMART	SM00349:KRAB	16	1.93705	0.00551243	84924, 7652, 284323, 219749, 121274, 90987, 84775, 162239, 7761, 57693, 7769, 93134, 30832, 284443, 54811, 158399	361	158	7898	2.21551	0.700318	0.700318	6.78491
UP_SEQ_FEATURE	zinc finger region:C2H2-type 11	16	1.93705	0.00819142	58499, 7652, 284323, 219749, 90987, 84622, 84775, 7761, 57693, 7769, 93134, 30832, 284443, 51427, 158399, 167465	815	147	15945	2.12946	1	0.97539	13.3572
UP_SEQ_FEATURE	zinc finger region:C2H2-type 20	6	0.726392	0.00920579	7652, 58499, 284443, 84775, 84622, 51427	815	26	15945	4.51487	1	0.968922	14.8889
INTERPRO	IPR001909:Krueppel-associated box	16	1.93705	0.0119129	84924, 7652, 284323, 219749, 121274, 90987, 84775, 162239, 7761, 57693, 7769, 93134, 30832, 284443, 54811, 158399	708	158	14262	2.03991	0.999997	0.92287	17.3835
UP_SEQ_FEATURE	zinc finger region:C2H2-type 10	17	2.05811	0.0157316	58499, 7652, 284323, 219749, 57592, 90987, 84622, 84775, 7761, 57693, 7769, 93134, 30832, 284443, 51427, 158399, 167465	815	173	15945	1.92251	1	0.981083	24.1494
UP_SEQ_FEATURE	zinc finger region:C2H2-type 17	7	0.847458	0.0169661	7652, 58499, 284323, 7769, 284443, 84775, 84622	815	41	15945	3.34027	1	0.9699	25.7907
UP_SEQ_FEATURE	zinc finger region:C2H2-type 22	5	0.605327	0.0169761	7652, 58499, 284443, 84622, 51427	815	20	15945	4.8911	1	0.959772	25.8039
UP_SEQ_FEATURE	zinc finger region:C2H2-type 19	6	0.726392	0.0192887	7652, 58499, 7769, 284443, 84775, 84622	815	31	15945	3.78666	1	0.965749	28.7884
UP_SEQ_FEATURE	zinc finger region:C2H2-type 24	4	0.484262	0.0206298	7652, 58499, 84622, 51427	815	12	15945	6.52147	1	0.956265	30.4669
UP_SEQ_FEATURE	zinc finger region:C2H2-type 7	21	2.54237	0.0296815	84924, 58499, 130557, 7652, 284323, 219749, 57592, 90987, 84622, 84775, 7761, 162239, 163033, 57693, 7769, 93134, 30832, 54811, 51427, 158399, 167465	815	248	15945	1.65666	1	0.971881	40.8577
UP_SEQ_FEATURE	zinc finger region:C2H2-type 15	8	0.968523	0.050519	7652, 58499, 284323, 7769, 284443, 84775, 84622, 51427	815	66	15945	2.37144	1	0.986751	59.4908
UP_SEQ_FEATURE	zinc finger region:C2H2-type 16	7	0.847458	0.0604218	7652, 58499, 284323, 7769, 284443, 84775, 51427	815	55	15945	2.49002	1	0.992091	66.257
UP_SEQ_FEATURE	zinc finger region:C2H2-type 21	4	0.484262	0.0610419	58499, 284443, 84622, 51427	815	18	15945	4.34765	1	0.991156	66.6431
UP_SEQ_FEATURE	zinc finger region:C2H2-type 18	5	0.605327	0.0781729	7652, 7769, 284443, 84775, 84622	815	32	15945	3.05694	1	0.994686	75.8014
UP_SEQ_FEATURE	zinc finger region:C2H2-type 13	10	1.21065	0.0879657	7652, 58499, 57693, 284323, 7769, 284443, 90987, 84775, 84622, 51427	815	105	15945	1.86328	1	0.995733	79.9119
UP_SEQ_FEATURE	zinc finger region:C2H2-type 14	8	0.968523	0.108108	7652, 58499, 284323, 7769, 284443, 84775, 84622, 51427	815	79	15945	1.98121	1	0.998406	86.3896
UP_SEQ_FEATURE	zinc finger region:C2H2-type 23	3	0.363196	0.122477	7652, 58499, 51427	815	12	15945	4.8911	1	0.999235	89.7454
UP_SEQ_FEATURE	zinc finger region:C2H2-type 9	15	1.81598	0.136413	7652, 58499, 284323, 219749, 57592, 90987, 84775, 7761, 57693, 7769, 93134, 30832, 284443, 158399, 167465	815	198	15945	1.48215	1	0.999351	92.2425
UP_SEQ_FEATURE	zinc finger region:C2H2-type 12	10	1.21065	0.200928	7652, 58499, 57693, 219749, 284323, 7769, 93134, 284443, 84775, 84622	815	127	15945	1.54051	1	0.999835	97.9958
Annotation Cluster 6	Enrichment Score: 1.3102142564220594
Category	Term	Count	%	PValue	Genes	List Total	Pop Hits	Pop Total	Fold Enrichment	Bonferroni	Benjamini	FDR
SMART	SM00349:KRAB	16	1.93705	0.00551243	84924, 7652, 284323, 219749, 121274, 90987, 84775, 162239, 7761, 57693, 7769, 93134, 30832, 284443, 54811, 158399	361	158	7898	2.21551	0.700318	0.700318	6.78491
UP_SEQ_FEATURE	zinc finger region:C2H2-type 11	16	1.93705	0.00819142	58499, 7652, 284323, 219749, 90987, 84622, 84775, 7761, 57693, 7769, 93134, 30832, 284443, 51427, 158399, 167465	815	147	15945	2.12946	1	0.97539	13.3572
INTERPRO	IPR001909:Krueppel-associated box	16	1.93705	0.0119129	84924, 7652, 284323, 219749, 121274, 90987, 84775, 162239, 7761, 57693, 7769, 93134, 30832, 284443, 54811, 158399	708	158	14262	2.03991	0.999997	0.92287	17.3835
SMART	SM00355:ZnF_C2H2	36	4.35835	0.0151125	7652, 130557, 219749, 11108, 26993, 146050, 53336, 121274, 90987, 55809, 84775, 162239, 85446, 57693, 7769, 284443, 54811, 49855, 85441, 51427, 167465, 84924, 58499, 284323, 57592, 84622, 7761, 163033, 161882, 93134, 30832, 221302, 83855, 55079, 158399, 85416	361	527	7898	1.49452	0.963835	0.809829	17.5976
INTERPRO	IPR007087:Zinc finger, C2H2-type	38	4.60048	0.0153241	7652, 130557, 219749, 11108, 146050, 53336, 121274, 5046, 90987, 55809, 170691, 84775, 162239, 85446, 57693, 7769, 284443, 54811, 49855, 85441, 51427, 167465, 84924, 58499, 284323, 57592, 84622, 7761, 163033, 161882, 55366, 93134, 30832, 221302, 83855, 55079, 158399, 85416	708	516	14262	1.48348	1	0.905422	21.8129
UP_SEQ_FEATURE	domain:KRAB	15	1.81598	0.015475	84924, 7652, 57693, 219749, 284323, 7769, 121274, 93134, 30832, 54811, 90987, 84775, 158399, 7761, 162239	815	144	15945	2.03796	1	0.987603	23.8039
UP_SEQ_FEATURE	zinc finger region:C2H2-type 10	17	2.05811	0.0157316	58499, 7652, 284323, 219749, 57592, 90987, 84622, 84775, 7761, 57693, 7769, 93134, 30832, 284443, 51427, 158399, 167465	815	173	15945	1.92251	1	0.981083	24.1494
UP_SEQ_FEATURE	zinc finger region:C2H2-type 1; degenerate	8	0.968523	0.0159058	84924, 7652, 7769, 93134, 284443, 57592, 54811, 7761	815	52	15945	3.00991	1	0.972969	24.383
UP_SEQ_FEATURE	zinc finger region:C2H2-type 4	28	3.38983	0.0205585	130557, 7652, 219749, 11108, 146050, 121274, 90987, 84775, 162239, 85446, 57693, 7769, 54811, 51427, 167465, 84924, 58499, 284323, 57592, 84622, 7761, 163033, 161882, 93134, 30832, 55079, 158399, 85416	815	348	15945	1.57415	1	0.964614	30.3786
UP_SEQ_FEATURE	zinc finger region:C2H2-type 3	30	3.63196	0.0278445	130557, 7652, 219749, 11108, 146050, 121274, 55809, 90987, 84775, 162239, 85446, 57693, 7769, 284443, 51427, 167465, 84924, 58499, 284323, 57592, 84622, 163033, 161882, 93134, 30832, 221302, 83855, 55079, 158399, 85416	815	390	15945	1.50496	1	0.981215	38.8753
UP_SEQ_FEATURE	zinc finger region:C2H2-type 7	21	2.54237	0.0296815	84924, 58499, 130557, 7652, 284323, 219749, 57592, 90987, 84622, 84775, 7761, 162239, 163033, 57693, 7769, 93134, 30832, 54811, 51427, 158399, 167465	815	248	15945	1.65666	1	0.971881	40.8577
UP_SEQ_FEATURE	zinc finger region:C2H2-type 6	23	2.7845	0.0324004	84924, 58499, 130557, 7652, 284323, 219749, 146050, 57592, 90987, 84622, 84775, 7761, 162239, 85446, 163033, 57693, 7769, 93134, 30832, 54811, 55079, 158399, 167465	815	282	15945	1.59568	1	0.970756	43.6809
UP_SEQ_FEATURE	zinc finger region:C2H2-type 5	25	3.02663	0.0356316	84924, 58499, 130557, 284323, 219749, 11108, 146050, 121274, 57592, 90987, 84622, 84775, 7761, 162239, 85446, 163033, 57693, 7769, 30832, 284443, 54811, 55079, 158399, 51427, 167465	815	317	15945	1.54294	1	0.975619	46.8708
UP_SEQ_FEATURE	zinc finger region:C2H2-type 8	19	2.30024	0.0370401	84924, 58499, 130557, 7652, 284323, 219749, 57592, 90987, 84622, 162239, 7761, 57693, 163033, 7769, 93134, 30832, 54811, 158399, 167465	815	223	15945	1.66692	1	0.975167	48.2074
INTERPRO	IPR015880:Zinc finger, C2H2-like	36	4.35835	0.0476298	7652, 130557, 219749, 11108, 26993, 146050, 53336, 121274, 90987, 55809, 84775, 162239, 85446, 57693, 7769, 284443, 54811, 49855, 85441, 51427, 167465, 84924, 58499, 284323, 57592, 84622, 7761, 163033, 161882, 93134, 30832, 221302, 83855, 55079, 158399, 85416	708	527	14262	1.37607	1	0.991284	54.0495
UP_SEQ_FEATURE	zinc finger region:C2H2-type 2	29	3.5109	0.0491812	130557, 7652, 219749, 146050, 11108, 121274, 55809, 90987, 162239, 85446, 57693, 284443, 54811, 51427, 167465, 84924, 58499, 284323, 57592, 84622, 7761, 163033, 161882, 30832, 221302, 83855, 55079, 158399, 85416	815	394	15945	1.44002	1	0.987326	58.4842
INTERPRO	IPR013087:Zinc finger, C2H2-type/integrase, DNA-binding	26	3.1477	0.0775695	7652, 219749, 146050, 11108, 121274, 90987, 84775, 162239, 85446, 57693, 7769, 284443, 54811, 51427, 167465, 84924, 284323, 84622, 7761, 163033, 93134, 30832, 83855, 158399, 55079, 85416	708	373	14262	1.40414	1	0.998692	72.3782
UP_SEQ_FEATURE	zinc finger region:C2H2-type 13	10	1.21065	0.0879657	7652, 58499, 57693, 284323, 7769, 284443, 90987, 84775, 84622, 51427	815	105	15945	1.86328	1	0.995733	79.9119
UP_SEQ_FEATURE	zinc finger region:C2H2-type 9	15	1.81598	0.136413	7652, 58499, 284323, 219749, 57592, 90987, 84775, 7761, 57693, 7769, 93134, 30832, 284443, 158399, 167465	815	198	15945	1.48215	1	0.999351	92.2425
SP_PIR_KEYWORDS	zinc-finger	79	9.56416	0.189361	84108, 252969, 7652, 130557, 219749, 146050, 25924, 90987, 55809, 84775, 9866, 162239, 55646, 55274, 80312, 9204, 6920, 7067, 54811, 51773, 51427, 677, 58499, 83860, 23211, 342977, 57592, 51725, 85363, 58508, 161882, 220441, 83855, 8437, 10524, 55063, 2130, 11108, 26993, 23053, 862, 121274, 114804, 84759, 5465, 170261, 85446, 57693, 254887, 7769, 23091, 157570, 23326, 116984, 284443, 8819, 49855,…	815	1385	15956	1.11672	1	0.985547	94.883
UP_SEQ_FEATURE	zinc finger region:C2H2-type 12	10	1.21065	0.200928	7652, 58499, 57693, 219749, 284323, 7769, 93134, 284443, 84775, 84622	815	127	15945	1.54051	1	0.999835	97.9958
UP_SEQ_FEATURE	zinc finger region:C2H2-type 1	22	2.66344	0.326515	58499, 130557, 284323, 219749, 146050, 121274, 55809, 90987, 84622, 84775, 162239, 85446, 163033, 57693, 161882, 93134, 30832, 221302, 83855, 55079, 158399, 167465	815	366	15945	1.176	1	0.99999	99.8983
SP_PIR_KEYWORDS	transcription regulation	89	10.7748	0.408196	84108, 4149, 7652, 130557, 219749, 146050, 4205, 6873, 23378, 5991, 90987, 55809, 190, 84775, 162239, 84246, 55274, 1053, 6920, 122953, 7067, 54811, 51773, 51427, 1487, 58499, 54625, 5119, 83860, 5411, 8543, 283150, 135112, 5981, 57592, 7978, 632, 11007, 10629, 23261, 58508, 161882, 9014, 4089, 23028, 645832, 5453, 83855, 6604, 3218, 10524, 2130, 11108, 862, 121274, 3899, 84759, 5465, 170261, 854…	815	1680	15956	1.03716	1	0.995558	99.9406
GOTERM_MF_FAT	GO:0003677~DNA binding	88	10.6538	0.561367	10152, 63967, 84108, 252969, 4149, 7652, 130557, 219749, 146050, 4205, 63922, 6873, 5991, 90987, 55809, 190, 84775, 162239, 80312, 146956, 9204, 201798, 1053, 6920, 2956, 122953, 7067, 56917, 54811, 51427, 8369, 677, 1487, 58499, 83860, 5411, 8543, 283150, 5981, 57592, 7978, 10629, 58508, 161882, 9014, 4089, 23028, 645832, 5453, 83855, 3218, 2130, 11108, 26993, 862, 121274, 3899, 5465, 85446, 576…	516	1906	11169	0.999366	1	0.999687	99.9996
SP_PIR_KEYWORDS	dna-binding	71	8.59564	0.807411	63967, 4149, 252969, 7652, 130557, 219749, 146050, 4205, 63922, 5991, 90987, 55809, 84775, 162239, 80312, 201798, 1053, 6920, 2956, 122953, 7067, 56917, 54811, 51427, 8369, 677, 58499, 5411, 283150, 5981, 57592, 7978, 58508, 161882, 9014, 645832, 5453, 83855, 3218, 2130, 11108, 862, 121274, 3899, 5465, 85446, 57693, 7769, 22809, 284443, 8819, 85441, 205717, 167465, 84924, 284323, 5426, 2304, 3014…	815	1501	15956	0.926071	1	0.999334	100
Annotation Cluster 7	Enrichment Score: 1.2786856885680418
Category	Term	Count	%	PValue	Genes	List Total	Pop Hits	Pop Total	Fold Enrichment	Bonferroni	Benjamini	FDR
GOTERM_MF_FAT	GO:0004091~carboxylesterase activity	10	1.21065	0.0139382	283748, 747, 5051, 43, 3988, 5049, 26090, 23491, 9563, 374569	516	83	11169	2.60787	0.999975	0.733642	19.2474
SP_PIR_KEYWORDS	lipid degradation	10	1.21065	0.0149673	283748, 747, 5051, 51196, 3988, 5049, 80821, 113026, 257068, 374569, 90102	815	76	15956	2.57604	0.998764	0.672398	19.2277
GOTERM_BP_FAT	GO:0016042~lipid catabolic process	14	1.69492	0.0328306	283748, 5051, 80821, 35, 113026, 257068, 55809, 90102, 374569, 747, 51196, 3988, 5049, 3030, 8879	548	157	11682	1.90093	1	0.999956	43.8589
GOTERM_MF_FAT	GO:0016298~lipase activity	8	0.968523	0.126308	283748, 747, 51196, 3988, 26090, 113026, 257068, 374569, 90102	516	91	11169	1.90289	1	0.990223	87.2105
GOTERM_MF_FAT	GO:0004620~phospholipase activity	5	0.605327	0.46721	283748, 51196, 113026, 257068, 374569, 90102	516	76	11169	1.42404	1	0.999634	99.9932
Annotation Cluster 8	Enrichment Score: 1.2296843283978522
Category	Term	Count	%	PValue	Genes	List Total	Pop Hits	Pop Total	Fold Enrichment	Bonferroni	Benjamini	FDR
UP_SEQ_FEATURE	topological domain:Extracellular	138	16.707	0.00172176	54413, 56097, 222611, 26658, 29126, 1317, 162514, 23654, 26262, 64116, 54716, 387601, 56244, 947, 221938, 1089, 747, 147409, 2853, 390058, 22801, 30816, 83862, 158131, 338339, 64405, 390064, 55366, 390066, 11086, 161145, 154197, 23129, 1493, 126370, 199731, 56172, 22997, 282775, 79827, 26538, 131450, 130827, 57053, 162461, 80856, 144453, 149233, 259286, 151258, 283159, 51305, 83551, 196527, 16508…	815	2118	15945	1.27474	0.979365	0.979365	2.95919
SP_PIR_KEYWORDS	receptor	70	8.47458	0.0533188	781, 222611, 29126, 26658, 9244, 162514, 23654, 79541, 9283, 190, 221938, 2853, 7067, 22801, 390058, 135112, 158131, 2260, 390064, 8828, 390066, 55366, 5314, 26493, 6011, 26496, 23129, 26219, 126370, 50831, 3802, 3809, 282775, 26538, 131450, 3805, 57053, 5465, 149233, 259286, 83551, 283159, 7185, 4882, 26248, 53834, 4055, 165082, 135946, 26341, 50840, 26338, 259249, 26339, 124599, 353514, 245802,…	815	1117	15956	1.22691	1	0.890479	53.969
SP_PIR_KEYWORDS	cell membrane	94	11.3801	0.253197	26086, 56097, 129303, 6461, 222611, 26658, 29126, 54716, 23554, 79541, 9283, 1312, 127700, 747, 147409, 43, 388, 57381, 142684, 84866, 2853, 390058, 30816, 641700, 6009, 79652, 55915, 170850, 160728, 83259, 158131, 23263, 64405, 390064, 390066, 55366, 583, 5314, 26493, 26496, 23129, 26219, 126370, 3802, 2130, 257194, 2788, 3809, 22997, 282775, 79827, 26538, 3805, 131450, 57053, 144453, 149233, 10…	815	1703	15956	1.08064	1	0.993165	98.3981
GOTERM_CC_FAT	GO:0005886~plasma membrane	148	17.9177	0.518741	26086, 10152, 56097, 1291, 222611, 26658, 29126, 1317, 54716, 1312, 947, 1089, 747, 147409, 43, 480, 3880, 2853, 390058, 22801, 30816, 54997, 54625, 6009, 158131, 208, 23263, 64405, 390064, 55366, 390066, 84687, 11086, 148930, 23129, 1493, 126370, 57554, 3747, 56172, 2788, 6891, 22997, 282775, 79827, 26538, 131450, 57053, 57692, 144453, 149233, 51196, 54331, 283159, 83551, 165082, 26341, 7043, 91…	510	3168	10967	1.0046	1	0.999569	99.9962
Annotation Cluster 9	Enrichment Score: 1.122972313487549
Category	Term	Count	%	PValue	Genes	List Total	Pop Hits	Pop Total	Fold Enrichment	Bonferroni	Benjamini	FDR
GOTERM_MF_FAT	GO:0016868~intramolecular transferase activity, phosphotransferases	4	0.484262	0.00917304	283209, 55276, 5372, 5239	516	10	11169	8.65814	0.99904	0.685907	13.0951
INTERPRO	IPR005845:Alpha-D-phosphohexomutase, alpha/beta/alpha domain II	3	0.363196	0.013772	283209, 55276, 5239	708	4	14262	15.1081	1	0.91548	19.8258
INTERPRO	IPR016066:Alpha-D-phosphohexomutase, conserved site	3	0.363196	0.0222032	283209, 55276, 5239	708	5	14262	12.0864	1	0.930537	30.0768
INTERPRO	IPR016055:Alpha-D-phosphohexomutase, alpha/beta/alpha I, II and III	3	0.363196	0.0222032	283209, 55276, 5239	708	5	14262	12.0864	1	0.930537	30.0768
INTERPRO	IPR005844:Alpha-D-phosphohexomutase, alpha/beta/alpha domain I	3	0.363196	0.0222032	283209, 55276, 5239	708	5	14262	12.0864	1	0.930537	30.0768
SP_PIR_KEYWORDS	glucose metabolism	4	0.484262	0.031586	283209, 55276, 9563, 5239	815	14	15956	5.59369	0.999999	0.759502	36.5213
GOTERM_MF_FAT	GO:0016866~intramolecular transferase activity	4	0.484262	0.0871603	283209, 55276, 5372, 5239	516	23	11169	3.76441	1	0.978073	75.0664
SP_PIR_KEYWORDS	carbohydrate metabolism	7	0.847458	0.153399	2584, 283209, 8534, 55276, 9563, 5239, 79660	815	71	15956	1.93022	1	0.979584	90.5388
SP_PIR_KEYWORDS	Isomerase	8	0.968523	0.346375	51477, 84693, 283209, 54495, 55276, 5372, 3283, 122769	815	112	15956	1.39842	1	0.994723	99.7573
GOTERM_BP_FAT	GO:0019318~hexose metabolic process	10	1.21065	0.475512	2584, 283209, 8534, 5562, 55276, 5372, 9563, 2027, 5239, 79660	548	181	11682	1.17776	1	0.999998	99.9986
GOTERM_BP_FAT	GO:0005996~monosaccharide metabolic process	11	1.33172	0.512165	2584, 283209, 8534, 5562, 6483, 55276, 5372, 9563, 2027, 5239, 79660	548	208	11682	1.12737	1	0.999997	99.9996
GOTERM_BP_FAT	GO:0006006~glucose metabolic process	7	0.847458	0.678924	283209, 5562, 55276, 9563, 2027, 5239, 79660	548	145	11682	1.02912	1	0.999998	100
Annotation Cluster 10	Enrichment Score: 1.1106355338017633
Category	Term	Count	%	PValue	Genes	List Total	Pop Hits	Pop Total	Fold Enrichment	Bonferroni	Benjamini	FDR
UP_SEQ_FEATURE	repeat:ANK 11	6	0.726392	0.00279504	142686, 54882, 203286, 26115, 80351, 57182	815	20	15945	5.86933	0.99817	0.957217	4.76186
UP_SEQ_FEATURE	repeat:ANK 10	6	0.726392	0.00534326	142686, 54882, 203286, 26115, 80351, 57182	815	23	15945	5.10376	0.999994	0.951019	8.9162
UP_SEQ_FEATURE	repeat:ANK 9	6	0.726392	0.0278832	142686, 54882, 203286, 26115, 80351, 57182	815	34	15945	3.45254	1	0.976392	38.9177
UP_SEQ_FEATURE	repeat:ANK 8	6	0.726392	0.0469277	142686, 54882, 203286, 26115, 80351, 57182	815	39	15945	3.00991	1	0.986828	56.7353
UP_SEQ_FEATURE	repeat:ANK 3	15	1.81598	0.0529854	84807, 54882, 4796, 55075, 162514, 80351, 83594, 374569, 142686, 1032, 203286, 23261, 1030, 26115, 57182	815	170	15945	1.72627	1	0.987457	61.2864
SMART	SM00248:ANK	15	1.81598	0.0822342	84807, 54882, 4796, 55075, 162514, 80351, 83594, 374569, 142686, 1032, 203286, 23261, 1030, 26115, 57182	361	204	7898	1.60869	1	0.990691	66.4033
UP_SEQ_FEATURE	repeat:ANK 14	3	0.363196	0.122477	54882, 80351, 57182	815	12	15945	4.8911	1	0.999235	89.7454
UP_SEQ_FEATURE	repeat:ANK 15	3	0.363196	0.122477	54882, 80351, 57182	815	12	15945	4.8911	1	0.999235	89.7454
UP_SEQ_FEATURE	repeat:ANK 13	3	0.363196	0.122477	54882, 80351, 57182	815	12	15945	4.8911	1	0.999235	89.7454
UP_SEQ_FEATURE	repeat:ANK 6	8	0.968523	0.130845	142686, 84807, 54882, 203286, 55075, 26115, 80351, 57182	815	83	15945	1.88573	1	0.999457	91.3229
UP_SEQ_FEATURE	repeat:ANK 7	6	0.726392	0.132459	142686, 54882, 203286, 26115, 80351, 57182	815	53	15945	2.21484	1	0.999414	91.5994
INTERPRO	IPR002110:Ankyrin	15	1.81598	0.136734	84807, 54882, 4796, 55075, 162514, 80351, 83594, 374569, 142686, 1032, 203286, 23261, 1030, 26115, 57182	708	204	14262	1.48118	1	0.999839	90.3943
UP_SEQ_FEATURE	repeat:ANK 2	15	1.81598	0.144237	84807, 54882, 4796, 55075, 162514, 80351, 83594, 374569, 142686, 1032, 203286, 23261, 1030, 26115, 57182	815	200	15945	1.46733	1	0.999426	93.3805
UP_SEQ_FEATURE	repeat:ANK 4	11	1.33172	0.157416	142686, 1032, 84807, 54882, 203286, 1030, 55075, 26115, 80351, 57182, 374569	815	136	15945	1.58242	1	0.999481	94.9495
UP_SEQ_FEATURE	repeat:ANK 12	3	0.363196	0.158118	54882, 80351, 57182	815	14	15945	4.19238	1	0.999421	95.0224
SP_PIR_KEYWORDS	ank repeat	15	1.81598	0.160012	84807, 54882, 4796, 55075, 162514, 80351, 83594, 374569, 142686, 1032, 203286, 23261, 1030, 26115, 57182	815	204	15956	1.43955	1	0.979162	91.5331
UP_SEQ_FEATURE	repeat:ANK 1	14	1.69492	0.21779	84807, 54882, 4796, 55075, 162514, 80351, 83594, 374569, 142686, 1032, 203286, 23261, 26115, 57182	815	199	15945	1.37639	1	0.999901	98.6181
UP_SEQ_FEATURE	repeat:ANK 5	9	1.08959	0.219894	142686, 84807, 54882, 203286, 55075, 26115, 80351, 57182, 374569	815	113	15945	1.55823	1	0.999879	98.6815
Annotation Cluster 11	Enrichment Score: 1.0725557403254329
Category	Term	Count	%	PValue	Genes	List Total	Pop Hits	Pop Total	Fold Enrichment	Bonferroni	Benjamini	FDR
UP_SEQ_FEATURE	topological domain:Extracellular	138	16.707	0.00172176	54413, 56097, 222611, 26658, 29126, 1317, 162514, 23654, 26262, 64116, 54716, 387601, 56244, 947, 221938, 1089, 747, 147409, 2853, 390058, 22801, 30816, 83862, 158131, 338339, 64405, 390064, 55366, 390066, 11086, 161145, 154197, 23129, 1493, 126370, 199731, 56172, 22997, 282775, 79827, 26538, 131450, 130827, 57053, 162461, 80856, 144453, 149233, 259286, 151258, 283159, 51305, 83551, 196527, 16508…	815	2118	15945	1.27474	0.979365	0.979365	2.95919
GOTERM_CC_FAT	GO:0016021~integral to membrane	224	27.1186	0.0209071	56097, 222611, 29126, 1317, 23654, 162514, 3283, 56244, 1312, 947, 221938, 1089, 747, 147409, 54495, 10712, 2853, 22801, 390058, 8879, 374378, 8021, 1181, 79815, 338339, 390064, 55366, 390066, 7881, 11086, 161145, 148930, 23129, 1493, 119559, 126370, 3747, 79820, 6891, 282775, 79827, 144453, 80856, 57221, 149233, 165082, 54872, 137075, 727910, 84879, 79345, 6483, 83930, 374986, 63027, 129303, 311…	510	4320	10967	1.11502	0.999747	0.999747	25.4603
GOTERM_CC_FAT	GO:0031224~intrinsic to membrane	230	27.845	0.0311733	56097, 222611, 29126, 1317, 23654, 162514, 3283, 56244, 1312, 947, 221938, 1089, 747, 147409, 43, 54495, 10712, 2853, 22801, 390058, 8879, 374378, 8021, 1181, 79815, 338339, 390064, 390066, 55366, 7881, 11086, 161145, 148930, 23129, 1493, 119559, 126370, 3747, 79820, 6891, 282775, 79827, 144453, 80856, 57221, 149233, 165082, 54872, 137075, 727910, 84879, 79345, 6483, 83930, 374986, 8434, 63027, 3…	510	4487	10967	1.10227	0.999996	0.997985	35.6241
UP_SEQ_FEATURE	topological domain:Cytoplasmic	161	19.4915	0.0312779	54413, 56097, 222611, 26658, 29126, 1317, 8534, 64116, 23654, 162514, 26262, 54716, 387601, 56244, 947, 221938, 1089, 747, 147409, 480, 54495, 2853, 8879, 390058, 22801, 30816, 374378, 149175, 1181, 83862, 158131, 64409, 338339, 64405, 390064, 55366, 390066, 11086, 161145, 154197, 23129, 1493, 126370, 199731, 3747, 56172, 6891, 22997, 282775, 79827, 26538, 131450, 130827, 57053, 283358, 162461, 1…	815	2738	15945	1.15043	1	0.972073	42.5311
UP_SEQ_FEATURE	transmembrane region	219	26.5133	0.186962	56097, 222611, 29126, 1317, 23654, 162514, 3283, 56244, 1312, 947, 221938, 1089, 747, 147409, 54495, 10712, 2853, 22801, 390058, 8879, 374378, 1181, 79815, 338339, 390064, 55366, 390066, 11086, 161145, 23129, 1493, 119559, 126370, 3747, 79820, 6891, 282775, 79827, 144453, 80856, 57221, 149233, 165082, 54872, 137075, 727910, 84879, 79345, 6483, 83930, 374986, 63027, 129303, 3111, 23554, 192111, 25…	815	4052	15945	1.05741	1	0.999757	97.2891
SP_PIR_KEYWORDS	transmembrane	219	26.5133	0.220296	56097, 222611, 29126, 1317, 23654, 162514, 3283, 56244, 1312, 947, 221938, 1089, 747, 147409, 54495, 10712, 2853, 22801, 390058, 8879, 374378, 1181, 79815, 338339, 390064, 55366, 390066, 11086, 161145, 23129, 1493, 119559, 126370, 3747, 79820, 6891, 282775, 79827, 144453, 80856, 57221, 149233, 165082, 54872, 137075, 727910, 84879, 79345, 6483, 83930, 374986, 63027, 129303, 3111, 23554, 192111, 25…	815	4073	15956	1.05268	1	0.987959	97.0505
UP_SEQ_FEATURE	glycosylation site:N-linked (GlcNAc...)	174	21.0654	0.46085	54413, 64094, 56097, 1291, 222611, 80741, 8534, 29126, 1317, 26658, 64116, 23654, 9244, 26262, 54716, 56244, 170691, 387601, 947, 1089, 1522, 747, 147409, 43, 54495, 5641, 59342, 10712, 2853, 11095, 390058, 22801, 112744, 30816, 374378, 414332, 83862, 79815, 140766, 158131, 64409, 338339, 27123, 2, 64405, 390064, 55366, 390066, 11086, 23129, 1493, 199731, 3747, 79820, 22997, 282775, 79827, 10878,…	815	3366	15945	1.01135	1	0.999999	99.9979
SP_PIR_KEYWORDS	glycoprotein	180	21.7918	0.563991	54413, 64094, 56097, 1291, 222611, 80741, 8534, 29126, 1317, 26658, 64116, 23654, 9244, 26262, 54716, 56244, 170691, 387601, 947, 1089, 747, 1522, 147409, 43, 54495, 5641, 59342, 10712, 2853, 11095, 390058, 22801, 112744, 30816, 374378, 8021, 414332, 83862, 79815, 140766, 158131, 64409, 338339, 27123, 2, 246778, 390064, 64405, 55366, 390066, 11086, 23129, 1493, 199731, 3747, 79820, 282775, 22997,…	815	3537	15956	0.996332	1	0.996243	99.9992
SP_PIR_KEYWORDS	membrane	269	32.5666	0.591726	56097, 222611, 29126, 1317, 23654, 162514, 3283, 56244, 1312, 947, 221938, 1089, 747, 147409, 43, 54495, 10712, 2853, 8879, 22801, 390058, 374378, 1181, 9871, 113026, 79815, 338339, 23263, 390064, 390066, 55366, 11086, 161145, 23129, 1493, 119559, 126370, 3747, 79820, 6891, 282775, 79827, 80856, 144453, 57221, 149233, 51196, 165082, 54872, 345611, 137075, 727910, 84879, 55679, 79345, 6483, 83930,…	815	5304	15956	0.992922	1	0.997118	99.9997
Annotation Cluster 12	Enrichment Score: 0.863666400092394
Category	Term	Count	%	PValue	Genes	List Total	Pop Hits	Pop Total	Fold Enrichment	Bonferroni	Benjamini	FDR
GOTERM_BP_FAT	GO:0042107~cytokine metabolic process	4	0.484262	0.0425508	9966, 10392, 1053, 112744	548	17	11682	5.01589	1	0.999989	52.8572
GOTERM_BP_FAT	GO:0042089~cytokine biosynthetic process	3	0.363196	0.170749	10392, 1053, 112744	548	16	11682	3.99703	1	1	96.0758
GOTERM_BP_FAT	GO:0001816~cytokine production	4	0.484262	0.352966	10392, 3988, 1053, 112744	548	45	11682	1.89489	1	1	99.9463
Annotation Cluster 13	Enrichment Score: 0.8006774680805767
Category	Term	Count	%	PValue	Genes	List Total	Pop Hits	Pop Total	Fold Enrichment	Bonferroni	Benjamini	FDR
GOTERM_MF_FAT	GO:0008146~sulfotransferase activity	5	0.605327	0.135027	9957, 9394, 6799, 8534, 6817	516	43	11169	2.5169	1	0.989509	89.0223
INTERPRO	IPR000863:Sulfotransferase	4	0.484262	0.135919	9957, 6799, 8534, 6817	708	26	14262	3.09909	1	0.999898	90.2488
UP_SEQ_FEATURE	nucleotide phosphate-binding region:PAPS	4	0.484262	0.157137	9957, 6799, 8534, 6817	815	27	15945	2.89843	1	0.999547	94.9203
GOTERM_MF_FAT	GO:0016782~transferase activity, transferring sulfur-containing groups	5	0.605327	0.217426	9957, 9394, 6799, 8534, 6817	516	52	11169	2.08128	1	0.996308	97.6104
Annotation Cluster 14	Enrichment Score: 0.7577059867243622
Category	Term	Count	%	PValue	Genes	List Total	Pop Hits	Pop Total	Fold Enrichment	Bonferroni	Benjamini	FDR
UP_SEQ_FEATURE	domain:IPT/TIG 3	3	0.363196	0.14005	23654, 5314, 23129	815	13	15945	4.51487	1	0.999381	92.7927
UP_SEQ_FEATURE	domain:IPT/TIG 2	3	0.363196	0.14005	23654, 5314, 23129	815	13	15945	4.51487	1	0.999381	92.7927
SMART	SM00429:IPT	4	0.484262	0.200699	23261, 23654, 5314, 23129	361	34	7898	2.5739	1	0.999708	94.2006
INTERPRO	IPR002909:Cell surface receptor IPT/TIG	4	0.484262	0.236626	23261, 23654, 5314, 23129	708	34	14262	2.36989	1	0.999994	98.6463
Annotation Cluster 15	Enrichment Score: 0.7453712665526488
Category	Term	Count	%	PValue	Genes	List Total	Pop Hits	Pop Total	Fold Enrichment	Bonferroni	Benjamini	FDR
GOTERM_MF_FAT	GO:0030695~GTPase regulator activity	26	3.1477	0.0418515	26086, 8437, 26084, 139818, 25924, 84033, 57221, 153020, 51196, 57139, 23158, 117289, 23094, 116984, 84904, 57568, 257106, 5902, 55633, 23263, 115703, 29098, 10188, 398, 64857, 10435	516	376	11169	1.49675	1	0.946629	47.8552
GOTERM_MF_FAT	GO:0060589~nucleoside-triphosphatase regulator activity	26	3.1477	0.0527952	26086, 8437, 26084, 139818, 25924, 84033, 57221, 153020, 51196, 57139, 23158, 117289, 23094, 116984, 84904, 57568, 257106, 5902, 55633, 23263, 115703, 29098, 10188, 398, 64857, 10435	516	385	11169	1.46176	1	0.956972	56.2249
GOTERM_MF_FAT	GO:0005085~guanyl-nucleotide exchange factor activity	12	1.45278	0.0662431	84033, 57221, 26084, 139818, 153020, 23263, 57139, 51196, 117289, 29098, 64857, 84904	516	143	11169	1.81639	1	0.952161	64.7918
SP_PIR_KEYWORDS	guanine-nucleotide releasing factor	11	1.33172	0.0723325	57221, 26084, 139818, 153020, 23263, 57139, 51196, 117289, 29098, 64857, 84904	815	116	15956	1.85653	1	0.92303	65.4631
GOTERM_MF_FAT	GO:0005083~small GTPase regulator activity	16	1.93705	0.189688	8437, 26084, 25924, 5902, 84033, 55633, 57221, 23263, 57139, 115703, 23158, 398, 116984, 84904, 64857, 10435	516	253	11169	1.36888	1	0.995783	95.9382
GOTERM_BP_FAT	GO:0051056~regulation of small GTPase mediated signal transduction	15	1.81598	0.197621	8437, 57568, 26084, 84033, 55633, 57221, 23263, 153020, 51196, 57139, 23158, 23094, 116984, 84904, 64857	548	232	11682	1.37829	1	1	97.7801
GOTERM_MF_FAT	GO:0005096~GTPase activator activity	12	1.45278	0.334797	26086, 8437, 55633, 57568, 257106, 115703, 23158, 398, 23094, 116984, 5902, 10435	516	203	11169	1.27953	1	0.999075	99.7989
SP_PIR_KEYWORDS	GTPase activation	10	1.21065	0.335712	8437, 55633, 57568, 257106, 115703, 23158, 398, 23094, 116984, 5902	815	147	15956	1.33183	1	0.995927	99.6948
GOTERM_MF_FAT	GO:0008047~enzyme activator activity	16	1.93705	0.474228	26086, 8437, 84632, 91662, 57568, 257106, 5981, 5902, 55633, 10392, 115703, 23158, 23094, 398, 116984, 10435	516	312	11169	1.11002	1	0.999598	99.9944
GOTERM_MF_FAT	GO:0005099~Ras GTPase activator activity	5	0.605327	0.546179	8437, 55633, 115703, 23158, 10435	516	84	11169	1.28841	1	0.999681	99.9994
GOTERM_BP_FAT	GO:0046578~regulation of Ras protein signal transduction	10	1.21065	0.54726	84033, 55633, 57221, 26084, 23263, 51196, 23158, 116984, 64857, 84904	548	192	11682	1.11029	1	0.999998	99.9999
Annotation Cluster 16	Enrichment Score: 0.728506078799128
Category	Term	Count	%	PValue	Genes	List Total	Pop Hits	Pop Total	Fold Enrichment	Bonferroni	Benjamini	FDR
SMART	SM00132:LIM	7	0.847458	0.103816	57553, 166336, 55679, 8543, 29995, 8572, 54751	361	71	7898	2.157	1	0.991595	75.1724
SP_PIR_KEYWORDS	LIM domain	7	0.847458	0.139364	57553, 166336, 55679, 8543, 29995, 8572, 54751	815	69	15956	1.98617	1	0.975328	88.0585
INTERPRO	IPR001781:Zinc finger, LIM-type	7	0.847458	0.139395	57553, 166336, 55679, 8543, 29995, 8572, 54751	708	71	14262	1.98603	1	0.999785	90.8555
UP_SEQ_FEATURE	domain:LIM zinc-binding 1	5	0.605327	0.239667	166336, 55679, 8543, 29995, 54751	815	49	15945	1.99637	1	0.999913	99.1572
UP_SEQ_FEATURE	domain:LIM zinc-binding 2	5	0.605327	0.239667	166336, 55679, 8543, 29995, 54751	815	49	15945	1.99637	1	0.999913	99.1572
UP_SEQ_FEATURE	domain:LIM zinc-binding 3	3	0.363196	0.367353	166336, 55679, 54751	815	25	15945	2.34773	1	0.999997	99.9658
Annotation Cluster 17	Enrichment Score: 0.7077132481783636
Category	Term	Count	%	PValue	Genes	List Total	Pop Hits	Pop Total	Fold Enrichment	Bonferroni	Benjamini	FDR
INTERPRO	IPR019819:Carboxylesterase type B, conserved site	3	0.363196	0.11661	54413, 43, 23491	708	12	14262	5.03602	1	0.999855	86.1328
INTERPRO	IPR002018:Carboxylesterase, type B	3	0.363196	0.11661	54413, 43, 23491	708	12	14262	5.03602	1	0.999855	86.1328
COG_ONTOLOGY	Lipid metabolism	4	0.484262	0.553842	54413, 43, 35, 23491	84	57	1653	1.38095	1	1	99.7851
Annotation Cluster 18	Enrichment Score: 0.7037137755662127
Category	Term	Count	%	PValue	Genes	List Total	Pop Hits	Pop Total	Fold Enrichment	Bonferroni	Benjamini	FDR
SMART	SM00233:PH	18	2.17918	0.0819665	8437, 84632, 26084, 139818, 113026, 55111, 257068, 208, 199786, 90102, 84033, 114879, 220164, 23263, 114884, 64855, 116984, 84904, 64857	361	259	7898	1.52049	1	0.998	66.2785
INTERPRO	IPR001849:Pleckstrin homology	18	2.17918	0.144623	8437, 84632, 26084, 139818, 113026, 55111, 257068, 208, 199786, 90102, 84033, 114879, 220164, 23263, 114884, 64855, 116984, 84904, 64857	708	259	14262	1.39997	1	0.999648	91.7015
UP_SEQ_FEATURE	domain:PH	15	1.81598	0.250042	8437, 26084, 139818, 113026, 257068, 55111, 208, 90102, 84033, 114879, 220164, 23263, 114884, 64855, 84904, 64857	815	223	15945	1.31599	1	0.999937	99.3367
INTERPRO	IPR011993:Pleckstrin homology-type	15	1.81598	0.516724	8437, 84632, 139818, 113026, 257068, 55111, 208, 5902, 90102, 114879, 220164, 23263, 114884, 116984, 64857, 55691	708	279	14262	1.08301	1	0.999991	99.9991
Annotation Cluster 19	Enrichment Score: 0.6830576383022565
Category	Term	Count	%	PValue	Genes	List Total	Pop Hits	Pop Total	Fold Enrichment	Bonferroni	Benjamini	FDR
UP_SEQ_FEATURE	repeat:LRR 3	19	2.30024	0.0693687	91662, 4796, 56262, 57554, 146330, 219527, 222235, 10392, 116844, 254050, 55631, 114794, 55366, 222229, 26224, 6050, 122769, 10444, 6586	815	241	15945	1.54242	1	0.993651	71.4405
UP_SEQ_FEATURE	repeat:LRR 1	20	2.42131	0.0750933	91662, 4796, 56262, 57554, 388886, 146330, 219527, 222235, 10392, 116844, 254050, 55631, 114794, 55366, 222229, 26224, 6050, 122769, 10444, 6586	815	260	15945	1.50496	1	0.995142	74.3529
UP_SEQ_FEATURE	repeat:LRR 2	20	2.42131	0.0750933	91662, 4796, 56262, 57554, 388886, 146330, 219527, 222235, 10392, 116844, 254050, 55631, 114794, 55366, 222229, 26224, 6050, 122769, 10444, 6586	815	260	15945	1.50496	1	0.995142	74.3529
UP_SEQ_FEATURE	repeat:LRR 15	6	0.726392	0.0779031	56262, 57554, 55631, 55366, 6050, 6586	815	45	15945	2.60859	1	0.995355	75.6776
SP_PIR_KEYWORDS	leucine-rich repeat	20	2.42131	0.0811675	91662, 4796, 56262, 57554, 388886, 146330, 219527, 222235, 10392, 116844, 254050, 55631, 114794, 55366, 222229, 26224, 6050, 122769, 10444, 6586	815	263	15956	1.48881	1	0.931756	69.8397
UP_SEQ_FEATURE	repeat:LRR 5	16	1.93705	0.0879207	91662, 4796, 56262, 57554, 146330, 219527, 222235, 10392, 116844, 55631, 254050, 114794, 55366, 6050, 122769, 6586	815	200	15945	1.56515	1	0.996307	79.8946
UP_SEQ_FEATURE	repeat:LRR 4	17	2.05811	0.0925076	91662, 4796, 56262, 57554, 146330, 219527, 222235, 10392, 116844, 55631, 254050, 114794, 55366, 26224, 6050, 122769, 6586	815	218	15945	1.52567	1	0.996321	81.5862
UP_SEQ_FEATURE	repeat:LRR 14	6	0.726392	0.132459	56262, 57554, 55631, 55366, 6050, 6586	815	53	15945	2.21484	1	0.999414	91.5994
UP_SEQ_FEATURE	repeat:LRR 6	14	1.69492	0.135418	91662, 4796, 56262, 57554, 146330, 219527, 222235, 116844, 10392, 55631, 254050, 55366, 6050, 6586	815	181	15945	1.51327	1	0.999417	92.0852
UP_SEQ_FEATURE	repeat:LRR 7	12	1.45278	0.169164	222235, 91662, 56262, 4796, 10392, 116844, 57554, 55631, 55366, 146330, 6050, 6586	815	155	15945	1.51466	1	0.999494	96.046
UP_SEQ_FEATURE	repeat:LRR 8	10	1.21065	0.21973	222235, 91662, 56262, 10392, 116844, 57554, 55631, 55366, 6050, 6586	815	130	15945	1.50496	1	0.999895	98.6766
UP_SEQ_FEATURE	repeat:LRR 17	4	0.484262	0.222646	56262, 57554, 55631, 6586	815	32	15945	2.44555	1	0.999877	98.7603
UP_SEQ_FEATURE	repeat:LRR 13	6	0.726392	0.237111	56262, 57554, 55631, 55366, 6050, 6586	815	65	15945	1.80595	1	0.999915	99.1064
UP_SEQ_FEATURE	repeat:LRR 18	3	0.363196	0.329653	57554, 55631, 6586	815	23	15945	2.55188	1	0.99999	99.9062
UP_SEQ_FEATURE	repeat:LRR 16	4	0.484262	0.334933	56262, 57554, 55631, 6586	815	40	15945	1.95644	1	0.999991	99.9183
UP_SEQ_FEATURE	repeat:LRR 12	6	0.726392	0.367461	56262, 57554, 55631, 55366, 6050, 6586	815	78	15945	1.50496	1	0.999996	99.9659
INTERPRO	IPR001611:Leucine-rich repeat	11	1.33172	0.449201	56262, 116844, 57554, 55631, 114794, 55366, 222229, 6050, 122769, 219527, 6586	708	187	14262	1.18495	1	0.999994	99.9925
UP_SEQ_FEATURE	repeat:LRR 11	6	0.726392	0.479082	56262, 57554, 55631, 55366, 6050, 6586	815	89	15945	1.31895	1	1	99.9988
UP_SEQ_FEATURE	repeat:LRR 9	7	0.847458	0.571397	56262, 10392, 57554, 55631, 55366, 6050, 6586	815	119	15945	1.15085	1	1	100
UP_SEQ_FEATURE	repeat:LRR 10	6	0.726392	0.601033	56262, 57554, 55631, 55366, 6050, 6586	815	102	15945	1.15085	1	1	100
SMART	SM00369:LRR_TYP	6	0.726392	0.630088	56262, 116844, 55631, 55366, 222229, 6586	361	118	7898	1.11245	1	0.999082	99.9997
INTERPRO	IPR003591:Leucine-rich repeat, typical subtype	6	0.726392	0.701982	56262, 116844, 55631, 55366, 222229, 6586	708	118	14262	1.02427	1	0.999999	100
Annotation Cluster 20	Enrichment Score: 0.6651354096284173
Category	Term	Count	%	PValue	Genes	List Total	Pop Hits	Pop Total	Fold Enrichment	Bonferroni	Benjamini	FDR
UP_SEQ_FEATURE	domain:Ig-like V-type	9	1.08959	0.167772	199731, 1089, 29126, 124599, 7441, 222008, 9019, 131450, 1493	815	105	15945	1.67695	1	0.999592	95.9289
SMART	SM00406:IGv	3	0.363196	0.230872	7441, 9019, 1493	361	20	7898	3.28172	1	0.999218	96.444
INTERPRO	IPR003596:Immunoglobulin V-set, subgroup	3	0.363196	0.260918	7441, 9019, 1493	708	20	14262	3.02161	1	0.999996	99.1914
Annotation Cluster 21	Enrichment Score: 0.6609159208336916
Category	Term	Count	%	PValue	Genes	List Total	Pop Hits	Pop Total	Fold Enrichment	Bonferroni	Benjamini	FDR
GOTERM_MF_FAT	GO:0017016~Ras GTPase binding	8	0.968523	0.110978	91010, 57139, 51196, 114793, 25924, 5058, 5902, 10435	516	88	11169	1.96776	1	0.990611	83.3311
GOTERM_MF_FAT	GO:0051020~GTPase binding	9	1.08959	0.115876	91010, 139818, 57139, 51196, 114793, 25924, 5058, 5902, 10435	516	106	11169	1.83781	1	0.990372	84.6763
GOTERM_MF_FAT	GO:0031267~small GTPase binding	8	0.968523	0.165915	91010, 57139, 51196, 114793, 25924, 5058, 5902, 10435	516	98	11169	1.76697	1	0.992444	93.6906
GOTERM_MF_FAT	GO:0017048~Rho GTPase binding	4	0.484262	0.25484	91010, 114793, 5058, 10435	516	38	11169	2.27846	1	0.997081	98.8668
GOTERM_MF_FAT	GO:0019899~enzyme binding	19	2.30024	0.912089	10152, 91010, 139818, 51701, 26993, 5058, 25924, 3014, 5902, 1032, 2, 1030, 51196, 57139, 1822, 114793, 10935, 84687, 10435	516	513	11169	0.80168	1	0.999993	100
Annotation Cluster 22	Enrichment Score: 0.6574831798868176
Category	Term	Count	%	PValue	Genes	List Total	Pop Hits	Pop Total	Fold Enrichment	Bonferroni	Benjamini	FDR
GOTERM_MF_FAT	GO:0004683~calmodulin-dependent protein kinase activity	4	0.484262	0.0620213	818, 8536, 84254, 139728	516	20	11169	4.32907	1	0.959984	62.2877
UP_SEQ_FEATURE	region of interest:Calmodulin-binding	6	0.726392	0.148229	818, 4135, 8536, 84254, 9738, 139728	815	55	15945	2.1343	1	0.999462	93.8986
GOTERM_MF_FAT	GO:0005516~calmodulin binding	8	0.968523	0.453491	23261, 2130, 818, 4135, 8536, 84254, 139728, 4644	516	138	11169	1.2548	1	0.999557	99.9899
SP_PIR_KEYWORDS	calmodulin-binding	7	0.847458	0.562375	2130, 818, 4135, 8536, 84254, 139728, 4644	815	118	15956	1.1614	1	0.996464	99.9992
Annotation Cluster 23	Enrichment Score: 0.6377902040463646
Category	Term	Count	%	PValue	Genes	List Total	Pop Hits	Pop Total	Fold Enrichment	Bonferroni	Benjamini	FDR
GOTERM_BP_FAT	GO:0017015~regulation of transforming growth factor beta receptor signaling pathway	6	0.726392	0.0309704	1030, 163126, 4089, 1028, 112744, 7043	548	38	11682	3.36592	1	0.999984	41.962
KEGG_PATHWAY	hsa04110:Cell cycle	6	0.726392	0.577271	1032, 1030, 10912, 4089, 1028, 7043	190	121	4515	1.17834	1	0.991489	99.9968
KEGG_PATHWAY	hsa04350:TGF-beta signaling pathway	4	0.484262	0.682816	1030, 4089, 654, 7043	190	83	4515	1.14521	1	0.994672	99.9999
Annotation Cluster 24	Enrichment Score: 0.6301122141256174
Category	Term	Count	%	PValue	Genes	List Total	Pop Hits	Pop Total	Fold Enrichment	Bonferroni	Benjamini	FDR
SP_PIR_KEYWORDS	cell shape	4	0.484262	0.109921	10630, 57381, 54751, 10435	815	23	15956	3.40485	1	0.960496	80.7727
GOTERM_BP_FAT	GO:0022604~regulation of cell morphogenesis	9	1.08959	0.257545	9423, 10630, 57381, 11178, 23654, 4089, 54751, 10435, 7043	548	129	11682	1.48727	1	1	99.4201
GOTERM_BP_FAT	GO:0008360~regulation of cell shape	4	0.484262	0.454705	10630, 57381, 54751, 10435	548	53	11682	1.60887	1	0.999999	99.9972
Annotation Cluster 25	Enrichment Score: 0.6218363806891788
Category	Term	Count	%	PValue	Genes	List Total	Pop Hits	Pop Total	Fold Enrichment	Bonferroni	Benjamini	FDR
GOTERM_BP_FAT	GO:0043392~negative regulation of DNA binding	6	0.726392	0.0778805	58499, 23028, 7067, 51773, 149951, 190	548	49	11682	2.61031	1	1	75.3947
GOTERM_BP_FAT	GO:0051100~negative regulation of binding	6	0.726392	0.127271	58499, 23028, 7067, 51773, 149951, 190	548	57	11682	2.24395	1	1	90.5033
GOTERM_BP_FAT	GO:0051098~regulation of binding	11	1.33172	0.160874	10629, 58499, 10935, 862, 23028, 4089, 7067, 51773, 149951, 190, 6604	548	149	11682	1.57378	1	1	95.1842
GOTERM_BP_FAT	GO:0051101~regulation of DNA binding	9	1.08959	0.182339	10629, 58499, 10935, 862, 23028, 7067, 51773, 149951, 190	548	117	11682	1.63981	1	1	96.9236
GOTERM_BP_FAT	GO:0043433~negative regulation of transcription factor activity	4	0.484262	0.326981	23028, 7067, 149951, 190	548	43	11682	1.98302	1	1	99.8939
GOTERM_BP_FAT	GO:0051090~regulation of transcription factor activity	6	0.726392	0.496748	10629, 10935, 23028, 7067, 149951, 190	548	99	11682	1.29197	1	0.999998	99.9993
GOTERM_BP_FAT	GO:0044092~negative regulation of molecular function	11	1.33172	0.939651	1032, 58499, 10912, 10935, 1850, 23028, 7067, 1028, 51773, 149951, 190	548	322	11682	0.728238	1	1	100
Annotation Cluster 26	Enrichment Score: 0.6150168874267943
Category	Term	Count	%	PValue	Genes	List Total	Pop Hits	Pop Total	Fold Enrichment	Bonferroni	Benjamini	FDR
BBID	26.cyclin-CDK_complexes	3	0.363196	0.0222667	1032, 1030, 1028	7	14	334	10.2245	0.164852	0.164852	11.5982
GOTERM_MF_FAT	GO:0004861~cyclin-dependent protein kinase inhibitor activity	3	0.363196	0.0493961	1032, 1030, 1028	516	8	11169	8.11701	1	0.958539	53.7703
GOTERM_MF_FAT	GO:0016538~cyclin-dependent protein kinase regulator activity	3	0.363196	0.134063	1032, 1030, 1028	516	14	11169	4.63829	1	0.991074	88.8344
GOTERM_MF_FAT	GO:0030291~protein serine/threonine kinase inhibitor activity	3	0.363196	0.150178	1032, 1030, 1028	516	15	11169	4.32907	1	0.992612	91.6127
SP_PIR_KEYWORDS	protein kinase inhibitor	3	0.363196	0.176394	1030, 1028, 94032	815	15	15956	3.91558	1	0.983478	93.5936
GOTERM_BP_FAT	GO:0007050~cell cycle arrest	8	0.968523	0.187852	1032, 1030, 94241, 84687, 11180, 1028, 27085, 143686	548	100	11682	1.7054	1	1	97.2633
GOTERM_MF_FAT	GO:0004860~protein kinase inhibitor activity	4	0.484262	0.205442	1032, 1030, 1028, 94032	516	34	11169	2.54651	1	0.995567	96.988
GOTERM_MF_FAT	GO:0019210~kinase inhibitor activity	4	0.484262	0.217595	1032, 1030, 1028, 94032	516	35	11169	2.47375	1	0.995668	97.6182
GOTERM_BP_FAT	GO:0051329~interphase of mitotic cell cycle	7	0.847458	0.326854	1032, 1030, 818, 5426, 6873, 1028, 27085	548	100	11682	1.49223	1	1	99.8935
GOTERM_BP_FAT	GO:0042326~negative regulation of phosphorylation	4	0.484262	0.326981	1032, 91662, 1030, 1028	548	43	11682	1.98302	1	1	99.8939
GOTERM_BP_FAT	GO:0051325~interphase	7	0.847458	0.35203	1032, 1030, 818, 5426, 6873, 1028, 27085	548	103	11682	1.44876	1	1	99.9449
GOTERM_BP_FAT	GO:0045936~negative regulation of phosphate metabolic process	4	0.484262	0.365919	1032, 91662, 1030, 1028	548	46	11682	1.8537	1	1	99.9621
GOTERM_BP_FAT	GO:0010563~negative regulation of phosphorus metabolic process	4	0.484262	0.365919	1032, 91662, 1030, 1028	548	46	11682	1.8537	1	1	99.9621
GOTERM_MF_FAT	GO:0019207~kinase regulator activity	6	0.726392	0.382668	1032, 84632, 1030, 8503, 1028, 94032	516	88	11169	1.47582	1	0.999488	99.9355
GOTERM_MF_FAT	GO:0019887~protein kinase regulator activity	5	0.605327	0.46721	1032, 84632, 1030, 1028, 94032	516	76	11169	1.42404	1	0.999634	99.9932
KEGG_PATHWAY	hsa04110:Cell cycle	6	0.726392	0.577271	1032, 1030, 10912, 4089, 1028, 7043	190	121	4515	1.17834	1	0.991489	99.9968
GOTERM_BP_FAT	GO:0000079~regulation of cyclin-dependent protein kinase activity	3	0.363196	0.686404	1032, 1030, 1028	548	50	11682	1.27905	1	0.999998	100
GOTERM_BP_FAT	GO:0000082~G1/S transition of mitotic cell cycle	3	0.363196	0.726572	1032, 818, 5426	548	54	11682	1.18431	1	0.999999	100
Annotation Cluster 27	Enrichment Score: 0.6147068822500947
Category	Term	Count	%	PValue	Genes	List Total	Pop Hits	Pop Total	Fold Enrichment	Bonferroni	Benjamini	FDR
GOTERM_CC_FAT	GO:0030175~filopodium	4	0.484262	0.138624	10152, 10630, 84687, 84168	510	28	10967	3.07199	1	1	87.4478
GOTERM_CC_FAT	GO:0030027~lamellipodium	6	0.726392	0.224376	10152, 54997, 10630, 2934, 84168, 208	510	70	10967	1.84319	1	0.999999	97.0801
GOTERM_CC_FAT	GO:0031252~cell leading edge	8	0.968523	0.460323	10152, 54997, 26084, 10630, 2934, 84168, 4644, 208	510	138	10967	1.2466	1	0.999761	99.9812
Annotation Cluster 28	Enrichment Score: 0.6145020067337236
Category	Term	Count	%	PValue	Genes	List Total	Pop Hits	Pop Total	Fold Enrichment	Bonferroni	Benjamini	FDR
INTERPRO	IPR017946:PLC-like phosphodiesterase, TIM beta/alpha-barrel domain	4	0.484262	0.12457	51196, 113026, 257068, 284161, 90102	708	25	14262	3.22305	1	0.999862	87.9953
GOTERM_MF_FAT	GO:0016298~lipase activity	8	0.968523	0.126308	283748, 747, 51196, 3988, 26090, 113026, 257068, 374569, 90102	516	91	11169	1.90289	1	0.990223	87.2105
SMART	SM00148:PLCXc	3	0.363196	0.213809	51196, 113026, 257068, 90102	361	19	7898	3.45444	1	0.999442	95.3001
UP_SEQ_FEATURE	domain:PI-PLC X-box	3	0.363196	0.233534	51196, 113026, 257068, 90102	815	18	15945	3.26074	1	0.999914	99.0305
INTERPRO	IPR000909:Phospholipase C, phosphatidylinositol-specific , X region	3	0.363196	0.242209	51196, 113026, 257068, 90102	708	19	14262	3.18064	1	0.999993	98.7957
GOTERM_MF_FAT	GO:0008081~phosphoric diester hydrolase activity	6	0.726392	0.336424	51196, 55775, 113026, 257068, 8654, 284161, 90102	516	83	11169	1.56472	1	0.998963	99.8062
GOTERM_MF_FAT	GO:0004629~phospholipase C activity	3	0.363196	0.405669	51196, 113026, 257068, 90102	516	30	11169	2.16453	1	0.999202	99.9638
GOTERM_MF_FAT	GO:0004620~phospholipase activity	5	0.605327	0.46721	283748, 51196, 113026, 257068, 374569, 90102	516	76	11169	1.42404	1	0.999634	99.9932
Annotation Cluster 29	Enrichment Score: 0.5968579763210299
Category	Term	Count	%	PValue	Genes	List Total	Pop Hits	Pop Total	Fold Enrichment	Bonferroni	Benjamini	FDR
UP_SEQ_FEATURE	domain:PWWP	3	0.363196	0.233534	55063, 114825, 2956	815	18	15945	3.26074	1	0.999914	99.0305
SMART	SM00293:PWWP	3	0.363196	0.248017	55063, 114825, 2956	361	21	7898	3.12545	1	0.998997	97.33
INTERPRO	IPR000313:PWWP	3	0.363196	0.279636	55063, 114825, 2956	708	21	14262	2.87772	1	0.999994	99.4627
Annotation Cluster 30	Enrichment Score: 0.5893472663065089
Category	Term	Count	%	PValue	Genes	List Total	Pop Hits	Pop Total	Fold Enrichment	Bonferroni	Benjamini	FDR
GOTERM_BP_FAT	GO:0008202~steroid metabolic process	14	1.69492	0.116438	23780, 6817, 3283, 1312, 55809, 190, 10449, 2224, 114879, 6799, 54982, 3988, 5562, 114884	548	192	11682	1.5544	1	1	88.2449
GOTERM_BP_FAT	GO:0016125~sterol metabolic process	8	0.968523	0.181451	10449, 2224, 114879, 23780, 3988, 54982, 5562, 55809	548	99	11682	1.72263	1	1	96.8653
GOTERM_BP_FAT	GO:0008203~cholesterol metabolic process	7	0.847458	0.245481	10449, 2224, 114879, 23780, 54982, 5562, 55809	548	90	11682	1.65803	1	1	99.2337
GOTERM_BP_FAT	GO:0006694~steroid biosynthetic process	6	0.726392	0.329556	10449, 2224, 5562, 3283, 55809, 190	548	81	11682	1.57908	1	1	99.9007
GOTERM_BP_FAT	GO:0006695~cholesterol biosynthetic process	3	0.363196	0.345576	10449, 2224, 5562	548	26	11682	2.45971	1	1	99.9346
GOTERM_BP_FAT	GO:0016126~sterol biosynthetic process	3	0.363196	0.492691	10449, 2224, 5562	548	35	11682	1.82722	1	0.999998	99.9992
Annotation Cluster 31	Enrichment Score: 0.5352753456881691
Category	Term	Count	%	PValue	Genes	List Total	Pop Hits	Pop Total	Fold Enrichment	Bonferroni	Benjamini	FDR
GOTERM_MF_FAT	GO:0016628~oxidoreductase activity, acting on the CH-CH group of donors, NAD or NADP as acceptor	4	0.484262	0.0545196	55825, 27294, 26063, 22949	516	19	11169	4.55692	1	0.951167	57.4231
INTERPRO	IPR016040:NAD(P)-binding domain	12	1.45278	0.0813036	51477, 55825, 27294, 1487, 25902, 4522, 3030, 26063, 83693, 9563, 3283, 22949	708	138	14262	1.75166	1	0.998459	74.1071
UP_SEQ_FEATURE	nucleotide phosphate-binding region:NADP	5	0.605327	0.43718	55825, 4522, 26063, 83693, 22949	815	66	15945	1.48215	1	0.999999	99.9955
SP_PIR_KEYWORDS	nadp	8	0.968523	0.620897	55825, 27294, 4522, 26063, 83693, 9563, 22949, 83594	815	146	15956	1.07276	1	0.997259	99.9999
INTERPRO	IPR002347:Glucose/ribitol dehydrogenase	3	0.363196	0.684119	55825, 26063, 83693	708	47	14262	1.28579	1	0.999999	100
INTERPRO	IPR002198:Short-chain dehydrogenase/reductase SDR	3	0.363196	0.746232	55825, 26063, 83693	708	53	14262	1.14023	1	1	100
Annotation Cluster 32	Enrichment Score: 0.5259586255146116
Category	Term	Count	%	PValue	Genes	List Total	Pop Hits	Pop Total	Fold Enrichment	Bonferroni	Benjamini	FDR
GOTERM_MF_FAT	GO:0005085~guanyl-nucleotide exchange factor activity	12	1.45278	0.0662431	84033, 57221, 26084, 139818, 153020, 23263, 57139, 51196, 117289, 29098, 64857, 84904	516	143	11169	1.81639	1	0.952161	64.7918
SP_PIR_KEYWORDS	guanine-nucleotide releasing factor	11	1.33172	0.0723325	57221, 26084, 139818, 153020, 23263, 57139, 51196, 117289, 29098, 64857, 84904	815	116	15956	1.85653	1	0.92303	65.4631
GOTERM_BP_FAT	GO:0051056~regulation of small GTPase mediated signal transduction	15	1.81598	0.197621	8437, 57568, 26084, 84033, 55633, 57221, 23263, 153020, 51196, 57139, 23158, 23094, 116984, 84904, 64857	548	232	11682	1.37829	1	1	97.7801
UP_SEQ_FEATURE	domain:PH	15	1.81598	0.250042	8437, 26084, 139818, 113026, 257068, 55111, 208, 90102, 84033, 114879, 220164, 23263, 114884, 64855, 84904, 64857	815	223	15945	1.31599	1	0.999937	99.3367
GOTERM_MF_FAT	GO:0005088~Ras guanyl-nucleotide exchange factor activity	6	0.726392	0.318037	84033, 26084, 23263, 57139, 64857, 84904	516	81	11169	1.60336	1	0.998784	99.7062
INTERPRO	IPR001331:Guanine-nucleotide dissociation stimulator, CDC24, conserved site	5	0.605327	0.323981	84033, 26084, 23263, 64857, 84904	708	58	14262	1.73656	1	0.999994	99.8048
SMART	SM00325:RhoGEF	5	0.605327	0.333623	84033, 26084, 23263, 64857, 84904	361	64	7898	1.70923	1	0.998894	99.4254
GOTERM_MF_FAT	GO:0005089~Rho guanyl-nucleotide exchange factor activity	5	0.605327	0.383832	84033, 26084, 23263, 64857, 84904	516	68	11169	1.59157	1	0.999419	99.9373
UP_SEQ_FEATURE	domain:DH	5	0.605327	0.39069	84033, 26084, 23263, 64857, 84904	815	62	15945	1.57778	1	0.999997	99.9822
INTERPRO	IPR000219:Dbl homology (DH) domain	5	0.605327	0.39239	84033, 26084, 23263, 64857, 84904	708	64	14262	1.57376	1	0.999993	99.9643
GOTERM_BP_FAT	GO:0046578~regulation of Ras protein signal transduction	10	1.21065	0.54726	84033, 55633, 57221, 26084, 23263, 51196, 23158, 116984, 64857, 84904	548	192	11682	1.11029	1	0.999998	99.9999
GOTERM_BP_FAT	GO:0035023~regulation of Rho protein signal transduction	5	0.605327	0.6308	84033, 26084, 23263, 64857, 84904	548	92	11682	1.15856	1	0.999997	100
GOTERM_BP_FAT	GO:0008624~induction of apoptosis by extracellular signals	4	0.484262	0.879403	84033, 11035, 23263, 64857	548	106	11682	0.804435	1	1	100
Annotation Cluster 33	Enrichment Score: 0.5256567832379231
Category	Term	Count	%	PValue	Genes	List Total	Pop Hits	Pop Total	Fold Enrichment	Bonferroni	Benjamini	FDR
PIR_SUPERFAMILY	PIRSF001711:ADP-ribosylation factor	3	0.363196	0.244876	127829, 115761, 84100	261	23	6303	3.14993	1	1	97.5049
SMART	SM00177:ARF	3	0.363196	0.265201	127829, 115761, 84100	361	22	7898	2.98338	1	0.996295	98.0097
INTERPRO	IPR006688:ADP-ribosylation factor	3	0.363196	0.298318	127829, 115761, 84100	708	22	14262	2.74692	1	0.999993	99.6465
INTERPRO	IPR006689:ARF/SAR superfamily	3	0.363196	0.407543	127829, 115761, 84100	708	28	14262	2.15829	1	0.999995	99.9761
Annotation Cluster 34	Enrichment Score: 0.5156357039289425
Category	Term	Count	%	PValue	Genes	List Total	Pop Hits	Pop Total	Fold Enrichment	Bonferroni	Benjamini	FDR
GOTERM_MF_FAT	GO:0008093~cytoskeletal adaptor activity	3	0.363196	0.118376	10152, 80115, 92154	516	13	11169	4.99508	1	0.989151	85.3232
GOTERM_MF_FAT	GO:0017124~SH3 domain binding	6	0.726392	0.419597	10152, 80115, 84632, 92154, 644150, 30011	516	92	11169	1.41165	1	0.999341	99.9748
GOTERM_MF_FAT	GO:0060090~molecular adaptor activity	4	0.484262	0.571472	10152, 80115, 6461, 92154	516	64	11169	1.35283	1	0.99966	99.9998
Annotation Cluster 35	Enrichment Score: 0.5045855074445568
Category	Term	Count	%	PValue	Genes	List Total	Pop Hits	Pop Total	Fold Enrichment	Bonferroni	Benjamini	FDR
SP_PIR_KEYWORDS	catecholamine metabolism	3	0.363196	0.0234487	6799, 6817, 1312	815	5	15956	11.7467	0.999973	0.732036	28.5364
GOTERM_BP_FAT	GO:0006584~catecholamine metabolic process	3	0.363196	0.413291	6799, 6817, 1312	548	30	11682	2.13175	1	1	99.9901
GOTERM_BP_FAT	GO:0009712~catechol metabolic process	3	0.363196	0.413291	6799, 6817, 1312	548	30	11682	2.13175	1	1	99.9901
GOTERM_BP_FAT	GO:0034311~diol metabolic process	3	0.363196	0.413291	6799, 6817, 1312	548	30	11682	2.13175	1	1	99.9901
GOTERM_BP_FAT	GO:0018958~phenol metabolic process	3	0.363196	0.429687	6799, 6817, 1312	548	31	11682	2.06299	1	0.999999	99.9939
GOTERM_BP_FAT	GO:0006576~biogenic amine metabolic process	5	0.605327	0.586494	56994, 43, 6799, 6817, 1312	548	87	11682	1.22514	1	0.999998	100
GOTERM_BP_FAT	GO:0006575~cellular amino acid derivative metabolic process	7	0.847458	0.704041	56994, 2686, 43, 6799, 6817, 1312, 373156	548	149	11682	1.00149	1	0.999999	100
Annotation Cluster 36	Enrichment Score: 0.5034308714774366
Category	Term	Count	%	PValue	Genes	List Total	Pop Hits	Pop Total	Fold Enrichment	Bonferroni	Benjamini	FDR
GOTERM_BP_FAT	GO:0019748~secondary metabolic process	7	0.847458	0.157885	23498, 8854, 127, 1822, 59342, 9563, 23057	548	78	11682	1.91311	1	1	94.8788
GOTERM_BP_FAT	GO:0034754~cellular hormone metabolic process	5	0.605327	0.23551	8854, 127, 59342, 3283, 1312	548	53	11682	2.01109	1	1	99.0383
GOTERM_BP_FAT	GO:0006776~vitamin A metabolic process	3	0.363196	0.275519	8854, 127, 59342	548	22	11682	2.90693	1	1	99.6204
GOTERM_BP_FAT	GO:0016101~diterpenoid metabolic process	3	0.363196	0.275519	8854, 127, 59342	548	22	11682	2.90693	1	1	99.6204
GOTERM_BP_FAT	GO:0001523~retinoid metabolic process	3	0.363196	0.275519	8854, 127, 59342	548	22	11682	2.90693	1	1	99.6204
GOTERM_BP_FAT	GO:0006721~terpenoid metabolic process	3	0.363196	0.310732	8854, 127, 59342	548	24	11682	2.66469	1	1	99.8396
GOTERM_BP_FAT	GO:0006720~isoprenoid metabolic process	4	0.484262	0.313976	2224, 8854, 127, 59342	548	42	11682	2.03024	1	1	99.8522
GOTERM_BP_FAT	GO:0042445~hormone metabolic process	7	0.847458	0.318513	8854, 127, 59342, 2304, 5046, 3283, 1312	548	99	11682	1.5073	1	1	99.8682
GOTERM_BP_FAT	GO:0009110~vitamin biosynthetic process	3	0.363196	0.379823	23498, 8854, 23057	548	28	11682	2.28402	1	1	99.9742
GOTERM_BP_FAT	GO:0006775~fat-soluble vitamin metabolic process	3	0.363196	0.445837	8854, 127, 59342	548	32	11682	1.99852	1	0.999999	99.9963
GOTERM_BP_FAT	GO:0006766~vitamin metabolic process	5	0.605327	0.458497	23498, 8854, 127, 59342, 23057	548	74	11682	1.44037	1	0.999999	99.9975
GOTERM_BP_FAT	GO:0010817~regulation of hormone levels	8	0.968523	0.484755	8854, 127, 59342, 818, 2304, 5046, 3283, 1312	548	140	11682	1.21814	1	0.999998	99.999
Annotation Cluster 37	Enrichment Score: 0.4819302927213456
Category	Term	Count	%	PValue	Genes	List Total	Pop Hits	Pop Total	Fold Enrichment	Bonferroni	Benjamini	FDR
SP_PIR_KEYWORDS	Apoptosis	22	2.66344	0.270302	9423, 6461, 4205, 160728, 5058, 63924, 30011, 26586, 57805, 10392, 55632, 94241, 11035, 388, 10912, 116143, 51246, 8879, 7185, 55332, 23087, 4055	815	355	15956	1.21328	1	0.994384	98.8462
GOTERM_BP_FAT	GO:0008219~cell death	36	4.35835	0.294301	91662, 9966, 6461, 4205, 2934, 63924, 30011, 221938, 57805, 1032, 84033, 10392, 11035, 388, 1822, 116143, 8879, 7185, 55332, 4055, 51324, 9423, 55775, 123606, 160728, 5058, 26586, 55632, 94241, 23263, 10912, 54982, 51246, 6011, 23087, 64857	548	677	11682	1.13358	1	1	99.759
GOTERM_BP_FAT	GO:0016265~death	36	4.35835	0.310626	91662, 9966, 6461, 4205, 2934, 63924, 30011, 221938, 57805, 1032, 84033, 10392, 11035, 388, 1822, 116143, 8879, 7185, 55332, 4055, 51324, 9423, 55775, 123606, 160728, 5058, 26586, 55632, 94241, 23263, 10912, 54982, 51246, 6011, 23087, 64857	548	682	11682	1.12526	1	1	99.8392
GOTERM_BP_FAT	GO:0012501~programmed cell death	30	3.63196	0.375063	91662, 9966, 6461, 4205, 2934, 63924, 30011, 57805, 1032, 84033, 10392, 11035, 388, 116143, 8879, 7185, 55332, 4055, 9423, 160728, 5058, 26586, 55632, 94241, 23263, 10912, 51246, 23087, 6011, 64857	548	575	11682	1.11222	1	1	99.9705
GOTERM_BP_FAT	GO:0006915~apoptosis	29	3.5109	0.420113	91662, 9966, 6461, 4205, 2934, 63924, 30011, 57805, 84033, 10392, 11035, 388, 116143, 8879, 7185, 55332, 4055, 9423, 160728, 5058, 26586, 55632, 94241, 23263, 10912, 51246, 23087, 6011, 64857	548	566	11682	1.09224	1	0.999999	99.9919
Annotation Cluster 38	Enrichment Score: 0.4694350367604375
Category	Term	Count	%	PValue	Genes	List Total	Pop Hits	Pop Total	Fold Enrichment	Bonferroni	Benjamini	FDR
UP_SEQ_FEATURE	short sequence motif:Nudix box	3	0.363196	0.291357	11165, 170685, 83594	815	21	15945	2.79492	1	0.999976	99.753
INTERPRO	IPR000086:NUDIX hydrolase, core	3	0.363196	0.31692	11165, 170685, 83594	708	23	14262	2.62749	1	0.999994	99.7696
INTERPRO	IPR000086:NUDIX hydrolase domain	3	0.363196	0.37189	11165, 170685, 83594	708	26	14262	2.32432	1	0.99999	99.9395
UP_SEQ_FEATURE	domain:Nudix hydrolase	3	0.363196	0.385896	11165, 170685, 83594	815	26	15945	2.25743	1	0.999998	99.9796
Annotation Cluster 39	Enrichment Score: 0.45554748119442495
Category	Term	Count	%	PValue	Genes	List Total	Pop Hits	Pop Total	Fold Enrichment	Bonferroni	Benjamini	FDR
GOTERM_BP_FAT	GO:0009108~coenzyme biosynthetic process	6	0.726392	0.187639	23498, 2686, 25902, 4522, 1629, 23057	548	65	11682	1.96777	1	1	97.2509
GOTERM_BP_FAT	GO:0006732~coenzyme metabolic process	9	1.08959	0.361762	23498, 2686, 84693, 25902, 4522, 1629, 9563, 23057, 373156	548	144	11682	1.33234	1	1	99.9576
GOTERM_BP_FAT	GO:0051188~cofactor biosynthetic process	6	0.726392	0.441967	23498, 2686, 25902, 4522, 1629, 23057	548	93	11682	1.37532	1	0.999999	99.9958
GOTERM_BP_FAT	GO:0051186~cofactor metabolic process	10	1.21065	0.501964	23498, 127, 2686, 84693, 25902, 4522, 1629, 9563, 23057, 373156	548	185	11682	1.1523	1	0.999998	99.9994
Annotation Cluster 40	Enrichment Score: 0.4472856244933742
Category	Term	Count	%	PValue	Genes	List Total	Pop Hits	Pop Total	Fold Enrichment	Bonferroni	Benjamini	FDR
GOTERM_CC_FAT	GO:0005815~microtubule organizing center	16	1.93705	0.173645	10844, 5119, 6623, 84445, 9099, 80351, 9738, 5902, 11007, 55835, 9696, 583, 153241, 5314, 10300, 148930	510	246	10967	1.39863	1	0.999996	92.9525
GOTERM_CC_FAT	GO:0015630~microtubule cytoskeleton	28	3.38983	0.271324	55920, 252969, 11076, 56171, 9099, 27067, 55183, 2339, 127829, 55835, 9696, 153241, 4135, 10300, 64147, 10844, 5119, 6623, 84445, 80351, 9738, 26586, 3831, 5902, 11007, 5314, 583, 148930	510	512	10967	1.176	1	0.999968	98.7747
GOTERM_CC_FAT	GO:0005813~centrosome	12	1.45278	0.438116	11007, 10844, 55835, 9696, 6623, 153241, 84445, 10300, 9099, 80351, 9738, 5902	510	219	10967	1.1783	1	0.999832	99.967
GOTERM_BP_FAT	GO:0000226~microtubule cytoskeleton organization	8	0.968523	0.454301	10844, 55835, 9696, 11076, 153241, 583, 9738, 5902	548	136	11682	1.25397	1	0.999999	99.9972
GOTERM_BP_FAT	GO:0007017~microtubule-based process	11	1.33172	0.618712	64147, 10844, 55835, 9696, 11076, 56171, 153241, 583, 9738, 5902, 3831	548	226	11682	1.03758	1	0.999998	100
Annotation Cluster 41	Enrichment Score: 0.4380149855316583
Category	Term	Count	%	PValue	Genes	List Total	Pop Hits	Pop Total	Fold Enrichment	Bonferroni	Benjamini	FDR
GOTERM_CC_FAT	GO:0016327~apicolateral plasma membrane	8	0.968523	0.163687	166336, 147409, 65266, 5411, 5314, 79827, 154810, 137075	510	97	10967	1.77352	1	0.999999	91.6751
GOTERM_CC_FAT	GO:0043296~apical junction complex	7	0.847458	0.270704	147409, 65266, 5411, 5314, 79827, 154810, 137075	510	94	10967	1.60136	1	0.999987	98.7601
GOTERM_CC_FAT	GO:0070160~occluding junction	5	0.605327	0.38855	65266, 5314, 79827, 154810, 137075	510	68	10967	1.58117	1	0.999897	99.8931
GOTERM_CC_FAT	GO:0005923~tight junction	5	0.605327	0.38855	65266, 5314, 79827, 154810, 137075	510	68	10967	1.58117	1	0.999897	99.8931
SP_PIR_KEYWORDS	Tight junction	4	0.484262	0.573631	65266, 5314, 79827, 137075	815	58	15956	1.3502	1	0.996479	99.9994
GOTERM_CC_FAT	GO:0005911~cell-cell junction	9	1.08959	0.613583	10152, 147409, 65266, 5411, 5314, 79827, 154810, 5239, 137075	510	182	10967	1.06338	1	0.999697	99.9998
Annotation Cluster 42	Enrichment Score: 0.4245201870904428
Category	Term	Count	%	PValue	Genes	List Total	Pop Hits	Pop Total	Fold Enrichment	Bonferroni	Benjamini	FDR
INTERPRO	IPR005225:Small GTP-binding protein	12	1.45278	0.151996	127829, 91608, 51277, 55647, 53917, 6009, 388, 57381, 115761, 142684, 84100, 65997	708	156	14262	1.54954	1	0.999668	92.7709
GOTERM_MF_FAT	GO:0032561~guanyl ribonucleotide binding	21	2.54237	0.162632	163351, 91608, 60678, 53917, 139818, 6009, 55915, 115761, 84100, 345611, 65997, 8654, 127829, 51277, 55647, 388, 57381, 142684, 50808, 4882, 155038	516	343	11169	1.32523	1	0.992963	93.3016
GOTERM_MF_FAT	GO:0019001~guanyl nucleotide binding	21	2.54237	0.162632	163351, 91608, 60678, 53917, 139818, 6009, 55915, 115761, 84100, 345611, 65997, 8654, 127829, 51277, 55647, 388, 57381, 142684, 50808, 4882, 155038	516	343	11169	1.32523	1	0.992963	93.3016
SP_PIR_KEYWORDS	prenylation	11	1.33172	0.194817	91608, 166336, 55647, 53917, 6009, 388, 57381, 54331, 142684, 2788, 6011	815	143	15956	1.50599	1	0.984747	95.3496
GOTERM_MF_FAT	GO:0005525~GTP binding	20	2.42131	0.198281	163351, 91608, 60678, 53917, 139818, 6009, 55915, 115761, 84100, 345611, 65997, 127829, 55647, 51277, 388, 57381, 142684, 50808, 4882, 155038	516	333	11169	1.30002	1	0.99537	96.547
GOTERM_BP_FAT	GO:0007264~small GTPase mediated signal transduction	17	2.05811	0.273439	91608, 53917, 6009, 115761, 84100, 65997, 127829, 51277, 55647, 153020, 51196, 57139, 388, 57381, 142684, 10188, 398	548	288	11682	1.25833	1	1	99.6011
INTERPRO	IPR001806:Ras GTPase	9	1.08959	0.279984	91608, 51277, 55647, 53917, 6009, 388, 57381, 142684, 65997	708	125	14262	1.45037	1	0.999992	99.4668
UP_SEQ_FEATURE	nucleotide phosphate-binding region:GTP	17	2.05811	0.289444	60678, 91608, 163351, 53917, 6009, 115761, 84100, 345611, 65997, 127829, 55647, 51277, 388, 57381, 142684, 50808, 155038	815	266	15945	1.25036	1	0.999977	99.7411
SP_PIR_KEYWORDS	gtp-binding	18	2.17918	0.34242	163351, 60678, 91608, 53917, 6009, 115761, 84100, 345611, 65997, 127829, 55647, 51277, 388, 57381, 142684, 50808, 4882, 155038	815	296	15956	1.19055	1	0.995806	99.7356
UP_SEQ_FEATURE	short sequence motif:Effector region	6	0.726392	0.479082	91608, 55647, 53917, 6009, 388, 57381	815	89	15945	1.31895	1	1	99.9988
INTERPRO	IPR013753:Ras	7	0.847458	0.500022	51277, 55647, 53917, 6009, 388, 57381, 142684	708	114	14262	1.23692	1	0.999991	99.9984
UP_SEQ_FEATURE	lipid moiety-binding region:S-geranylgeranyl cysteine	6	0.726392	0.527743	91608, 55647, 53917, 54331, 142684, 2788	815	94	15945	1.24879	1	1	99.9998
UP_SEQ_FEATURE	propeptide:Removed in mature form	10	1.21065	0.719971	91608, 6009, 388, 57381, 54331, 142684, 257194, 2788, 6011, 8434	815	204	15945	0.95904	1	1	100
GOTERM_CC_FAT	GO:0009898~internal side of plasma membrane	12	1.45278	0.838361	26086, 283748, 91608, 6461, 23263, 6009, 57381, 55679, 54331, 142684, 2788, 5239	510	303	10967	0.85164	1	0.999917	100
SP_PIR_KEYWORDS	methylation	9	1.08959	0.853043	91608, 2130, 6009, 388, 57381, 54331, 142684, 2788, 6011	815	212	15956	0.831138	1	0.999391	100
GOTERM_MF_FAT	GO:0003924~GTPase activity	7	0.847458	0.880073	127829, 60678, 163351, 91608, 6009, 388, 57381	516	191	11169	0.793285	1	0.999973	100
SP_PIR_KEYWORDS	lipoprotein	25	3.02663	0.899139	115761, 257194, 2788, 84100, 23554, 1312, 55647, 166336, 43, 388, 57381, 11178, 54331, 142684, 4135, 54997, 91608, 53917, 6009, 55915, 123, 80832, 2865, 6011, 8434	815	590	15956	0.829573	1	0.999554	100
Annotation Cluster 43	Enrichment Score: 0.4193660773375469
Category	Term	Count	%	PValue	Genes	List Total	Pop Hits	Pop Total	Fold Enrichment	Bonferroni	Benjamini	FDR
SP_PIR_KEYWORDS	inflammatory response	8	0.968523	0.0575468	84807, 246778, 10344, 149233, 6368, 8534, 345611, 3818	815	68	15956	2.30328	1	0.888413	56.7959
SP_PIR_KEYWORDS	immune response	10	1.21065	0.54563	338339, 3111, 246778, 149233, 6891, 124599, 353514, 345611, 23495, 51279	815	176	15956	1.11238	1	0.997084	99.9986
SP_PIR_KEYWORDS	innate immunity	4	0.484262	0.718118	246778, 149233, 345611, 51279	815	72	15956	1.08766	1	0.998439	100
GOTERM_BP_FAT	GO:0045087~innate immune response	4	0.484262	0.932011	246778, 149233, 345611, 51279	548	123	11682	0.693253	1	1	100
Annotation Cluster 44	Enrichment Score: 0.41742243233932713
Category	Term	Count	%	PValue	Genes	List Total	Pop Hits	Pop Total	Fold Enrichment	Bonferroni	Benjamini	FDR
INTERPRO	IPR019804:Ras guanine-nucleotide exchange factor, conserved site	3	0.363196	0.353738	153020, 57139, 51196	708	25	14262	2.41729	1	0.999991	99.9047
SMART	SM00147:RasGEF	3	0.363196	0.367166	153020, 57139, 51196	361	28	7898	2.34408	1	0.998039	99.702
UP_SEQ_FEATURE	domain:Ras-GEF	3	0.363196	0.404196	153020, 57139, 51196	815	27	15945	2.17382	1	0.999998	99.988
INTERPRO	IPR001895:Guanine-nucleotide dissociation stimulator CDC25	3	0.363196	0.407543	153020, 57139, 51196	708	28	14262	2.15829	1	0.999995	99.9761
Annotation Cluster 45	Enrichment Score: 0.40947939555860324
Category	Term	Count	%	PValue	Genes	List Total	Pop Hits	Pop Total	Fold Enrichment	Bonferroni	Benjamini	FDR
INTERPRO	IPR016040:NAD(P)-binding domain	12	1.45278	0.0813036	51477, 55825, 27294, 1487, 25902, 4522, 3030, 26063, 83693, 9563, 3283, 22949	708	138	14262	1.75166	1	0.998459	74.1071
[truncated: 1,455 more rows]

## Sheet: 3.ONEtoONE ↑ connected in human
Functional annotation Clustering of homologs with one-to-one relationship with increased connectivity in human
[truncated: 2,225 more rows]

[truncated: 5 more sheets: 4.ONEtoONE ↑ connected in mouse, 5. GSEA ALL ↑connected in human, 6. GSEA ALL ↑connected in mouse, 7.GSEA ONE ↑ connected in human, 8.GSEA ONE ↑ connected in mouse]
