# Supplementary material for: A comparison of human and mouse gene co-expression networks reveals conservation and divergence at the tissue, pathway and disease levels
Source: BMC Evol Biol. 2015 Nov 20;15:259. doi: 10.1186/s12862-015-0534-7 (PMC4654840; doi:10.1186/s12862-015-0534-7)
Supplement: Additional file 5: — Evolutionary changes of gene sets described by the four parameters of conservation explained in the manuscript. Sheet 1: results using tissue gene sets. Sheet 2: results using pathway gene sets. Sheet 3: results using disease gene sets. (XLS 552 kb) [file 12862_2015_534_MOESM5_ESM.xls]

## Sheet: 1. Tissues
				TISSUE GENE SETS
			Proportion of non-homologous genes				Proportion of duplicated genes				Commonly Co-expressed genes		Commonly Co-expressed genes of one-to-one homologs		Differential connectivity		Differential connectivity of one-to-one homologs
Name tissue		Total genes	Homologs	Non-homologs	Odd Ratio	FDR	One-to-one homologs	One-to-many and many-to-many homologs	Odd Ratio	FDR	Difference in location	FDR	Difference in location	FDR	Difference in Location	FDR	Difference in location	FDR
Bladder		163	155	8	0.225954	1.05013e-06	136	19	1.67401	0.142391	30.0001	0.000197713	44	5.01686e-06	2.35107	7.09856e-08	1.47408	0.00133083
Blood		340	313	27	0.375853	1.41694e-07	277	36	1.56401	0.0704034	52.0001	5.22534e-14	41	2.12028e-09	-0.0607397	0.837496	-0.175133	0.531271
Bone		96	91	5	0.241309	0.000397605	90	1	0.131638	0.0481658	114	1.86178e-12	110	1.39665e-12	0.0520672	0.96452	0.143727	0.773362
Bone Marrow		234	219	15	0.299222	4.68699e-07	189	31	1.97761	0.00956599	40	1.00577e-06	47	3.23696e-08	0.715653	0.0162088	0.532862	0.108912
Brain		214	204	10	0.214059	2.47742e-08	200	4	0.235748	0.00528126	127	2.46939e-32	133	1.19742e-33	0.589972	0.0685982	0.651579	0.0428751
Cervix		194	185	9	0.212635	7.96208e-08	172	14	0.969022	1	5.99995	0.517353	3	0.683649	1.1974	0.000678634	1.00003	0.00641714
Colon		159	147	12	0.357945	0.00020232	136	11	0.962933	1	1.00007	0.883775	-18	0.0439172	1.42163	0.000716522	0.888146	0.0428751
Eye		191	176	15	0.373334	7.897e-05	167	9	0.63926	0.566428	-26	0.000240195	-43	2.72684e-08	0.988619	0.000638423	1.25752	8.29161e-05
Heart		202	190	12	0.276191	9.73178e-07	179	11	0.729462	0.708579	41	9.38579e-07	39.0001	1.02987e-05	0.186018	0.621113	0.0242811	0.944277
Kidney		312	292	20	0.298255	7.12343e-09	274	18	0.779169	0.704681	13	0.0427575	-12	0.0507235	-0.518721	0.059582	-0.427802	0.149441
Larynx		239	232	7	0.131417	3.45042e-12	215	17	0.940867	1	8	0.262175	6.99997	0.425709	0.824659	0.0120259	0.694771	0.0428751
Liver		279	268	11	0.178562	4.37618e-12	214	54	3.09559	1.65483e-09	52.0001	5.24985e-17	14	0.0626558	-0.122656	0.676987	-0.712315	0.0428751
Lung		93	90	3	0.146324	3.80928e-05	81	9	1.32559	0.708579	-17	0.0950985	-40.0001	0.000251032	-0.26516	0.621113	-0.745098	0.157251
Lymph Node		309	287	22	0.334085	5.71942e-08	267	20	0.890329	1	62.0001	1.28971e-14	50	5.1181e-11	-0.322551	0.242362	-0.318189	0.275972
Mammary Gland		96	84	12	0.628879	0.152338	70	14	2.39738	0.0362938	-8.99997	0.47106	-17	0.18706	0.0303421	0.96452	-0.0465311	0.944277
Muscle		218	204	14	0.30001	9.93888e-07	196	8	0.482811	0.11662	29	0.000245788	21	0.00835833	-0.142899	0.676987	-0.222043	0.531271
Ovary		118	112	6	0.235032	6.70331e-05	107	5	0.554767	0.566428	0.999929	0.956604	-6.99998	0.535527	0.268216	0.621113	0.359067	0.531271
Pancreas		145	134	11	0.360143	0.000441847	119	15	1.50723	0.387149	-19	0.0202817	-15	0.14646	0.848998	0.0120259	0.818138	0.0428751
Peripheral Nervous System		90	88	2	0.0997522	8.17218e-06	83	5	0.716285	0.981257	54	0.000164	58	9.98169e-05	0.583862	0.21318	0.603946	0.177136
Placenta		221	198	23	0.509266	0.00139059	167	31	2.24142	0.00220495	-8.99992	0.222666	4.99949e-05	0.968932	0.496247	0.0685982	0.127407	0.690244
Prostate		115	104	11	0.46491	0.0118983	93	11	1.41223	0.566428	-11.0001	0.262175	-20	0.0724873	0.249976	0.676987	-0.363573	0.56022
Skin		121	112	9	0.352835	0.00106978	96	16	1.9976	0.0704034	-24.9999	0.00344905	-13	0.254127	1.86846	0.000638423	0.71019	0.157251
Small Intestine		98	93	5	0.23609	0.000287351	88	5	0.675354	0.879527	26	0.0351702	27.9999	0.0381644	1.35747	0.0120259	1.25139	0.0428751
Soft Tissue		121	119	2	0.0736235	5.595e-08	111	8	0.857418	1	98	5.22534e-14	91.9999	3.0738e-13	-0.504938	0.221785	-0.582761	0.157251
Spleen		121	110	11	0.439376	0.00718863	102	8	0.933645	1	105	3.18094e-15	77	1.97809e-10	0.0326006	0.96452	0.159887	0.773362
Stomach		166	153	13	0.372528	0.000259317	144	10	0.825639	0.97672	8.99994	0.360754	-6.99998	0.510436	0.241436	0.621113	0.227309	0.615481
Testis		550	487	63	0.56304	1.51619e-05	449	39	1.03556	1	-55	6.36387e-44	-71	4.5091e-57	-0.306938	0.103891	-0.141752	0.531271
Thymus		71	68	3	0.19393	0.000794134	63	5	0.94497	1	25	0.115013	7.99999	0.607486	0.348227	0.621113	0.23082	0.690244
Tongue		308	296	12	0.176104	5.58758e-13	272	24	1.05184	1	10	0.114379	14	0.0407284	-2.39578e-05	0.995478	-0.00757399	0.944277
Uterus		39	34	5	0.648149	0.533981	29	5	2.05746	0.458374	-6.99997	0.711506	-11	0.581057	1.60003	0.185191	2.18425	0.0909871

## Sheet: 2. Pathways
				PATHWAY GENE SETS
			Proportion of non-homologous genes				Proportion of duplicated genes				Commonly Co-expressed genes		Commonly Co-expressed genes of one-to-one homologs		Differential connectivity		Differential connectivity of one-to-one homologs
Resource	Name Pathway	Total genes	Homologs	Non-homologs	Odd Ratio	FDR	One-to-one homologs	One-to-many and many-to-many homologs	Odd Ratio	FDR	Difference in location	FDR	Difference in location	FDR	Difference in Location	FDR	Difference in location	FDR
Biocarta	41BB Pathway	17	17	0	0	0.0912979	17	0	0	0.951754	23	0.451815	7.00003	0.8411	0.774227	0.797699	0.817467	0.758754
Biocarta	ACE2 Pathway	13	12	1	0.367386	0.525449	10	2	2.38391	0.744338	55	0.15932	41.0001	0.410409	1.62065	0.322101	1.42212	0.517172
Biocarta	ACH Pathway	16	16	0	0	0.0912979	16	0	0	0.951754	-5.00006	0.888312	-17	0.614141	0.181757	0.932685	0.207848	0.908538
Biocarta	ACTINY Pathway	20	20	0	0	0.0678502	19	2	1.25401	0.991963	38	0.187893	39	0.209601	0.107311	0.951276	0.0848231	0.963996
Biocarta	AGPCR Pathway	13	12	1	0.367386	0.525449	12	0	0	0.951754	20	0.580377	17	0.679238	-0.0832864	0.984061	-0.0407202	0.984289
Biocarta	AGR Pathway	35	35	0	0	0.00548742	35	0	0	0.550416	55	0.0116521	51.9999	0.0256872	-0.0940574	0.955719	-0.0810227	0.953461
Biocarta	AHSP Pathway	11	10	1	0.440915	0.732772	9	1	1.3235	0.951754	-10.9999	0.783725	-17	0.7119	-0.97571	0.655748	-0.888087	0.726424
Biocarta	AKAP13 Pathway	12	11	1	0.400808	0.732772	11	0	0	1	-4.00005	0.924387	-7.00001	0.886238	0.50499	0.799762	0.519217	0.758754
Biocarta	AKAP95 Pathway	12	11	1	0.400808	0.732772	11	0	0	1	50.9999	0.264446	52	0.264306	0.668773	0.74031	0.699317	0.726424
Biocarta	AKAPCENTROSOME Pathway	15	14	1	0.314865	0.384654	14	0	0	0.951754	0.999975	0.986551	4.00001	0.922864	-0.376533	0.907954	-0.32589	0.909939
Biocarta	AKT Pathway	22	22	0	0	0.0465185	21	1	0.566811	1	8.00001	0.804927	11.0001	0.716198	1.00611	0.501992	0.898464	0.579323
Biocarta	ALK Pathway	37	36	1	0.122282	0.0225027	36	0	0	0.550416	39	0.0641195	28	0.216923	0.339836	0.850681	0.363657	0.816038
Biocarta	AMI Pathway	20	19	1	0.231935	0.201306	19	0	0	0.889934	154	1.92e-05	84	0.0112507	-0.0495529	0.99134	-0.0227568	0.995696
Biocarta	ARAP Pathway	17	17	0	0	0.0912979	17	0	0	0.951754	31.0001	0.299259	30	0.379821	0.600526	0.811137	0.636361	0.771184
Biocarta	ARENRF2 Pathway	13	13	0	0	0.1931	13	0	0	0.951754	18.9999	0.579545	15	0.70841	0.814167	0.74031	0.842601	0.728636
Biocarta	ARF Pathway	17	16	1	0.275473	0.387454	16	0	0	0.951754	26.9999	0.475627	26	0.498591	2.86615	0.17921	2.90155	0.197504
Biocarta	ASBCELL Pathway	12	11	1	0.400808	0.732772	10	1	1.19108	0.951754	16	0.657397	-30	0.464966	0.8254	0.737985	0.546662	0.868126
Biocarta	AT1R Pathway	33	31	2	0.284172	0.113321	29	2	0.821048	1	30	0.199083	35	0.142958	-0.152592	0.916249	-0.3066	0.826148
Biocarta	ATM Pathway	20	20	0	0	0.0678502	20	0	0	0.889934	71	0.0264685	69	0.0406294	1.37746	0.460913	1.38144	0.45026
Biocarta	ATRBRCA Pathway	20	20	0	0	0.0678502	20	0	0	0.889934	45.0001	0.127016	47	0.132141	0.62388	0.713682	0.642803	0.703365
Biocarta	BAD Pathway	26	24	2	0.367212	0.268039	23	1	0.517456	1	83	0.00359545	63	0.0259283	0.0218537	0.991372	-0.126747	0.951981
Biocarta	BARR MAPK Pathway	12	12	0	0	0.191213	12	0	0	0.951754	25	0.493668	19	0.65048	0.566805	0.870057	0.621241	0.848417
Biocarta	BARRESTIN Pathway	10	10	0	0	0.279583	10	0	0	1	50	0.221898	40	0.395261	-0.910263	0.855283	-0.811755	0.857735
Biocarta	BARRESTIN SRC Pathway	15	15	0	0	0.131998	15	0	0	0.951754	28.9999	0.418201	22	0.55436	0.345473	0.907954	0.392622	0.886816
Biocarta	BCELLSURVIVAL Pathway	15	15	0	0	0.131998	14	1	0.85055	1	21	0.61475	26.0001	0.553375	0.849084	0.568128	0.998497	0.540415
Biocarta	BCR Pathway	34	32	2	0.275274	0.115114	32	0	0	0.657993	48	0.0412347	37	0.1155	0.549448	0.655748	0.575414	0.644509
Biocarta	BIOPEPTIDES Pathway	42	40	2	0.220111	0.0354992	39	1	0.304825	0.889934	67.0001	0.00062894	54	0.0102369	-0.00353809	0.995725	0.186136	0.874893
Biocarta	BLYMPHOCYTE Pathway	11	10	1	0.440915	0.732772	6	4	7.95973	0.0772227	134	0.0203396	93	0.172224	1.06744	0.569028	0.172192	0.965443
Biocarta	CACAM Pathway	13	11	2	0.801826	1	11	0	0	1	72.0001	0.0662716	75	0.0721265	-2.04891	0.545311	-2.00243	0.569163
Biocarta	CALCINEURIN Pathway	18	16	2	0.551096	0.597301	16	0	0	0.951754	20	0.568268	19.9999	0.584196	-0.606651	0.659914	-0.585548	0.690055
Biocarta	CARDIACEGF Pathway	18	18	0	0	0.0959704	17	1	0.700302	1	84.9999	0.0297647	81	0.036738	1.41973	0.48076	1.30418	0.588798
Biocarta	CARM ER Pathway	34	34	0	0	0.00536134	32	2	0.743919	1	1.00001	0.968098	1.64194e-05	0.992548	-0.28094	0.853094	-0.166687	0.918181
Biocarta	CARM1 Pathway	13	12	1	0.367386	0.525449	12	0	0	0.951754	29.0001	0.424058	27	0.517678	1.62742	0.559486	1.63639	0.542235
Biocarta	CASPASE Pathway	23	21	2	0.419747	0.344321	18	3	1.98718	0.736661	35	0.2522	38	0.311815	1.70138	0.316774	1.38464	0.44843
Biocarta	CBL Pathway	13	13	0	0	0.1931	13	0	0	0.951754	79	0.0591076	66.0001	0.09478	-3.24253	0.339937	-3.12654	0.372288
Biocarta	CCR3 Pathway	23	23	0	0	0.0316113	23	0	0	0.744338	15	0.586431	4.00007	0.892033	0.166715	0.908921	0.18857	0.888132
Biocarta	CCR5 Pathway	17	14	3	0.945066	1	13	1	0.916041	1	101	0.00691833	80	0.0341086	0.788704	0.639678	0.461613	0.752557
Biocarta	CD40 Pathway	15	14	1	0.314865	0.384654	14	0	0	0.951754	56	0.117819	40	0.278579	1.18179	0.671877	1.18189	0.674562
Biocarta	CDC42RAC Pathway	16	16	0	0	0.0912979	15	2	1.58879	0.889934	24	0.503118	30	0.452037	0.101864	0.952529	0.0832525	0.966072
Biocarta	CDK5 Pathway	11	11	0	0	0.279583	11	0	0	1	42	0.282118	36	0.367122	2.60159	0.277015	2.62498	0.290664
Biocarta	CDMAC Pathway	16	16	0	0	0.0912979	16	0	0	0.951754	62	0.0853969	52	0.139098	0.642981	0.871218	0.6856	0.85192
Biocarta	CELL2CELL Pathway	14	12	2	0.734965	1	12	0	0	0.951754	98	0.0376099	94	0.0426867	0.150025	0.970981	0.181708	0.951981
Biocarta	CELLCYCLE Pathway	23	22	1	0.200271	0.14924	21	1	0.566811	1	76.9999	0.012783	68	0.0426867	1.08381	0.572954	1.21429	0.580368
Biocarta	CERAMIDE Pathway	22	21	1	0.20982	0.14924	21	0	0	0.889934	37	0.176414	30	0.289331	-0.347014	0.853094	-0.312629	0.85192
Biocarta	CFTR Pathway	12	11	1	0.400808	0.732772	11	0	0	1	66	0.109155	56	0.184752	-0.263105	0.934585	-0.232174	0.932423
Biocarta	CHEMICAL Pathway	22	21	1	0.20982	0.14924	21	0	0	0.889934	45.9999	0.132509	39	0.188169	0.23222	0.892141	0.247851	0.870367
Biocarta	CHREBP2 Pathway	42	40	2	0.220111	0.0354992	40	0	0	0.444842	17	0.389646	14.0001	0.525943	-0.339959	0.86921	-0.275376	0.877611
Biocarta	CK1 Pathway	17	16	1	0.275473	0.387454	16	0	0	0.951754	82.0001	0.019222	84	0.0154117	0.639921	0.773808	0.680645	0.744699
Biocarta	CLASSIC Pathway	12	11	1	0.400808	0.732772	9	2	2.64891	0.717254	147	0.00169419	87	0.0649887	0.148027	0.967551	-0.475979	0.848417
Biocarta	COMP Pathway	17	16	1	0.275473	0.387454	13	3	2.7522	0.585074	116	0.00214285	63	0.0970471	-0.130937	0.96682	-0.352083	0.874893
Biocarta	CREB Pathway	27	26	1	0.169418	0.083573	26	0	0	0.744338	50.0001	0.0533756	51	0.0583572	-0.0908919	0.972401	-0.0481302	0.976981
Biocarta	CSK Pathway	23	20	3	0.661325	0.805374	19	1	0.626496	1	79	0.00809688	64	0.0484288	1.60139	0.35047	1.43141	0.470407
Biocarta	CTCF Pathway	23	22	1	0.200271	0.14924	22	0	0	0.889934	17.0001	0.579982	13	0.703253	0.780036	0.655748	0.818172	0.653074
Biocarta	CTL Pathway	14	12	2	0.734965	1	10	2	2.38391	0.744338	94	0.0376099	78	0.0846257	4.65383	0.10418	2.39113	0.451759
Biocarta	CTLA4 Pathway	20	18	2	0.489805	0.602392	17	1	0.700302	1	44	0.195023	17	0.64858	3.75943	0.277614	3.58822	0.390942
Biocarta	CXCR4 Pathway	24	24	0	0	0.0316832	24	0	0	0.744338	54	0.0427817	45.0001	0.0953614	0.937131	0.572864	0.959813	0.569751
Biocarta	CYTOKINE Pathway	20	19	1	0.231935	0.201306	18	1	0.661349	1	-19	0.479508	-57	0.0322074	2.05328	0.452107	1.67158	0.569751
Biocarta	D4GDI Pathway	13	11	2	0.801826	1	10	1	1.19108	0.951754	30	0.483335	33	0.509789	1.58849	0.583831	0.436497	0.879729
Biocarta	DC Pathway	21	20	1	0.220325	0.202458	18	2	1.32376	0.980231	32.0001	0.282118	-5.00004	0.889532	0.491947	0.789481	0.474543	0.824274
Biocarta	DEATH Pathway	33	30	3	0.440608	0.306268	25	5	2.38725	0.461027	38	0.117324	25	0.368482	0.524505	0.659914	0.58086	0.691798
Biocarta	DNAFRAGMENT Pathway	10	10	0	0	0.279583	9	1	1.3235	0.951754	28	0.526494	34	0.517678	0.503214	0.889065	-0.407094	0.831398
Biocarta	DREAM Pathway	14	13	1	0.339105	0.529137	13	0	0	0.951754	38	0.350144	38	0.381924	1.30955	0.457394	1.33103	0.440091
Biocarta	ECM Pathway	23	23	0	0	0.0316113	23	0	0	0.744338	68	0.0327591	60	0.0484101	0.259278	0.906975	0.28495	0.880341
Biocarta	EDG1 Pathway	27	27	0	0	0.0157108	26	1	0.457634	0.997206	48	0.083056	50	0.0938347	-0.0166921	0.991504	0.1364	0.951981
Biocarta	EGF Pathway	31	31	0	0	0.0116088	30	1	0.396511	0.951754	47	0.0387548	44	0.0578185	0.500025	0.702742	0.679884	0.597308
Biocarta	EGFR SMRTE Pathway	11	11	0	0	0.279583	11	0	0	1	17	0.646337	7.00001	0.874178	1.05877	0.807891	1.0589	0.770235
Biocarta	EIF Pathway	16	16	0	0	0.0912979	15	1	0.79379	1	12	0.716506	8.00002	0.811857	2.29089	0.228877	1.7836	0.337601
Biocarta	EIF2 Pathway	11	11	0	0	0.279583	10	1	1.19108	0.951754	-21	0.56811	-23	0.575766	0.2488	0.88153	0.0644613	0.967919
Biocarta	EIF4 Pathway	24	24	0	0	0.0316832	23	1	0.517456	1	5.99992	0.850776	8	0.808321	0.619754	0.622662	0.727285	0.585561
Biocarta	EPHA4 Pathway	9	9	0	0	0.420585	9	0	0	1	113	0.0157594	98.0001	0.0304482	-0.219791	0.945228	-0.174132	0.946975
Biocarta	EPO Pathway	19	19	0	0	0.0651232	18	1	0.661349	1	10.9999	0.724066	14	0.695428	0.181805	0.944377	0.394405	0.816038
Biocarta	EPONFKB Pathway	11	11	0	0	0.279583	11	0	0	1	53	0.336391	38	0.433374	-0.302984	0.948768	-0.272698	0.951981
Biocarta	ERK Pathway	28	28	0	0	0.0157108	28	0	0	0.657993	20	0.402251	14	0.576137	0.999972	0.575679	1.01707	0.569751
Biocarta	ERK5 Pathway	18	18	0	0	0.0959704	17	1	0.700302	1	10.9999	0.743367	17.9999	0.594521	-0.129118	0.957241	-0.108617	0.955625
Biocarta	ERYTH Pathway	15	14	1	0.314865	0.384654	13	1	0.916041	1	12	0.744517	-8.00001	0.833699	-0.749966	0.80573	-0.925959	0.718378
Biocarta	ETC Pathway	12	9	3	1.47055	0.517876	8	1	1.48901	0.951754	47.0001	0.271551	34	0.47088	-0.318204	0.942408	-0.839675	0.848417
Biocarta	ETS Pathway	18	18	0	0	0.0959704	18	0	0	0.889934	64	0.0779073	57	0.093271	1.33334	0.497529	1.36367	0.485799
Biocarta	EXTRINSIC Pathway	13	13	0	0	0.1931	13	0	0	0.951754	166	4.29e-05	78.0001	0.0322074	-0.765013	0.827173	-0.746543	0.821294
Biocarta	FAS Pathway	30	29	1	0.151864	0.0603833	28	1	0.42489	0.997206	74	0.00362063	60	0.0161163	0.203999	0.923612	0.291541	0.88784
Biocarta	FCER1 Pathway	38	36	2	0.244628	0.0651232	36	0	0	0.550416	43.9999	0.0607574	34	0.13672	0.444735	0.694086	0.45836	0.675567
Biocarta	FEEDER Pathway	9	9	0	0	0.420585	9	0	0	1	35	0.393057	18	0.703253	-0.651728	0.895469	-0.609225	0.89158
Biocarta	FIBRINOLYSIS Pathway	12	12	0	0	0.191213	12	0	0	0.951754	164	0.000105131	90	0.0161163	1.15485	0.811299	1.19153	0.784391
Biocarta	FMLP Pathway	35	33	2	0.266916	0.0883305	33	0	0	0.657993	36	0.121709	23	0.328176	0.925433	0.559486	0.960776	0.540415
Biocarta	FREE Pathway	10	10	0	0	0.279583	9	1	1.3235	0.951754	47	0.271551	31.0001	0.537442	-0.853031	0.853094	-1.43282	0.667866
Biocarta	G1 Pathway	28	27	1	0.163133	0.0844823	24	3	1.48979	0.951754	62	0.0167823	49	0.108141	0.550044	0.831184	0.578539	0.839313
Biocarta	G2 Pathway	24	24	0	0	0.0316832	24	0	0	0.744338	93	0.00158904	88.9999	0.00212085	0.454515	0.863761	0.483865	0.841301
Biocarta	GABA Pathway	10	10	0	0	0.279583	10	0	0	1	88	0.136731	82	0.162763	3.52069	0.475896	3.59087	0.471873
Biocarta	GATA3 Pathway	16	15	1	0.293856	0.384654	15	0	0	0.951754	18	0.606247	5	0.897145	0.611097	0.713682	0.64281	0.700272
Biocarta	GCR Pathway	19	17	2	0.518648	0.597433	17	0	0	0.951754	13	0.678809	2.99998	0.942966	0.999985	0.622237	1.00605	0.606471
Biocarta	GH Pathway	28	28	0	0	0.0157108	26	2	0.915973	1	17.9999	0.478708	28	0.29184	0.0774446	0.967551	-0.134916	0.893706
Biocarta	GLEEVEC Pathway	23	23	0	0	0.0316113	23	0	0	0.744338	34.0001	0.23876	26	0.343292	1.20188	0.348656	1.21986	0.355451
Biocarta	GLYCOLYSIS Pathway	10	9	1	0.489945	0.732772	5	4	9.55229	0.0556656	66	0.129184	32	0.59274	0.96407	0.813529	-1.30752	0.790776
Biocarta	GPCR Pathway	34	31	3	0.426369	0.239836	31	0	0	0.657993	29	0.204506	27	0.278579	0.333352	0.785771	0.363591	0.748636
Biocarta	GRANULOCYTES Pathway	14	13	1	0.339105	0.529137	11	2	2.16701	0.744338	109	0.00971102	63	0.143936	0.00806544	0.997988	-0.773518	0.744792
Biocarta	GSK3 Pathway	27	27	0	0	0.0157108	27	0	0	0.744338	41	0.115469	32	0.260044	0.818196	0.655748	0.835059	0.653074
Biocarta	HCMV Pathway	17	17	0	0	0.0912979	17	0	0	0.951754	22	0.514234	17	0.614141	1.44842	0.591469	1.484	0.587773
Biocarta	HDAC Pathway	29	27	2	0.326351	0.19582	25	2	0.952677	1	-7.99994	0.75005	6.00003	0.826176	-0.18173	0.9017	-0.380427	0.767447
Biocarta	HER2 Pathway	22	22	0	0	0.0465185	22	0	0	0.889934	47.0001	0.0862708	35.9999	0.198048	1.25552	0.35047	1.27847	0.355451
Biocarta	HIF Pathway	15	15	0	0	0.131998	14	1	0.85055	1	27	0.508057	37	0.363333	1.37872	0.491733	1.76534	0.355451
Biocarta	HIVNEF Pathway	57	55	2	0.159932	0.00597292	52	3	0.686314	1	42	0.0278291	33	0.0882752	0.545514	0.566198	0.538491	0.589714
Biocarta	HSP27 Pathway	15	14	1	0.314865	0.384654	13	1	0.916041	1	69	0.0736338	40	0.328194	-1.72725	0.423272	-1.92727	0.390942
Biocarta	IGF1 Pathway	21	21	0	0	0.0457914	20	1	0.59519	1	36	0.21708	41	0.162763	0.818214	0.726738	1.12503	0.599795
Biocarta	IGF1MTOR Pathway	20	20	0	0	0.0678502	19	1	0.626496	1	3.00004	0.925001	-1.7207e-05	0.998851	0.984748	0.596959	0.732833	0.674562
Biocarta	IGF1R Pathway	23	22	1	0.200271	0.14924	22	0	0	0.889934	52.0001	0.0788681	50	0.0856796	0.0104932	0.995381	0.0455525	0.982201
Biocarta	IL10 Pathway	17	17	0	0	0.0912979	16	1	0.744125	1	112	0.000660409	69.0001	0.03715	0.515417	0.705817	0.383426	0.758754
Biocarta	IL12 Pathway	22	20	2	0.440761	0.447834	20	0	0	0.889934	28	0.339642	5.00006	0.874178	0.291309	0.911465	0.317786	0.892584
Biocarta	IL17 Pathway	16	13	3	1.01784	1	12	1	0.992443	1	73	0.0461649	42	0.317438	2.72724	0.544471	2.01198	0.662592
Biocarta	IL1R Pathway	32	31	1	0.142049	0.0444281	31	0	0	0.657993	57	0.0276534	38	0.127093	0.49028	0.81548	0.529192	0.776773
Biocarta	IL2 Pathway	22	22	0	0	0.0465185	20	2	1.19123	0.997206	32.9999	0.25284	22	0.499502	0.854937	0.603396	1.2667	0.487868
Biocarta	IL22BP Pathway	16	16	0	0	0.0912979	15	1	0.79379	1	47.0001	0.178733	34	0.335491	-0.268428	0.88843	-0.0550506	0.969605
Biocarta	IL2RB Pathway	38	38	0	0	0.002544	35	3	1.02086	1	40	0.0712223	20.0001	0.373975	0.990902	0.347589	1.1818	0.349989
Biocarta	IL3 Pathway	15	14	1	0.314865	0.384654	13	1	0.916041	1	72	0.0477123	34	0.359176	0.756275	0.681422	0.565205	0.785388
Biocarta	IL4 Pathway	11	11	0	0	0.279583	10	1	1.19108	0.951754	59	0.227909	25	0.575766	-0.0473291	0.99134	-0.0841938	0.969605
Biocarta	IL5 Pathway	10	9	1	0.489945	0.732772	8	1	1.48901	0.951754	20	0.606247	-33	0.456461	1.07004	0.600258	0.772101	0.735205
Biocarta	IL6 Pathway	22	22	0	0	0.0465185	21	1	0.566811	1	42	0.162846	39	0.173464	1.26821	0.339863	1.49088	0.216385
Biocarta	IL7 Pathway	17	17	0	0	0.0912979	16	1	0.744125	1	68.0001	0.0399844	44	0.18033	1.00906	0.491733	1.13333	0.485817
Biocarta	INFLAM Pathway	28	26	2	0.338924	0.194795	24	2	0.992437	1	11.0001	0.641507	-20.0001	0.451043	0.364786	0.879716	-0.0795267	0.976226
Biocarta	INSULIN Pathway	22	22	0	0	0.0465185	20	2	1.19123	0.997206	3.99999	0.899129	22	0.473588	1.21143	0.534101	1.19306	0.539094
Biocarta	INTEGRIN Pathway	37	36	1	0.122282	0.0225027	36	0	0	0.550416	60.0001	0.00994259	55.0001	0.0161325	-0.448137	0.780369	-0.394906	0.786778
Biocarta	INTRINSIC Pathway	23	23	0	0	0.0316113	22	1	0.541011	1	130	2.15e-05	52.9999	0.074148	-1.24076	0.568128	-0.797533	0.729397
Biocarta	KERATINOCYTE Pathway	46	45	1	0.0977709	0.00630361	45	0	0	0.338572	57.9999	0.0030257	48	0.0126201	0.79388	0.566198	0.828729	0.540415
Biocarta	KREB Pathway	8	8	0	0	0.407895	7	1	1.70183	0.951754	23	0.65026	35	0.484027	0.0705979	0.99134	0.393749	0.931135
Biocarta	LAIR Pathway	17	16	1	0.275473	0.387454	13	3	2.7522	0.585074	112	0.00163845	71.0001	0.0683187	0.304185	0.907954	0.301716	0.899978
Biocarta	LECTIN Pathway	10	9	1	0.489945	0.732772	9	0	0	1	96.9999	0.0322497	20	0.654948	-0.417556	0.870057	-0.390686	0.868126
Biocarta	LEPTIN Pathway	11	10	1	0.440915	0.732772	10	0	0	1	-4.00005	0.924387	-13	0.748604	-1.04685	0.74031	-0.996015	0.744792
Biocarta	LONGEVITY Pathway	15	15	0	0	0.131998	14	1	0.85055	1	63.9999	0.124929	62	0.104122	0.950056	0.600258	0.772756	0.675567
Biocarta	LYM Pathway	11	10	1	0.440915	0.732772	8	2	2.9802	0.657993	132	0.0122895	120	0.0398847	1.04785	0.655748	0.28423	0.930181
Biocarta	MAL Pathway	19	19	0	0	0.0651232	19	0	0	0.889934	5.00001	0.877111	-3.05094e-05	0.995675	-0.298223	0.857677	-0.269204	0.863247
Biocarta	MAPK Pathway	87	86	1	0.0510286	7.68e-06	85	1	0.139428	0.155429	17.0001	0.226809	16.0001	0.25666	-0.380385	0.653208	-0.362961	0.679979
Biocarta	MCALPAIN Pathway	24	23	1	0.191552	0.153293	23	0	0	0.744338	83	0.0030257	72.9999	0.00749008	0.727305	0.603396	0.747819	0.589714
Biocarta	MCM Pathway	18	18	0	0	0.0959704	18	0	0	0.889934	133	7.39e-05	129	6.48529e-05	0.0545988	0.99134	0.0703664	0.982201
Biocarta	MEF2D Pathway	19	16	3	0.826851	1	15	1	0.79379	1	22.0001	0.51644	12	0.752122	-0.108832	0.957241	0.0226811	0.987074
Biocarta	MET Pathway	36	36	0	0	0.00366633	36	0	0	0.550416	30.9999	0.147271	27	0.209601	0.42554	0.74031	0.450658	0.726424
Biocarta	MITOCHONDRIA Pathway	21	20	1	0.220325	0.202458	19	1	0.626496	1	18	0.559159	15	0.642005	0.719752	0.653208	0.825134	0.641837
Biocarta	MONOCYTE Pathway	11	10	1	0.440915	0.732772	9	1	1.3235	0.951754	145	0.0175768	98	0.096429	3.46875	0.344607	2.90914	0.444382
Biocarta	MPR Pathway	34	33	1	0.133423	0.0316113	31	3	1.15288	1	34	0.12691	40.0001	0.104122	0.181776	0.9017	0.0485155	0.975113
Biocarta	MTA3 Pathway	18	16	2	0.551096	0.597301	13	3	2.7522	0.585074	78	0.0301988	70.9999	0.0644847	0.910475	0.5505	0.93958	0.589714
Biocarta	MTOR Pathway	23	23	0	0	0.0316113	22	1	0.541011	1	-19	0.477757	-17	0.533465	2.21159	0.0466202	2.40759	0.0699003
Biocarta	MYOSIN Pathway	31	31	0	0	0.0116088	30	1	0.396511	0.951754	50	0.0288688	47	0.0506656	-0.00231752	0.997988	-0.101063	0.951981
Biocarta	NDKDYNAMIN Pathway	17	15	2	0.58787	0.7748	14	1	0.85055	1	39.9999	0.237896	43	0.23379	0.785729	0.662007	1.01746	0.623143
Biocarta	NEUROTRANSMITTERS Pathway	6	6	0	0	0.642635	6	0	0	1	-25.0001	0.58961	-39	0.462712	0.515514	0.849929	0.524949	0.824274
Biocarta	NFAT Pathway	53	50	3	0.26404	0.0290409	47	3	0.759589	1	15.0001	0.405822	12.9999	0.541706	0.393659	0.74031	0.543135	0.653074
Biocarta	NFKB Pathway	23	22	1	0.200271	0.14924	22	0	0	0.889934	71.0001	0.0226133	50	0.0904528	1.7691	0.13466	1.78826	0.150998
Biocarta	NGF Pathway	18	18	0	0	0.0959704	17	1	0.700302	1	29	0.356958	33.0001	0.307324	1.4231	0.522526	1.7977	0.368431
Biocarta	NKCELLS Pathway	17	15	2	0.58787	0.7748	14	1	0.85055	1	104	0.00567432	94	0.00746469	0.586252	0.713432	0.336821	0.821294
Biocarta	NKT Pathway	29	28	1	0.157298	0.0603833	24	4	1.98798	0.756031	37	0.12691	-7.00006	0.79878	0.194968	0.942398	-0.769755	0.667866
Biocarta	NO1 Pathway	30	27	3	0.489665	0.389305	26	1	0.457634	0.997206	43	0.0891257	33.0001	0.23622	0.0566313	0.984061	0.272768	0.816038
Biocarta	NO2IL12 Pathway	17	16	1	0.275473	0.387454	16	0	0	0.951754	31	0.362809	2.00005	0.956693	0.655179	0.80573	0.681819	0.767447
Biocarta	NOS1 Pathway	21	18	3	0.734892	0.803514	18	0	0	0.889934	62	0.0597863	63	0.0594429	0.142183	0.951125	0.179354	0.929135
Biocarta	NTHI Pathway	24	23	1	0.191552	0.153293	22	1	0.541011	1	40	0.146952	34	0.255851	1.90639	0.339937	1.69515	0.440091
Biocarta	NUCLEARRS Pathway	14	14	0	0	0.131998	13	1	0.916041	1	59	0.0891257	9.00008	0.813663	-1.56133	0.404799	-2.0143	0.330079
Biocarta	P27 Pathway	13	13	0	0	0.1931	11	3	3.25304	0.494494	48	0.233045	53	0.202313	3.54383	0.165733	3.90341	0.355451
Biocarta	P35ALZHEIMERS Pathway	11	11	0	0	0.279583	10	1	1.19108	0.951754	55	0.149889	66	0.149884	-0.280317	0.908203	-0.22085	0.946181
Biocarta	P38MAPK Pathway	40	40	0	0	0.00273021	38	2	0.626196	1	22	0.281536	20	0.352052	-0.253271	0.857677	-0.272715	0.85192
Biocarta	P53 Pathway	16	16	0	0	0.0912979	15	1	0.79379	1	88.0001	0.0195408	76	0.0568459	0.332221	0.892547	0.619572	0.747698
Biocarta	P53HYPOXIA Pathway	21	21	0	0	0.0457914	18	3	1.98718	0.736661	29	0.375615	45	0.209175	1.1516	0.506586	1.51926	0.365346
Biocarta	PAR1 Pathway	37	37	0	0	0.0037093	36	1	0.330294	0.889934	59	0.00760517	54	0.0214839	-0.316713	0.811299	-0.398789	0.73322
Biocarta	PARKIN Pathway	11	11	0	0	0.279583	9	2	2.64891	0.717254	47	0.241125	57	0.205495	0.312197	0.904459	0.774233	0.831398
Biocarta	PDGF Pathway	32	32	0	0	0.00785935	31	1	0.383695	0.951754	61	0.00817257	58	0.0117335	0.189334	0.907954	0.332826	0.803607
Biocarta	PGC1A Pathway	23	21	2	0.419747	0.344321	20	1	0.59519	1	44	0.172042	51.0001	0.0940899	-1.05834	0.534101	-1.12062	0.540415
Biocarta	PITX2 Pathway	15	15	0	0	0.131998	14	1	0.85055	1	16	0.612698	3.00006	0.935447	-0.0344727	0.99134	0.242242	0.951981
Biocarta	PLATELETAPP Pathway	14	14	0	0	0.131998	14	0	0	0.951754	138	0.00124214	88	0.0358737	0.418024	0.907954	0.446725	0.89158
Biocarta	PLCE Pathway	12	11	1	0.400808	0.732772	11	0	0	1	46	0.285197	47	0.327101	-0.256332	0.945547	-0.201326	0.951981
Biocarta	PML Pathway	17	17	0	0	0.0912979	16	1	0.744125	1	43	0.156842	19.9999	0.582395	1.14694	0.682078	1.39229	0.589714
Biocarta	PPARA Pathway	55	54	1	0.0814302	0.00158584	53	1	0.224095	0.585074	60	0.000791834	51	0.00369778	0.181847	0.906975	0.0908966	0.951981
Biocarta	PROTEASOME Pathway	28	28	0	0	0.0157108	25	3	1.43011	0.951754	27	0.247799	21.9999	0.401521	4.72724	0.00155015	4.02529	0.02247
Biocarta	PS1 Pathway	14	14	0	0	0.131998	14	0	0	0.951754	-12	0.717493	-21	0.553375	-0.632479	0.724666	-0.584509	0.728636
Biocarta	PTC1 Pathway	11	11	0	0	0.279583	11	0	0	1	64	0.155618	64	0.172153	0.125303	0.969115	0.148659	0.951981
Biocarta	PTDINS Pathway	23	23	0	0	0.0316113	22	1	0.541011	1	19	0.511494	25	0.386336	-0.248815	0.912644	-0.384596	0.85192
Biocarta	PTEN Pathway	18	18	0	0	0.0959704	18	0	0	0.889934	20.9999	0.48604	20	0.564754	0.705611	0.659914	0.727343	0.657385
Biocarta	PYK2 Pathway	28	26	2	0.338924	0.194795	26	0	0	0.744338	35	0.160768	32	0.205495	-0.116178	0.951125	-0.0909548	0.951981
Biocarta	RAB Pathway	12	12	0	0	0.191213	11	1	1.0827	1	32	0.374899	24	0.575766	0.454563	0.831559	0.450022	0.839313
Biocarta	RAC1 Pathway	23	23	0	0	0.0316113	23	0	0	0.744338	87	0.00161471	77	0.00407863	0.61438	0.655748	0.633252	0.653074
Biocarta	RACCYCD Pathway	26	26	0	0	0.0223054	25	1	0.475971	0.997206	50	0.0759315	38	0.191722	1.28112	0.372927	1.43144	0.378805
Biocarta	RANKL Pathway	14	14	0	0	0.131998	14	1	0.85055	1	35	0.337512	19	0.645396	0.679611	0.811299	0.271201	0.926117
Biocarta	RANMS Pathway	9	9	0	0	0.420585	9	0	0	1	19	0.733316	23	0.702229	3.85319	0.457394	3.91181	0.457784
Biocarta	RARRXR Pathway	15	15	0	0	0.131998	14	1	0.85055	1	-26	0.424058	-17	0.62488	1.09844	0.603396	1.30168	0.552407
Biocarta	RAS Pathway	23	23	0	0	0.0316113	23	0	0	0.744338	-6.99998	0.820683	-6.99998	0.831952	0.386019	0.801585	0.41661	0.758754
Biocarta	RB Pathway	13	13	0	0	0.1931	13	0	0	0.951754	95	0.0112687	91	0.0154774	1.65459	0.603396	1.67921	0.597308
Biocarta	RELA Pathway	16	16	0	0	0.0912979	16	0	0	0.951754	47	0.154691	38	0.271352	1.19923	0.535475	1.21959	0.536327
Biocarta	RHO Pathway	32	32	0	0	0.00785935	31	2	0.76797	1	33	0.182751	33.9999	0.182695	0.244286	0.842426	0.235017	0.837916
Biocarta	RNA Pathway	10	9	1	0.489945	0.732772	9	0	0	1	64	0.136067	54.0001	0.22091	0.312436	0.908921	0.316462	0.900123
Biocarta	SALMONELLA Pathway	13	13	0	0	0.1931	12	2	1.98639	0.798404	35	0.347761	42	0.289823	0.169966	0.916249	0.101908	0.946181
Biocarta	SARS Pathway	10	10	0	0	0.279583	10	0	0	1	33.9999	0.41439	20	0.646914	-0.974765	0.76436	-0.938981	0.758754
Biocarta	SET Pathway	10	10	0	0	0.279583	8	2	2.9802	0.657993	-13	0.731221	-6.99995	0.899717	4.60101	0.287649	1.62623	0.742009
Biocarta	SHH Pathway	16	15	1	0.293856	0.384654	15	0	0	0.951754	-19	0.56126	-16	0.656152	0.289499	0.845686	0.316092	0.816038
Biocarta	SKP2E2F Pathway	10	10	0	0	0.279583	8	2	2.9802	0.657993	45	0.368194	31	0.614538	1.38574	0.617481	1.74826	0.675567
Biocarta	SODD Pathway	10	10	0	0	0.279583	10	0	0	1	87.0001	0.0500419	67	0.128228	0.977052	0.644486	0.991522	0.642145
Biocarta	SPPA Pathway	21	21	0	0	0.0457914	21	0	0	0.889934	75	0.0260105	60	0.0770067	0.362864	0.876438	0.395222	0.848417
Biocarta	SPRY Pathway	18	18	0	0	0.0959704	18	0	0	0.889934	5.00005	0.877111	3.00002	0.920898	0.555607	0.873227	0.59978	0.85192
Biocarta	SRCRPTP Pathway	11	11	0	0	0.279583	11	0	0	1	103	0.0259807	99	0.0263793	-1.86404	0.454285	-1.81814	0.470407
Biocarta	STATHMIN Pathway	19	18	1	0.244835	0.279583	18	0	0	0.889934	121	0.000400261	106	0.00131022	0.313093	0.858793	0.334806	0.837916
Biocarta	STEM Pathway	15	14	1	0.314865	0.384654	13	1	0.916041	1	-22.9999	0.468319	-55	0.0790558	1.64614	0.507188	1.22914	0.623143
Biocarta	STRESS Pathway	25	24	1	0.183559	0.110581	24	0	0	0.744338	32	0.230016	23	0.405672	-0.154419	0.945166	-0.128771	0.94937
Biocarta	TALL1 Pathway	15	12	3	1.10275	0.771577	12	0	0	0.951754	-17.9999	0.599067	-23.0001	0.532905	-0.525121	0.906975	-0.483133	0.90421
Biocarta	TCAPOPTOSIS Pathway	10	8	2	1.10272	1	8	0	0	1	91	0.0576305	52	0.271622	1.86333	0.655748	1.90389	0.655317
Biocarta	TCR Pathway	44	41	3	0.322179	0.0883305	41	0	0	0.445098	59	0.00389472	48	0.0161163	1.07745	0.377846	1.09093	0.38489
Biocarta	TCRA Pathway	12	10	2	0.882058	1	9	1	1.3235	0.951754	132	0.00385079	99	0.0249503	4.5649	0.184377	4.22864	0.32132
Biocarta	TCYTOTOXIC Pathway	13	12	1	0.367386	0.525449	11	1	1.0827	1	142	0.0015662	105	0.01126	1.45035	0.7149	0.933551	0.821294
Biocarta	TEL Pathway	18	18	0	0	0.0959704	18	0	0	0.889934	-32	0.234194	-33	0.238698	0.64245	0.807891	0.671767	0.770235
Biocarta	TFF Pathway	21	20	1	0.220325	0.202458	19	1	0.626496	1	21	0.568268	27.9999	0.43678	0.266596	0.88843	0.150556	0.939739
Biocarta	TGFB Pathway	19	19	0	0	0.0651232	19	0	0	0.889934	18	0.553976	18.9999	0.565368	0.164656	0.945547	0.209487	0.925805
Biocarta	TH1TH2 Pathway	19	18	1	0.244835	0.279583	17	1	0.700302	1	21	0.469406	-16	0.62488	-0.500697	0.807891	-0.8788	0.653074
Biocarta	THELPER Pathway	13	12	1	0.367386	0.525449	11	1	1.0827	1	152	0.000856921	112	0.00664697	0.335745	0.916249	-0.0288852	0.994026
Biocarta	TID Pathway	18	18	0	0	0.0959704	18	0	0	0.889934	79	0.0100332	59	0.0592876	2.47955	0.346987	2.51166	0.355451
Biocarta	TNFR1 Pathway	29	29	0	0	0.0164247	29	0	0	0.657993	55	0.0257537	49	0.0556915	0.264471	0.899508	0.291475	0.872831
Biocarta	TNFR2 Pathway	18	17	1	0.259253	0.279583	17	0	0	0.951754	72	0.0235931	57.9999	0.070388	0.559462	0.853961	0.580922	0.836398
Biocarta	TOB1 Pathway	20	19	1	0.231935	0.201306	19	0	0	0.889934	35	0.230872	14	0.679238	0.428929	0.908921	0.464951	0.89158
Biocarta	TOLL Pathway	37	35	2	0.251633	0.0912979	34	1	0.349769	0.951754	48	0.0397138	36	0.12127	0.927364	0.491733	1.02491	0.451759
Biocarta	TPO Pathway	24	24	0	0	0.0316832	23	1	0.517456	1	48	0.0794818	45	0.109827	0.397106	0.799762	0.591971	0.667866
Biocarta	TRKA Pathway	12	12	0	0	0.191213	12	0	0	0.951754	23	0.550779	19.9999	0.61436	0.734262	0.771062	0.76492	0.748636
Biocarta	UCALPAIN Pathway	17	16	1	0.275473	0.387454	15	1	0.79379	1	62	0.108537	65	0.104122	-2.41158	0.383239	-2.59369	0.485799
Biocarta	VDR Pathway	12	12	0	0	0.191213	11	1	1.0827	1	8	0.838965	-6.00003	0.880662	3.55633	0.144359	4.07735	0.0844954
Biocarta	VEGF Pathway	29	29	0	0	0.0164247	27	2	0.881988	1	38	0.119575	42	0.0866614	0.146486	0.908921	0.137884	0.90421
Biocarta	VIP Pathway	26	23	3	0.574963	0.500425	23	0	0	0.744338	26	0.38525	23	0.451043	0.714262	0.535475	0.72798	0.518547
Biocarta	VITCB Pathway	11	11	0	0	0.279583	10	1	1.19108	0.951754	79	0.0618406	79	0.13672	0.508915	0.827173	0.486157	0.839313
Biocarta	WNT Pathway	26	26	0	0	0.0223054	23	3	1.55466	0.9485	-25	0.253697	-28	0.290016	-0.772503	0.655748	-0.371718	0.843469
KEGG	ABC Transporters	43	41	2	0.214729	0.0357511	38	3	0.940072	1	18	0.376265	5.7853e-05	0.998851	-0.121191	0.945547	-0.0909818	0.951981
KEGG	Acute Myeloid Leukemia	57	57	0	0	0.000137287	56	1	0.212047	0.592851	15	0.424058	11.9999	0.541698	0.59459	0.644486	0.723738	0.581514
KEGG	Adherens Junction	73	72	1	0.0610041	9.81e-05	71	1	0.167079	0.336638	53	0.00114302	52	0.00128717	0.181737	0.88153	0.272683	0.776773
KEGG	Adipocytokine Signaling Pathway	66	65	1	0.0676033	0.000274372	65	0	0	0.119686	32	0.0631304	18	0.291355	0.118725	0.945547	0.153878	0.909105
KEGG	Alanine Aspartate And Glutamate Metabolism	32	32	0	0	0.00785935	28	4	1.70352	0.820941	90	6.48e-05	69	0.00395902	-0.790809	0.687245	-1.02261	0.655317
KEGG	Aldosterone Regulated Sodium Reabsorption	42	42	0	0	0.00185973	40	2	0.594864	1	36	0.059906	34	0.0989708	0.512803	0.76436	0.485185	0.758754
KEGG	Allograft Rejection	34	24	10	1.83997	0.167791	19	5	3.14227	0.288517	21	0.394657	-29.9999	0.312741	0.689374	0.722331	-0.0359021	0.994026
KEGG	Alpha Linolenic Acid Metabolism	15	15	0	0	0.131998	15	0	0	0.951754	-23.0001	0.429243	-43	0.162347	-0.0125905	0.993456	1.65e-05	0.996236
KEGG	Alzheimers Disease	159	144	15	0.457224	0.00699784	128	16	1.49497	0.657993	48	1.35e-05	41	0.000283596	0.00954367	0.99134	0.0909536	0.900123
KEGG	Amino Sugar And Nucleotide Sugar Metabolism	44	43	1	0.102331	0.00882214	40	3	0.892948	1	22.9999	0.232945	23	0.253815	-0.146444	0.947835	-0.513603	0.770235
KEGG	Aminoacyl Trna Biosynthesis	41	41	0	0	0.00178237	40	1	0.297185	0.889934	-1.00002	0.96401	-1.00007	0.962696	0.290314	0.74031	0.272696	0.752557
KEGG	Amyotrophic Lateral Sclerosis Als	53	51	2	0.172519	0.0114729	50	1	0.237588	0.664895	44	0.0177738	38	0.049669	0.0908917	0.951125	0.189457	0.870367
KEGG	Antigen Processing And Presentation	78	62	16	1.13885	0.704398	36	26	8.76065	2.64e-11	-55.9999	1.29e-18	39	0.0842769	3.85994	2.16e-19	0.640361	0.701955
KEGG	Apoptosis	87	82	5	0.267944	0.00461167	73	9	1.47163	0.798404	44	0.00196368	31	0.0435072	0.741724	0.219194	0.804771	0.244384
KEGG	Arachidonic Acid Metabolism	53	51	2	0.172519	0.0114729	43	8	2.22339	0.38406	27.9999	0.0347847	7	0.737707	1.88229	0.000195572	1.58561	0.0879912
KEGG	Arginine And Proline Metabolism	52	51	1	0.0862363	0.00222081	43	8	2.22339	0.38406	60	0.000679961	43	0.0265255	0.155103	0.934585	-0.181794	0.900123
KEGG	Arrhythmogenic Right Ventricular Cardiomyopathy Arvc	73	72	1	0.0610041	9.81e-05	71	1	0.167079	0.336638	75	1.37e-06	71.9999	7.01434e-06	0.747496	0.372927	0.818253	0.337601
KEGG	Ascorbate And Aldarate Metabolism	15	13	2	0.67839	1	7	6	10.2496	0.00639393	66.0001	0.0652887	27	0.60374	0.743697	0.681422	0.0689712	0.975113
KEGG	Asthma	27	22	5	1.00241	1	16	6	4.48211	0.0796218	17	0.468319	-37	0.255334	0.758499	0.569028	0.757635	0.667866
KEGG	Autoimmune Thyroid Disease	47	37	10	1.19253	0.616575	21	16	9.1762	2.6e-07	-59	2.09e-18	-45.9999	0.0792375	5.1649	2.09e-23	1.19032	0.589714
KEGG	Axon Guidance	129	127	2	0.0689513	8.7e-08	125	2	0.18926	0.0684993	53	4.22e-06	50	1.24652e-05	0.173898	0.850681	0.266617	0.712652
KEGG	B Cell Receptor Signaling Pathway	75	75	0	0	4.71e-06	70	5	0.850068	1	66	1.59e-05	44	0.00480185	0.574381	0.559486	0.515231	0.605722
KEGG	Basal Cell Carcinoma	54	54	0	0	0.000190557	54	0	0	0.208675	2.33e-05	0.985874	-8	0.685262	1.47706	0.109773	1.489	0.127859
KEGG	Basal Transcription Factors	33	33	0	0	0.00797594	26	7	3.21844	0.140258	-16	0.477757	3.00002	0.9157	-0.284777	0.88153	0.481842	0.868126
KEGG	Base Excision Repair	33	33	0	0	0.00797594	31	2	0.76797	1	37	0.140619	31	0.250246	0.489452	0.76696	0.489892	0.744699
KEGG	Beta Alanine Metabolism	22	22	0	0	0.0465185	20	2	1.19123	0.997206	64	0.040277	29.9999	0.328194	-0.0590317	0.987526	-0.315489	0.85192
KEGG	Biosynthesis Of Unsaturated Fatty Acids	21	20	1	0.220325	0.202458	17	3	2.10418	0.701039	20	0.484108	34	0.282674	-1.11286	0.74031	-2.15387	0.540415
KEGG	Bladder Cancer	42	40	2	0.220111	0.0354992	38	2	0.626196	1	33.0001	0.15556	38	0.0971667	1.51856	0.144277	1.13342	0.344176
KEGG	Butanoate Metabolism	33	33	0	0	0.00797594	28	5	2.13107	0.550416	62	0.00365091	50	0.0432567	-0.69205	0.659914	-1.94077	0.0621036
KEGG	Calcium Signaling Pathway	177	171	6	0.153372	5.74e-08	166	5	0.35615	0.155429	22	0.0226002	13.0001	0.222614	0.431814	0.537989	0.380988	0.589714
KEGG	Cardiac Muscle Contraction	74	69	5	0.318684	0.0169832	64	5	0.930142	1	47.9999	0.0024928	40.9999	0.0170793	-0.100002	0.9205	-0.0908692	0.932423
KEGG	Cell Adhesion Molecules Cams	128	113	15	0.583782	0.0903719	107	6	0.666194	0.951754	95	1.77e-12	75	7.79163e-08	0.836772	0.162802	0.757547	0.288953
KEGG	Cell Cycle	123	122	1	0.0358901	2.01e-08	116	6	0.614188	0.820941	56.0001	1.48e-06	54	8.7866e-06	0.427651	0.639678	0.495019	0.597308
KEGG	Chemokine Signaling Pathway	182	176	6	0.148968	2.94e-08	154	22	1.71386	0.220608	54	3.16e-08	40	0.000151206	0.279654	0.625875	0.140575	0.831398
KEGG	Chronic Myeloid Leukemia	73	71	2	0.123768	0.000585802	69	2	0.344162	0.657993	15	0.34387	12	0.487396	0.454534	0.674918	0.616946	0.585062
KEGG	Circadian Rhythm Mammal	12	12	0	0	0.191213	12	0	0	0.951754	-4.99995	0.899129	-7.00001	0.853755	1.34379	0.710214	1.37581	0.703892
KEGG	Citrate Cycle Tca Cycle	30	30	0	0	0.0112054	28	2	0.85043	1	22.0001	0.348439	14	0.583883	-0.0678507	0.984033	-0.0768951	0.967919
KEGG	Colorectal Cancer	62	61	1	0.0720543	0.000576159	60	1	0.197857	0.494494	31	0.0967416	30	0.100277	-0.16355	0.921969	-0.0454834	0.974033
KEGG	Complement And Coagulation Cascades	67	65	2	0.135243	0.00113377	56	9	1.92061	0.509188	85	6.37e-07	47	0.0104784	0.538451	0.659914	0.618305	0.653074
KEGG	Cysteine And Methionine Metabolism	34	31	3	0.426369	0.239836	28	3	1.27665	1	35.9999	0.138549	13.9999	0.582501	-1.08331	0.494631	-1.1422	0.470768
KEGG	Cytokine Cytokine Receptor Interaction	254	243	11	0.197243	1.31e-09	198	45	2.77022	1.67e-06	-20	0.000292072	-3.99999	0.702229	2.58207	1.35e-24	0.769263	0.0602184
KEGG	Cytosolic Dna Sensing Pathway	51	51	0	0	0.000274372	39	12	3.68978	0.0105925	-48	1.64e-12	37.9999	0.0786658	3.90529	4.39e-20	0.209987	0.886816
KEGG	Dilated Cardiomyopathy	89	88	1	0.0498626	5.42e-06	87	1	0.136205	0.157727	71	2.05e-07	68	1.51208e-06	-0.204586	0.80573	-0.155874	0.840596
KEGG	Dna Replication	36	35	1	0.125784	0.0223054	33	2	0.721325	1	148	4.55e-09	141	1.60075e-08	-1.06966	0.457394	-1.0655	0.442067
KEGG	Dorso Ventral Axis Formation	23	22	1	0.200271	0.14924	21	1	0.566811	1	13.0001	0.614182	4.99999	0.888208	-0.092875	0.968479	0.103672	0.951981
KEGG	Drug Metabolism Cytochrome P450	61	57	4	0.308767	0.029633	27	30	13.5289	2.02e-16	50	4.22e-06	40.0001	0.101534	0.198567	0.849311	0.164802	0.951981
KEGG	Drug Metabolism Other Enzymes	40	37	3	0.357097	0.145148	22	15	8.20444	1.67e-06	33	0.0572342	2.00003	0.944171	0.144533	0.918484	0.773796	0.705671
KEGG	Ecm Receptor Interaction	83	81	2	0.10842	0.000109317	80	1	0.148193	0.208675	110	5.85e-10	102	9.00795e-09	0.634257	0.457394	0.708943	0.395535
KEGG	Endocytosis	179	168	11	0.286646	2.89e-05	165	3	0.214656	0.0256926	27	0.00568663	22	0.0253668	0.226599	0.74031	0.262864	0.694912
KEGG	Endometrial Cancer	52	52	0	0	0.000274372	51	1	0.232914	0.670833	17	0.378629	17	0.391392	1.17758	0.242984	1.31088	0.182494
KEGG	Epithelial Cell Signaling In Helicobacter Pylori Infection	68	67	1	0.0655771	0.000190557	65	2	0.36544	0.657993	51	0.00165255	42.0001	0.0126803	0.081832	0.96682	-0.0481135	0.969605
KEGG	Erbb Signaling Pathway	87	86	1	0.0510286	7.68e-06	85	1	0.139428	0.155429	19	0.194524	17.9999	0.234691	0.181825	0.889065	0.272689	0.808612
KEGG	Ether Lipid Metabolism	29	29	0	0	0.0164247	29	0	0	0.657993	14.9999	0.541838	2.00005	0.929995	0.643987	0.702012	0.654391	0.690055
KEGG	Fatty Acid Metabolism	41	40	1	0.110026	0.0120302	31	9	3.47497	0.0515766	65	0.000372069	49	0.0240006	-0.869512	0.590416	-1.54553	0.355451
KEGG	Fc Epsilon Ri Signaling Pathway	74	72	2	0.122041	0.000407162	71	1	0.167079	0.336638	19.0001	0.203839	9	0.614141	0.485341	0.589603	0.564004	0.512557
KEGG	Fc Gamma R Mediated Phagocytosis	91	88	3	0.149669	0.000214069	84	5	0.707709	0.951754	51.0001	0.000726084	39	0.00821601	0.554941	0.501992	0.665418	0.405614
KEGG	Focal Adhesion	198	194	4	0.0899465	5.5e-11	191	3	0.185108	0.00626315	81.9999	5.16e-17	78	6.54893e-16	0.297789	0.634109	0.367592	0.540415
KEGG	Folate Biosynthesis	11	11	0	0	0.279583	6	5	9.95766	0.019243	-31.9999	0.215322	17	0.75875	0.943868	0.559241	1.10048	0.786778
KEGG	Fructose And Mannose Metabolism	34	34	0	0	0.00536134	32	2	0.743919	1	32	0.148409	24.9999	0.294018	-0.350013	0.86921	-1.17762	0.518547
KEGG	Galactose Metabolism	26	26	0	0	0.0223054	26	0	0	0.744338	-1.00006	0.96613	-17	0.517678	-1.07586	0.586894	-1.01671	0.597308
KEGG	Gap Junction	86	83	3	0.158734	0.000402484	81	2	0.292938	0.507372	56	0.000102693	52.0001	0.00036654	0.00925165	0.991504	0.0892515	0.932423
KEGG	Glioma	65	60	5	0.366691	0.0473579	59	1	0.201224	0.494494	36	0.0477679	34.0001	0.0697672	-0.00936798	0.99134	0.0864258	0.951981
KEGG	Glutathione Metabolism	48	45	3	0.293468	0.0491433	36	9	2.9914	0.0933977	59	0.000151766	63	0.0045162	-0.0571949	0.984061	-0.883301	0.653074
KEGG	Glycerolipid Metabolism	48	48	0	0	0.000581613	47	1	0.252804	0.657993	38	0.0488868	18.0001	0.373975	0.341782	0.834286	0.210279	0.877968
KEGG	Glycerophospholipid Metabolism	73	72	1	0.0610041	9.81e-05	71	1	0.167079	0.336638	9.99997	0.521201	2.00002	0.897598	-0.0664701	0.96682	-0.09109	0.932423
KEGG	Glycine Serine And Threonine Metabolism	31	31	0	0	0.0116088	30	1	0.396511	0.951754	53	0.0397964	19.0001	0.47088	-1.24547	0.494461	-1.305	0.464096
KEGG	Glycolysis Gluconeogenesis	61	58	3	0.227508	0.0125822	47	11	2.80281	0.0700328	36	0.0329833	13.0001	0.520425	0.0833439	0.96682	-0.574755	0.694912
KEGG	Glycosaminoglycan Biosynthesis Chondroitin Sulfate	22	22	0	0	0.0465185	22	0	0	0.889934	32	0.324832	27.0001	0.398231	-0.0503948	0.99134	-0.0146315	0.996236
KEGG	Glycosaminoglycan Biosynthesis Heparan Sulfate	26	25	1	0.176206	0.11309	21	4	2.27234	0.585074	-21	0.390165	-18	0.541698	2.31466	0.188289	2.22667	0.523302
KEGG	Glycosaminoglycan Biosynthesis Keratan Sulfate	15	15	0	0	0.131998	14	1	0.85055	1	1.99997	0.969814	1.00004	0.979113	-0.625396	0.733541	-0.818226	0.653074
KEGG	Glycosaminoglycan Degradation	20	19	1	0.231935	0.201306	15	4	3.18246	0.368539	12.9999	0.643101	21	0.614141	0.791185	0.661997	-0.00757339	0.996236
KEGG	Glycosphingolipid Biosynthesis Ganglio Series	15	15	0	0	0.131998	15	0	0	0.951754	21.0001	0.499674	17	0.634187	-1.16667	0.537989	-1.12123	0.559756
KEGG	Glycosphingolipid Biosynthesis Globo Series	14	14	0	0	0.131998	13	1	0.916041	1	14	0.69273	23	0.575766	-0.253502	0.951125	-0.94333	0.731198
KEGG	Glycosphingolipid Biosynthesis Lacto And Neolacto Series	26	22	4	0.801717	1	21	1	0.566811	1	-25	0.328152	-26	0.34472	1.16377	0.644486	0.718358	0.776773
KEGG	Glycosylphosphatidylinositol Gpi Anchor Biosynthesis	25	25	0	0	0.0223054	25	1	0.475971	0.997206	-52	0.00760517	-54	0.0119064	-0.701311	0.655748	-0.470546	0.770235
KEGG	Glyoxylate And Dicarboxylate Metabolism	16	16	0	0	0.0912979	15	1	0.79379	1	45	0.178676	30	0.381574	-1.52816	0.654918	-1.4448	0.694912
KEGG	Gnrh Signaling Pathway	97	91	6	0.289649	0.00361592	90	1	0.131638	0.12205	23	0.0764954	18	0.220767	-0.0186141	0.989236	-0.0406664	0.963996
KEGG	Graft Versus Host Disease	36	25	11	1.94331	0.128018	16	9	6.7388	0.00191341	2.99997	0.91783	13	0.737119	0.547116	0.74031	0.366509	0.881623
KEGG	Hedgehog Signaling Pathway	54	52	2	0.16919	0.00797594	49	3	0.728484	1	-23.0001	0.12019	-28	0.0967801	0.651159	0.423272	0.884623	0.331527
KEGG	Hematopoietic Cell Lineage	84	76	8	0.463114	0.0644434	67	9	1.60406	0.685966	49	0.00134443	22	0.209885	0.8178	0.277015	0.842479	0.337601
KEGG	Histidine Metabolism	29	29	0	0	0.0164247	25	4	1.90839	0.772321	20	0.415639	9.99999	0.725568	0.885489	0.662187	-0.354919	0.890764
KEGG	Homologous Recombination	28	27	1	0.163133	0.0844823	26	1	0.457634	0.997206	59	0.0623826	67	0.0341086	-0.032828	0.99134	-0.0666186	0.975468
KEGG	Huntingtons Disease	172	156	16	0.449975	0.00411547	139	17	1.4628	0.609284	25	0.0171601	18	0.122215	0.145022	0.851483	0.214274	0.755074
KEGG	Hypertrophic Cardiomyopathy Hcm	82	82	0	0	1.43e-06	80	2	0.29662	0.503759	57	6.56e-05	53	0.000417329	-0.17695	0.853961	-0.146505	0.868126
KEGG	Inositol Phosphate Metabolism	54	53	1	0.0829717	0.00156364	53	0	0	0.287896	13	0.458014	9.00004	0.635713	0.125919	0.935946	0.158356	0.906694
KEGG	Insulin Signaling Pathway	136	131	5	0.167209	5.16e-06	128	3	0.277401	0.151852	13	0.245348	7.00005	0.54475	0.0242584	0.982736	4.32e-05	0.996236
KEGG	Intestinal Immune Network For Iga Production	45	39	6	0.678037	0.489377	34	5	1.75432	0.743195	21	0.350344	-19	0.419944	0.721904	0.606763	0.800214	0.666081
KEGG	Jak Stat Signaling Pathway	151	144	7	0.212902	1.05e-05	121	24	2.38874	0.0105925	-40	8.51e-13	-14	0.214678	3.37255	7.03e-25	0.689374	0.217401
KEGG	Leishmania Infection	67	61	6	0.432904	0.0742884	53	8	1.80271	0.630259	86.0001	1.44e-06	52	0.00480185	0.414953	0.659914	0.370503	0.735205
KEGG	Leukocyte Transendothelial Migration	113	108	5	0.20311	0.000123353	106	2	0.223471	0.179225	84	5.36e-10	69	1.53214e-07	0.153	0.86921	0.176169	0.831398
KEGG	Limonene And Pinene Degradation	10	10	0	0	0.279583	9	1	1.3235	0.951754	42	0.37139	11.0001	0.800706	0.0378819	0.99401	-0.57078	0.866583
KEGG	Linoleic Acid Metabolism	25	25	0	0	0.0223054	16	9	6.7388	0.00191341	27	0.0712223	-49.9999	0.0846257	0.684839	0.43967	0.267692	0.90421
KEGG	Long Term Depression	66	66	0	0	3.27e-05	66	0	0	0.120084	34.9999	0.0266822	29.0001	0.0786658	0.063283	0.966276	0.0874957	0.932423
KEGG	Long Term Potentiation	70	65	5	0.338379	0.029633	64	1	0.185441	0.395896	45	0.00389028	44	0.00609514	-0.307667	0.76436	-0.211177	0.837916
KEGG	Lysine Degradation	44	44	0	0	0.00124727	42	2	0.566462	0.951754	12.0001	0.556269	4.76046e-05	0.994	-0.248396	0.85447	-0.499954	0.653074
KEGG	Lysosome	121	120	1	0.0364928	2.94e-08	116	4	0.408788	0.48624	22	0.0794818	26	0.0435072	0.818101	0.165559	0.326865	0.667861
KEGG	Mapk Signaling Pathway	261	256	5	0.0848941	5.28e-15	254	2	0.0923246	1.71e-05	30	0.000176822	23	0.00393744	0.130301	0.811299	0.181789	0.712189
KEGG	Maturity Onset Diabetes Of The Young	23	23	0	0	0.0316113	22	1	0.541011	1	3.99995	0.902936	-23	0.39909	2.32221	0.121551	2.03704	0.230965
KEGG	Melanogenesis	100	95	5	0.231091	0.000776783	95	0	0	0.0181091	35	0.00675062	28	0.0481626	0.708506	0.379523	0.735442	0.374837
KEGG	Melanoma	71	69	2	0.127371	0.000840652	68	1	0.174486	0.336638	19	0.241125	12	0.509887	0.76523	0.377846	0.846166	0.327914
KEGG	Metabolism Of Xenobiotics By Cytochrome P450	59	55	4	0.320034	0.0381002	25	30	14.6078	6.89e-17	40	7.39e-05	28	0.310186	1.13911	0.0286091	0.210689	0.939739
KEGG	Mismatch Repair	23	22	1	0.200271	0.14924	21	1	0.566811	1	131	0.000252362	120	0.000557496	-0.985481	0.713287	-0.694165	0.821294
KEGG	Mtor Signaling Pathway	51	51	0	0	0.000274372	49	2	0.485313	0.921273	-2.99996	0.898741	1.00005	0.947588	0.666701	0.600258	0.653813	0.598534
KEGG	N Glycan Biosynthesis	45	44	1	0.0999992	0.00626147	40	5	1.49058	0.889934	3.00001	0.899765	7.00007	0.74585	0.272655	0.782925	0.21336	0.831398
KEGG	Natural Killer Cell Mediated Cytotoxicity	127	112	15	0.589031	0.0903719	83	30	4.38546	9.68e-08	-38	1.18e-09	38	0.00909154	2.64578	3.86e-14	0.191901	0.854657
KEGG	Neuroactive Ligand Receptor Interaction	271	258	13	0.219465	1.91e-09	242	16	0.784624	0.891118	-22	0.000541025	-31	1.13084e-05	1.79889	1.2e-08	1.11516	0.00439949
KEGG	Neurotrophin Signaling Pathway	126	122	4	0.143677	5.42e-06	120	2	0.197213	0.0830395	24	0.0339428	22.0001	0.0662931	0.228609	0.779832	0.279699	0.71017
KEGG	Nicotinate And Nicotinamide Metabolism	24	22	2	0.400644	0.344791	19	3	1.88256	0.744338	32	0.238883	16	0.61436	-0.165678	0.937498	-0.197038	0.888132
KEGG	Nitrogen Metabolism	23	23	0	0	0.0316113	21	2	1.13443	0.997206	26.9999	0.330854	2.99994	0.934567	0.250045	0.932685	0.290235	0.903743
KEGG	Nod Like Receptor Signaling Pathway	62	56	6	0.471713	0.144465	48	8	1.99116	0.453695	56	0.000845466	35	0.0612486	0.601315	0.537989	0.369735	0.712189
KEGG	Non Homologous End Joining	13	13	0	0	0.1931	13	0	0	0.951754	-2.00005	0.957452	-5.99995	0.889532	-0.23077	0.951125	-0.217135	0.951981
KEGG	Non Small Cell Lung Cancer	54	53	1	0.0829717	0.00156364	52	1	0.228419	0.585074	11	0.534529	9.00002	0.63908	0.454911	0.76696	0.584214	0.675567
KEGG	Notch Signaling Pathway	47	47	0	0	0.000576159	45	2	0.528592	0.951754	-3.00005	0.879358	-10	0.60374	-0.266149	0.807891	-0.256917	0.784391
KEGG	Nucleotide Excision Repair	44	43	1	0.102331	0.00882214	39	4	1.22217	0.951754	32	0.119453	33.0001	0.142778	0.486771	0.655748	0.382839	0.728636
KEGG	O Glycan Biosynthesis	30	28	2	0.314676	0.14924	26	2	0.915973	1	24	0.371912	7.00003	0.810642	-1.09741	0.603396	-1.28699	0.587689
KEGG	Olfactory Transduction	132	116	16	0.606649	0.112023	54	62	14.331	1.67e-35	-91.9999	8.26e-56	-78	1.60075e-08	-2.38864	6.75e-13	-2.2307	0.143714
KEGG	One Carbon Pool By Folate	17	17	0	0	0.0912979	15	2	1.58879	0.889934	29	0.437069	23	0.617328	-1.15843	0.673197	-1.2425	0.654643
KEGG	Oocyte Meiosis	111	106	5	0.206968	0.000167704	100	6	0.713172	0.951754	35	0.00259356	37	0.00415001	-0.0384258	0.972401	-0.0583645	0.951981
KEGG	Other Glycan Degradation	16	16	0	0	0.0912979	15	1	0.79379	1	24	0.470266	6.99995	0.874646	-0.246948	0.945547	-0.560043	0.839313
KEGG	Oxidative Phosphorylation	120	108	12	0.488402	0.0309331	92	16	2.08499	0.126982	30	0.023241	21	0.136918	0.17224	0.853961	0.368866	0.68481
KEGG	P53 Signaling Pathway	68	64	4	0.274876	0.0131754	61	3	0.584752	0.951754	56	0.00119746	55	0.00216328	0.272652	0.80004	0.156904	0.882495
KEGG	Pancreatic Cancer	70	69	1	0.0636684	0.000135712	68	1	0.174486	0.336638	38	0.015288	35	0.0291154	0.215176	0.85648	0.300042	0.758754
KEGG	Pantothenate And Coa Biosynthesis	16	15	1	0.293856	0.384654	15	0	0	0.951754	7.99991	0.803595	-11	0.737707	-1.18177	0.659914	-1.12761	0.690055
KEGG	Parkinsons Disease	116	102	14	0.603871	0.134332	86	16	2.23134	0.102511	29	0.0296789	21	0.149884	0.0555131	0.96682	0.152297	0.873873
KEGG	Pathogenic Escherichia Coli Infection	51	49	2	0.179582	0.0112054	46	4	1.03572	1	64.9999	0.00180245	56	0.00599189	0.362707	0.725958	0.459032	0.653074
KEGG	Pathways In Cancer	324	319	5	0.0678571	7.83e-20	309	11	0.418848	0.0392178	27	0.000218247	24	0.00149714	0.524735	0.0561764	0.545395	0.0621036
KEGG	Pentose And Glucuronate Interconversions	17	15	2	0.58787	0.7748	9	6	7.97094	0.0139211	52	0.131862	17.0001	0.70841	-0.340355	0.935136	-3.46643	0.538209
KEGG	Pentose Phosphate Pathway	26	26	0	0	0.0223054	22	4	2.1689	0.622907	20	0.460486	14	0.645396	1.31827	0.626958	-0.166691	0.966072
KEGG	Peroxisome	77	77	0	0	5.07e-06	73	4	0.651436	0.951754	26	0.0688268	5.99998	0.70841	-0.018834	0.99134	0.0053735	0.99101
KEGG	Phenylalanine Metabolism	18	18	0	0	0.0959704	16	2	1.4894	0.959981	42	0.209931	26	0.433481	0.952995	0.761998	0.352949	0.909105
KEGG	Phosphatidylinositol Signaling System	76	71	5	0.309668	0.0135396	70	1	0.169477	0.336638	26	0.0796461	25	0.115176	-0.344295	0.782925	-0.231708	0.846102
KEGG	Porphyrin And Chlorophyll Metabolism	31	29	2	0.303807	0.14924	23	6	3.11662	0.21084	24	0.358295	-3.99993	0.904225	0.300245	0.851483	0.00805349	0.99101
KEGG	Ppar Signaling Pathway	66	64	2	0.137365	0.00159661	59	5	1.00931	1	55.9999	0.000493772	36.0001	0.0265753	-0.932816	0.392913	-0.999476	0.406711
KEGG	Primary Bile Acid Biosynthesis	16	16	0	0	0.0912979	15	1	0.79379	1	68	0.00882464	35	0.307982	-0.33789	0.932685	-1.70708	0.597308
KEGG	Primary Immunodeficiency	35	34	1	0.129491	0.0316832	32	2	0.743919	1	47.0001	0.0591076	9.99999	0.7119	0.696208	0.628719	0.973524	0.523486
KEGG	Prion Diseases	34	32	2	0.275274	0.115114	32	0	0	0.657993	94	7.39e-05	61.9999	0.00672955	1.16404	0.28671	1.19146	0.288953
KEGG	Progesterone Mediated Oocyte Maturation	84	83	1	0.0528829	1.66e-05	80	3	0.445283	0.728406	30.0001	0.0322497	31	0.0389367	-0.238885	0.80596	-0.187478	0.831578
KEGG	Propanoate Metabolism	32	30	2	0.293662	0.151675	27	3	1.32402	0.951754	40	0.103697	21	0.447566	-1.07837	0.497529	-1.74998	0.173419
KEGG	Prostate Cancer	89	87	2	0.100905	5.71e-05	83	4	0.572617	0.896573	25	0.0802745	30	0.0573879	0.752993	0.397222	0.727281	0.428404
KEGG	Proteasome	43	43	0	0	0.00120466	37	6	1.9357	0.634672	29	0.121843	20	0.345883	3.09087	0.000173104	3.06012	0.00439949
KEGG	Protein Export	23	22	1	0.200271	0.14924	20	3	1.78822	0.896573	-29	0.271551	-11	0.722431	0.854507	0.659914	0.917612	0.675567
KEGG	Proximal Tubule Bicarbonate Reclamation	23	22	1	0.200271	0.14924	18	4	2.65157	0.494494	60	0.028811	39	0.232527	0.163851	0.94795	0.471954	0.820038
KEGG	Purine Metabolism	154	150	4	0.116653	5.61e-08	144	6	0.493824	0.499268	23.0001	0.0240212	15	0.184111	0.246261	0.762321	0.22332	0.767447
KEGG	Pyrimidine Metabolism	94	91	3	0.144708	0.000109317	86	5	0.691155	0.951754	30.0001	0.0274079	26	0.0674515	0.181876	0.873227	0.137111	0.895055
KEGG	Pyruvate Metabolism	40	38	2	0.231724	0.0473579	36	2	0.661076	1	29	0.180632	9.99997	0.675891	-0.124902	0.94795	-0.448842	0.739507
KEGG	Regulation Of Actin Cytoskeleton	209	206	3	0.0634649	8.2e-13	201	6	0.352403	0.0796218	40	6.57e-06	37	7.54539e-05	0.6363	0.0737488	0.640649	0.0883896
KEGG	Regulation Of Autophagy	32	31	1	0.142049	0.0444281	19	12	7.58305	6.06e-05	-66	2.74e-22	-32.9999	0.23622	4.83682	1.71e-22	0.357624	0.816038
KEGG	Renal Cell Carcinoma	70	70	0	0	1.49e-05	67	3	0.532172	0.889934	15.9999	0.339912	21	0.184111	0.156367	0.908203	0.288559	0.797669
KEGG	Renin Angiotensin System	17	16	1	0.275473	0.387454	14	2	1.70239	0.889934	38	0.245051	15	0.698026	1.83723	0.339863	1.76336	0.51739
KEGG	Retinol Metabolism	50	46	4	0.382862	0.105242	23	23	12.11	7.4e-12	44	0.000678981	-12	0.670503	0.180682	0.881845	0.0228356	0.994026
KEGG	Riboflavin Metabolism	16	15	1	0.293856	0.384654	15	0	0	0.951754	15.9999	0.623206	4.99998	0.897145	0.70176	0.80004	0.732037	0.761673
KEGG	Ribosome	84	70	14	0.881669	0.799079	45	25	6.72957	4.75e-09	-27	0.0345365	-35	0.0416828	0.787891	0.399652	1.17653	0.202697
KEGG	Rig I Like Receptor Signaling Pathway	69	67	2	0.13119	0.000819481	53	14	3.16987	0.0127021	-48.9999	9.06e-14	11.9999	0.542566	3.17531	1.79e-17	-0.212092	0.854657
KEGG	Rna Degradation	57	56	1	0.0785122	0.00112243	54	2	0.440206	0.847007	18	0.292735	16.9999	0.38226	-0.174358	0.905062	-0.223134	0.860076
KEGG	Rna Polymerase	28	27	1	0.163133	0.0844823	26	1	0.457634	0.997206	2.7e-06	0.9894	1.00004	0.968075	0.776366	0.639678	0.634682	0.701022
KEGG	Selenoamino Acid Metabolism	26	25	1	0.176206	0.11309	23	2	1.03566	1	16	0.595406	9.00002	0.755462	-1.19247	0.570257	-1.08809	0.604386
KEGG	Small Cell Lung Cancer	84	81	3	0.162674	0.000576159	79	3	0.45095	0.728406	41	0.0068123	42	0.00642464	1.09141	0.10418	1.13639	0.111125
KEGG	Snare Interactions In Vesicular Transport	38	34	4	0.518384	0.346112	32	2	0.743919	1	16	0.461671	9.99998	0.695428	0.0519999	0.982736	0.174263	0.890764
KEGG	Sphingolipid Metabolism	38	38	0	0	0.002544	37	1	0.321345	0.889934	-0.99997	0.984698	-3.99996	0.874178	0.767144	0.655748	1.06149	0.579324
KEGG	Spliceosome	123	115	8	0.305309	0.00122582	103	13	1.50837	0.657993	28	0.0127205	33	0.00601553	0.109086	0.902806	0.130443	0.877968
KEGG	Starch And Sucrose Metabolism	38	35	3	0.377548	0.191213	28	7	2.98819	0.172732	26	0.230872	10	0.70841	-0.902059	0.583831	-1.16472	0.480156
KEGG	Steroid Biosynthesis	17	17	0	0	0.0912979	17	0	0	0.951754	47.0001	0.136731	26	0.441894	-0.105107	0.984343	-0.0697308	0.982948
KEGG	Steroid Hormone Biosynthesis	45	41	4	0.429685	0.172599	24	17	8.53619	1.96e-07	9.00005	0.468862	-36	0.128228	2.31235	0.00282949	2.1364	0.428404
KEGG	Sulfur Metabolism	11	11	0	0	0.279583	9	2	2.64891	0.717254	45.9999	0.290604	13	0.793534	-2.97172	0.231034	-1.65233	0.585281
KEGG	Systemic Lupus Erythematosus	111	66	45	3.03185	1e-06	50	17	4.09105	0.000314606	36	0.0659208	12	0.583883	0.159963	0.906975	0.0671612	0.966072
KEGG	T Cell Receptor Signaling Pathway	107	106	1	0.0413488	2.73e-07	104	2	0.2278	0.177393	27	0.0339428	15	0.278522	0.528419	0.559486	0.658654	0.422547
KEGG	Taste Transduction	45	41	4	0.429685	0.172599	34	7	2.45993	0.301516	-47	0.000781712	-4.99999	0.878578	-2.5985	0.0818489	0.777998	0.597308
KEGG	Taurine And Hypotaurine Metabolism	10	9	1	0.489945	0.732772	9	0	0	1	60	0.15932	43.9999	0.344674	-0.568494	0.887565	-0.524904	0.884065
KEGG	Terpenoid Backbone Biosynthesis	15	15	0	0	0.131998	13	2	1.83343	0.853397	15	0.634748	21	0.582395	-0.670015	0.827173	-1.10117	0.674562
KEGG	Tgf Beta Signaling Pathway	83	82	1	0.0535312	1.61e-05	77	5	0.772418	1	23	0.106468	25	0.102796	0.759751	0.339863	0.771669	0.415819
KEGG	Thyroid Cancer	29	29	0	0	0.0164247	28	1	0.42489	0.997206	14	0.570165	14	0.584957	1.83103	0.0980925	2.0181	0.0706824
KEGG	Tight Junction	130	125	5	0.175301	1.39e-05	124	1	0.0953237	0.0224882	43	0.00020366	39	0.000923681	-0.125369	0.890804	-0.0588961	0.951981
KEGG	Toll Like Receptor Signaling Pathway	99	99	0	0	5.83e-08	83	16	2.31233	0.0684993	-31	7.62e-06	48	0.00105493	2.89256	2.97e-17	0.25631	0.767447
KEGG	Tryptophan Metabolism	40	38	2	0.231724	0.0473579	34	4	1.40235	0.951754	35	0.0713007	12	0.623565	0.585187	0.728893	-0.15756	0.922795
KEGG	Type I Diabetes Mellitus	40	30	10	1.47145	0.360521	24	6	2.98658	0.238961	43	0.0654093	24	0.415043	0.4359	0.821988	-0.567366	0.822206
KEGG	Type Ii Diabetes Mellitus	46	46	0	0	0.000846104	43	3	0.830478	1	43	0.0327591	39	0.0655248	-0.757295	0.551664	-0.938365	0.408161
KEGG	Tyrosine Metabolism	42	42	0	0	0.00185973	36	6	1.98957	0.619628	14	0.504427	-5.00004	0.813663	0.137096	0.96682	0.149967	0.951981
KEGG	Ubiquitin Mediated Proteolysis	133	131	2	0.0668292	4.16e-08	122	9	0.877678	1	-18	0.0640457	-15	0.188169	0.218294	0.659914	0.246183	0.653074
KEGG	Valine Leucine And Isoleucine Biosynthesis	11	11	0	0	0.279583	11	0	0	1	6.99998	0.863088	1.00004	0.984694	4.86e-05	0.997988	0.0195252	0.984842
KEGG	Valine Leucine And Isoleucine Degradation	44	44	0	0	0.00124727	39	5	1.5289	0.889934	54	0.00456431	38.9999	0.0498827	-1.71569	0.121551	-1.86504	0.103459
KEGG	Vascular Smooth Muscle Contraction	111	104	7	0.295524	0.00156364	102	2	0.232298	0.233899	34	0.00626375	25	0.0628249	-0.173127	0.838329	-0.194571	0.803607
KEGG	Vasopressin Regulated Water Reabsorption	44	42	2	0.209604	0.0269256	41	1	0.289917	0.744338	42	0.0362086	33	0.117646	0.0888866	0.96682	0.142903	0.931683
KEGG	Vegf Signaling Pathway	72	72	0	0	1.01e-05	70	2	0.339223	0.657993	13	0.4089	7.99995	0.647067	0.210958	0.85648	0.358305	0.716733
KEGG	Vibrio Cholerae Infection	54	51	3	0.258847	0.029633	51	0	0	0.278586	59	0.00124721	54	0.00575274	-0.458404	0.653208	-0.424292	0.674562
KEGG	Viral Myocarditis	67	54	13	1.06204	0.892783	48	6	1.49098	0.820941	63	0.000577651	45	0.0220004	0.560062	0.494631	0.348883	0.712189
KEGG	Wnt Signaling Pathway	148	146	2	0.0599068	3.02e-09	140	6	0.508071	0.574735	8.00004	0.445964	6.00006	0.599132	0.530278	0.501992	0.590774	0.433002
PID	A6B1 A6B4 INTEGRIN PATHWAY	46	46	0	0	0.000846104	46	0	0	0.338572	82	4.46e-05	71	0.000249009	0.927758	0.413409	0.962354	0.406882
PID	AJDISS 2Pathway	47	47	0	0	0.000576159	47	0	0	0.340737	39.0001	0.0447764	32	0.0952556	0.874974	0.372927	0.89051	0.376852
PID	ALK1Pathway	26	26	0	0	0.0223054	25	1	0.475971	0.997206	41	0.115469	44	0.132141	0.47525	0.76696	0.444484	0.767447
PID	ALK2Pathway	11	11	0	0	0.279583	10	1	1.19108	0.951754	-43	0.177593	-43	0.261599	0.476908	0.842426	0.355658	0.86816
PID	ALPHASYNUCLEIN Pathway	33	33	0	0	0.00797594	30	3	1.19138	1	60.0001	0.0135187	64	0.00749008	0.431022	0.74031	0.598392	0.653074
PID	AMB2 NEUTROPHILS Pathway	41	40	1	0.110026	0.0120302	39	1	0.304825	0.889934	111	1.28e-05	79.9999	0.000572777	0.483512	0.814376	0.378967	0.855348
PID	ANGIOPOIETINRECEPTOR Pathway	50	50	0	0	0.000402289	49	1	0.242453	0.661996	49	0.00756906	40	0.0345833	1.13458	0.204115	1.09053	0.288953
PID	ANTHRAXPathway	17	17	0	0	0.0912979	16	1	0.744125	1	37.0001	0.331364	35	0.3443	-5.6e-05	0.997988	-0.125865	0.951981
PID	AP1 Pathway	70	68	2	0.129252	0.000819481	65	3	0.54862	0.951754	41	0.00880397	33	0.0534288	1.97727	0.00314239	1.63425	0.0304249
PID	AR NONGENOMIC Pathway	31	31	0	0	0.0116088	31	0	0	0.657993	30	0.240011	25.9999	0.304699	0.0854847	0.961505	0.116694	0.934192
PID	AR Pathway	59	57	2	0.154301	0.00426382	52	5	1.14571	1	17	0.316812	25	0.182695	0.284581	0.807891	0.397012	0.728636
PID	AR TF Pathway	53	52	1	0.0845726	0.00227507	49	3	0.728484	1	-14	0.4008	-17	0.349649	0.167841	0.908921	0.309843	0.807099
PID	ARF 3Pathway	19	19	0	0	0.0651232	18	1	0.661349	1	1.99997	0.961089	2.99996	0.935706	0.177845	0.945547	0.336525	0.85192
PID	ARF6 Pathway	35	34	1	0.129491	0.0316832	31	3	1.15288	1	32	0.127016	27	0.265257	0.0731293	0.972401	-0.234567	0.891852
PID	ARF6 TRAFFICKINGPathway	47	47	0	0	0.000576159	44	3	0.811547	1	23	0.231944	23	0.278579	1.70996	0.121959	1.70782	0.18299
PID	ARF6DOWNSTREAMPathway	14	14	0	0	0.131998	14	0	0	0.951754	34	0.369174	32.0001	0.418667	0.593304	0.763747	0.60612	0.744699
PID	ATF2 Pathway	58	58	0	0	9.32e-05	56	2	0.424428	0.849481	48	0.00414041	45	0.012056	0.562749	0.659914	0.360319	0.792716
PID	ATM Pathway	34	34	0	0	0.00536134	33	1	0.360393	0.951754	33	0.167335	38	0.120364	-0.325782	0.884575	-0.0743152	0.963996
PID	ATR Pathway	38	37	1	0.11897	0.0164247	37	0	0	0.558275	89	0.000105131	90	8.13813e-05	-0.435231	0.724869	-0.399922	0.735205
PID	AURORA A Pathway	31	31	0	0	0.0116088	30	1	0.396511	0.951754	58	0.0308537	54	0.0506577	0.545455	0.779379	0.728627	0.667866
PID	AURORA B Pathway	39	38	1	0.115832	0.0164247	36	2	0.661076	1	112	5.96e-06	117	1.73386e-06	-0.324589	0.846641	-0.590773	0.642145
PID	AVB3 INTEGRIN Pathway	75	74	1	0.059348	6.75e-05	73	1	0.16248	0.338572	84.0001	6.05e-07	77	4.31414e-06	0.705844	0.372927	0.766747	0.337309
PID	AVB3 OPN Pathway	31	30	1	0.146793	0.0629806	29	1	0.410211	0.997206	84	0.00142724	75.9999	0.00301157	1.30552	0.507188	1.515	0.422547
PID	BARD1Pathway	29	28	1	0.157298	0.0603833	27	1	0.440656	0.997206	54	0.026429	51	0.0520157	0.324701	0.873227	0.540526	0.748636
PID	BCR 5Pathway	65	65	0	0	3.1e-05	62	3	0.575281	0.951754	62	0.000200533	44.0001	0.00642644	0.727237	0.339937	0.848251	0.288953
PID	BETACATENIN DEG Pathway	17	16	1	0.275473	0.387454	13	3	2.7522	0.585074	-19	0.544306	-9.99995	0.806724	0.210721	0.942216	-0.0159533	0.992339
PID	BETACATENIN NUC Pathway	79	76	3	0.17343	0.0010609	72	4	0.660529	0.951754	39	0.0101678	27	0.114622	0.782719	0.511358	0.946365	0.3939
PID	BMPPathway	42	42	0	0	0.00185973	41	1	0.289917	0.744338	22	0.272536	23	0.289022	0.469801	0.713682	0.542849	0.69263
PID	CASPASE Pathway	52	50	2	0.17598	0.0112054	47	3	0.759589	1	51	0.00908836	46	0.0185399	1.09857	0.205	1.00002	0.310764
PID	CD40 Pathway	31	30	1	0.146793	0.0629806	30	0	0	0.657993	20	0.402251	5.99998	0.827473	0.713156	0.603396	0.740743	0.589714
PID	CD8TCRDOWNSTREAMPathway	64	63	1	0.0697581	0.000401591	49	14	3.42952	0.00730408	-47	8.35e-13	16.9999	0.386226	3.99906	1.84e-20	0.787316	0.657385
PID	CD8TCRPathway	52	50	2	0.17598	0.0112054	50	0	0	0.278429	58.9999	0.00172888	43	0.0154117	0.716696	0.633885	0.749311	0.605722
PID	CDC42 Pathway	70	70	0	0	1.49e-05	69	2	0.344162	0.657993	24	0.128973	24.9999	0.119021	-0.116562	0.907819	-0.115435	0.900123
PID	CDC42 REG Pathway	28	28	0	0	0.0157108	27	1	0.440656	0.997206	34	0.150065	31	0.213402	-0.189401	0.919394	-0.00795096	0.994026
PID	CERAMIDE Pathway	48	47	1	0.0935988	0.00444808	47	0	0	0.340737	35	0.0756987	26	0.171636	0.269787	0.851989	0.289605	0.821021
PID	CIRCADIANPathway	15	14	1	0.314865	0.384654	14	0	0	0.951754	24	0.468319	24	0.522046	-0.29998	0.957241	-0.258896	0.951981
PID	CMYB Pathway	84	82	2	0.107091	0.000110616	79	3	0.45095	0.728406	35	0.0112816	21	0.173464	0.553212	0.457394	0.568971	0.480156
PID	CONE Pathway	23	20	3	0.661325	0.805374	20	0	0	0.889934	-52	0.0181273	-76	0.00148768	0.833346	0.74031	0.863859	0.726424
PID	CXCR3Pathway	43	43	0	0	0.00120466	40	3	0.892948	1	30	0.153029	21	0.337769	0.541639	0.681422	0.562731	0.691798
PID	CXCR4 Pathway	101	100	1	0.0438462	8.79e-07	97	3	0.366823	0.494494	69	4.76e-07	57.9999	1.35586e-05	0.522587	0.399652	0.574447	0.367214
PID	DELTANP63Pathway	47	45	2	0.195594	0.0199542	44	1	0.270095	0.744338	50	0.013481	41	0.0537235	0.620678	0.600258	0.530287	0.653074
PID	DNAPK Pathway	16	16	0	0	0.0912979	15	1	0.79379	1	-40	0.181852	-36	0.251899	-0.508623	0.81548	-0.199412	0.926518
PID	E2F Pathway	74	72	2	0.122041	0.000407162	66	6	1.08303	1	57	0.000112719	57.0001	0.000557496	0.555078	0.639678	1.18914	0.244682
PID	ECADHERIN KERATINOCYTE Pathway	21	21	0	0	0.0457914	21	0	0	0.889934	30	0.410806	25	0.472246	0.25841	0.914199	0.272742	0.889185
PID	ECADHERIN NASCENTAJ Pathway	38	38	0	0	0.002544	37	1	0.321345	0.889934	17	0.461671	22	0.3555	0.502388	0.674279	0.655632	0.588798
PID	ECADHERIN STABILIZATION Pathway	42	42	0	0	0.00185973	42	0	0	0.446758	88	7.39e-05	77.9999	0.00020118	0.0548173	0.986034	0.083285	0.963996
PID	ENDOTHELINPathway	63	63	0	0	4.31e-05	62	1	0.191449	0.499268	56.0001	0.00185325	56	0.00149714	0.263395	0.821988	0.160318	0.886816
PID	EPHA FWDPathway	34	34	0	0	0.00536134	33	1	0.360393	0.951754	51	0.0391517	38	0.128159	-0.223765	0.945547	0.0576312	0.982948
PID	EPHA2 FWDPathway	19	19	0	0	0.0651232	19	0	0	0.889934	42	0.226809	38	0.251119	0.0547243	0.99134	0.0964589	0.976226
PID	EPHBFWDPathway	40	40	0	0	0.00273021	39	1	0.304825	0.889934	49	0.0183273	53	0.0099192	0.175365	0.892413	0.15145	0.90421
PID	EPHRINBREVPathway	30	30	0	0	0.0112054	29	1	0.410211	0.997206	84	0.00169361	67	0.00761958	0.544321	0.655748	0.660892	0.597308
PID	EPOPathway	34	34	0	0	0.00536134	34	0	0	0.550416	14.9999	0.513816	7.00001	0.768599	-0.643792	0.66119	-0.599907	0.700272
PID	ER NONGENOMIC Pathway	41	41	0	0	0.00178237	41	0	0	0.445098	54.9999	0.0174154	48	0.036738	-0.592781	0.639678	-0.550951	0.658211
PID	ERA GENOMIC Pathway	64	62	2	0.141813	0.00225881	58	4	0.82076	1	-17	0.15932	-6.99996	0.719168	5.33588	1.38e-06	1.54162	0.17232
PID	ERB GENOMIC Pathway	15	14	1	0.314865	0.384654	14	0	0	0.951754	0.999961	0.988419	-13	0.716902	1.56241	0.5505	1.58783	0.540415
PID	ERBB NETWORK Pathway	15	14	1	0.314865	0.384654	14	0	0	0.951754	22	0.492247	14	0.71367	1.80622	0.399652	1.82943	0.412044
PID	ERBB1 DOWNSTREAM Pathway	105	105	0	0	2.94e-08	102	4	0.465336	0.639182	13	0.283882	14.0001	0.278039	0.570808	0.35047	0.545485	0.395535
PID	ERBB1 INTERNALIZATION Pathway	41	41	0	0	0.00178237	39	2	0.610158	1	14.0001	0.468319	18	0.415171	-0.0908756	0.968479	-6.09e-05	0.996236
PID	ERBB1 RECEPTOR PROXIMAL Pathway	35	35	0	0	0.00548742	34	1	0.349769	0.951754	29	0.203929	28.9999	0.213402	0.24015	0.88153	0.354548	0.770235
PID	ERBB2ERBB3Pathway	44	44	0	0	0.00124727	43	1	0.276395	0.744338	13	0.502274	13	0.546239	0.454571	0.673197	0.574021	0.595514
PID	ERBB4 Pathway	38	38	0	0	0.002544	35	3	1.02086	1	-13	0.371318	24	0.283554	5.33342	2.29e-05	0.635192	0.619501
PID	FAK Pathway	59	59	0	0	9.62e-05	59	0	0	0.155429	42.9999	0.0163289	41	0.0185399	0.245287	0.832203	0.265464	0.787931
PID	FANCONI Pathway	45	44	1	0.0999992	0.00626147	43	1	0.276395	0.744338	62	0.00382732	65	0.00326969	-0.153827	0.906975	-0.213677	0.85192
PID	FASPathway	38	37	1	0.11897	0.0164247	35	2	0.680012	1	26	0.253697	17	0.460833	0.105497	0.951276	0.29006	0.85192
PID	FCER1Pathway	61	59	2	0.149052	0.00305251	58	1	0.204707	0.494494	59.9999	0.000856921	41.9999	0.0185399	1.3126	0.0289322	1.3633	0.0545185
PID	FGF Pathway	55	55	0	0	0.000199447	54	1	0.21993	0.585074	26.9999	0.159726	25	0.204113	0.587798	0.518132	0.820765	0.331527
PID	FOXM1Pathway	40	39	1	0.112855	0.0169832	38	2	0.626196	1	96.9999	9.65e-05	101	1.71961e-05	0.413009	0.813529	0.166701	0.929135
PID	FOXOPathway	49	48	1	0.0916431	0.00467552	47	1	0.252804	0.657993	24	0.181852	19.9999	0.310895	0.722378	0.569028	0.802861	0.529601
PID	FRA Pathway	37	36	1	0.122282	0.0225027	32	4	1.49019	0.889934	48	0.0570508	64	0.0115577	1.92862	0.169516	1.67444	0.236506
PID	GLYPICAN 1Pathway	27	27	0	0	0.0157108	27	0	0	0.744338	87.9999	0.00202432	72	0.00947505	0.077934	0.99134	0.126937	0.969605
PID	GMCSF Pathway	37	35	2	0.251633	0.0912979	33	2	0.721325	1	68	0.00218809	42.0001	0.0603816	1.2603	0.114277	1.36111	0.115168
PID	HDAC CLASSI Pathway	66	65	1	0.0676033	0.000274372	62	3	0.575281	0.951754	-6.00003	0.713622	-6.99993	0.703602	-0.142843	0.884575	-0.136143	0.874893
PID	HDAC CLASSII Pathway	34	34	0	0	0.00536134	34	0	0	0.550416	-15	0.494587	-15	0.517678	0.619696	0.74031	0.642418	0.727305
PID	HDAC CLASSIII Pathway	25	25	0	0	0.0223054	25	0	0	0.744338	5.00003	0.864393	-4.07082e-05	0.998851	0.20278	0.943832	0.227295	0.926518
PID	HEDGEHOG 2Pathway	22	22	0	0	0.0465185	22	0	0	0.889934	15.0001	0.58961	11	0.70841	0.286743	0.849929	0.304748	0.821294
PID	HEDGEHOG GLIPathway	48	46	2	0.19133	0.0204769	42	4	1.13465	1	14	0.483527	20	0.340669	-0.323848	0.718766	-0.155909	0.874893
PID	HES HEYPathway	47	47	0	0	0.000576159	45	2	0.528592	0.951754	17	0.371912	17	0.408573	0.277044	0.881845	0.665714	0.653074
PID	HIF1 TFPathway	66	65	1	0.0676033	0.000274372	58	7	1.43976	0.889934	36	0.0289836	32	0.0730513	1.49305	0.0559938	1.31075	0.243974
PID	HIF1APathway	19	18	1	0.244835	0.279583	17	1	0.700302	1	-21	0.462766	-12	0.70841	0.728432	0.597333	0.863677	0.485799
PID	HIF2Pathway	33	33	0	0	0.00797594	30	3	1.19138	1	29	0.243555	37	0.147765	0.128614	0.951125	0.0783625	0.966072
PID	HIVNEFPathway	35	33	2	0.266916	0.0883305	32	1	0.37168	0.951754	37	0.119696	19.0001	0.435758	0.0833488	0.96682	0.126591	0.932423
PID	HNF3APathway	43	39	4	0.451786	0.215614	35	4	1.3622	0.951754	15	0.436735	16	0.524238	0.980563	0.457394	1.5522	0.161426
PID	HNF3BPathway	44	43	1	0.102331	0.00882214	42	1	0.282995	0.744338	45	0.0294333	14	0.517678	0.0252297	0.99134	-0.124158	0.951981
PID	IFNGPathway	40	40	0	0	0.00273021	40	1	0.297185	0.889934	37.9999	0.0791611	27.0001	0.209527	0.663175	0.537989	0.572647	0.594096
PID	IGF1 Pathway	30	30	0	0	0.0112054	30	0	0	0.657993	25	0.330124	25	0.328194	0.615397	0.690112	0.643774	0.680243
PID	IL12 2Pathway	63	60	3	0.219897	0.00930468	54	6	1.3248	0.951754	54	0.00247018	27	0.136024	0.933344	0.331854	0.626375	0.588798
PID	IL12 STAT4Pathway	33	32	1	0.137601	0.0457914	30	2	0.793624	1	53	0.0169576	33	0.185161	0.839251	0.606763	0.908264	0.598534
PID	IL1Pathway	32	32	0	0	0.00785935	32	0	0	0.657993	40	0.0958192	24	0.298131	0.707253	0.566198	0.730422	0.540415
PID	IL2 1Pathway	55	54	1	0.0814302	0.00158584	52	2	0.457199	0.926439	31.9999	0.0794818	18.0001	0.337769	0.725033	0.535475	0.646179	0.597308
PID	IL2 PI3KPathway	34	33	1	0.133423	0.0316113	32	1	0.37168	0.951754	6.00002	0.795969	-4.00002	0.877798	0.956235	0.438244	1.0407	0.433002
PID	IL2 STAT5Pathway	30	29	1	0.151864	0.0603833	28	1	0.42489	0.997206	7.00003	0.774924	-12	0.635134	0.659251	0.591469	0.718193	0.588798
PID	IL23Pathway	37	37	0	0	0.0037093	36	1	0.330294	0.889934	49	0.0282117	12	0.637422	0.216573	0.908921	0.122824	0.951981
PID	IL27Pathway	26	26	0	0	0.0223054	26	0	0	0.744338	44	0.111697	10.9999	0.720113	-0.528319	0.74031	-0.486454	0.755074
PID	IL3 Pathway	27	24	3	0.550973	0.500972	22	2	1.08277	0.997206	75.9999	0.00525136	46.9999	0.0953614	0.834277	0.522526	0.890384	0.531151
PID	IL4 2Pathway	64	62	2	0.141813	0.00225881	58	4	0.82076	1	32	0.0655592	19	0.296113	-0.236865	0.81548	-0.0235321	0.982948
PID	IL5 Pathway	14	14	0	0	0.131998	13	1	0.916041	1	55	0.136731	11	0.768599	1.79034	0.322101	1.77454	0.420784
PID	IL6 7Pathway	47	45	2	0.195594	0.0199542	45	0	0	0.338572	72	0.000836727	52	0.00856931	0.976204	0.357107	1.00619	0.349989
PID	IL8CXCR1 Pathway	28	28	0	0	0.0157108	27	1	0.440656	0.997206	58	0.0286287	47.9999	0.0783614	-0.964965	0.513371	-1.13157	0.408161
PID	IL8CXCR2 Pathway	34	34	0	0	0.00536134	33	1	0.360393	0.951754	69.0001	0.00377919	55	0.0161746	-0.150039	0.94795	-0.261885	0.873873
PID	ILK Pathway	45	45	0	0	0.000833204	42	3	0.85031	1	81	0.000166444	75.9999	0.000514603	0.607009	0.644486	0.524956	0.703057
PID	INSULIN GLUCOSE Pathway	26	26	0	0	0.0223054	24	2	0.992437	1	10.9999	0.679356	13	0.653327	0.606699	0.74031	0.440597	0.821294
PID	INSULIN Pathway	45	45	0	0	0.000833204	44	1	0.270095	0.744338	-4.99998	0.796655	1.09228e-05	0.986707	0.5879	0.64232	0.46154	0.712651
PID	INTEGRIN A4B1 Pathway	33	33	0	0	0.00797594	33	0	0	0.657993	89	0.000572199	78.9999	0.00161912	0.727292	0.572954	0.750082	0.569163
PID	INTEGRIN A9B1 Pathway	25	25	0	0	0.0223054	24	1	0.495863	0.997206	100	0.0024928	75	0.0196621	0.280609	0.906975	0.454587	0.816038
PID	INTEGRIN CS Pathway	25	25	0	0	0.0223054	23	2	1.03566	1	71	0.0226133	63.9999	0.0592876	2.07936	0.339937	2.19226	0.349989
PID	INTEGRIN1 Pathway	65	64	1	0.0686639	0.000274372	64	0	0	0.119686	168	2.45e-17	145	1.04446e-14	1.48015	0.0700689	1.49848	0.0833925
PID	INTEGRIN2 Pathway	29	28	1	0.157298	0.0603833	24	4	1.98798	0.756031	152	1.72e-06	101	0.00209901	0.317209	0.906975	0.567111	0.808612
PID	INTEGRIN3 Pathway	43	41	2	0.214729	0.0357511	40	1	0.297185	0.889934	148	1.57e-08	126	5.07499e-07	0.359009	0.81548	0.454538	0.73639
PID	INTEGRIN4 Pathway	11	11	0	0	0.279583	11	0	0	1	154	0.00114709	145	0.00173856	1.23894	0.655748	1.27588	0.653074
PID	INTEGRIN5 Pathway	17	16	1	0.275473	0.387454	16	0	0	0.951754	127	0.00451805	105	0.0139259	4.34085	0.0188614	4.40689	0.0331608
PID	KITPathway	52	51	1	0.0862363	0.00222081	51	0	0	0.278586	21	0.261446	16	0.408825	0.0832934	0.96682	0.113645	0.932423
PID	LIS1Pathway	28	28	0	0	0.0157108	26	2	0.915973	1	35	0.209931	50	0.0786658	1.67079	0.331854	2.52142	0.131389
PID	LKB1 Pathway	47	47	0	0	0.000576159	47	0	0	0.340737	6.63e-06	0.990748	3.58151e-05	0.997879	0.651721	0.600258	0.683376	0.587689
PID	LPA4 Pathway	15	15	0	0	0.131998	15	0	0	0.951754	72.9999	0.0259741	75	0.0343824	-1.4546	0.526459	-1.41428	0.540415
PID	LYMPHANGIOGENESIS Pathway	24	24	0	0	0.0316832	24	0	0	0.744338	42	0.137503	38.9999	0.198048	1.5195	0.389078	1.54551	0.395664
PID	LYSOPHOSPHOLIPathway	66	66	0	0	3.27e-05	65	1	0.182576	0.396093	70	1.32e-05	64	8.13813e-05	-0.135352	0.908921	-0.178405	0.868126
PID	MAPKTRKPathway	34	34	0	0	0.00536134	33	1	0.360393	0.951754	22	0.343445	25	0.283554	0.689356	0.659914	0.810732	0.63314
PID	MET Pathway	80	79	1	0.0555744	3.47e-05	79	0	0	0.0472437	13	0.414642	11	0.47088	-0.0563766	0.96682	-0.0238537	0.976226
PID	MTOR 4Pathway	69	67	2	0.13119	0.000819481	67	0	0	0.120439	11	0.479508	9.00005	0.590219	1.28039	0.13466	1.31474	0.143714
PID	MYC ACTIVPathway	77	75	2	0.117138	0.000291888	66	9	1.62847	0.676962	37	0.0142375	39.0001	0.0144582	0.342914	0.699858	0.354234	0.718378
PID	MYC Pathway	25	24	1	0.183559	0.110581	21	3	1.70295	0.913528	-4.99999	0.863088	-3.99994	0.907624	-0.250063	0.908921	-0.7671	0.71017
PID	MYC REPRESSPathway	63	61	2	0.144147	0.00222081	57	4	0.835216	1	65	0.000274279	51.9999	0.00462575	-0.109015	0.945228	-0.142871	0.916076
PID	NCADHERINPathway	33	33	0	0	0.00797594	33	0	0	0.657993	43.0001	0.0853969	43	0.0892032	-0.522647	0.74031	-0.471583	0.755074
PID	NECTIN Pathway	30	30	0	0	0.0112054	29	1	0.410211	0.997206	26	0.312384	27	0.300321	0.692628	0.603396	0.818241	0.540415
PID	NEPHRIN NEPH1 Pathway	31	31	0	0	0.0116088	30	1	0.396511	0.951754	20	0.394272	18	0.47088	-0.175696	0.935136	-0.0102197	0.996236
PID	NETRIN Pathway	32	32	0	0	0.00785935	32	0	0	0.657993	48	0.0517559	48	0.054905	0.150414	0.92619	0.175708	0.897138
PID	NFAT 3Pathway	54	54	0	0	0.000190557	50	4	0.9526	1	29	0.102904	34	0.0674515	-0.360885	0.74031	-0.195823	0.85928
PID	NFAT TFPathway	47	45	2	0.195594	0.0199542	44	1	0.270095	0.744338	23	0.231944	4.00004	0.862367	0.67799	0.443879	0.612114	0.512557
PID	NFKAPPABATYPICALPathway	17	16	1	0.275473	0.387454	15	1	0.79379	1	57	0.121709	56	0.123736	1.24481	0.76696	1.93332	0.617252
PID	NFKAPPABCANONICALPathway	23	22	1	0.200271	0.14924	22	0	0	0.889934	32.0001	0.262736	21	0.472246	0.931774	0.5505	0.956634	0.540415
PID	NOTCH Pathway	59	58	1	0.0757954	0.000788995	53	5	1.12401	1	21.9999	0.183347	21	0.263429	0.272708	0.807891	0.303085	0.755074
PID	P38 MK2Pathway	21	21	0	0	0.0457914	20	1	0.59519	1	49	0.0775994	39	0.184752	0.111283	0.988425	0.441663	0.924781
PID	P38 MKK3 6Pathway	26	26	0	0	0.0223054	26	0	0	0.744338	5.00005	0.858643	3.99998	0.89137	0.631442	0.639678	0.658593	0.619501
PID	P38ALPHABETADOWNSTREAMPathway	38	38	0	0	0.002544	37	1	0.321345	0.889934	19	0.393857	19	0.441894	0.0471302	0.984061	0.181855	0.89158
PID	P38ALPHABETAPathway	31	31	0	0	0.0116088	31	0	0	0.657993	45	0.0862708	38	0.11299	0.416663	0.763747	0.431845	0.728636
PID	P38GAMMADELTAPathway	11	11	0	0	0.279583	11	0	0	1	85	0.102103	79	0.116669	-0.692546	0.737985	-0.65802	0.73322
PID	P53DOWNSTREAMPathway	137	133	4	0.131703	9.49e-07	124	9	0.863404	1	38	0.000493772	26	0.0267383	1.28414	0.00176734	1.33746	0.00737132
PID	P53REGULATIONPathway	59	54	5	0.407585	0.0805311	51	3	0.699819	1	-7.00003	0.679356	-4.99999	0.812456	0.0526178	0.970981	-4.92e-05	0.996236
PID	P73Pathway	79	76	3	0.17343	0.0010609	73	3	0.488236	0.776436	26.9999	0.0563542	26.9999	0.0920602	0.666646	0.35882	0.818246	0.217401
PID	P75NTRPathway	69	68	1	0.0646087	0.000199696	63	5	0.94497	1	36.0001	0.0192023	36.9999	0.0259283	0.649737	0.437827	0.698604	0.428404
PID	PDGFRAPathway	22	22	0	0	0.0465185	21	1	0.566811	1	30	0.266563	34	0.264306	0.279763	0.887565	0.512712	0.752557
PID	PDGFRBPathway	129	129	0	0	3.9e-10	124	6	0.574251	0.744338	36	0.00195685	34	0.00335665	0.363554	0.569028	0.363584	0.582594
PID	PI3KCIAKTPathway	35	35	0	0	0.00548742	34	1	0.349769	0.951754	-23.9999	0.253638	-18	0.398136	1.05002	0.277015	0.99387	0.331527
PID	PI3KCIPathway	48	48	0	0	0.000581613	47	1	0.252804	0.657993	61.0001	0.00195685	50	0.0087546	0.272711	0.853094	0.387473	0.748636
PID	PI3KPLCTRKPathway	36	36	0	0	0.00366633	35	1	0.339753	0.951754	24	0.253163	28	0.217754	0.820415	0.507188	0.909089	0.445278
PID	PLK1 Pathway	46	44	2	0.200051	0.0279024	43	1	0.276395	0.744338	84	0.000107526	84	0.000108834	-0.70195	0.48076	-0.692092	0.512557
PID	PRLSIGNALINGEVENTSPathway	22	22	0	0	0.0465185	22	0	0	0.889934	61	0.055224	54	0.0833986	-0.839112	0.655748	-0.773006	0.683868
PID	PS1Pathway	46	45	1	0.0977709	0.00630361	40	5	1.49058	0.889934	-12.9999	0.494035	-13	0.550923	-0.307768	0.80573	-0.0768942	0.951981
PID	PTP1BPathway	51	50	1	0.0879665	0.00328528	45	5	1.32454	0.951754	2.00002	0.885207	42.0001	0.0498827	3.70289	2e-05	0.840011	0.470407
PID	RAC1 Pathway	53	53	0	0	0.000289778	52	2	0.457199	0.926439	49	0.00722061	45.0001	0.0126123	-0.16516	0.89644	-0.179884	0.883541
PID	RAC1 REG Pathway	37	36	1	0.122282	0.0225027	35	1	0.339753	0.951754	67	0.00245043	61	0.00543699	-0.178259	0.895469	-0.0666391	0.962358
PID	RANBP2Pathway	11	11	0	0	0.279583	10	1	1.19108	0.951754	-26	0.496982	-34	0.386302	1.27607	0.653135	1.81821	0.540415
PID	RAS Pathway	29	27	2	0.326351	0.19582	26	1	0.457634	0.997206	54	0.0357729	54	0.0426867	-1.77599	0.313212	-1.89803	0.337309
PID	RB 1Pathway	65	62	3	0.212777	0.00696535	57	5	1.04487	1	21	0.231944	23.0001	0.209601	-0.0708557	0.968074	0.23184	0.847851
PID	REELINPathway	29	29	0	0	0.0164247	29	0	0	0.657993	43	0.103406	43	0.115176	1.45459	0.255124	1.4815	0.257774
PID	REG GR Pathway	82	80	2	0.109782	0.000157086	75	5	0.793125	1	-9.00003	0.426235	5	0.74585	3.26252	4.01e-07	1.22329	0.0621036
PID	RET Pathway	39	39	0	0	0.00255265	39	0	0	0.444842	29	0.180532	28	0.209601	0.0191609	0.99134	0.0485213	0.976226
PID	RETINOIC ACID Pathway	30	30	0	0	0.0112054	29	1	0.410211	0.997206	3.0001	0.892244	-1.99997	0.947752	1.1805	0.522526	1.3636	0.440091
PID	RHOA Pathway	45	45	0	0	0.000833204	45	0	0	0.338572	21	0.305003	20	0.324966	-0.0339803	0.989236	-0.000122362	0.996236
PID	RHOA REG Pathway	45	45	0	0	0.000833204	43	2	0.553251	0.951754	69	0.00116663	59.9999	0.00481613	-0.12673	0.951276	-0.115293	0.951981
PID	RHODOPSIN Pathway	24	21	3	0.629796	0.643766	21	0	0	0.889934	-66	0.00134046	-89	4.71431e-05	1.13631	0.566198	1.1667	0.552407
PID	RXR VDR Pathway	26	26	0	0	0.0223054	26	0	0	0.744338	31	0.210985	17	0.537564	-0.666399	0.721312	-0.617327	0.73322
PID	S1P META Pathway	21	21	0	0	0.0457914	21	0	0	0.889934	62	0.0524681	52	0.0977211	0.00566465	0.995381	0.0356207	0.984995
PID	S1P S1P1 Pathway	21	21	0	0	0.0457914	20	1	0.59519	1	75	0.0245246	75	0.0265255	-0.372749	0.786062	-0.261892	0.84093
PID	S1P S1P2 Pathway	24	24	0	0	0.0316832	24	0	0	0.744338	63	0.0326024	58	0.0608006	0.0202486	0.99134	0.0416555	0.976226
PID	S1P S1P3 Pathway	29	29	0	0	0.0164247	28	1	0.42489	0.997206	59	0.0533756	56	0.0656941	-0.33814	0.811137	-0.249984	0.85928
PID	S1P S1P4 Pathway	14	14	0	0	0.131998	14	0	0	0.951754	34.0001	0.369006	32.9999	0.447338	-0.222396	0.892413	-0.189677	0.891852
PID	SHP2 Pathway	58	57	1	0.0771299	0.00117647	56	1	0.212047	0.592851	52	0.00454631	37	0.0409742	0.789317	0.379523	0.843251	0.385156
PID	SMAD2 3NUCLEARPathway	82	81	1	0.0541954	2.45e-05	77	4	0.617486	0.951754	11.0001	0.444334	4.00001	0.812456	0.682799	0.377846	0.695504	0.408161
PID	SMAD2 3Pathway	17	17	0	0	0.0912979	17	0	0	0.951754	-10	0.718264	-11	0.755478	-0.892131	0.694086	-0.811912	0.716733
PID	SYNDECAN 1 Pathway	46	46	0	0	0.000846104	45	1	0.264076	0.744338	101	1.55e-05	97	1.63834e-05	0.929839	0.262321	0.783205	0.372412
PID	SYNDECAN 2 Pathway	33	33	0	0	0.00797594	31	2	0.76797	1	36	0.17887	23	0.395059	0.145608	0.945547	0.277705	0.863247
PID	SYNDECAN 3 Pathway	17	17	0	0	0.0912979	14	3	2.55553	0.628565	10.0001	0.738817	21	0.584957	0.454507	0.80004	0.413512	0.776773
PID	SYNDECAN 4 Pathway	32	32	0	0	0.00785935	32	0	0	0.657993	112	0.000166444	87.0001	0.00169763	0.440764	0.708037	0.454492	0.691798
PID	TAP63Pathway	54	50	4	0.352147	0.0651232	48	2	0.495457	0.921273	61	0.00166021	50.0001	0.011166	0.906053	0.269795	0.84838	0.349989
PID	TCPTP Pathway	42	42	0	0	0.00185973	40	2	0.594864	1	37	0.0788681	39	0.070388	-0.181872	0.850681	-0.207042	0.804385
PID	TCR Pathway	65	62	3	0.212777	0.00696535	61	1	0.1946	0.498588	64	0.000180998	47	0.00314647	0.361799	0.763747	0.322772	0.794391
PID	TCRCALCIUMPathway	29	28	1	0.157298	0.0603833	26	2	0.915973	1	6.99997	0.777749	-8.00003	0.761308	0.418379	0.74031	0.50002	0.674562
PID	TCRJNKPathway	13	13	0	0	0.1931	13	0	0	0.951754	65	0.0918534	53	0.162763	-0.458824	0.908921	-0.402268	0.917901
PID	TCRRASPathway	14	14	0	0	0.131998	14	0	0	0.951754	26	0.470266	22	0.550923	0.872473	0.76696	0.900027	0.747698
PID	TELOMERASEPathway	68	67	1	0.0655771	0.000190557	64	3	0.557229	0.951754	11	0.504259	8.99996	0.6451	0.5862	0.611617	0.455554	0.704645
PID	TGFBRPathway	54	54	0	0	0.000190557	52	2	0.457199	0.926439	23.9999	0.188854	28	0.132141	0.194998	0.892547	0.205497	0.886816
PID	THROMBIN PAR1 Pathway	43	43	0	0	0.00120466	43	0	0	0.453695	61	0.00386732	51	0.0126123	-1.18724	0.262321	-1.14759	0.303358
PID	THROMBIN PAR4 Pathway	15	15	0	0	0.131998	15	0	0	0.951754	27.9999	0.481878	12	0.752122	-0.487377	0.878252	-0.428588	0.874893
PID	TNFPathway	46	46	0	0	0.000846104	46	0	0	0.338572	36	0.0541583	28	0.158403	0.295422	0.789481	0.318837	0.752557
PID	TOLL ENDOGENOUS Pathway	23	23	0	0	0.0316113	23	0	0	0.744338	117	0.000643807	84	0.00749008	0.342106	0.863761	0.363645	0.843469
PID	TRAIL Pathway	28	27	1	0.163133	0.0844823	21	6	3.41386	0.165199	30	0.209798	23.9999	0.393095	0.66073	0.633946	0.619521	0.691798
PID	TRKRPathway	62	61	1	0.0720543	0.000576159	60	1	0.197857	0.494494	39	0.019411	41	0.0149162	0.93512	0.277015	1.04734	0.198132
PID	TXA2Pathway	57	57	0	0	0.000137287	57	0	0	0.21084	65	0.000643807	50.0001	0.00735272	-0.296867	0.811137	-0.265752	0.821294
PID	UPA UPAR Pathway	42	40	2	0.220111	0.0354992	36	4	1.32428	0.951754	93	0.000142871	84	0.000557496	0.279049	0.879263	0.439402	0.818373
PID	VEGF VEGFR Pathway	10	10	0	0	0.279583	10	0	0	1	116	0.00898282	102	0.0167178	-1.04105	0.69539	-0.985649	0.71017
PID	VEGFR1 2 Pathway	69	68	1	0.0646087	0.000199696	67	1	0.177102	0.406479	26.9999	0.102997	25.0001	0.125392	-0.210356	0.857677	-0.139443	0.900123
PID	VEGFR1 Pathway	26	26	0	0	0.0223054	26	0	0	0.744338	28	0.264446	28	0.289331	0.0765249	0.984343	0.102628	0.963996
PID	WNT CANONICAL Pathway	19	18	1	0.244835	0.279583	16	2	1.4894	0.959981	-7.00004	0.834093	6.20524e-05	0.994	0.044068	0.989236	0.0727331	0.967919
PID	WNT NONCANONICAL Pathway	32	32	0	0	0.00785935	31	1	0.383695	0.951754	32	0.220971	34	0.213402	0.0175458	0.99134	0.0907272	0.951981
PID	WNT SIGNALING Pathway	27	27	0	0	0.0157108	27	0	0	0.744338	24.0001	0.354515	17	0.544225	1.56176	0.512039	1.5884	0.512557
Reactome	3 Utr Mediated Translational Regulation	102	88	14	0.700549	0.297637	60	28	5.66114	6.66e-09	-22.9999	0.0533756	-29	0.0608237	0.721827	0.242984	1.06063	0.103459
Reactome	A tetrasaccharide linker sequence is required for GAG synthesis	25	25	0	0	0.0223054	25	0	0	0.744338	130	0.000336118	123	0.00031887	1.11484	0.589603	1.13577	0.585561
Reactome	Abacavir transport and metabolism	10	10	0	0	0.279583	7	3	5.11293	0.303905	-21	0.556184	-47	0.294812	-0.0856098	0.984061	-0.32768	0.917901
Reactome	ABC-family proteins mediated transport	32	30	2	0.293662	0.151675	29	1	0.410211	0.997206	31.9999	0.166024	9.99992	0.705899	0.00972274	0.995381	-0.0242152	0.982948
Reactome	ABCA transporters in lipid homeostasis	16	16	0	0	0.0912979	16	0	0	0.951754	30	0.371912	7.00001	0.833699	0.741989	0.786062	0.768974	0.758754
Reactome	Abortive elongation of HIV-1 transcript in the absence of Tat	23	23	0	0	0.0316113	22	1	0.541011	1	11.9999	0.691763	11	0.7119	1.06438	0.385006	0.91668	0.481183
Reactome	Acetylcholine Binding And Downstream Events	14	14	0	0	0.131998	14	0	0	0.951754	-64	0.0137682	-91	0.000776309	2.16672	0.19658	2.18185	0.217401
Reactome	Acetylcholine Neurotransmitter Release Cycle	10	8	2	1.10272	1	7	1	1.70183	0.951754	153	0.0692249	143	0.132141	3.34325	0.507188	4.26582	0.420784
Reactome	Activated AMPK Stimulates Fatty Acid Oxidation In Muscle	17	17	0	0	0.0912979	17	0	0	0.951754	-25	0.416354	-29	0.327101	-0.707816	0.755073	-0.643964	0.758754
Reactome	Activated NOTCH1 Transmits Signal to the Nucleus	26	26	0	0	0.0223054	24	2	0.992437	1	13	0.610957	18.9999	0.517997	-8.11e-05	0.997988	0.0911648	0.951981
Reactome	Activated point mutants of FGFR2	16	16	0	0	0.0912979	16	0	0	0.951754	-45	0.0804883	-62	0.0291154	1.50491	0.322101	1.49904	0.337309
Reactome	activated TAK1 mediates p38 MAPK activation	17	17	0	0	0.0912979	17	0	0	0.951754	-0.999949	0.982208	-7.00001	0.833699	-0.576908	0.81548	-0.514753	0.821294
Reactome	Activated TLR4 Signalling	88	87	1	0.0504389	7.71e-06	87	0	0	0.0360663	51	0.000292045	41	0.00321995	-0.0707511	0.951276	-0.0399792	0.963996
Reactome	Activation of ATR in response to replication stress	34	34	0	0	0.00536134	34	0	0	0.550416	138	6.09e-09	134	5.14033e-09	0.0760167	0.984061	0.113602	0.963996
Reactome	Activation of BH3-only proteins	16	15	1	0.293856	0.384654	13	2	1.83343	0.853397	11	0.737347	0.999973	0.98926	0.698589	0.726738	1.05486	0.589714
Reactome	ATF6-alpha activates chaperone genes	9	9	0	0	0.420585	9	0	0	1	23	0.571424	18	0.702229	0.692821	0.81063	0.714337	0.773196
Reactome	XBP1(S) activates chaperone genes	43	43	0	0	0.00120466	39	4	1.22217	0.951754	42	0.0477679	46	0.0334278	0.284724	0.863761	0.306392	0.862654
Reactome	ATF6-alpha activates chaperones	11	11	0	0	0.279583	11	0	0	1	8.99997	0.820683	5.99995	0.897145	0.442467	0.842426	0.466617	0.816038
Reactome	ATF4 activates genes	24	23	1	0.191552	0.153293	22	1	0.541011	1	76	0.00994259	64.9999	0.0308511	-0.228529	0.91607	-0.391647	0.821294
Reactome	Activation of IRF3/IRF7 mediated by TBK1/IKK epsilon	12	12	0	0	0.191213	12	0	0	0.951754	106	0.0257038	81	0.0710323	0.203658	0.955719	0.235624	0.939739
Reactome	Activation of Kainate Receptors upon glutamate binding	31	29	2	0.303807	0.14924	28	1	0.42489	0.997206	61	0.0141714	63	0.015025	-0.610784	0.74031	-0.65147	0.728636
Reactome	Activation of NF-kappaB in B cells	62	61	1	0.0720543	0.000576159	53	8	1.80271	0.630259	24	0.146508	18	0.314637	1.80392	0.00176734	1.73909	0.021071
Reactome	Activation of NMDA receptor upon glutamate binding and postsynaptic events	37	33	4	0.534125	0.344498	33	0	0	0.657993	61	0.00961841	62	0.0115477	-0.35729	0.827173	-0.314181	0.837383
Reactome	Activation of Rac	13	13	0	0	0.1931	13	0	0	0.951754	45.9999	0.237896	49.0001	0.22873	0.12072	0.970981	0.146246	0.951981
Reactome	Activation of the AP-1 family of transcription factors	10	10	0	0	0.279583	10	0	0	1	37	0.339642	37	0.391468	-0.0909102	0.989197	-0.0523733	0.984289
Reactome	Activation of the mRNA upon binding of the cap-binding complex and eIFs, and subsequent binding to 43S	55	52	3	0.253853	0.0221803	40	12	3.59732	0.0124089	-19.0001	0.241326	-19	0.345518	1.03783	0.152896	1.40092	0.143714
Reactome	Activation of the pre-replicative complex	30	29	1	0.151864	0.0603833	29	0	0	0.657993	153	2.43e-09	146	1.90178e-09	0.145517	0.970981	0.188212	0.951981
Reactome	Acyl chain remodelling of PC	22	22	0	0	0.0465185	22	0	0	0.889934	-22	0.398351	-35	0.184111	0.0229981	0.99134	0.0404041	0.975113
Reactome	Acyl chain remodelling of PE	21	21	0	0	0.0457914	21	0	0	0.889934	-21.9999	0.41959	-34	0.205026	0.0580268	0.983529	0.102241	0.954249
Reactome	Acyl chain remodelling of PG	16	16	0	0	0.0912979	16	0	0	0.951754	-25.9999	0.381891	-39	0.193405	0.293642	0.912153	0.317963	0.895017
Reactome	Acyl chain remodelling of PI	15	15	0	0	0.131998	15	0	0	0.951754	-36	0.241945	-49	0.104228	0.0402196	0.99134	0.0782486	0.969605
Reactome	Acyl chain remodelling of PS	15	15	0	0	0.131998	15	0	0	0.951754	-17	0.594029	-31	0.340352	-0.374382	0.9017	-0.336409	0.900123
Reactome	Adaptive Immune System	506	483	23	0.205022	9.44e-19	444	40	1.07536	0.980231	26	4.65e-06	26	9.30211e-06	0.467686	0.0123878	0.393854	0.0833925
Reactome	Adenylate cyclase activating pathway	10	10	0	0	0.279583	10	0	0	1	130	0.00499025	121	0.00746469	-1.66011	0.48076	-1.61593	0.503197
Reactome	Adenylate cyclase inhibitory pathway	13	13	0	0	0.1931	13	0	0	0.951754	123	0.00170096	114	0.00270847	-1.09993	0.522199	-1.05842	0.540415
Reactome	Adherens junctions interactions	27	27	0	0	0.0157108	27	0	0	0.744338	74.9999	0.0129304	70	0.0222108	0.909308	0.59732	0.94774	0.587689
Reactome	ADP signalling through P2Y purinoceptor 1	25	25	0	0	0.0223054	24	1	0.495863	0.997206	47	0.0794025	45	0.117646	-0.13021	0.968074	-0.15987	0.951981
Reactome	ADP signalling through P2Y purinoceptor 12	21	21	0	0	0.0457914	20	1	0.59519	1	65	0.0298781	69	0.0323848	-0.338721	0.88843	-0.39874	0.862654
Reactome	Advanced glycosylation endproduct receptor signaling	12	11	1	0.400808	0.732772	10	1	1.19108	0.951754	38	0.368194	55	0.236756	-0.130445	0.94795	-0.159821	0.934192
Reactome	AKT phosphorylates targets in the cytosol	12	12	0	0	0.191213	11	1	1.0827	1	-43	0.25284	-26.9999	0.484563	1.80792	0.537989	1.51675	0.605722
Reactome	alpha-linolenic acid (ALA) metabolism	11	11	0	0	0.279583	10	1	1.19108	0.951754	30	0.425732	15	0.735967	-2.65548	0.569028	-0.835625	0.831578
Reactome	Amine Compound Slc Transporters	27	26	1	0.169418	0.083573	26	0	0	0.744338	-14	0.555761	-36	0.13672	0.142639	0.96682	0.174205	0.950716
Reactome	Amine-derived hormones	15	15	0	0	0.131998	15	0	0	0.951754	-33	0.230365	-58.0001	0.0461966	1.60405	0.339937	1.61541	0.349989
Reactome	Amine ligand-binding receptors	36	36	0	0	0.00366633	34	2	0.700061	1	-41	0.0153635	-65	0.000330178	1.67573	0.335118	2.07743	0.186487
Reactome	Amino Acid And Oligopeptide SLC Transporters	48	47	1	0.0935988	0.00444808	46	1	0.258317	0.744338	26	0.15681	7.00001	0.725568	-0.384657	0.708037	-0.339479	0.744792
Reactome	Amino acid synthesis and interconversion (transamination)	16	16	0	0	0.0912979	15	1	0.79379	1	39.9999	0.235388	28	0.414822	-1.54169	0.537989	-1.34509	0.604386
Reactome	Amino acid transport across the plasma membrane	30	29	1	0.151864	0.0603833	29	0	0	0.657993	8.99995	0.709226	-9.00003	0.70841	-0.922784	0.589603	-0.869142	0.598534
Reactome	Amyloids	67	35	32	4.05899	8.88e-07	27	9	3.99124	0.0274736	-28.9999	0.0578317	24	0.493269	4.82012	0.000293069	-0.280333	0.939739
Reactome	Androgen biosynthesis	10	9	1	0.489945	0.732772	6	3	5.96498	0.254057	-37.9999	0.117205	-77	0.0836509	3.08336	0.293888	4.28122	0.232444
Reactome	Antigen activates B Cell Receptor (BCR) leading to generation of second messengers	29	27	2	0.326351	0.19582	27	0	0	0.744338	77	0.0030257	56	0.0234492	0.0398868	0.99134	0.0833057	0.967919
Reactome	Antigen Presentation: Folding, assembly and peptide loading of class I MHC	20	15	5	1.47081	0.4376	14	1	0.85055	1	53	0.129602	39	0.261863	8.02e-05	0.997542	0.305673	0.862654
Reactome	Antigen processing-Cross presentation	71	64	7	0.481432	0.104473	55	9	1.95564	0.506287	52.0001	0.00216579	42	0.019037	1.81825	0.0058698	1.74248	0.0304249
Reactome	Antigen processing: Ubiquitination & Proteasome degradation	199	197	2	0.0442559	3.58e-13	182	15	0.981319	1	-7.00006	0.419812	-7.99997	0.415171	0.501344	0.0911194	0.444946	0.206965
Reactome	Antiviral mechanism by IFN-stimulated genes	65	61	4	0.288449	0.0225027	53	8	1.80271	0.630259	59	0.000696219	55.0001	0.0025386	0.165288	0.85447	0.0237498	0.976981
Reactome	APC/C:Cdc20 mediated degradation of Cyclin B	19	19	0	0	0.0651232	19	0	0	0.889934	5.99997	0.864393	4.00005	0.904617	-0.153827	0.929584	-0.12901	0.932423
Reactome	APC/C:Cdc20 mediated degradation of mitotic proteins	65	65	0	0	3.1e-05	57	8	1.67575	0.657993	21	0.176817	17.0001	0.338733	1.46208	0.00789665	1.23912	0.0630971
Reactome	APC/C:Cdh1 mediated degradation of Cdc20 and other APC/C:Cdh1 targeted proteins in late mitosis/early G1	64	64	0	0	4.65e-05	56	8	1.70579	0.657993	20	0.19832	16	0.374998	1.46126	0.0117831	1.21213	0.0846278
Reactome	APC CDC20 Mediated Degradation Of NEK2A	21	21	0	0	0.0457914	21	0	0	0.889934	15	0.58846	15	0.64858	0.0769257	0.970981	0.0909472	0.951981
Reactome	APOBEC3G mediated resistance to HIV-1 infection	5	4	1	1.10269	1	2	2	11.9227	0.281149	30.0001	0.657397	101	0.308295	-0.268017	0.935136	-0.737348	0.773196
Reactome	Apoptosis	141	138	3	0.095143	6.85e-08	122	16	1.56912	0.550416	30	0.00499025	30	0.0115296	0.947147	0.00873117	0.982857	0.0252019
Reactome	Apoptosis induced DNA fragmentation	13	13	0	0	0.1931	12	1	0.992443	1	-23	0.556184	-17	0.679238	-0.627343	0.85648	-0.306688	0.939739
Reactome	Apoptotic cleavage of cell adhesion proteins	10	10	0	0	0.279583	9	1	1.3235	0.951754	46	0.231944	94	0.0573879	0.170396	0.96682	0.975245	0.839313
Reactome	Apoptotic cleavage of cellular proteins	36	36	0	0	0.00366633	34	2	0.700061	1	77	0.000519278	85	0.000179509	0.342367	0.821988	0.722174	0.628283
Reactome	Apoptotic execution phase	50	50	0	0	0.000402289	47	3	0.759589	1	52	0.00863365	61	0.00405898	0.137906	0.935136	0.473256	0.726424
Reactome	Aquaporin-mediated transport	50	48	2	0.183335	0.0154813	46	2	0.517067	0.951754	50	0.00722146	42	0.0426867	-0.0292358	0.99134	0.0350127	0.976226
Reactome	ARMS-mediated activation	17	17	0	0	0.0912979	17	0	0	0.951754	-2.00007	0.941313	-3.00002	0.930356	1.18183	0.589603	1.21684	0.585062
Reactome	Asparagine N-linked glycosylation	78	77	1	0.057025	3.27e-05	73	5	0.814966	1	18	0.240011	19	0.232527	0.354029	0.631142	0.325411	0.655317
Reactome	Assembly of the pre-replicative complex	63	63	0	0	4.31e-05	56	7	1.49137	0.881393	48	0.00414979	47	0.0077267	1.71221	0.0104619	1.59091	0.0551666
Reactome	Association of licensing factors with the pre-replicative complex	13	13	0	0	0.1931	13	0	0	0.951754	64.0001	0.104199	63	0.123402	1.41669	0.645304	1.44691	0.642658
Reactome	Association of TriC/CCT with target proteins during biosynthesis	26	26	0	0	0.0223054	26	0	0	0.744338	30	0.227909	31	0.278579	0.922036	0.644501	0.958309	0.640841
Reactome	Autodegradation of Cdh1 by Cdh1:APC/C	56	56	0	0	0.000132646	49	7	1.70522	0.708002	11	0.522344	6.00001	0.74585	1.77229	0.00332056	1.66189	0.0252019
Reactome	Autodegradation of the E3 ubiquitin ligase COP1	47	47	0	0	0.000576159	40	7	2.09013	0.499268	11.0001	0.564256	5.99996	0.790078	2.15983	0.00176734	2.09083	0.0200258
Reactome	Axon guidance	239	236	3	0.0552927	2.82e-15	232	4	0.202788	0.00199995	63	1.54e-13	62.0001	1.5063e-13	0.0985405	0.884575	0.150058	0.784391
Reactome	Base Excision Repair	19	19	0	0	0.0651232	18	1	0.661349	1	37	0.245348	29	0.386226	1.21747	0.575109	1.59298	0.422547
Reactome	Base-free sugar-phosphate removal via the single-nucleotide replacement pathway	10	10	0	0	0.279583	10	0	0	1	-37.9999	0.271551	-38	0.328836	4.75657	0.144277	4.81123	0.167493
Reactome	Basigin interactions	24	24	0	0	0.0316832	22	2	1.08277	0.997206	45.0001	0.137503	55	0.0730513	0.659398	0.655748	0.370568	0.831398
Reactome	Beta defensins	17	11	6	2.40796	0.153293	10	1	1.19108	0.951754	7.00002	0.885207	-49	0.223337	-0.684554	0.919394	-2.08949	0.648499
Reactome	Bile acid and bile salt metabolism	27	27	0	0	0.0157108	23	4	2.07452	0.657621	38	0.072812	13	0.646914	-0.030258	0.991372	-2.59872	0.310764
Reactome	Bile Salt And Organic Anion SLC Transporters	10	10	0	0	0.279583	9	1	1.3235	0.951754	-18.9999	0.657397	-25	0.553375	0.158756	0.951125	0.496265	0.752963
Reactome	Binding and entry of HIV virion	4	3	1	1.47029	0.599314	2	1	5.95703	0.728406	116	0.162842	123	0.234691	0.0417389	0.99134	-0.30634	0.943687
Reactome	Biological oxidations	122	113	9	0.349691	0.00366633	75	38	6.1898	5.4e-13	36	0.000107526	3.00005	0.85022	0.157977	0.858388	-0.353911	0.794391
Reactome	Biosynthesis of the N-glycan precursor (dolichol lipid-linked oligosaccharide, LLO) and transfer to a nascent protein	27	26	1	0.169418	0.083573	22	5	2.71325	0.364248	0.999962	0.984698	11	0.716902	0.898315	0.568128	0.838319	0.619501
Reactome	BMAL1:CLOCK,NPAS2 activates circadian gene expression	35	34	1	0.129491	0.0316832	32	2	0.743919	1	3.00003	0.896083	-7.00005	0.752122	0.72438	0.706207	0.73032	0.703892
Reactome	Botulinum Neurotoxicity	18	16	2	0.551096	0.597301	15	1	0.79379	1	65.9999	0.0574634	57	0.118711	0.147535	0.96682	0.262025	0.929135
Reactome	Branched-chain amino acid catabolism	17	17	0	0	0.0912979	16	1	0.744125	1	25	0.436735	9.99997	0.766928	-2.23434	0.408182	-1.96573	0.538209
Reactome	Ca-dependent events	29	26	3	0.508529	0.387454	26	0	0	0.744338	74.0001	0.00345829	73	0.00487334	-0.350005	0.807891	-0.313799	0.808612
Reactome	Calnexin/calreticulin cycle	11	11	0	0	0.279583	11	0	0	1	17	0.688482	14	0.75875	0.583067	0.779495	0.616203	0.751972
Reactome	Caspase-mediated cleavage of cytoskeletal proteins	12	12	0	0	0.191213	12	0	0	0.951754	115	0.00393632	96.9999	0.0135684	-1.86665	0.5505	-1.81539	0.569163
Reactome	CD28 co-stimulation	31	30	1	0.146793	0.0629806	29	1	0.410211	0.997206	18	0.502274	15	0.587396	0.208354	0.929584	0.385699	0.830448
Reactome	CD28 dependent PI3K/Akt signaling	21	20	1	0.220325	0.202458	19	1	0.626496	1	5.00008	0.884814	3.99994	0.920898	0.84486	0.673197	1.13888	0.582594
Reactome	CD28 dependent Vav1 pathway	11	11	0	0	0.279583	11	0	0	1	68.9999	0.118224	50	0.20629	0.13097	0.972401	0.166712	0.951981
Reactome	CDC6 association with the ORC:origin complex	11	11	0	0	0.279583	11	0	0	1	83.9999	0.0313533	86	0.0346313	1.77847	0.771062	1.83459	0.751
Reactome	CDK-mediated phosphorylation and removal of Cdc6	46	46	0	0	0.000846104	39	7	2.14386	0.494494	19.9999	0.297739	16	0.472246	2.01926	0.00218424	1.92361	0.02247
Reactome	CDT1 association with the CDC6:ORC:origin complex	54	54	0	0	0.000190557	47	7	1.77802	0.687165	35	0.0533716	32.9999	0.0920602	1.90913	0.00314239	1.82824	0.0252019
Reactome	Cell-Cell communication	117	116	1	0.0377606	5.8e-08	110	6	0.647953	0.889934	69	7.1e-09	63	8.40296e-07	0.0138422	0.99134	0.173373	0.85192
Reactome	Cell-cell junction organization	55	54	1	0.0814302	0.00158584	54	0	0	0.208675	53.0001	0.00353602	42	0.0345056	0.652011	0.589603	0.681759	0.58044
Reactome	Cell Cycle	390	362	28	0.336061	9.11e-09	337	27	0.953151	1	46	5.88e-12	51	1.04895e-13	0.227343	0.617481	0.248805	0.597308
Reactome	Cell Cycle Checkpoints	110	110	0	0	9.21e-09	103	7	0.808295	0.997206	56	5.87e-06	57	8.23301e-06	1.08331	0.0403714	0.97245	0.109262
Reactome	Cell Cycle, Mitotic	306	303	3	0.0428842	9.28e-21	286	18	0.745857	0.770197	61	2.54e-17	59	6.54893e-16	0.375756	0.372927	0.339535	0.480156
Reactome	Cell death signalling via NRAGE, NRIF and NADE	58	57	1	0.0771299	0.00117647	54	3	0.660803	0.951754	45	0.00737011	45	0.0095112	0.181883	0.88153	0.184177	0.864568
Reactome	Cell-extracellular matrix interactions	14	14	0	0	0.131998	12	2	1.98639	0.798404	159	8.22e-05	166	0.00010004	-0.93459	0.726037	-0.661616	0.85192
Reactome	Cell junction organization	76	75	1	0.058553	4.6e-05	73	2	0.325217	0.585074	78	6.35e-07	69	3.42403e-05	0.486985	0.649645	0.5981	0.581294
Reactome	Cell surface interactions at the vascular wall	84	82	2	0.107091	0.000110616	73	9	1.47163	0.798404	92	4.32e-09	83	7.817e-08	0.805195	0.301791	0.839274	0.337601
Reactome	cGMP effects	19	18	1	0.244835	0.279583	18	0	0	0.889934	3.99994	0.902936	-10.0001	0.747041	-0.302952	0.919394	-0.272721	0.929135
Reactome	Chemokine receptors bind chemokines	53	50	3	0.26404	0.0290409	35	15	5.1534	0.000117055	45	0.0286287	2.00002	0.927325	1.47439	0.0846069	0.825566	0.605364
Reactome	Cholesterol biosynthesis	22	22	0	0	0.0465185	21	1	0.566811	1	44.0001	0.114888	37	0.184621	-0.40133	0.89644	-0.185015	0.951981
Reactome	Chondroitin sulfate biosynthesis	19	19	0	0	0.0651232	19	0	0	0.889934	105	0.00726983	92.9999	0.0141073	2.80148	0.487013	2.8701	0.485202
Reactome	Chondroitin sulfate/dermatan sulfate metabolism	47	47	0	0	0.000576159	46	1	0.258317	0.744338	90	0.000200533	78.9999	0.000557496	0.742453	0.597333	0.74368	0.603109
Reactome	Chromosome Maintenance	111	86	25	1.28408	0.320405	77	10	1.55102	0.741254	40.9999	0.00987679	73	3.89906e-05	-0.73379	0.494631	-0.496427	0.690016
Reactome	Chylomicron-mediated lipid transport	16	16	0	0	0.0912979	16	0	0	0.951754	131	0.000173237	73	0.0244272	-1.07007	0.682078	-1.00522	0.710031
Reactome	Circadian Clock	51	50	1	0.0879665	0.00328528	47	3	0.759589	1	-4.98e-05	0.987828	-10	0.588034	0.440258	0.782053	0.387364	0.787931
Reactome	REV-ERBA represses gene expression	22	21	1	0.20982	0.14924	20	1	0.59519	1	3.99993	0.897344	-1.00002	0.963082	0.261658	0.916249	0.499708	0.836837
Reactome	Citric acid cycle (TCA cycle)	19	18	1	0.244835	0.279583	16	2	1.4894	0.959981	21	0.514234	18	0.591356	-0.829091	0.779379	-0.979192	0.728636
Reactome	Class A/1 (Rhodopsin-like receptors)	283	265	18	0.296122	1.13e-07	237	28	1.41632	0.544319	-14	0.0553254	-37	1.4657e-07	1.09848	0.000611082	1.05882	0.00861824
Reactome	Class B/2 (Secretin family receptors)	86	85	1	0.0516322	1.13e-05	82	3	0.434364	0.732515	-5.00001	0.679568	-20	0.131326	1.72898	0.0049645	1.66458	0.0259194
Reactome	Class C/3 (Metabotropic glutamate/pheromone receptors)	13	12	1	0.367386	0.525449	12	0	0	0.951754	4	0.923705	-14.0001	0.70841	-0.0277213	0.99134	-0.00815619	0.996236
Reactome	Class I MHC mediated antigen processing & presentation	235	226	9	0.173611	1.21e-09	209	17	0.968275	1	5.00007	0.548727	2.99997	0.765949	0.497401	0.0818489	0.449951	0.17232
Reactome	Cleavage of Growing Transcript in the Termination Region	43	40	3	0.330253	0.0883305	36	4	1.32428	0.951754	35	0.0752724	36.9999	0.0807603	0.909109	0.494631	1.05666	0.540415
Reactome	Collagen formation	58	57	1	0.0771299	0.00117647	57	0	0	0.21084	102	4.84e-06	96	3.95955e-05	0.562503	0.571696	0.593744	0.542929
Reactome	Common Pathway	14	14	0	0	0.131998	12	2	1.98639	0.798404	159	4.88e-05	76	0.0496047	-0.543112	0.853961	-0.833058	0.816538
Reactome	Complement cascade	28	26	2	0.338924	0.194795	20	6	3.58476	0.149416	58	0.019222	45.0001	0.15005	0.454052	0.853094	0.29759	0.900123
Reactome	Conversion from APC/C:Cdc20 to APC/C:Cdh1 in late anaphase	16	16	0	0	0.0912979	16	0	0	0.951754	-11	0.713622	-12	0.732329	-0.173957	0.91607	-0.153799	0.925069
Reactome	COPI Mediated Transport	10	10	0	0	0.279583	10	0	0	1	14	0.730614	10	0.812456	0.981578	0.600258	1.00111	0.589714
Reactome	Costimulation by the CD28 family	59	56	3	0.235662	0.0164542	53	3	0.673318	1	29.0001	0.108404	16	0.414822	0.265179	0.85447	0.326259	0.816038
Reactome	Creation of C4 and C2 activators	8	8	0	0	0.407895	7	1	1.70183	0.951754	126	0.0248599	73	0.178437	0.49469	0.853961	0.0383975	0.994026
Reactome	CREB phosphorylation through the activation of CaMKII	15	12	3	1.10275	0.771577	12	0	0	0.951754	50	0.176675	52	0.212637	-0.0440304	0.99134	0.00637626	0.997366
Reactome	CREB phosphorylation through the activation of Ras	27	23	4	0.766814	0.823715	23	0	0	0.744338	34	0.215867	33.0001	0.259006	-0.25751	0.907954	-0.217942	0.917901
Reactome	CRMPs in Sema3A signaling	14	14	0	0	0.131998	14	0	0	0.951754	146	0.000660409	137	0.000776309	-0.20002	0.942408	-0.181768	0.942801
Reactome	Cross-presentation of soluble exogenous antigens (endosomes)	46	45	1	0.0977709	0.00630361	37	8	2.58494	0.210181	24.9999	0.190253	16	0.471685	2.92094	9.51e-05	2.75022	0.00439949
Reactome	CS/DS degradation	12	12	0	0	0.191213	11	1	1.0827	1	140	0.0090375	133	0.0212852	0.813128	0.837439	0.733269	0.868126
Reactome	CTLA4 inhibitory signaling	21	21	0	0	0.0457914	21	0	0	0.889934	-3.46e-05	0.9894	-3	0.928517	0.710204	0.799762	0.759356	0.758754
Reactome	CTNNB1 Phosphorylation Cascade	16	16	0	0	0.0912979	15	1	0.79379	1	-22.9999	0.459785	-21	0.553375	-0.191305	0.935136	-0.129831	0.951981
Reactome	Cyclin A/B1 associated events during G2/M transition	15	15	0	0	0.131998	15	0	0	0.951754	113	0.00722133	111	0.00735048	1.16266	0.74031	1.18042	0.728636
Reactome	Cyclin E associated events during G1/S transition	62	62	0	0	4.31e-05	54	9	1.99196	0.390115	28	0.104258	29.0001	0.117859	2.68493	2.27e-05	2.59629	0.00344952
Reactome	Cytochrome P450 - arranged by substrate type	49	46	3	0.287071	0.0497267	29	17	7.06223	1.2e-06	23.9999	0.0619335	-23.0001	0.340669	0.666725	0.487122	1.00006	0.653074
Reactome	Cytokine Signaling in Immune system	258	241	17	0.307903	8.88e-07	198	44	2.70646	3.75e-06	-3.00001	0.610957	41.9999	2.46729e-06	2.33332	6.36e-23	0.358795	0.406882
Reactome	Cytosolic sulfonation of small molecules	12	11	1	0.400808	0.732772	8	3	4.47372	0.338572	61	0.17573	3.00009	0.958375	-2.1979	0.35047	-0.838156	0.752557
Reactome	Cytosolic tRNA aminoacylation	24	24	0	0	0.0316832	23	1	0.517456	1	38.0001	0.126218	31	0.245658	0.583693	0.597333	0.667452	0.540415
Reactome	DAG and IP3 signaling	31	28	3	0.472148	0.300814	28	0	0	0.657993	63.9999	0.00732597	64	0.00991125	-0.636343	0.655748	-0.58846	0.690016
Reactome	DARPP-32 events	24	21	3	0.629796	0.643766	20	1	0.59519	1	22.0001	0.409094	26	0.399561	0.359842	0.838761	0.591268	0.710031
Reactome	DCC mediated attractive signaling	13	13	0	0	0.1931	13	0	0	0.951754	13	0.722091	12	0.755462	0.0132076	0.99134	0.0485174	0.976981
Reactome	Deadenylation-dependent mRNA decay	44	43	1	0.102331	0.00882214	41	2	0.580316	1	22	0.29352	22	0.315827	0.181843	0.879716	0.142897	0.897695
Reactome	Deadenylation of mRNA	19	19	0	0	0.0651232	17	2	1.4017	0.970516	-0.999929	0.9873	-3.00005	0.931314	0.261917	0.879716	0.137301	0.932423
Reactome	Defensins	23	14	9	2.83968	0.0507388	12	2	1.98639	0.798404	-25	0.356958	-42	0.251348	0.505423	0.860313	-1.52374	0.587689
Reactome	Degradation of the extracellular matrix	28	27	1	0.163133	0.0844823	22	5	2.71325	0.364248	3.00004	0.90704	29.0001	0.3443	1.06833	0.5505	-0.343655	0.868126
Reactome	Deposition of new CENPA-containing nucleosomes at the centromere	55	31	24	3.43036	0.00012197	26	6	2.75643	0.288517	28.0001	0.401396	66	0.0573879	-1.05812	0.507188	-1.37636	0.368136
Reactome	AUF1 (hnRNP D0) destabilizes mRNA	49	49	0	0	0.000401591	41	8	2.3323	0.360235	16	0.38348	14	0.528821	1.79791	0.00340249	1.83335	0.02263
Reactome	Butyrate Response Factor 1 (BRF1) destabilizes mRNA	17	16	1	0.275473	0.387454	16	0	0	0.951754	52	0.172641	51	0.211387	-0.77367	0.858405	-0.693004	0.868126
Reactome	KSRP destabilizes mRNA	17	16	1	0.275473	0.387454	16	0	0	0.951754	45	0.23921	45	0.260044	0.125009	0.976589	0.165736	0.953461
Reactome	Tristetraprolin (TTP) destabilizes mRNA	17	16	1	0.275473	0.387454	16	0	0	0.951754	60	0.0958192	58	0.129392	-0.191363	0.957241	-0.137528	0.955625
Reactome	Developmental Biology	380	374	6	0.0692304	3.98e-23	364	10	0.321756	0.00154037	36	3.16e-08	34.0001	1.59381e-07	0.270889	0.494702	0.290732	0.44843
Reactome	Diabetes Pathways	125	124	1	0.0353068	1.37e-08	114	10	1.04505	1	37	0.00219647	40.9999	0.00101661	0.366266	0.611617	0.249415	0.748636
Reactome	Digestion of dietary carbohydrate	5	5	0	0	0.633639	4	1	2.97861	0.86732	-71	0.100677	-81	0.139098	0.0810824	0.99134	2.23763	0.598534
Reactome	DNA Repair	105	104	1	0.0421493	4.13e-07	100	4	0.474706	0.688146	21.9999	0.0969401	22	0.110117	0.166626	0.853961	0.142801	0.866541
Reactome	DNA Replication	186	185	1	0.0235451	1.8e-13	174	11	0.750682	0.889934	85.9999	6.4e-19	85	3.43321e-18	0.492586	0.347589	0.492573	0.382831
Reactome	DNA strand elongation	30	30	0	0	0.0112054	29	1	0.410211	0.997206	182	3.04e-12	171	7.55968e-12	-0.955461	0.589603	-0.769489	0.679979
Reactome	Dopamine Neurotransmitter Release Cycle	11	9	2	0.980118	1	8	1	1.48901	0.951754	172	0.00395362	166	0.0102323	1.33519	0.687245	1.8113	0.637644
Reactome	Double-Strand Break Repair	22	22	0	0	0.0465185	22	0	0	0.889934	78	0.00725493	80	0.00787243	-2.45456	0.277015	-2.39713	0.324179
Reactome	Downregulation of ERBB2:ERBB3 signaling	11	11	0	0	0.279583	11	0	0	1	-14	0.760946	-13	0.75127	-0.160881	0.984061	-0.101924	0.982948
Reactome	Downregulation of SMAD2/3:SMAD4 transcriptional activity	19	19	0	0	0.0651232	17	2	1.4017	0.970516	-16.9999	0.540968	-27	0.372051	-0.825768	0.752848	-0.999918	0.705075
Reactome	Downregulation of TGF-beta receptor signaling	21	21	0	0	0.0457914	21	0	0	0.889934	42	0.144799	39	0.196624	0.641904	0.713682	0.678565	0.702018
Reactome	Downstream signal transduction	91	88	3	0.149669	0.000214069	86	2	0.275814	0.427879	15.9999	0.28428	17	0.246504	0.120817	0.88843	0.153177	0.841301
Reactome	Downstream signaling events of B Cell Receptor (BCR)	93	92	1	0.0476828	4.03e-06	83	9	1.29347	0.921273	5.00002	0.72297	1.99996	0.899717	1.5319	0.000952376	1.3986	0.0152245
Reactome	Downstream signaling of activated FGFR	97	94	3	0.140063	7.94e-05	93	1	0.127366	0.123499	2.00002	0.884362	-0.999972	0.974795	0.366666	0.572864	0.363572	0.585477
Reactome	Downstream TCR signaling	32	29	3	0.45584	0.301583	26	3	1.37502	0.951754	46	0.0461303	32	0.201546	1.79323	0.135043	2.06503	0.103459
Reactome	DSCAM interactions	11	11	0	0	0.279583	11	0	0	1	18	0.638617	14	0.737519	-0.75241	0.853961	-0.720275	0.85192
Reactome	E2F-enabled inhibition of pre-replication complex formation	10	10	0	0	0.279583	10	0	0	1	127	0.00389472	125	0.00438343	1.17832	0.807891	1.23076	0.772508
Reactome	E2F mediated regulation of DNA replication	33	32	1	0.137601	0.0457914	29	3	1.23255	1	105	4.1e-05	93.9999	0.000306843	1.07712	0.591469	1.26479	0.582594
Reactome	Early Phase of HIV Life Cycle	13	12	1	0.367386	0.525449	10	2	2.38391	0.744338	74	0.0666502	87	0.0435072	-1.00979	0.522526	-1.3594	0.420784
Reactome	Effects of PIP2 hydrolysis	22	22	0	0	0.0465185	22	0	0	0.889934	23	0.419812	19.0001	0.526977	-1.72733	0.673197	-1.65786	0.705075
Reactome	EGFR downregulation	24	24	0	0	0.0316832	24	0	0	0.744338	-16	0.538333	-14	0.596123	0.595124	0.74031	0.624107	0.72236
Reactome	Eicosanoid ligand-binding receptors	15	14	1	0.314865	0.384654	13	1	0.916041	1	0.999942	0.9894	-15	0.69228	0.522742	0.853961	0.254991	0.929135
Reactome	Elevation of cytosolic Ca2+ levels	8	8	0	0	0.407895	8	0	0	1	4.00004	0.924387	-4.00003	0.935447	-4.11401	0.708037	-3.97517	0.72236
Reactome	Elongation Arrest And Recovery	32	31	1	0.142049	0.0444281	30	1	0.396511	0.951754	-4.99997	0.864393	-3.99996	0.889532	0.221478	0.85648	0.157842	0.900123
Reactome	Endogenous sterols	15	15	0	0	0.131998	13	2	1.83343	0.853397	-0.99998	0.988257	-21	0.575766	4.18755	0.293888	1.62977	0.726424
Reactome	Endosomal Sorting Complex Required For Transport (ESCRT)	26	25	1	0.176206	0.11309	23	2	1.03566	1	-18.0001	0.46642	-21	0.421025	0.848454	0.578432	0.962634	0.540415
Reactome	Endosomal/Vacuolar pathway	8	3	5	7.35935	0.0191743	3	0	0	1	168	0.0892176	131	0.141452	7.23e-07	0.991656	0.0332662	0.988193
Reactome	Energy dependent regulation of mTOR by LKB1-AMPK	17	17	0	0	0.0912979	17	0	0	0.951754	-52	0.0353378	-53	0.047181	-0.0537468	0.988425	-0.00761409	0.994026
Reactome	eNOS activation and regulation	19	17	2	0.518648	0.597433	15	2	1.58879	0.889934	16.9999	0.623079	-5.00004	0.888208	0.741213	0.655748	0.720218	0.657385
Reactome	ER-Phagosome pathway	58	52	6	0.508124	0.17965	44	8	2.1727	0.394428	25	0.154183	20	0.328836	1.70636	0.0176778	1.73487	0.0501735
Reactome	ERK/MAPK targets	21	21	0	0	0.0457914	21	0	0	0.889934	28.0001	0.271551	29	0.320525	-0.0259057	0.99134	-0.0091137	0.996236
Reactome	ERKs are inactivated	12	12	0	0	0.191213	12	0	0	0.951754	23	0.508057	25	0.547798	0.781129	0.74031	0.806734	0.726424
Reactome	Ethanol oxidation	10	10	0	0	0.279583	4	6	17.9351	0.00109954	60	0.185862	-43	0.517351	-0.779734	0.879716	-13.6946	0.589714
Reactome	Extension of Telomeres	27	27	0	0	0.0157108	25	2	0.952677	1	167	3.85e-09	153	5.6942e-08	-1.12686	0.635678	-1.11822	0.624088
Reactome	Extracellular matrix organization	86	84	2	0.104528	7.9e-05	79	5	0.75276	0.997206	58	0.000248123	70	4.71431e-05	0.703048	0.339863	0.355842	0.703892
Reactome	Extrinsic Pathway for Apoptosis	13	12	1	0.367386	0.525449	10	2	2.38391	0.744338	76.0001	0.0447764	45.0001	0.294751	0.996399	0.635678	0.888541	0.691798
Reactome	Facilitative Na+-independent glucose transporters	11	10	1	0.440915	0.732772	9	1	1.3235	0.951754	16	0.688482	6.40736e-06	0.998851	-0.0769672	0.99134	-0.27691	0.951981
Reactome	Factors involved in megakaryocyte development and platelet production	119	110	9	0.359295	0.00465592	92	18	2.34947	0.0392178	-34	1.61e-07	35	0.0101111	2.49637	7.4e-15	0.161317	0.826148
Reactome	Fanconi Anemia pathway	21	21	0	0	0.0457914	21	0	0	0.889934	20	0.559928	19	0.575766	-0.0962147	0.951125	-0.0800106	0.951981
Reactome	Fatty acid, triacylglycerol, and ketone body metabolism	165	163	2	0.0536016	1.32e-10	159	4	0.297367	0.0998215	30	0.00218436	20	0.049669	-0.526273	0.372927	-0.454556	0.503197
Reactome	Fatty Acyl-CoA Biosynthesis	18	18	0	0	0.0959704	18	0	0	0.889934	66.9999	0.0278595	52	0.0845512	0.523501	0.871605	0.565681	0.85192
Reactome	FGFR ligand binding and activation	22	22	0	0	0.0465185	22	0	0	0.889934	-23	0.328152	-41	0.104207	0.969696	0.371847	0.976314	0.375977
Reactome	FGFR1 ligand binding and activation	14	14	0	0	0.131998	14	0	0	0.951754	-49	0.0713007	-69	0.0234493	1.76556	0.35047	1.76553	0.368431
Reactome	FGFR2c ligand binding and activation	12	12	0	0	0.191213	12	0	0	0.951754	-43	0.15556	-58	0.0823929	3.1894	0.185941	3.19228	0.214077
Reactome	FGFR4 ligand binding and activation	12	12	0	0	0.191213	12	0	0	0.951754	-44	0.147271	-65	0.04866	3.21663	0.13898	3.22428	0.167493
Reactome	Formation of ATP by chemiosmotic coupling	14	11	3	1.20301	0.757431	8	3	4.47372	0.338572	34	0.425539	19.9999	0.698929	1.28745	0.606404	2.31618	0.249118
Reactome	Formation of Fibrin Clot (Clotting Cascade)	32	32	0	0	0.00785935	29	3	1.23255	1	99	0.000292306	28.9999	0.262533	-1.17102	0.399652	-0.985877	0.569163
Reactome	Formation of incision complex in GG-NER	21	20	1	0.220325	0.202458	18	2	1.32376	0.980231	-15	0.569997	-11	0.741039	1.33939	0.301791	1.15408	0.417819
Reactome	Formation of RNA Pol II elongation complex	44	42	2	0.209604	0.0269256	40	2	0.594864	1	1.00004	0.964092	1.00009	0.951038	0.869055	0.304197	0.772667	0.389751
Reactome	Formation of the HIV-1 Early Elongation Complex	33	32	1	0.137601	0.0457914	30	2	0.793624	1	7.00004	0.759599	7.00008	0.783191	1.65908	0.0466202	1.5524	0.101669
Reactome	Formation of the ternary complex, and subsequently, the 43S complex	47	44	3	0.300156	0.066645	33	11	3.99607	0.0105925	-22	0.213253	-23	0.283554	1.05081	0.262321	1.3346	0.270228
Reactome	Formation of transcription-coupled NER (TC-NER) repair complex	29	28	1	0.157298	0.0603833	25	3	1.43011	0.951754	-18	0.430594	-17	0.539467	1.22316	0.186179	0.973327	0.368136
Reactome	Formation of tubulin folding intermediates by CCT/TriC	19	19	0	0	0.0651232	17	2	1.4017	0.970516	105	0.00058857	99	0.00206842	4.04617	0.107049	5.35279	0.0529836
Reactome	FRS2-mediated cascade	36	36	0	0	0.00366633	36	0	0	0.550416	-15.0001	0.435668	-25	0.209175	0.939593	0.250161	0.95269	0.252473
Reactome	G alpha (i) signalling events	185	173	12	0.303655	3.84e-05	156	17	1.30191	0.833752	26	0.00775549	7	0.570414	0.838169	0.0926388	0.84212	0.170672
Reactome	G alpha (q) signalling events	171	165	6	0.159009	1.72e-07	154	11	0.849339	1	-2.00005	0.846323	-14	0.190988	0.329691	0.63198	0.424684	0.538209
Reactome	G alpha (s) signalling events	117	115	2	0.0762034	5.58e-07	111	4	0.427346	0.551569	-11.0001	0.297224	-27	0.0158346	0.351974	0.662007	0.316676	0.710031
Reactome	G alpha (z) signalling events	44	44	0	0	0.00124727	43	1	0.276395	0.744338	75	0.000142871	75.9999	0.000249009	-0.573041	0.639678	-0.58209	0.641837
Reactome	G alpha (12/13) signalling events	73	72	1	0.0610041	9.81e-05	69	3	0.516677	0.889934	52.0001	0.000679961	50	0.00163539	-0.323117	0.789481	-0.313174	0.771003
Reactome	G beta:gamma signalling through PI3Kgamma	25	25	0	0	0.0223054	24	1	0.495863	0.997206	35	0.243159	33	0.297421	-0.603532	0.763747	-0.640845	0.737245
Reactome	G beta:gamma signalling through PLC beta	20	20	0	0	0.0678502	19	1	0.626496	1	58.9999	0.0542934	64	0.0573879	-0.27585	0.932685	-0.327293	0.909105
Reactome	G-protein activation	27	27	0	0	0.0157108	26	1	0.457634	0.997206	43	0.113619	44.9999	0.142308	-0.430081	0.824313	-0.469833	0.794391
Reactome	G-protein beta:gamma signalling	28	28	0	0	0.0157108	27	1	0.440656	0.997206	43	0.134527	41	0.175052	-0.601122	0.74031	-0.62818	0.728636
Reactome	G0 and Early G1	23	23	0	0	0.0316113	20	3	1.78822	0.896573	69	0.0257836	51.9999	0.119951	-0.205044	0.935136	0.132836	0.959152
Reactome	G1 Phase	35	33	2	0.266916	0.0883305	31	3	1.15288	1	26.0001	0.245822	25	0.314371	1.24341	0.463369	1.0895	0.595514
Reactome	G1/S-Specific Transcription	17	17	0	0	0.0912979	14	3	2.55553	0.628565	137	0.000519278	120	0.00543197	1.74662	0.600258	2.28361	0.582594
Reactome	G1/S Transition	106	104	2	0.0843214	3.47e-06	93	12	1.54184	0.69242	71	8.48e-08	70	1.76043e-07	1.72725	0.000698901	1.63432	0.0131502
Reactome	G2/M Checkpoints	40	40	0	0	0.00273021	40	0	0	0.444842	137	3.4e-10	133	2.5148e-10	0.227007	0.9205	0.254426	0.900123
Reactome	G2/M DNA damage checkpoint	8	8	0	0	0.407895	8	0	0	1	119	0.0191436	115	0.0226886	0.547581	0.890804	0.570782	0.874751
Reactome	GAB1 signalosome	36	36	0	0	0.00366633	35	1	0.339753	0.951754	-26	0.215606	-21	0.312574	0.916593	0.464399	0.854388	0.518547
Reactome	GABA A receptor activation	12	12	0	0	0.191213	12	0	0	0.951754	141	0.00398418	143	0.0076373	1.49135	0.48076	1.51223	0.470768
Reactome	GABA B receptor activation	38	37	1	0.11897	0.0164247	36	1	0.330294	0.889934	68	0.00408123	69	0.00553377	6.94e-05	0.997988	0.00518255	0.996236
Reactome	GABA receptor activation	52	51	1	0.0862363	0.00222081	50	1	0.237588	0.664895	77	0.000178282	76.9999	0.000664544	0.401503	0.729559	0.431473	0.71274
Reactome	GABA synthesis, release, reuptake and degradation	17	16	1	0.275473	0.387454	15	1	0.79379	1	144	7.78e-05	138	0.000325944	0.499991	0.842426	0.67027	0.770235
Reactome	Gamma-carboxylation, transport, and amino-terminal cleavage of proteins	10	10	0	0	0.279583	9	1	1.3235	0.951754	119	0.00730804	42.0001	0.333123	1.30325	0.771062	1.83563	0.657385
Reactome	Gap junction assembly	17	17	0	0	0.0912979	16	1	0.744125	1	-8.00002	0.777749	-21	0.517678	2.57957	0.277015	2.99367	0.167493
Reactome	Gap junction degradation	10	9	1	0.489945	0.732772	9	0	0	1	7.99999	0.896935	11.0001	0.82678	1.11436	0.674918	1.12337	0.68481
Reactome	Gap junction trafficking	26	25	1	0.176206	0.11309	24	1	0.495863	0.997206	-0.99996	0.976343	-7.99997	0.790313	1.62944	0.308621	1.90985	0.216385
Reactome	Gastrin-CREB signalling pathway via PKC and MAPK	192	186	6	0.14087	5.4e-09	175	11	0.746341	0.889934	1.99995	0.874454	-8.00003	0.407748	0.324697	0.603396	0.411702	0.512557
Reactome	Generation of second messenger molecules	23	21	2	0.419747	0.344321	19	2	1.25401	0.991963	112	0.000264755	82	0.00642644	0.432508	0.873227	0.333341	0.926518
Reactome	Generic Transcription Pathway	336	228	108	2.12241	4.49e-08	181	47	3.17408	3.88e-08	-41.0001	2.94e-10	-27	0.00114658	-0.124837	0.827782	0.285702	0.623143
Reactome	Global Genomic NER (GG-NER)	33	32	1	0.137601	0.0457914	29	3	1.23255	1	50.9999	0.0478795	52.9999	0.049669	0.545411	0.713682	0.545483	0.710031
Reactome	Glucagon signaling in metabolic regulation	33	32	1	0.137601	0.0457914	31	1	0.383695	0.951754	61.9999	0.00916149	65	0.0099192	-0.0849598	0.96682	-0.088182	0.951981
Reactome	Glucagon-type ligand receptors	33	33	0	0	0.00797594	32	1	0.37168	0.951754	2.00004	0.924387	-12	0.617328	0.759829	0.597333	0.809146	0.593756
Reactome	Gluconeogenesis	31	29	2	0.303807	0.14924	23	6	3.11662	0.21084	56.0001	0.0192023	45.0001	0.09478	0.501109	0.779379	-0.0999739	0.969605
Reactome	Glucose metabolism	64	59	5	0.372929	0.0473579	53	6	1.34988	0.951754	33	0.0493057	21	0.229831	0.0095715	0.991372	-0.29994	0.836398
Reactome	Glucose transport	38	38	0	0	0.002544	33	5	1.8076	0.728406	81	0.000572199	69	0.0043675	-0.757544	0.613399	-1.02281	0.584952
Reactome	Glucuronidation	9	7	2	1.26029	0.719792	3	4	15.9251	0.0224335	69	0.167132	49	0.546239	0.568827	0.886719	-2.07024	0.739054
Reactome	Glutamate Neurotransmitter Release Cycle	15	14	1	0.314865	0.384654	13	1	0.916041	1	117	0.00629446	110	0.0154165	1.228	0.621146	1.48583	0.582594
Reactome	Glutathione conjugation	22	19	3	0.696173	0.803703	13	6	5.51812	0.0440491	42	0.0447764	37	0.307324	-0.33319	0.88153	-0.914395	0.716733
Reactome	Glycerophospholipid biosynthesis	82	81	1	0.0541954	2.45e-05	80	1	0.148193	0.208675	5.99994	0.707835	-4.99996	0.766928	-0.196225	0.853094	-0.23034	0.812035
Reactome	Glycogen breakdown (glycogenolysis)	16	13	3	1.01784	1	13	0	0	0.951754	5	0.904134	2.99996	0.944171	-0.739634	0.728893	-0.689998	0.73322
Reactome	Glycolysis	27	26	1	0.169418	0.083573	21	5	2.84249	0.338572	17	0.514234	5.00006	0.869193	0.300684	0.895469	-0.622967	0.808612
Reactome	Glycoprotein hormones	9	9	0	0	0.420585	8	1	1.48901	0.951754	-30.9999	0.405174	-61	0.134319	4.97634	0.372927	2.16084	0.579324
Reactome	Glycosaminoglycan metabolism	108	106	2	0.0827201	2.42e-06	99	7	0.841184	1	48	0.000359614	49	0.000627751	0.961511	0.13898	0.745333	0.373122
Reactome	Glycosphingolipid metabolism	35	31	4	0.568653	0.422793	31	0	0	0.657993	-3.99998	0.874882	-8.00002	0.74585	-0.51413	0.752848	-0.49547	0.752557
Reactome	Golgi Associated Vesicle Biogenesis	52	51	1	0.0862363	0.00222081	48	3	0.743713	1	17	0.424058	7.99998	0.70841	0.27279	0.771305	0.272707	0.769183
Reactome	GPCR downstream signaling	546	520	26	0.21494	1.53e-19	436	84	2.38778	1.14e-08	-30.0001	8.35e-13	-17.9999	0.00187722	-0.319998	0.317088	0.272761	0.51853
Reactome	GPCR ligand binding	382	362	20	0.239517	2.2e-12	331	31	1.1183	0.951754	-11	0.0652369	-32	5.71712e-08	1.23374	2.12e-06	1.19114	0.000382079
Reactome	GPVI-mediated activation cascade	30	30	0	0	0.0112054	29	1	0.410211	0.997206	109	0.000815981	91	0.00216328	-0.117366	0.96682	0.0753352	0.969605
Reactome	GRB2 events in ERBB2 signaling	22	22	0	0	0.0465185	22	0	0	0.889934	13.0001	0.610957	7.99991	0.796896	1.23485	0.535475	1.262	0.530972
Reactome	GRB2:SOS provides linkage to MAPK signaling for Integrins	15	15	0	0	0.131998	14	1	0.85055	1	56.0001	0.118171	36.0001	0.324002	-0.705334	0.74031	-0.512319	0.816038
Reactome	Growth hormone receptor signaling	24	23	1	0.191552	0.153293	18	5	3.31704	0.265593	-24	0.150252	40	0.252358	8.35357	4.37e-06	-0.063419	0.963996
Reactome	HDL-mediated lipid transport	15	14	1	0.314865	0.384654	14	0	0	0.951754	61.9999	0.108404	29.0001	0.42306	-5.49605	0.024538	-5.43081	0.0524976
Reactome	Hemostasis	440	424	16	0.162771	5.55e-19	391	33	1.00528	1	16.0001	0.00261008	50	1.81998e-15	0.947693	9.89e-07	0.105026	0.808612
Reactome	Heparan sulfate/heparin (HS-GAG) metabolism	51	49	2	0.179582	0.0112054	44	5	1.35472	0.913528	52.0001	0.0112687	63.0001	0.00947505	1.47412	0.0993537	1.36368	0.326927
Reactome	Highly calcium permeable postsynaptic nicotinic acetylcholine receptors	11	11	0	0	0.279583	11	0	0	1	-55.9999	0.0698156	-83	0.00822887	2.06049	0.383239	2.08096	0.395535
Reactome	HIV Infection	193	186	7	0.164394	2.94e-08	167	19	1.36041	0.728406	24.9999	0.00971102	25.9999	0.00825983	0.625008	0.0683496	0.604325	0.13757
Reactome	HIV Life Cycle	114	111	3	0.118486	5.36e-06	100	11	1.31277	0.889934	23	0.0767207	28.0001	0.0334278	0.186911	0.810511	0.224543	0.767447
Reactome	Homologous recombination repair of replication-independent double-strand breaks	16	16	0	0	0.0912979	16	0	0	0.951754	98	0.00760517	98.0001	0.00823345	-1.91055	0.605572	-1.84548	0.623924
Reactome	Hormone ligand-binding receptors	10	9	1	0.489945	0.732772	8	1	1.48901	0.951754	-77.9999	0.0157736	-118	0.000557496	2.34123	0.471309	1.27384	0.632473
Reactome	Hormone-sensitive lipase (HSL)-mediated triacylglycerol hydrolysis	12	11	1	0.400808	0.732772	11	0	0	1	68	0.102904	60	0.155589	0.380419	0.88843	0.403601	0.868126
Reactome	Host Interactions of HIV factors	120	115	5	0.190663	4.7e-05	101	14	1.65812	0.46666	37.0001	0.00269125	35	0.00674231	0.558889	0.313273	0.477276	0.48006
Reactome	HS-GAG biosynthesis	30	29	1	0.151864	0.0603833	25	4	1.90839	0.772321	43	0.080303	64	0.0449379	2.23749	0.036749	2.19365	0.195451
Reactome	HS-GAG degradation	20	19	1	0.231935	0.201306	18	1	0.661349	1	108	0.00264734	93.9999	0.00947505	0.844025	0.644486	0.841985	0.667861
Reactome	Hyaluronan metabolism	14	14	0	0	0.131998	14	0	0	0.951754	72	0.0448085	58	0.122081	0.545459	0.835267	0.569382	0.808612
Reactome	Hyaluronan uptake and degradation	10	10	0	0	0.279583	10	0	0	1	106	0.018541	83.9999	0.0537235	0.121748	0.972401	0.144628	0.951981
Reactome	IKK complex recruitment mediated by RIP1	9	9	0	0	0.420585	9	0	0	1	113	0.0193622	91	0.0521946	1.59198	0.537989	1.60472	0.540415
Reactome	Interleukin-2 signaling	41	39	2	0.225769	0.0483285	35	4	1.3622	0.951754	42	0.0397138	15	0.533465	0.47105	0.708037	0.642878	0.642145
Reactome	Interleukin-3, 5 and GM-CSF signaling	43	41	2	0.214729	0.0357511	37	4	1.2884	0.951754	44	0.0336521	16	0.509401	0.417682	0.721312	0.563478	0.653074
Reactome	Interleukin-6 signaling	10	10	0	0	0.279583	10	0	0	1	102	0.0234336	71	0.0950441	0.581834	0.807891	0.624977	0.767447
Reactome	Interleukin-7 signaling	11	11	0	0	0.279583	9	2	2.64891	0.717254	43	0.283157	23.0001	0.610578	0.272736	0.889065	0.603594	0.744699
Reactome	Interleukin receptor SHC signaling	27	25	2	0.352502	0.271938	21	4	2.27234	0.585074	40	0.124929	-7.25425e-05	0.992548	0.0229341	0.991372	0.153856	0.951981
Reactome	Interleukin-1 signaling	38	38	0	0	0.002544	37	1	0.321345	0.889934	29	0.193534	14	0.530925	0.545489	0.600258	0.525438	0.614834
Reactome	Immune System	859	811	48	0.251196	4.51e-26	722	91	1.54043	0.0091724	14	0.000311818	30.9999	2.46094e-12	1.01468	7.37e-16	0.272684	0.170672
Reactome	Immunoregulatory interactions between a Lymphoid and a non-Lymphoid cell	60	48	12	1.103	0.763867	34	15	5.30486	9.31e-05	79	0.000573533	99	3.42403e-05	0.27272	0.853961	0.618937	0.658211
Reactome	Incretin synthesis, secretion, and inactivation	20	20	0	0	0.0678502	20	0	0	0.889934	-21.9999	0.463533	-31	0.265257	1.47693	0.569028	1.50889	0.569751
Reactome	Inflammasomes	16	15	1	0.293856	0.384654	14	1	0.85055	1	58.0001	0.103058	50.0001	0.17263	1.1429	0.600258	0.983456	0.658211
Reactome	Influenza Life Cycle	131	117	14	0.525962	0.0465185	88	29	3.99414	7.81e-07	-1.99999	0.90378	0.999994	0.968075	0.222186	0.775604	0.333306	0.674562
Reactome	Influenza Viral RNA Transcription and Replication	98	84	14	0.734089	0.406384	59	25	5.12839	1.66e-07	-21.9999	0.0723256	-27	0.0755041	0.597471	0.457394	0.820231	0.288953
Reactome	Adrenaline,noradrenaline inhibits insulin secretion	25	25	0	0	0.0223054	24	1	0.495863	0.997206	75	0.00665838	81.9999	0.0064962	-0.517901	0.74031	-0.553495	0.726424
Reactome	Inhibition of replication initiation of damaged DNA by RB1/E2F1	12	11	1	0.400808	0.732772	10	1	1.19108	0.951754	66	0.0905427	58	0.181371	1.58743	0.621738	1.9127	0.616738
Reactome	Inhibition of the proteolytic activity of APC/C required for the onset of anaphase by mitotic spindle checkpoint components	18	18	0	0	0.0959704	18	0	0	0.889934	15.9999	0.586431	16.9999	0.62488	0.10607	0.957411	0.128769	0.942054
Reactome	Inhibition of voltage gated Ca2+ channels via Gbeta/gamma subunits	25	24	1	0.183559	0.110581	23	1	0.517456	1	34.0001	0.233771	35.0001	0.254081	0.961666	0.653208	1.10296	0.653074
Reactome	Initial triggering of complement	12	12	0	0	0.191213	10	2	2.38391	0.744338	125	0.00737011	88	0.0449379	-0.488057	0.870057	-0.626638	0.794391
Reactome	Innate Immune System	238	221	17	0.336191	1.06e-05	195	26	1.60037	0.278271	-15	0.0114206	33.0001	0.000306843	1.66929	4.32e-12	-0.0633998	0.929135
Reactome	Insulin receptor recycling	23	23	0	0	0.0316113	22	1	0.541011	1	3.00002	0.909155	6.99998	0.8411	-0.139015	0.951125	-0.356732	0.816038
Reactome	Insulin receptor signalling cascade	84	84	0	0	9.49e-07	81	3	0.439756	0.728406	-23	0.0608688	-25	0.0537781	0.486023	0.457394	0.50001	0.440091
Reactome	Insulin Synthesis And Processing	20	20	0	0	0.0678502	18	2	1.32376	0.980231	19	0.494459	29	0.384134	0.923096	0.655748	0.718601	0.748636
Reactome	Integration of energy metabolism	116	114	2	0.0768767	5.58e-07	111	3	0.320254	0.289423	41	0.000657071	37	0.00438343	0.0288547	0.984061	4.05e-05	0.996236
Reactome	Integration of provirus	8	8	0	0	0.407895	6	2	3.97349	0.585074	23.9999	0.596888	43	0.435787	-1.32609	0.510958	-2.11957	0.355451
Reactome	Integrin alphaIIb beta3 signaling	27	27	0	0	0.0157108	26	1	0.457634	0.997206	49	0.0891257	36	0.20629	-0.273819	0.879716	-0.158746	0.930181
Reactome	Integrin cell surface interactions	78	76	2	0.115589	0.000209095	73	3	0.488236	0.776436	107	1.96e-08	90	2.66839e-07	0.413642	0.655748	0.345677	0.726424
Reactome	Interaction between L1 and Ankyrins	21	20	1	0.220325	0.202458	20	0	0	0.889934	115	0.000512523	119	0.000711843	0.485771	0.88843	0.534331	0.868126
Reactome	Interactions of Vpr with host cellular proteins	32	31	1	0.142049	0.0444281	26	5	2.29522	0.494494	93	0.000484732	100	0.000152688	-0.720698	0.589603	-0.948944	0.556348
Reactome	Interferon alpha/beta signaling	61	53	8	0.665029	0.381748	33	21	7.68931	1.9e-08	-34.9999	1e-06	70.9999	0.00581139	4.32618	7.01e-25	0.15281	0.902397
Reactome	Interferon gamma signaling	56	47	9	0.844203	0.757431	38	10	3.15093	0.0556417	90	4.08e-06	78	0.000644706	0.586082	0.594423	0.358245	0.755074
Reactome	Interferon Signaling	149	135	14	0.455323	0.0091825	102	34	4.05278	4.74e-08	-10	0.143224	64	8.99381e-07	2.58556	6.25e-18	0.114561	0.873873
Reactome	Intrinsic Pathway	17	17	0	0	0.0912979	16	1	0.744125	1	34	0.339431	-15	0.655384	-2.37531	0.301791	-1.70973	0.533104
Reactome	Intrinsic Pathway for Apoptosis	29	27	2	0.326351	0.19582	23	4	2.07452	0.657621	5.00006	0.846323	3.99998	0.897145	0.501697	0.74031	0.333337	0.856923
Reactome	Inwardly rectifying K+ channels	31	30	1	0.146793	0.0629806	29	1	0.410211	0.997206	27	0.268448	24	0.352052	0.889167	0.612168	0.992487	0.605722
Reactome	Ion channel transport	54	52	2	0.16919	0.00797594	52	0	0	0.281149	40	0.0237337	21	0.315827	0.456887	0.655748	0.469557	0.648499
Reactome	Ion transport by P-type ATPases	33	32	1	0.137601	0.0457914	32	0	0	0.657993	30	0.180532	13	0.59956	-0.261267	0.853961	-0.244873	0.852638
Reactome	Ionotropic activity of Kainate Receptors	11	9	2	0.980118	1	9	0	0	1	67	0.155132	62	0.177693	-1.26669	0.655748	-1.26654	0.674562
Reactome	IRAK1 recruits IKK complex	9	9	0	0	0.420585	9	0	0	1	4.99997	0.925001	-2.506e-05	0.998851	1.74756	0.457394	1.74761	0.444382
Reactome	IRAK2 mediated activation of TAK1 complex upon TLR7/8 or 9 stimulation	8	8	0	0	0.407895	8	0	0	1	-55	0.150252	-56	0.161498	0.454617	0.88843	0.499992	0.868126
Reactome	Iron uptake and transport	36	35	1	0.125784	0.0223054	32	3	1.11677	1	36.0001	0.12691	33	0.191208	0.119097	0.968074	-0.227283	0.909123
Reactome	JNK (c-Jun kinases) phosphorylation and activation mediated by activated human TAK1	16	16	0	0	0.0912979	16	0	0	0.951754	-10.0001	0.766274	-15	0.660558	-0.176521	0.916249	-0.142834	0.926518
Reactome	Keratan sulfate biosynthesis	26	26	0	0	0.0223054	24	2	0.992437	1	25	0.372632	27	0.373975	-0.0881319	0.968074	-0.282198	0.836398
Reactome	Keratan sulfate degradation	11	11	0	0	0.279583	11	0	0	1	104	0.0190281	86	0.052849	0.332315	0.908203	0.347378	0.89672
Reactome	Keratan sulfate/keratin metabolism	30	30	0	0	0.0112054	28	2	0.85043	1	33	0.196692	33	0.225236	-0.0559033	0.984061	-0.23074	0.868126
Reactome	Kinesins	23	23	0	0	0.0316113	20	3	1.78822	0.896573	95	0.00264734	84	0.0169217	-0.740022	0.611617	-0.620379	0.674562
Reactome	L1CAM interactions	82	80	2	0.109782	0.000157086	77	3	0.462725	0.792364	65	3.76e-05	65	3.40104e-05	0.605685	0.545311	0.774895	0.422547
Reactome	Lagging Strand Synthesis	19	19	0	0	0.0651232	18	1	0.661349	1	177	9.48e-08	164	2.66839e-07	-0.900519	0.763747	-0.534837	0.870367
Reactome	Late Phase of HIV Life Cycle	101	99	2	0.0886077	6.91e-06	90	9	1.19231	0.951754	17	0.229352	21.0001	0.128776	0.380575	0.600258	0.448302	0.579324
Reactome	Latent infection of Homo sapiens with Mycobacterium tuberculosis	31	31	0	0	0.0116088	31	0	0	0.657993	50	0.0578317	35	0.195578	-0.470258	0.74031	-0.443077	0.742009
Reactome	Ligand-gated ion channel transport	21	20	1	0.220325	0.202458	20	0	0	0.889934	57	0.0604082	41	0.366183	2.126	0.146412	2.14903	0.167493
Reactome	Lipid digestion, mobilization, and transport	45	42	3	0.314488	0.0903719	42	0	0	0.446758	73	0.000528143	38	0.0656941	-1.04763	0.396233	-0.998468	0.433002
Reactome	Lipoprotein metabolism	28	26	2	0.338924	0.194795	26	0	0	0.744338	94	0.000749657	48.9999	0.0599195	-2.71106	0.21137	-2.64781	0.257774
Reactome	Loss of Nlp from mitotic centrosomes	56	56	0	0	0.000132646	55	1	0.215917	0.588729	25	0.147012	23	0.210923	0.666586	0.589603	0.749949	0.540415
Reactome	Lysosome Vesicle Biogenesis	23	23	0	0	0.0316113	21	2	1.13443	0.997206	32.0001	0.259917	17.0001	0.575766	0.0756558	0.96682	0.149828	0.909123
Reactome	M/G1 Transition	78	77	1	0.057025	3.27e-05	70	7	1.192	0.980231	66.9999	1.15e-05	67	1.37363e-05	1.51021	0.0164908	1.41366	0.0661449
Reactome	MAP kinase activation in TLR cascade	49	49	0	0	0.000401591	49	0	0	0.278429	22	0.232945	18.0001	0.340669	-0.218189	0.863761	-0.181866	0.874751
Reactome	MAPK targets/ Nuclear events mediated by MAP kinases	30	30	0	0	0.0112054	30	0	0	0.657993	33	0.122468	34	0.162347	-0.150955	0.94795	-0.109988	0.951981
Reactome	Meiosis	98	66	32	2.14847	0.00366633	59	8	1.61873	0.744338	-23	0.111697	-2.00004	0.920005	0.0404304	0.984061	0.469148	0.71208
Reactome	Meiotic recombination	70	38	32	3.73787	2.72e-06	34	5	1.75432	0.743195	-18.9999	0.405513	4.00002	0.886122	0.0641062	0.988425	0.147026	0.951981
Reactome	Meiotic synapsis	65	41	24	2.59212	0.00243528	34	8	2.81343	0.155429	-40	0.0114103	-17.9999	0.453041	-0.427709	0.834286	0.169717	0.929135
Reactome	Membrane binding and targetting of GAG proteins	9	9	0	0	0.420585	9	0	0	1	-34	0.368703	-35	0.39372	0.7803	0.713287	0.799073	0.703365
Reactome	Membrane Trafficking	126	123	3	0.106846	9.35e-07	117	6	0.608897	0.820941	11	0.365345	4.99998	0.716902	0.675999	0.165733	0.745394	0.14033
Reactome	Metabolism of amino acids and derivatives	191	189	2	0.0461524	1.03e-12	172	17	1.17952	0.951754	32	0.00034398	8.00001	0.411033	0.134722	0.867926	0.0499572	0.951981
Reactome	Metabolism of carbohydrates	231	224	7	0.136179	7.03e-11	203	21	1.23596	0.889934	43	3.92e-07	38	1.73567e-05	0.386354	0.475896	0.191449	0.758754
Reactome	Metabolism of lipids and lipoproteins	466	453	13	0.123454	3.98e-23	433	20	0.54277	0.0796218	16	0.00386732	6.99998	0.282717	-0.181859	0.653208	-0.263862	0.502012
Reactome	Metabolism Of mRNA	206	188	18	0.419433	0.000743178	153	35	2.77381	4.81e-05	-2.00004	0.797309	-1.99998	0.890133	0.861327	0.00565619	0.950748	0.0152245
Reactome	Metabolism of non-coding RNA	46	45	1	0.0977709	0.00630361	40	5	1.49058	0.889934	93	2.28e-05	95.9999	1.35586e-05	-0.348573	0.792251	-0.313078	0.821021
Reactome	Metabolism of nucleotides	70	67	3	0.196837	0.00370177	63	4	0.75536	1	50	0.00148961	40	0.0112444	0.480314	0.653208	0.571475	0.597308
Reactome	Metabolism of polyamines	15	14	1	0.314865	0.384654	13	1	0.916041	1	37	0.308428	27	0.471572	-1.2419	0.600258	-1.00432	0.703057
Reactome	Metabolism of porphyrins	14	13	1	0.339105	0.529137	13	0	0	0.951754	19	0.612698	6.00002	0.886122	-0.0420364	0.99134	-0.0220255	0.994026
Reactome	Metabolism of proteins	417	387	30	0.336455	2e-09	342	47	1.66153	0.0479172	-0.999968	0.90692	-1.00001	0.888208	0.398722	0.165733	0.526028	0.0699003
Reactome	Metabolism Of RNA	249	230	19	0.361033	1.78e-05	190	40	2.55697	4.81e-05	12	0.144998	16	0.104207	0.631627	0.0466202	0.698389	0.0602184
Reactome	Metabolism of steroid hormones and vitamin D	35	34	1	0.129491	0.0316832	29	5	2.05746	0.664895	-39.0001	0.0103252	-69	0.000330178	1.57157	0.337872	0.661457	0.731198
Reactome	Metabolism of vitamins and cofactors	50	50	0	0	0.000402289	47	3	0.759589	1	19	0.27973	3.00003	0.888208	0.594658	0.655748	0.368943	0.770235
Reactome	Metal ion SLC transporters	22	22	0	0	0.0465185	22	0	0	0.889934	55	0.0620116	32	0.289331	-2.9679	0.107049	-2.91961	0.143714
Reactome	MHC class II antigen presentation	87	85	2	0.103292	5.46e-05	79	6	0.90405	1	44	0.00386732	57	0.00014905	0.945586	0.121551	0.417581	0.597308
Reactome	MicroRNA (miRNA) biogenesis	22	22	0	0	0.0465185	21	1	0.566811	1	-15	0.586431	-15.9999	0.583883	0.451008	0.81548	0.29017	0.874893
Reactome	Mitochondrial Fatty Acid Beta-Oxidation	14	14	0	0	0.131998	14	0	0	0.951754	64.9999	0.059905	43	0.210923	-2.0895	0.184329	-2.00614	0.225829
Reactome	Mitochondrial protein import	50	48	2	0.183335	0.0154813	43	5	1.38632	0.896573	-6.99998	0.708481	4.99999	0.833699	-0.362171	0.821988	0.090939	0.951981
Reactome	Mitochondrial tRNA aminoacylation	21	21	0	0	0.0457914	20	1	0.59519	1	-17	0.513128	-18.0001	0.553375	0.364578	0.827173	0.292534	0.85192
Reactome	Mitotic G1-G1/S phases	130	127	3	0.103455	4.71e-07	115	13	1.34989	0.836272	62	8.36e-08	60	4.70423e-07	1.27279	0.0114991	1.1924	0.0548998
Reactome	Mitotic G2-G2/M phases	78	78	0	0	3.21e-06	77	1	0.153998	0.277404	30	0.0399844	30.0001	0.0522159	0.712246	0.507188	0.784048	0.44901
Reactome	Mitotic M M G1 Phases	166	165	1	0.0264433	6.04e-12	155	10	0.766466	0.951754	77	1.27e-14	77.0001	1.55813e-14	0.516781	0.346987	0.483486	0.425369
Reactome	Mitotic Prometaphase	84	84	0	0	9.49e-07	81	3	0.439756	0.728406	84	4.82e-09	84	8.29e-09	-0.112107	0.916249	-0.0685254	0.951981
Reactome	mRNA 3'-end processing	34	31	3	0.426369	0.239836	27	4	1.76673	0.79969	32	0.149889	34	0.161498	0.90783	0.540737	1.06397	0.588798
Reactome	mRNA Capping	29	28	1	0.157298	0.0603833	26	2	0.915973	1	9.00005	0.711481	9.00005	0.74585	1.59953	0.0926388	1.47593	0.17232
Reactome	mRNA decay by 3' to 5' exoribonuclease	11	10	1	0.440915	0.732772	10	0	0	1	105	0.062526	97	0.0747124	0.202775	0.969179	0.24761	0.951981
Reactome	mRNA decay by 5' to 3' exoribonuclease	14	14	0	0	0.131998	14	0	0	0.951754	13	0.733037	14	0.716773	0.0909044	0.970981	0.111081	0.951981
Reactome	mRNA Processing	156	149	7	0.205693	5.6e-06	133	16	1.43828	0.657993	38	0.000142871	38	0.000269345	0.344074	0.589603	0.380927	0.587689
Reactome	mRNA Splicing	107	101	6	0.260809	0.00116513	90	11	1.45959	0.744338	33	0.00601417	34	0.00864722	0.283333	0.722331	0.31578	0.712652
Reactome	mRNA Splicing - Minor Pathway	42	41	1	0.107336	0.0124864	38	3	0.940072	1	32.9999	0.102103	31.9999	0.13672	0.370947	0.74031	0.410142	0.72236
Reactome	mTORC1-mediated signalling	11	11	0	0	0.279583	11	0	0	1	-46.9999	0.164242	-46	0.190988	2.3825	0.385534	2.43184	0.3939
Reactome	Muscle contraction	45	43	2	0.204716	0.0269256	43	0	0	0.453695	77	0.000368168	68	0.00149714	-0.356645	0.76696	-0.326018	0.768614
Reactome	MyD88:Mal cascade initiated on plasma membrane	79	78	1	0.0562904	3.27e-05	78	0	0	0.0696939	45	0.00245095	36	0.0152395	-0.00906268	0.99134	0.00613811	0.99101
Reactome	Myogenesis	27	27	0	0	0.0157108	26	1	0.457634	0.997206	-8	0.720033	-7.00003	0.80616	-0.0816149	0.972401	-0.0454212	0.977411
Reactome	N-Glycan antennae elongation	13	13	0	0	0.1931	13	0	0	0.951754	-1.06e-05	0.99423	-3.99996	0.931314	-0.531557	0.85648	-0.480128	0.862654
Reactome	N-glycan antennae elongation in the medial/trans-Golgi	17	17	0	0	0.0912979	17	0	0	0.951754	16	0.657397	11	0.753163	-0.494085	0.851483	-0.444108	0.85192
Reactome	N-glycan trimming in the ER and Calnexin/Calreticulin cycle	13	13	0	0	0.1931	13	0	0	0.951754	20.0001	0.590973	17.0001	0.691742	0.499971	0.807891	0.530293	0.767447
Reactome	Na+/Cl- dependent neurotransmitter transporters	17	17	0	0	0.0912979	17	0	0	0.951754	-24	0.371912	-47.0001	0.103672	-0.0292435	0.99134	3.28e-05	0.998555
Reactome	NCAM signaling for neurite out-growth	64	63	1	0.0697581	0.000401591	63	0	0	0.158219	65	0.000292072	64	0.000572777	-0.266953	0.842426	-0.227113	0.85192
Reactome	NCAM1 interactions	39	39	0	0	0.00255265	39	0	0	0.444842	87	0.000743837	86	0.00178287	-0.494345	0.71831	-0.454611	0.73322
Reactome	Nef mediated downregulation of MHC class I complex cell surface expression	9	8	1	0.551219	1	8	0	0	1	-1.34e-05	0.998683	-0.999992	0.991586	0.162394	0.942398	0.17792	0.925069
Reactome	Nef-mediates down modulation of cell surface receptors by recruiting them to clathrin adapters	20	19	1	0.231935	0.201306	19	0	0	0.889934	24.0001	0.405822	18	0.574607	0.00636594	0.997124	0.0234726	0.984077
Reactome	Negative regulation of FGFR signaling	36	36	0	0	0.00366633	36	0	0	0.550416	-25	0.181214	-35	0.0710323	0.583712	0.592447	0.601398	0.585561
Reactome	Negative regulation of the PI3K/AKT network	7	7	0	0	0.406384	7	0	0	1	-28.9999	0.5394	-27	0.582301	0.971592	0.853961	1.0202	0.837383
Reactome	Negative regulators of RIG-I/MDA5 signaling	30	29	1	0.151864	0.0603833	28	1	0.42489	0.997206	26	0.285197	19	0.47232	-0.397393	0.779379	-0.574595	0.674562
Reactome	NEP/NS2 Interacts with the Cellular Export Machinery	27	27	0	0	0.0157108	23	4	2.07452	0.657621	98	0.00120846	99	0.00108586	-0.699037	0.655748	-0.919016	0.647862
Reactome	Nephrin interactions	19	19	0	0	0.0651232	18	1	0.661349	1	53.0001	0.0840069	61	0.0674515	-0.292786	0.905062	-0.0595462	0.976981
Reactome	Netrin-1 signaling	38	38	0	0	0.002544	37	1	0.321345	0.889934	35	0.0926808	40	0.0647595	0.0606295	0.981887	0.0652373	0.967661
Reactome	Neuronal System	274	259	15	0.252373	1.76e-08	256	3	0.137496	0.000106128	45	3.55e-09	40	1.27619e-06	0.2444	0.639678	0.254633	0.619501
Reactome	Neurotransmitter Receptor Binding And Downstream Transmission In The Postsynaptic Cell	134	128	6	0.205448	3.23e-05	127	1	0.093053	0.0163086	49	3.16e-05	46.0001	0.000287645	0.19051	0.807891	0.215247	0.75814
Reactome	Neurotransmitter Release Cycle	34	31	3	0.426369	0.239836	30	1	0.396511	0.951754	79	0.00473433	73	0.0152395	1.54223	0.295817	1.67907	0.268382
Reactome	NF-kB activation through FADD/RIP-1 pathway mediated by caspase-8 and -10	12	11	1	0.400808	0.732772	11	0	0	1	75	0.0576305	52	0.176603	-1.16671	0.81063	-1.08333	0.808612
Reactome	NFKB And MAP Kinases Activation Mediated By TLR4 Signaling Repertoire	68	67	1	0.0655771	0.000190557	67	0	0	0.120439	35.0001	0.0258004	30	0.0673054	-0.0765009	0.951276	-0.0424591	0.962849
Reactome	NF-kB is activated and signals survival	10	10	0	0	0.279583	10	0	0	1	7.99999	0.871212	-0.999989	0.988512	2.18189	0.447663	2.20144	0.440667
Reactome	NGF signalling via TRKA from the plasma membrane	134	131	3	0.100271	2.19e-07	129	2	0.183342	0.0700328	16	0.163698	18	0.131652	0.0691615	0.945547	0.0909173	0.900123
Reactome	Nitric oxide stimulates guanylate cyclase	25	24	1	0.183559	0.110581	24	0	0	0.744338	4.00002	0.879642	-6.99997	0.813663	-0.0955065	0.979032	-0.0595429	0.980044
Reactome	NOD1/2 Signaling Pathway	29	28	1	0.157298	0.0603833	27	1	0.440656	0.997206	4.44e-05	0.988257	-11	0.679238	0.608738	0.644486	0.764257	0.569163
Reactome	Nonsense Mediated Decay (NMD) enhanced by the Exon Junction Complex (EJC)	103	87	16	0.810319	0.566221	60	27	5.4539	1.94e-08	-26	0.0276348	-33	0.0256872	0.812116	0.194115	1.15999	0.0699003
Reactome	Norepinephrine Neurotransmitter Release Cycle	10	9	1	0.489945	0.732772	8	1	1.48901	0.951754	128	0.0345365	119	0.114938	1.16185	0.74031	1.73924	0.674562
Reactome	Notch-HLH transcription pathway	12	12	0	0	0.191213	12	0	0	0.951754	-22.0001	0.508057	-26.9999	0.464622	0.778668	0.850681	0.794915	0.821294
Reactome	NOTCH1 Intracellular Domain Regulates Transcription	44	43	1	0.102331	0.00882214	41	2	0.580316	1	-8.00005	0.664293	-12	0.553375	0.304842	0.835267	0.357612	0.776773
Reactome	NRAGE signals death through JNK	43	42	1	0.104774	0.00866788	41	1	0.289917	0.744338	65	0.000856921	59	0.00261586	0.179603	0.911301	0.090924	0.951981
Reactome	NRIF signals cell death from the nucleus	14	14	0	0	0.131998	12	2	1.98639	0.798404	-15	0.631622	-12	0.74585	0.700004	0.74031	0.972519	0.616738
Reactome	Nuclear Events (kinase and transcription factor activation)	24	24	0	0	0.0316832	24	0	0	0.744338	25	0.296292	25.9999	0.352052	-0.149781	0.951125	-0.105482	0.951981
Reactome	Nuclear Receptor transcription pathway	46	45	1	0.0977709	0.00630361	45	0	0	0.338572	8.99992	0.641474	-6.99999	0.74992	0.907932	0.434227	0.93473	0.420784
Reactome	Nuclear signaling by ERBB4	38	37	1	0.11897	0.0164247	30	7	2.78852	0.21084	-30	0.0278595	1.81212e-05	0.998498	5.90971	9.23e-07	0.832573	0.440091
Reactome	Nucleotide-binding domain, leucine rich repeat containing receptor (NLR) signaling pathways	44	42	2	0.209604	0.0269256	40	2	0.594864	1	20	0.347765	9	0.679238	0.826444	0.457394	0.878765	0.422547
Reactome	Nucleotide Excision Repair	49	48	1	0.0916431	0.00467552	44	4	1.0829	1	28	0.15556	30	0.171636	0.475986	0.655748	0.407674	0.712189
Reactome	Nucleotide-like (purinergic) receptors	16	15	1	0.293856	0.384654	15	0	0	0.951754	53.0001	0.120947	34	0.35034	0.140276	0.972401	0.161485	0.951981
Reactome	O-linked glycosylation of mucins	55	46	9	0.862608	0.880447	44	2	0.540641	0.951754	2.00001	0.916728	-12	0.541698	-0.999953	0.506586	-1.12502	0.467463
Reactome	Olfactory Signaling Pathway	92	85	7	0.36201	0.0132911	30	55	22.7834	2.96e-37	-101	5.02e-58	-114	8.31052e-12	-2.74845	5.08e-14	-5.70806	0.0357983
Reactome	Opioid Signalling	77	74	3	0.17814	0.00147462	72	2	0.329756	0.585074	52	0.000493772	54	0.000644706	-0.328676	0.733541	-0.26464	0.778403
Reactome	Opsins	7	7	0	0	0.406384	7	0	0	1	-60	0.10944	-98.0001	0.0112444	2.25005	0.362652	2.27871	0.373122
Reactome	Orc1 removal from chromatin	65	65	0	0	3.1e-05	58	7	1.43976	0.889934	47.9999	0.00454631	47.0001	0.00879654	1.84014	0.00379555	1.75615	0.0269041
Reactome	Organic cation/anion/zwitterion transport	13	12	1	0.367386	0.525449	11	1	1.0827	1	-9.00002	0.789157	-37	0.308295	2.48e-05	0.997988	0.149343	0.963996
Reactome	Other semaphorin interactions	14	14	0	0	0.131998	14	0	0	0.951754	104	0.00491401	92	0.00938662	0.537902	0.870057	0.572174	0.847851
Reactome	Oxygen-dependent proline hydroxylation of Hypoxia-inducible Factor Alpha	17	16	1	0.275473	0.387454	15	1	0.79379	1	-28.9999	0.339369	-19	0.562822	-0.363599	0.851483	-0.181793	0.926518
Reactome	p130Cas linkage to MAPK signaling for integrins	15	15	0	0	0.131998	14	1	0.85055	1	60.0001	0.105612	40	0.278684	-0.661483	0.81063	-0.426595	0.872831
Reactome	P2Y receptors	12	11	1	0.400808	0.732772	11	0	0	1	73.0001	0.0659208	47.9999	0.260721	-0.364079	0.917468	-0.364016	0.925069
Reactome	p38MAPK events	13	13	0	0	0.1931	13	0	0	0.951754	21	0.571692	20.0001	0.592784	-0.31078	0.951125	-0.238245	0.951981
Reactome	p53-Dependent G1 DNA Damage Response	53	53	0	0	0.000289778	46	7	1.81679	0.678823	16.0001	0.38348	12	0.564754	1.83002	0.00319516	1.72187	0.0252019
Reactome	p53-Dependent G1/S DNA damage checkpoint	48	48	0	0	0.000581613	41	7	2.03903	0.508969	21	0.252608	18	0.408825	2.31813	0.000407664	2.28543	0.00737132
Reactome	p75 NTR receptor-mediated signalling	79	78	1	0.0562904	3.27e-05	74	4	0.642589	0.951754	49	0.000577651	48	0.0013564	0.214321	0.835267	0.265038	0.758754
Reactome	p75NTR recruits signalling complexes	11	11	0	0	0.279583	11	0	0	1	11	0.817268	1.99997	0.964876	1.63632	0.372927	1.63637	0.378805
Reactome	p75NTR signals via NF-kB	13	13	0	0	0.1931	13	0	0	0.951754	28	0.485891	18	0.659024	1.74996	0.362652	1.76337	0.372288
Reactome	Packaging Of Telomere Ends	42	18	24	5.91241	5.58e-07	13	6	5.51812	0.0440491	-72.9999	0.00170096	-55	0.0984223	-0.405913	0.907954	-1.24856	0.619501
Reactome	Passive transport by Aquaporins	11	10	1	0.440915	0.732772	9	1	1.3235	0.951754	22	0.586431	-22	0.645396	1.03035	0.853094	1.74014	0.716733
Reactome	PD-1 signaling	15	13	2	0.67839	1	11	2	2.16701	0.744338	112	0.0100953	71	0.123526	1.37039	0.655748	1.44405	0.727305
Reactome	PECAM1 interactions	10	9	1	0.489945	0.732772	8	1	1.48901	0.951754	60	0.221127	69.0001	0.204113	1.41662	0.687245	2.15284	0.584952
Reactome	Peptide chain elongation	82	68	14	0.907725	0.904393	44	24	6.60229	1.14e-08	-28.9999	0.0263894	-41	0.0161746	0.631268	0.536379	1.00122	0.270228
Reactome	Peptide hormone biosynthesis	11	11	0	0	0.279583	10	1	1.19108	0.951754	-24	0.478843	-48	0.208098	5.89696	0.182154	3.41968	0.337601
Reactome	Peptide ligand-binding receptors	175	161	14	0.381163	0.000681568	139	22	1.90081	0.127345	-6.99996	0.498372	-30	0.00260923	1.28222	0.00314239	1.23804	0.0307843
Reactome	PERK regulates gene expression	27	26	1	0.169418	0.083573	25	1	0.475971	0.997206	71	0.0131701	60	0.036738	-0.242426	0.898091	-0.383147	0.806582
Reactome	Peroxisomal lipid metabolism	20	20	0	0	0.0678502	19	1	0.626496	1	22.0001	0.422673	5.00003	0.878989	-1.48174	0.655748	-0.491144	0.870367
Reactome	Phase II conjugation	55	49	6	0.539333	0.216061	34	15	5.30486	9.31e-05	43.0001	0.00523263	18	0.441066	-0.57505	0.635678	-1.29264	0.310764
Reactome	Phase 1 - Functionalization of compounds	68	65	3	0.202919	0.00528091	42	23	6.62396	2.08e-08	30.9999	0.00738719	-9.99994	0.6622	0.570745	0.534101	0.636813	0.742009
Reactome	Phospholipase C-mediated cascade	53	50	3	0.26404	0.0290409	50	0	0	0.278429	22.9999	0.213253	14	0.482083	0.141675	0.895469	0.165018	0.868126
Reactome	Phospholipid metabolism	193	186	7	0.164394	2.94e-08	181	5	0.326302	0.0796218	3.99997	0.703365	-1.99997	0.888208	-0.0319037	0.976589	0.0079713	0.986282
Reactome	Phosphorylation of CD3 and TCR zeta chains	13	11	2	0.801826	1	9	2	2.64891	0.717254	127	0.00312078	93	0.0409742	3.42042	0.301791	3.95707	0.344308
Reactome	Phosphorylation of the APC/C	17	17	0	0	0.0912979	17	0	0	0.951754	13	0.672878	13	0.7119	-0.073442	0.968074	-0.0586663	0.966072
Reactome	PI3K Cascade	54	54	0	0	0.000190557	53	1	0.224095	0.585074	-30	0.053214	-34	0.0304482	0.805529	0.262321	0.765908	0.310764
Reactome	PI Metabolism	47	46	1	0.0956395	0.00444029	43	3	0.830478	1	1.99993	0.926412	2.99995	0.904617	0.291716	0.853094	0.40909	0.758441
Reactome	PI3K/AKT activation	36	36	0	0	0.00366633	34	2	0.700061	1	-30	0.150464	-25	0.251348	0.552644	0.671617	0.607682	0.653074
Reactome	PI3K Cascade	68	68	0	0	2.23e-05	65	3	0.54862	0.951754	-34	0.00760517	-38	0.00562012	0.387349	0.600258	0.396255	0.589714
Reactome	PI3K events in ERBB2 signaling	42	42	0	0	0.00185973	41	1	0.289917	0.744338	-17	0.384527	-16	0.42306	0.891929	0.463369	0.833324	0.515268
Reactome	PI3K events in ERBB4 signaling	36	36	0	0	0.00366633	35	1	0.339753	0.951754	-30	0.139665	-27	0.181441	1.05035	0.372927	0.97924	0.428404
Reactome	PIP3 activates AKT signaling	27	27	0	0	0.0157108	26	1	0.457634	0.997206	-41	0.0731717	-35	0.133939	0.789509	0.572923	0.689447	0.616738
Reactome	PKA-mediated phosphorylation of CREB	17	16	1	0.275473	0.387454	16	0	0	0.951754	86.0001	0.0114206	87	0.0143359	-0.329887	0.884575	-0.286686	0.886816
Reactome	PKB-mediated events	28	28	0	0	0.0157108	28	0	0	0.657993	-47	0.0194038	-48	0.0185192	0.398563	0.763747	0.428186	0.728636
Reactome	Platelet activation, signaling and aggregation	195	190	5	0.11486	5.79e-10	180	10	0.658938	0.739888	66	1.8e-11	57	7.68485e-09	-0.36672	0.569028	-0.253447	0.71028
Reactome	Platelet Adhesion to exposed collagen	12	12	0	0	0.191213	12	0	0	0.951754	47.0001	0.430594	32	0.547282	-0.310615	0.899508	-0.284091	0.895055
Reactome	Platelet Aggregation (Plug Formation)	36	36	0	0	0.00366633	35	1	0.339753	0.951754	19	0.41439	4.99998	0.859285	-0.330969	0.807891	-0.240224	0.85192
Reactome	Platelet calcium homeostasis	16	16	0	0	0.0912979	16	0	0	0.951754	44	0.17225	39	0.265257	-1.20893	0.644486	-1.16669	0.656432
Reactome	Platelet homeostasis	76	74	2	0.118728	0.000289778	73	1	0.16248	0.338572	30	0.032894	25	0.124444	-0.167319	0.902067	-0.154728	0.900123
Reactome	Platelet sensitization by LDL	16	15	1	0.293856	0.384654	15	0	0	0.951754	39	0.225355	32	0.372609	0.758798	0.74031	0.779856	0.72236
Reactome	PLC beta mediated events	42	39	3	0.338742	0.111989	39	0	0	0.444842	75	0.000541025	72	0.00104445	-0.410911	0.674918	-0.377579	0.71017
Reactome	Polymerase switching	13	13	0	0	0.1931	12	1	0.992443	1	178	1.52e-05	164	4.40175e-05	-0.794989	0.810511	-0.337932	0.926518
Reactome	Post-chaperonin tubulin folding pathway	16	16	0	0	0.0912979	14	2	1.70239	0.889934	60	0.112473	45.0001	0.239265	3.09085	0.277015	4.40354	0.131389
Reactome	Post NMDA receptor activation events	33	29	4	0.607944	0.539797	29	0	0	0.657993	44	0.0713007	44	0.0870958	-0.309502	0.88153	-0.261662	0.886816
Reactome	Post-translational modification: synthesis of GPI-anchored proteins	26	26	0	0	0.0223054	25	1	0.475971	0.997206	-58.9999	0.00287542	-53.0001	0.0152539	0.450578	0.81548	0.236339	0.888132
Reactome	Post-translational protein modification	179	166	13	0.343075	0.000190567	158	9	0.676088	0.820941	5.00005	0.596144	-2.00002	0.867423	-0.00163576	0.99134	-0.0293413	0.963996
Reactome	Potassium Channels	97	92	5	0.238672	0.00102742	91	1	0.130182	0.12205	22	0.0874662	15	0.294778	0.464278	0.640027	0.503423	0.618385
Reactome	PPARA activates gene expression	102	100	2	0.0877162	7.12e-06	96	4	0.494642	0.681753	24	0.0696193	15	0.280526	-0.185814	0.85648	-0.0908849	0.939739
Reactome	Pre-NOTCH Expression and Processing	42	42	0	0	0.00185973	40	2	0.594864	1	-2.99995	0.896083	-13.0001	0.541613	0.46216	0.782053	0.517819	0.770235
Reactome	Pre-NOTCH Processing in Golgi	16	16	0	0	0.0912979	15	1	0.79379	1	8.99996	0.814568	-5.00002	0.892974	-0.120577	0.984061	-0.224526	0.951981
Reactome	Pre-NOTCH Transcription and Translation	27	27	0	0	0.0157108	26	1	0.457634	0.997206	-1.99993	0.953072	-9.99999	0.716902	0.890987	0.589603	0.994824	0.587689
Reactome	Prefoldin mediated transfer of substrate to CCT/TriC	25	25	0	0	0.0223054	23	2	1.03566	1	79	0.00272732	71	0.00947505	2.47934	0.188289	3.1779	0.103459
Reactome	Presynaptic nicotinic acetylcholine receptors	12	12	0	0	0.191213	12	0	0	0.951754	-61	0.0322497	-91	0.0018645	1.18173	0.481801	1.19194	0.47166
Reactome	Processing of Capped Intron-Containing Pre-mRNA	136	130	6	0.202262	2.34e-05	115	15	1.56007	0.612038	44	4.26e-05	45	4.9407e-05	0.165464	0.842686	0.181763	0.821294
Reactome	Processing of Capped Intron-Containing Pre-mRNA	23	23	0	0	0.0316113	22	1	0.541011	1	43.9999	0.108123	43	0.122215	1.43331	0.537989	1.20024	0.598534
Reactome	Processing of Intronless Pre-mRNAs	14	14	0	0	0.131998	13	1	0.916041	1	41	0.229664	41	0.253815	1.6277	0.569755	1.27848	0.653074
Reactome	Processive synthesis on the lagging strand	15	15	0	0	0.131998	14	1	0.85055	1	170	6.16e-06	156	1.71961e-05	-1.17981	0.792251	-0.513233	0.90421
Reactome	Prolactin receptor signaling	14	13	1	0.339105	0.529137	8	5	7.46732	0.0396273	-52	0.00202432	-2.99999	0.961699	14.3844	3.73e-09	0.721268	0.674562
Reactome	Prolonged ERK activation events	19	19	0	0	0.0651232	19	0	0	0.889934	-12	0.665985	-13	0.690914	0.962553	0.589603	0.99473	0.585281
Reactome	Prostacyclin signalling through prostacyclin receptor	19	19	0	0	0.0651232	18	1	0.661349	1	47	0.119273	49	0.143936	-0.333284	0.905062	-0.399977	0.874893
Reactome	Prostanoid ligand receptors	9	9	0	0	0.420585	9	0	0	1	-17	0.709621	-35.0001	0.383692	0.11484	0.986034	0.13301	0.972041
Reactome	Protein folding	49	49	0	0	0.000401591	47	2	0.506032	0.951754	34	0.0609254	30	0.12725	1.24679	0.347589	1.51662	0.260795
Reactome	Proteolytic Cleavage Of SNARE Complex Proteins	16	14	2	0.629897	0.774021	13	1	0.916041	1	52	0.148003	41	0.282169	-0.479633	0.842426	-0.487589	0.862654
Reactome	PTM: gamma carboxylation, hypusine formation and arylsulfatase activation	25	22	3	0.601133	0.645988	20	2	1.19123	0.997206	43	0.135403	7	0.819894	-0.233307	0.942398	-0.223007	0.936434
Reactome	Purine catabolism	10	9	1	0.489945	0.732772	7	2	3.4061	0.657621	23	0.586431	21	0.702229	-0.20582	0.968479	0.0771023	0.982948
Reactome	Purine metabolism	33	31	2	0.284172	0.113321	28	3	1.27665	1	40	0.0907907	34	0.178437	0.63052	0.655748	0.75093	0.619501
Reactome	Purine ribonucleoside monophosphate biosynthesis	11	11	0	0	0.279583	10	1	1.19108	0.951754	95	0.0266822	85.9999	0.0583572	1.30458	0.583831	1.66315	0.589714
Reactome	Purine salvage	13	12	1	0.367386	0.525449	11	1	1.0827	1	7.99996	0.85949	2.00003	0.962078	0.760524	0.741063	0.539579	0.816038
Reactome	Pyrimidine catabolism	12	10	2	0.882058	1	10	0	0	1	45	0.281536	11	0.812456	1.3896	0.789481	1.43404	0.758754
Reactome	Pyrimidine metabolism	24	22	2	0.400644	0.344791	22	0	0	0.889934	49	0.0784025	31	0.278522	0.972578	0.655748	0.994092	0.655317
Reactome	Pyruvate metabolism	18	18	0	0	0.0959704	18	0	0	0.889934	22	0.502274	14	0.679238	-0.10531	0.969179	-0.0750423	0.969605
Reactome	Pyruvate metabolism and Citric Acid (TCA) cycle	40	39	1	0.112855	0.0169832	37	2	0.643165	1	24	0.25126	17.9999	0.411033	-0.993431	0.5505	-1.02521	0.540415
Reactome	RAF/MAP kinase cascade	10	10	0	0	0.279583	10	0	0	1	17.9999	0.657397	17.0001	0.702229	1.70638	0.5505	1.74244	0.540415
Reactome	Rap1 signalling	16	15	1	0.293856	0.384654	15	0	0	0.951754	60	0.0796737	57	0.0996717	0.0407521	0.99134	0.0614091	0.976226
Reactome	Ras activation uopn Ca2+ infux through NMDA receptor	17	13	4	1.35747	0.579711	13	0	0	0.951754	68	0.062526	70	0.0777252	-0.601509	0.907954	-0.543824	0.915043
Reactome	Receptor Ligand Binding Initiates The Second Proteolytic Cleavage Of Notch Receptor	11	11	0	0	0.279583	11	0	0	1	15.0001	0.727297	12	0.783191	-0.0909522	0.969483	-0.0908888	0.966072
Reactome	Recruitment of mitotic centrosome proteins and complexes	63	63	0	0	4.31e-05	62	1	0.191449	0.499268	20.0001	0.213901	19	0.275424	0.342993	0.782925	0.414158	0.72236
Reactome	Recruitment of NuMA to mitotic centrosomes	10	10	0	0	0.279583	10	0	0	1	31	0.486577	35	0.456461	-2.11812	0.569755	-2.08017	0.585561
Reactome	Recycling of bile acids and salts	11	11	0	0	0.279583	8	3	4.47372	0.338572	-8.99994	0.798729	-24	0.591356	0.0159672	0.997988	-5.15379	0.257774
Reactome	Recycling pathway of L1	26	26	0	0	0.0223054	25	1	0.475971	0.997206	25	0.37084	18	0.533465	-0.118628	0.951125	-0.14247	0.932423
Reactome	Regulated proteolysis of p75NTR	10	10	0	0	0.279583	8	2	2.9802	0.657993	-19	0.586431	-14	0.759893	-0.159157	0.96682	0.0909354	0.966072
Reactome	Regulation of AMPK activity via LKB1	14	14	0	0	0.131998	14	0	0	0.951754	-53	0.0576305	-54	0.0704814	-0.0918752	0.96682	-0.0757135	0.967919
Reactome	Regulation of Apoptosis	56	56	0	0	0.000132646	49	7	1.70522	0.708002	19	0.275822	15	0.450389	1.43241	0.0127164	1.26191	0.0621036
Reactome	Regulation of beta-cell development	28	28	0	0	0.0157108	27	1	0.440656	0.997206	-6.99998	0.788301	-25	0.289747	1.84592	0.194115	1.57255	0.317656
Reactome	Regulation of Complement cascade	12	11	1	0.400808	0.732772	6	5	9.95766	0.019243	13	0.689759	46	0.541613	1.1608	0.827173	2.14069	0.673611
Reactome	Regulation of gene expression in beta cells	19	19	0	0	0.0651232	18	1	0.661349	1	-14	0.61704	-27.0001	0.343292	1.84341	0.35047	1.45356	0.508108
Reactome	Regulation of Glucokinase by Glucokinase Regulatory Protein	27	27	0	0	0.0157108	23	4	2.07452	0.657621	98	0.0006961	93	0.0014544	-0.66662	0.655748	-0.868232	0.650167
Reactome	Regulation of Hypoxia-inducible Factor (HIF) by oxygen	24	23	1	0.191552	0.153293	22	1	0.541011	1	-34	0.152564	-28	0.282717	-0.0384192	0.99134	0.0952667	0.951981
Reactome	Regulation of IFNA signaling	23	23	0	0	0.0316113	11	12	13.1036	1.31e-06	-65	3.9e-20	-3.00002	0.947588	4.98848	5.54e-21	-0.847153	0.72236
Reactome	Regulation of IFNG signaling	13	13	0	0	0.1931	13	0	0	0.951754	52	0.241125	28	0.510727	0.160706	0.945547	0.175765	0.930181
Reactome	Regulation of Insulin-like Growth Factor (IGF) transport and uptake by Insulin-like Growth Factor Binding Proteins (IGFBPs)	16	16	0	0	0.0912979	14	2	1.70239	0.889934	86.9999	0.0599753	88.9999	0.0375023	-0.18107	0.96682	-0.411802	0.874893
Reactome	Regulation of insulin secretion	89	87	2	0.100905	5.71e-05	84	3	0.423965	0.657993	48	0.000726084	46	0.00258598	0.0436839	0.97262	8.09e-05	0.997366
Reactome	Acetylcholine regulates insulin secretion	10	10	0	0	0.279583	10	0	0	1	83	0.0533756	71	0.0940899	0.223497	0.930082	0.250043	0.909105
Reactome	Glucagon-like Peptide-1 (GLP1) regulates insulin secretion	42	41	1	0.107336	0.0124864	40	1	0.297185	0.889934	41	0.0354288	40.0001	0.0666839	-0.170488	0.919394	-0.170002	0.919861
Reactome	Regulation of KIT signaling	16	16	0	0	0.0912979	16	0	0	0.951754	21	0.524692	19	0.577834	0.050781	0.99134	0.0814792	0.976129
Reactome	Regulation of mitotic cell cycle	77	77	0	0	5.07e-06	68	9	1.58036	0.694475	27.0001	0.0652369	25	0.132141	1.1684	0.021458	0.913122	0.132727
Reactome	Regulation of mRNA stability by proteins that bind AU-rich elements	80	78	2	0.112611	0.000217468	69	9	1.55735	0.708002	22	0.142921	22.0001	0.17263	0.999997	0.0903731	0.847255	0.236506
Reactome	Regulation of ornithine decarboxylase (ODC)	48	48	0	0	0.000581613	41	7	2.03903	0.508969	24	0.204477	20	0.340669	2.8714	9.18e-05	2.96037	0.00344952
Reactome	Regulation of pyruvate dehydrogenase (PDH) complex	12	12	0	0	0.191213	12	0	0	0.951754	12	0.756089	5.00001	0.894058	-0.505269	0.906975	-0.464112	0.904489
Reactome	Regulation of Rheb GTPase activity by AMPK	10	10	0	0	0.279583	10	0	0	1	-33.9999	0.364246	-36	0.329595	-0.727238	0.88843	-0.670038	0.888291
Reactome	Regulation of signaling by CBL	18	18	0	0	0.0959704	17	1	0.700302	1	53	0.0908598	50	0.115176	0.99991	0.639706	1.27053	0.51853
Reactome	Regulation of the Fanconi anemia pathway	7	7	0	0	0.406384	7	0	0	1	15.0001	0.795247	10	0.874178	-0.333321	0.9017	-0.291021	0.900123
Reactome	Vasopressin regulates renal water homeostasis via Aquaporins	43	42	1	0.104774	0.00866788	40	2	0.594864	1	63	0.00203352	59.9999	0.00749008	-0.261407	0.853961	-0.199967	0.884603
Reactome	Regulatory RNA pathways	25	25	0	0	0.0223054	24	1	0.495863	0.997206	-20	0.421337	-19.9999	0.43851	0.220684	0.907954	0.090898	0.953461
Reactome	Removal of the Flap Intermediate from the C-strand	10	10	0	0	0.279583	9	1	1.3235	0.951754	172	0.000265986	155	0.00087025	-0.767291	0.892413	0.0521717	0.987074
Reactome	Repair synthesis for gap-filling by DNA polymerase in TC-NER	14	14	0	0	0.131998	13	1	0.916041	1	175	8.55e-06	160	2.76557e-05	-1.3364	0.617481	-0.982936	0.742009
Reactome	Resolution of AP sites via the multiple-nucleotide patch replacement pathway	17	17	0	0	0.0912979	16	1	0.744125	1	38	0.262076	30	0.419944	1.40289	0.535475	1.88743	0.372288
Reactome	Resolution of AP sites via the single-nucleotide replacement pathway	12	12	0	0	0.191213	12	0	0	0.951754	-28	0.390146	-27	0.458887	3.68428	0.232906	3.72728	0.248372
Reactome	Respiratory electron transport	67	58	9	0.683635	0.389886	47	11	2.80281	0.0700328	46	0.0100332	36	0.0537235	0.0439307	0.983529	0.203788	0.877968
Reactome	Respiratory electron transport, ATP synthesis by chemiosmotic coupling, and heat production by uncoupling proteins.	84	72	12	0.734236	0.4376	58	14	2.89587	0.0231241	42	0.00737011	32	0.0592441	0.258421	0.81548	0.599126	0.588798
Reactome	Response to elevated platelet cytosolic Ca2+	80	75	5	0.29308	0.0108651	67	8	1.42469	0.889934	102	1.73e-10	95	4.23461e-09	-0.486202	0.659914	-0.280292	0.824274
Reactome	Retrograde neurotrophin signalling	13	13	0	0	0.1931	13	0	0	0.951754	-6.99996	0.871153	-5.99995	0.896478	0.829566	0.778348	0.857142	0.752557
Reactome	Reversible hydration of carbon dioxide	12	12	0	0	0.191213	12	0	0	0.951754	17.0001	0.623206	-1.00003	0.979113	5.15141	0.262321	5.25912	0.278016
Reactome	RIG-I/MDA5 mediated induction of IFN-alpha/beta pathways	70	67	3	0.196837	0.00370177	55	12	2.6137	0.0749893	-46	2.63e-12	23	0.205495	3.24273	1.44e-17	-0.0150735	0.982948
Reactome	RIP-mediated NFkB activation via ZBP1	17	16	1	0.275473	0.387454	16	0	0	0.951754	74	0.0294509	57.0001	0.0894098	-0.760831	0.659914	-0.729898	0.690055
Reactome	RNA Polymerase I Promoter Opening	48	17	31	8.10348	1.41e-10	13	5	4.5942	0.123499	-73	0.00294561	-48	0.178437	-0.589359	0.853094	-0.656932	0.846252
Reactome	RNA Polymerase I, RNA Polymerase III, and Mitochondrial Transcription	106	74	32	1.91515	0.0112054	65	10	1.8388	0.46795	-33	0.0122915	-22.9999	0.132141	0.669228	0.569028	0.747582	0.540415
Reactome	RNA Polymerase I Transcription	73	41	32	3.46374	1.09e-05	35	7	2.38949	0.334348	-34	0.0701881	-15	0.541613	1.13289	0.423272	1.2107	0.428404
Reactome	RNA Polymerase I Transcription Initiation	24	23	1	0.191552	0.153293	22	1	0.541011	1	-0.999973	0.986551	-2	0.947752	1.92857	0.186179	2.07364	0.227991
Reactome	RNA Polymerase I Transcription Termination	21	20	1	0.220325	0.202458	19	1	0.626496	1	17	0.541473	19	0.568105	2.29236	0.0702492	2.50263	0.101669
Reactome	RNA Polymerase II Pre-transcription Events	60	58	2	0.151631	0.00305251	53	5	1.12401	1	-4.00006	0.834093	4	0.833699	0.771529	0.339863	0.857061	0.310764
Reactome	RNA Polymerase II Transcription	103	98	5	0.223975	0.000576159	89	9	1.20579	0.951754	10	0.438919	15	0.278506	0.823518	0.13898	0.909149	0.161036
Reactome	RNA Polymerase II Transcription Pre-Initiation And Promoter Opening	40	39	1	0.112855	0.0169832	34	5	1.75432	0.743195	-5.99997	0.79723	6	0.821559	1.09697	0.321482	1.27133	0.276092
Reactome	RNA Polymerase III Chain Elongation	17	17	0	0	0.0912979	16	1	0.744125	1	-11.0001	0.722091	-10.9999	0.74585	1.33264	0.63421	0.977249	0.712189
Reactome	RNA Polymerase III Transcription	33	33	0	0	0.00797594	32	1	0.37168	0.951754	-23	0.269096	-21.0001	0.33778	0.36359	0.841182	0.249987	0.874893
Reactome	RNA Polymerase III Transcription Initiation From Type 2 Promoter	23	23	0	0	0.0316113	22	1	0.541011	1	-14	0.597928	-13	0.6562	0.277838	0.913592	0.0909168	0.963996
Reactome	RNA Polymerase III Transcription Initiation From Type 3 Promoter	26	26	0	0	0.0223054	25	1	0.475971	0.997206	-30	0.183347	-29	0.23269	1.05001	0.559486	0.862926	0.616738
Reactome	RNA Polymerase III Transcription Termination	19	19	0	0	0.0651232	18	1	0.661349	1	1.99995	0.965521	2.00001	0.951038	1.15998	0.644479	0.862567	0.718378
Reactome	Role of DCC in regulating apoptosis	10	10	0	0	0.279583	10	0	0	1	28	0.541473	24	0.599749	5.24e-05	0.997988	0.0114346	0.992339
Reactome	Role of second messengers in netrin-1 signaling	9	9	0	0	0.420585	9	0	0	1	-20	0.596144	-27	0.520763	-2.31655	0.655748	-2.23331	0.676769
Reactome	RORA activates circadian gene expression	23	22	1	0.200271	0.14924	21	1	0.566811	1	11	0.663255	6.00003	0.849016	0.0208261	0.99134	0.198092	0.932423
Reactome	S Phase	106	106	0	0	2.01e-08	97	10	1.22959	0.951754	81	1.35e-09	83	8.61768e-10	1.20086	0.0303787	1.08038	0.103459
Reactome	SCF-beta-TrCP mediated degradation of Emi1	49	49	0	0	0.000401591	41	8	2.3323	0.360235	18.9999	0.316812	15	0.499502	1.83334	0.0026819	1.75001	0.0252019
Reactome	SCF(Skp2)-mediated degradation of p27/p21	53	53	0	0	0.000289778	45	9	2.39174	0.289423	30	0.104663	32	0.123736	2.12064	0.00051667	1.90142	0.0158053
Reactome	Sema3A PAK dependent Axon repulsion	14	14	0	0	0.131998	14	0	0	0.951754	49.0001	0.163698	45	0.197406	-0.677934	0.733541	-0.628965	0.735205
Reactome	SEMA3A-Plexin repulsion signaling by inhibiting Integrin adhesion	13	13	0	0	0.1931	13	0	0	0.951754	68	0.0892176	60	0.124476	-0.0908612	0.984061	-0.0461719	0.982948
Reactome	Sema4D in semaphorin signaling	29	29	0	0	0.0164247	29	0	0	0.657993	88.0001	0.00254588	76	0.00540976	-0.513966	0.708037	-0.466306	0.726424
Reactome	Sema4D induced cell migration and growth-cone collapse	24	24	0	0	0.0316832	24	0	0	0.744338	65	0.0367412	59	0.0488047	-0.5616	0.74031	-0.517604	0.749859
Reactome	Semaphorin interactions	63	63	0	0	4.31e-05	63	0	0	0.158219	92	2.92e-07	83	7.88066e-07	-0.137075	0.91607	-0.101771	0.933682
Reactome	Serotonin receptors	12	12	0	0	0.191213	11	1	1.0827	1	-39	0.204477	-66	0.0506656	4.80872	0.0667669	7.0052	0.0529836
Reactome	SHC-mediated cascade	28	28	0	0	0.0157108	28	0	0	0.657993	-14	0.525509	-27	0.241221	0.870893	0.372927	0.875003	0.378805
Reactome	SHC-mediated signalling	15	15	0	0	0.131998	15	0	0	0.951754	36	0.281536	35	0.319305	0.867489	0.702202	0.909042	0.691798
Reactome	SHC-related events	17	17	0	0	0.0912979	16	1	0.744125	1	9.00006	0.750724	26	0.454393	1.08713	0.589603	0.758754	0.712652
Reactome	SHC1 events in EGFR signaling	15	15	0	0	0.131998	15	0	0	0.951754	23	0.476931	20.0001	0.569899	1.19938	0.589603	1.23105	0.585281
Reactome	SHC1 events in ERBB4 signaling	20	20	0	0	0.0678502	20	0	0	0.889934	9.99995	0.722091	4.99998	0.886238	1.01491	0.645027	1.04791	0.642075
Reactome	Signal amplification	31	31	0	0	0.0116088	30	1	0.396511	0.951754	49.0001	0.0486521	46.9999	0.0749208	-0.0414331	0.99134	-0.0492198	0.980044
Reactome	Signal attenuation	13	13	0	0	0.1931	12	1	0.992443	1	33.0001	0.371325	61	0.131357	0.181804	0.951125	-0.193818	0.929135
Reactome	Signal regulatory protein (SIRP) family interactions	12	12	0	0	0.191213	9	3	3.97684	0.394428	99.9999	0.013481	105	0.0505534	-0.909063	0.572271	-0.923435	0.606471
Reactome	Signal transduction by L1	34	34	0	0	0.00536134	32	2	0.743919	1	31	0.16045	37	0.117859	-0.0909392	0.96682	0.140316	0.937159
Reactome	Signaling by activated point mutants of FGFR1	11	11	0	0	0.279583	11	0	0	1	-38.0001	0.238914	-55	0.136692	3.59526	0.277015	3.61541	0.291432
Reactome	Signaling by BMP	22	22	0	0	0.0465185	22	0	0	0.889934	26	0.358706	27	0.367122	1.31545	0.475896	1.34056	0.467463
Reactome	Signaling by constitutively active EGFR	17	17	0	0	0.0912979	17	0	0	0.951754	8.00005	0.795641	5.00006	0.885417	0.700668	0.74031	0.72999	0.726424
Reactome	Signaling by EGFR in Cancer	105	102	3	0.129013	2.13e-05	101	1	0.117214	0.0710397	7.00005	0.586431	8.99995	0.541698	0.282369	0.705817	0.27631	0.710031
Reactome	Signaling by ERBB2	97	94	3	0.140063	7.94e-05	93	1	0.127366	0.123499	16.0001	0.241326	15.0001	0.278684	0.285622	0.713287	0.278465	0.712652
Reactome	Signaling by ERBB4	87	86	1	0.0510286	7.68e-06	78	8	1.22289	0.951754	-22	0.0447764	-5.00003	0.741039	2.53268	7.17e-07	0.948503	0.101669
Reactome	Signaling by FGFR	108	105	3	0.125304	1.49e-05	104	1	0.113809	0.0744654	-0.999998	0.965521	-2.99998	0.839288	0.35829	0.589603	0.352589	0.589714
Reactome	Signaling by FGFR in disease	121	117	4	0.149864	1.05e-05	116	1	0.101953	0.0293854	4.99998	0.722091	1.00001	0.917344	0.272758	0.644486	0.27279	0.647862
Reactome	Signaling by FGFR mutants	42	41	1	0.107336	0.0124864	41	0	0	0.445098	-1.99999	0.939532	-10	0.621204	0.567623	0.506586	0.583348	0.485817
Reactome	Signaling by FGFR1 fusion mutants	17	16	1	0.275473	0.387454	16	0	0	0.951754	42.9999	0.171934	36	0.275922	0.0743514	0.972401	0.0909008	0.951981
Reactome	Signaling by FGFR1 mutants	28	27	1	0.163133	0.0844823	27	0	0	0.744338	6.99997	0.789924	-1.99992	0.947752	0.831331	0.537989	0.846101	0.539038
Reactome	Signaling by FGFR3 mutants	11	11	0	0	0.279583	11	0	0	1	-42.0001	0.188936	-55	0.120938	6.14289	0.0374853	6.18094	0.0602184
Reactome	Signaling by GPCR	651	620	31	0.213854	3.98e-23	531	89	2.07255	7.85e-07	-24.0001	2.83e-09	-13	0.0123237	-0.134701	0.706207	0.363577	0.236506
Reactome	Signaling by Hippo	20	20	0	0	0.0678502	20	0	0	0.889934	56	0.0969401	55	0.11299	-0.691642	0.716843	-0.64262	0.728636
Reactome	Signaling by Interleukins	105	103	2	0.0851454	3.46e-06	98	5	0.606084	0.889934	44.0001	0.000493772	23	0.0730513	0.640215	0.215563	0.715477	0.191107
Reactome	Signaling by Insulin receptor	105	105	0	0	2.94e-08	102	3	0.348724	0.413628	-15	0.187073	-18	0.131326	0.331583	0.628719	0.34275	0.611445
Reactome	Signaling by NODAL	17	16	1	0.275473	0.387454	15	1	0.79379	1	-46	0.0701571	-46	0.123402	2.09973	0.42765	1.24718	0.642145
Reactome	Signaling by NOTCH	100	99	1	0.0442919	8.79e-07	93	6	0.76722	0.997206	3.00002	0.81956	-0.999953	0.955471	0.185814	0.831316	0.248464	0.758754
Reactome	Signaling by NOTCH1	68	67	1	0.0655771	0.000190557	63	4	0.75536	1	1.00005	0.936249	0.99995	0.962696	0.196049	0.851483	0.280444	0.752557
Reactome	Signaling by NOTCH2	12	12	0	0	0.191213	10	2	2.38391	0.744338	8.99998	0.815821	22	0.59254	0.558108	0.771062	0.826931	0.623143
Reactome	Signaling by NOTCH3	12	12	0	0	0.191213	10	2	2.38391	0.744338	15	0.681249	32	0.457043	-0.0210034	0.99134	0.132333	0.939739
Reactome	Signaling by NOTCH4	12	12	0	0	0.191213	10	2	2.38391	0.744338	-3.99995	0.914802	7.99995	0.874178	0.151557	0.942408	0.345775	0.821294
Reactome	Signaling by PDGF	118	115	3	0.114336	4.08e-06	113	2	0.209529	0.147392	43	0.000837734	43	0.00108914	0.15907	0.827173	0.181752	0.763171
Reactome	Signaling by Rho GTPases	109	107	2	0.0819419	2.54e-06	101	6	0.706062	0.951754	67	2.92e-07	67	7.79163e-08	-0.541735	0.51395	-0.26597	0.755074
Reactome	Signaling by Robo receptor	29	28	1	0.157298	0.0603833	28	0	0	0.657993	37.0001	0.160768	41	0.155511	-0.17204	0.935136	-0.143976	0.938669
Reactome	Signaling by SCF-KIT	75	74	1	0.059348	6.75e-05	72	2	0.329756	0.585074	13	0.43711	11	0.517678	0.490631	0.583831	0.531808	0.540415
Reactome	Signaling by TGF-beta Receptor Complex	60	60	0	0	6.26e-05	55	5	1.08297	1	23	0.18133	19	0.314329	0.310094	0.807891	0.191188	0.874893
Reactome	Signaling by the B Cell Receptor (BCR)	122	119	3	0.110465	1.93e-06	110	9	0.974219	1	21	0.0891257	15	0.238446	1.1206	0.0049645	0.999937	0.031966
Reactome	Signaling by Wnt	63	63	0	0	4.31e-05	54	9	1.99196	0.390115	3.00005	0.864375	-3.92769e-05	0.98534	1.5001	0.0134904	1.41231	0.0621036
Reactome	Signalling by NGF	212	208	4	0.0838185	3.11e-12	202	6	0.350634	0.0796218	30	0.000600618	30	0.0007282	0.120888	0.849929	0.161526	0.758754
Reactome	Signalling to ERKs	36	36	0	0	0.00366633	36	0	0	0.550416	14.0001	0.514234	13.9999	0.557994	0.388918	0.799762	0.41672	0.755966
Reactome	Signalling to p38 via RIT and RIN	15	15	0	0	0.131998	15	0	0	0.951754	18	0.594742	16	0.6622	2.29289	0.231034	2.32538	0.244384
Reactome	Signalling to RAS	27	27	0	0	0.0157108	27	0	0	0.744338	28	0.25019	26	0.312574	0.292892	0.88843	0.333286	0.862654
Reactome	SLBP Dependent Processing of Replication-Dependent Histone Pre-mRNAs	11	11	0	0	0.279583	11	0	0	1	61.0001	0.153578	57.0001	0.17106	1.60952	0.644486	1.63638	0.645228
Reactome	SLC-mediated transmembrane transport	236	231	5	0.0942303	6.62e-13	217	14	0.765706	0.889934	17	0.0296191	5.00007	0.575766	-0.281177	0.600258	-0.365297	0.511522
Reactome	SMAD2/SMAD3:SMAD4 heterotrimer regulates transcription	25	25	0	0	0.0223054	22	3	1.62544	0.926439	15	0.594007	-6.5982e-05	0.998851	0.238617	0.942398	0.172076	0.951981
Reactome	Smooth Muscle Contraction	22	20	2	0.440761	0.447834	20	0	0	0.889934	162	0.00013604	153	0.000155011	0.233388	0.893641	0.252539	0.874311
Reactome	SOS-mediated signalling	14	14	0	0	0.131998	14	0	0	0.951754	23	0.496296	22.9999	0.541698	0.62732	0.821988	0.657027	0.794391
Reactome	Sphingolipid de novo biosynthesis	30	29	1	0.151864	0.0603833	28	1	0.42489	0.997206	7.99998	0.780237	5.99999	0.839121	0.697246	0.681422	0.999954	0.585477
Reactome	Sphingolipid metabolism	65	60	5	0.366691	0.0473579	59	1	0.201224	0.494494	1.00005	0.943227	-1.99999	0.934984	0.0513144	0.983529	0.153273	0.909105
Reactome	Spry regulation of FGF signaling	13	13	0	0	0.1931	13	0	0	0.951754	-18.9999	0.588294	-17.0001	0.627011	-0.236974	0.951125	-0.190976	0.951981
Reactome	SRP-dependent cotranslational protein targeting to membrane	105	90	15	0.734016	0.368838	64	27	5.1124	4.74e-08	-26	0.0253623	-26.9999	0.0770067	0.67202	0.397222	0.981563	0.214077
Reactome	Steroid Hormones	29	28	1	0.157298	0.0603833	23	5	2.59516	0.395896	-40.0001	0.015288	-69	0.0018645	1.75966	0.28671	0.75484	0.71017
Reactome	Striated Muscle Contraction	27	27	0	0	0.0157108	27	0	0	0.744338	44	0.0887369	34	0.209175	-0.898183	0.522526	-0.850349	0.540415
Reactome	Sulfur amino acid metabolism	24	24	0	0	0.0316832	19	5	3.14227	0.288517	59	0.0188744	33	0.255851	-0.999982	0.471309	-1.324	0.32836
Reactome	Synthesis and interconversion of nucleotide di- and triphosphates	17	17	0	0	0.0912979	16	1	0.744125	1	74	0.0235111	75.9999	0.0323304	-0.283383	0.919394	-0.24476	0.94937
Reactome	Synthesis of bile acids and bile salts	19	19	0	0	0.0651232	18	1	0.661349	1	65	0.00760517	26.9999	0.383692	-0.418715	0.88843	-1.59358	0.585281
Reactome	Synthesis of bile acids and bile salts via 24-hydroxycholesterol	10	10	0	0	0.279583	9	1	1.3235	0.951754	66	0.0288688	41	0.357828	-0.741087	0.813529	-3.39152	0.288953
Reactome	Synthesis of bile acids and bile salts via 7alpha-hydroxycholesterol	15	15	0	0	0.131998	14	1	0.85055	1	60	0.0233445	16	0.6562	-0.406929	0.890804	-1.84418	0.540415
Reactome	Synthesis of DNA	90	90	0	0	5.07e-07	82	8	1.16292	0.997206	84	7.22e-09	82	2.06514e-08	1.10072	0.0928278	1.04543	0.167493
Reactome	Synthesis of glycosylphosphatidylinositol (GPI)	17	17	0	0	0.0912979	17	0	0	0.951754	-65.0001	0.00499025	-65	0.0131199	-0.181831	0.942408	-0.152737	0.950248
Reactome	Synthesis of PA	27	27	0	0	0.0157108	27	0	0	0.744338	-3.00009	0.904466	-12	0.642654	-0.389542	0.838761	-0.36354	0.839313
Reactome	Synthesis of PC	18	17	1	0.259253	0.279583	16	1	0.744125	1	30	0.371912	13.9999	0.695428	-0.454555	0.821988	-0.691392	0.691798
Reactome	Synthesis of PE	11	11	0	0	0.279583	10	1	1.19108	0.951754	-12.9999	0.722091	-31	0.427021	-0.0352899	0.99134	-0.405466	0.872831
Reactome	Synthesis of PIPs at the early endosome membrane	12	12	0	0	0.191213	11	1	1.0827	1	-46	0.162842	-51	0.134158	-0.710833	0.807891	-0.392426	0.888291
Reactome	Synthesis of PIPs at the Golgi membrane	17	17	0	0	0.0912979	15	2	1.58879	0.889934	-27	0.371912	-27	0.408573	0.823555	0.74031	0.823484	0.735205
Reactome	Synthesis of PIPs at the late endosome membrane	10	10	0	0	0.279583	10	0	0	1	-56	0.107221	-54	0.132141	-0.143959	0.975156	-0.111923	0.973759
Reactome	Synthesis of PIPs at the plasma membrane	30	29	1	0.151864	0.0603833	27	2	0.881988	1	23	0.339642	18.0001	0.483756	-0.120773	0.96682	0.181851	0.928722
Reactome	Synthesis of substrates in N-glycan biosythesis	14	14	0	0	0.131998	13	1	0.916041	1	7.00005	0.870448	16	0.682196	1.8988	0.605572	1.08762	0.728636
Reactome	Synthesis of very long-chain fatty acyl-CoAs	14	14	0	0	0.131998	14	0	0	0.951754	81.0001	0.0249187	63	0.0660953	0.609575	0.863761	0.65359	0.846102
Reactome	Synthesis, secretion, and deacylation of Ghrelin	14	14	0	0	0.131998	12	2	1.98639	0.798404	-29	0.347851	-16	0.691742	3.09089	0.184329	2.58087	0.422547
Reactome	Synthesis, secretion, and inactivation of Glucose-dependent Insulinotropic Polypeptide (GIP)	13	13	0	0	0.1931	13	0	0	0.951754	-35	0.344019	-39	0.238054	1.7468	0.603396	1.79465	0.598534
Reactome	Synthesis, secretion, and inactivation of Glucagon-like Peptide-1 (GLP-1)	17	17	0	0	0.0912979	17	0	0	0.951754	-23.0001	0.471148	-30	0.328194	1.25107	0.659914	1.26373	0.669833
Reactome	TAK1 activates NFkB by phosphorylation and activation of IKKs complex	22	21	1	0.20982	0.14924	21	0	0	0.889934	12	0.673466	4	0.889532	0.0908395	0.96682	0.0909206	0.945372
Reactome	Tandem pore domain potassium channels	11	10	1	0.440915	0.732772	10	0	0	1	-16.9999	0.631157	-36	0.366183	-0.10252	0.983529	-0.0677037	0.980044
Reactome	The citric acid (TCA) cycle and respiratory electron transport	120	107	13	0.534225	0.0629481	92	15	1.95314	0.249015	34	0.00737011	25	0.0565529	-0.0582882	0.96682	0.131784	0.900123
Reactome	TCR signaling	48	45	3	0.293468	0.0491433	42	3	0.85031	1	65	0.000594089	51.0001	0.00785444	1.00927	0.369331	1.12936	0.337601
Reactome	Telomere Maintenance	69	45	24	2.36115	0.00548742	38	8	2.51663	0.225659	56	0.0423305	91.9999	0.00188215	-0.801463	0.645956	-1.15811	0.449154
Reactome	Termination of O-glycan biosynthesis	21	14	7	2.20752	0.132716	13	1	0.916041	1	-21	0.537269	-37	0.288796	-0.522663	0.88153	-0.94678	0.758441
Reactome	Tetrahydrobiopterin (BH4) synthesis, recycling, salvage and regulation	12	10	2	0.882058	1	8	2	2.9802	0.657993	16	0.717493	-18	0.703253	2.23058	0.399652	2.18327	0.385892
Reactome	TGF-beta receptor signaling activates SMADs	24	24	0	0	0.0316832	23	1	0.517456	1	31	0.237007	33	0.244216	0.582366	0.74031	0.540119	0.755074
Reactome	TGF-beta receptor signaling in EMT (epithelial to mesenchymal transition)	14	14	0	0	0.131998	12	2	1.98639	0.798404	28	0.493195	38	0.456461	0.0738345	0.99134	-0.825761	0.868126
Reactome	The activation of arylsulfatases	11	8	3	1.65446	0.480437	8	0	0	1	-3.05e-05	0.998683	-3.00006	0.956295	-0.946968	0.659914	-0.945964	0.675567
Reactome	The NLRP3 inflammasome	11	10	1	0.440915	0.732772	10	0	0	1	94	0.0339428	69	0.114331	2.16233	0.40246	2.18149	0.418088
Reactome	The role of Nef in HIV-1 replication and disease pathogenesis	27	26	1	0.169418	0.083573	26	0	0	0.744338	47	0.0673031	38.0001	0.142308	0.205273	0.892413	0.231659	0.868126
Reactome	Thrombin signalling through proteinase activated receptors (PARs)	32	32	0	0	0.00785935	31	1	0.383695	0.951754	43	0.0764954	37	0.141083	-0.421822	0.813529	-0.447358	0.787931
Reactome	Thromboxane signalling through TP receptor	23	23	0	0	0.0316113	22	1	0.541011	1	52	0.0796461	51	0.104122	0.3004	0.906975	0.310373	0.900123
Reactome	Tie2 Signaling	17	17	0	0	0.0912979	16	1	0.744125	1	40.9999	0.204506	43	0.204062	0.982454	0.634607	1.27276	0.512557
Reactome	Tight junction interactions	28	27	1	0.163133	0.0844823	27	0	0	0.744338	37	0.122598	17	0.517678	0.416721	0.853094	0.453893	0.821294
Reactome	Toll-Like Receptors Cascades	111	109	2	0.0804283	1.71e-06	106	3	0.335474	0.338572	36.9999	0.00722146	43	0.000776309	0.138843	0.886719	-0.198374	0.807204
Reactome	TRAF3-dependent IRF activation pathway	14	14	0	0	0.131998	14	0	0	0.951754	42	0.282118	26	0.51764	-0.522007	0.879716	-0.474012	0.874893
Reactome	TRAF6 mediated induction of NFkB and MAP kinases upon TLR7/8 or 9 activation	73	72	1	0.0610041	9.81e-05	71	1	0.167079	0.336638	33	0.0293112	27	0.0846257	-0.106057	0.919394	-0.083702	0.939739
Reactome	TRAF6 mediated induction of TAK1 complex	12	12	0	0	0.191213	12	0	0	0.951754	27.0001	0.564038	19	0.685262	1.24793	0.522526	1.24994	0.518547
Reactome	TRAF6 mediated IRF7 activation	29	29	0	0	0.0164247	18	11	7.33191	0.000183011	-60	5.11e-18	29	0.395261	4.75573	4.76e-21	-0.170819	0.951981
Reactome	TRAF6 mediated IRF7 activation in TLR7/8 or 9 signaling	9	9	0	0	0.420585	8	1	1.48901	0.951754	75	0.122287	59	0.244454	0.419346	0.827909	0.524323	0.771003
Reactome	TRAF6 mediated NF-kB activation	20	19	1	0.231935	0.201306	19	0	0	0.889934	53.9999	0.0804883	39	0.191722	-0.325777	0.890804	-0.280292	0.892584
Reactome	Trafficking and processing of endosomal TLR	12	12	0	0	0.191213	9	3	3.97684	0.394428	-28	0.463533	124	0.0118764	2.87215	0.077713	0.118075	0.963996
Reactome	Trafficking of AMPA receptors	27	26	1	0.169418	0.083573	26	0	0	0.744338	68.0001	0.0183273	71	0.0156282	-0.566773	0.76364	-0.524358	0.758754
Reactome	Trafficking of GluR2-containing AMPA receptors	15	14	1	0.314865	0.384654	14	0	0	0.951754	72.0001	0.0546448	74.0001	0.0503055	-0.468503	0.827173	-0.431984	0.822345
Reactome	trans-Golgi Network Vesicle Budding	59	58	1	0.0757954	0.000788995	55	3	0.648744	0.951754	22	0.238883	13	0.521705	0.226161	0.81548	0.215752	0.816038
Reactome	Transcription	193	157	36	1.01146	0.943753	141	17	1.44186	0.657993	-12	0.241945	-2.99997	0.824561	0.535906	0.347589	0.632511	0.310764
Reactome	Transcription-coupled NER (TC-NER)	44	43	1	0.102331	0.00882214	39	4	1.22217	0.951754	42	0.0553254	44	0.0608006	0.518819	0.659914	0.430309	0.726424
Reactome	Transcriptional activity of SMAD2/SMAD3:SMAD4 heterotrimer	36	36	0	0	0.00366633	33	3	1.08283	1	3.12e-05	0.9894	-8.00004	0.72727	0.0908943	0.96682	0.0605006	0.975113
Reactome	Transcriptional regulation of white adipocyte differentiation	72	70	2	0.125544	0.000576159	67	3	0.532172	0.889934	12.9999	0.435541	9.99996	0.584637	0.181824	0.863761	0.303477	0.758754
Reactome	Transferrin endocytosis and recycling	25	25	0	0	0.0223054	24	1	0.495863	0.997206	20.0001	0.468319	17	0.573923	-0.106371	0.969179	-0.22108	0.924781
Reactome	Translation	142	127	15	0.518977	0.0292598	97	31	3.87669	4.73e-07	-16	0.121709	-14	0.296113	0.973192	0.0141609	1.29998	0.00861824
Reactome	Translocation of ZAP-70 to Immunological synapse	11	9	2	0.980118	1	7	2	3.4061	0.657621	128	0.00614713	87	0.082156	5.71339	0.242984	6.60579	0.268382
Reactome	Transmembrane transport of small molecules	404	392	12	0.132169	1.53e-19	372	20	0.634452	0.338572	27	1.02e-05	14	0.0409742	-0.0618364	0.906975	-0.113218	0.790229
Reactome	Transmission across Chemical Synapses	183	174	9	0.226233	1.57e-06	171	3	0.20704	0.0194687	61.0001	1.35e-09	58	7.817e-08	0.20976	0.74031	0.210583	0.733518
Reactome	Transport of glucose and other sugars, bile salts and organic acids, metal ions and amine compounds	87	84	3	0.156835	0.000283942	80	4	0.59421	0.89235	7.99996	0.56171	-11	0.452325	-0.461473	0.635678	-0.435192	0.674562
Reactome	Transport of inorganic cations/anions and amino acids/oligopeptides	91	89	2	0.0986253	4.09e-05	87	2	0.272625	0.338572	8.99996	0.510619	-4.99997	0.742331	-0.227241	0.811137	-0.212617	0.808612
Reactome	Transport of Mature mRNA Derived from an Intronless Transcript	33	33	0	0	0.00797594	28	5	2.13107	0.550416	83.9999	0.000726084	93	0.000212771	-0.193475	0.895469	-0.247913	0.874311
Reactome	Transport of Mature Transcript to Cytoplasm	53	50	3	0.26404	0.0290409	43	7	1.94398	0.550416	66	0.000379521	70.0001	0.000261151	0.10491	0.942408	0.130034	0.934192
Reactome	Transport of organic anions	11	11	0	0	0.279583	8	3	4.47372	0.338572	3.00004	0.92579	39	0.413999	2.71103	0.35047	0.319399	0.932423
Reactome	Transport of Ribonucleoproteins into the Host Nucleus	27	27	0	0	0.0157108	23	4	2.07452	0.657621	101	0.000424277	103	0.000335069	-0.777251	0.589603	-0.988076	0.569163
Reactome	Transport of vitamins, nucleosides, and related molecules	31	31	0	0	0.0116088	27	4	1.76673	0.79969	-2.99995	0.907584	4.00006	0.886964	0.200417	0.94113	-0.734804	0.770235
Reactome	Transport to the Golgi and subsequent modification	32	32	0	0	0.00785935	32	0	0	0.657993	21	0.38174	17	0.509401	-0.0161942	0.99134	5.94e-05	0.996236
Reactome	TRIF-mediated TLR3/TLR4 signaling	71	70	1	0.0627549	0.000140952	70	0	0	0.0836137	34	0.0252276	27.9999	0.0792375	-0.41258	0.655748	-0.368981	0.691798
Reactome	Triglyceride Biosynthesis	38	38	0	0	0.002544	38	0	0	0.569813	42	0.0438789	30	0.162763	-0.1768	0.951125	-0.138855	0.951981
Reactome	tRNA Aminoacylation	42	42	0	0	0.00185973	40	2	0.594864	1	11	0.576263	7.99994	0.727232	0.368951	0.674279	0.38495	0.674562
Reactome	Tryptophan catabolism	11	10	1	0.440915	0.732772	10	0	0	1	-1.00001	0.982893	-38	0.312574	-1.48598	0.606404	-1.41142	0.623143
Reactome	Unblocking of NMDA receptor, glutamate binding and activation	15	14	1	0.314865	0.384654	14	0	0	0.951754	103	0.00744644	107	0.00864012	-0.796398	0.838761	-0.724033	0.839313
Reactome	Unfolded Protein Response (UPR)	75	74	1	0.059348	6.75e-05	69	5	0.862447	1	44.9999	0.00494271	44	0.0066434	0.0714746	0.96682	3.81e-05	0.996236
Reactome	Unwinding of DNA	11	11	0	0	0.279583	11	0	0	1	190	4.31e-05	181	3.77056e-05	-1.03338	0.655748	-1.00406	0.667866
Reactome	VEGF ligand-receptor interactions	10	10	0	0	0.279583	10	0	0	1	129	0.00499025	114	0.0102369	-1.05048	0.682078	-1.00749	0.703365
Reactome	Vif-mediated degradation of APOBEC3G	50	48	2	0.183335	0.0154813	41	7	2.03903	0.508969	10.0001	0.58961	5.00001	0.808321	2.01914	0.00239882	1.9243	0.02247
Reactome	Viral Messenger RNA Synthesis	14	14	0	0	0.131998	13	1	0.916041	1	5.00004	0.897633	4.00006	0.920499	0.545506	0.811137	0.315761	0.889988
Reactome	Vitamin B5 (pantothenate) metabolism	11	11	0	0	0.279583	11	0	0	1	-11	0.752016	-16.9999	0.679238	-0.288158	0.946237	-0.256407	0.94937
Reactome	Voltage gated Potassium channels	43	42	1	0.104774	0.00866788	42	0	0	0.446758	22	0.250033	13	0.544225	0.0281295	0.99134	0.0615288	0.976226
Reactome	Xenobiotics	15	15	0	0	0.131998	5	10	23.979	8.31e-07	34	0.0448085	-52.9999	0.307982	-0.239954	0.88843	-1.65308	0.821294
Reactome	YAP1- and WWTR1 (TAZ)-stimulated gene expression	24	23	1	0.191552	0.153293	22	1	0.541011	1	39	0.181852	27.9999	0.366311	0.98597	0.622237	1.20785	0.540415
Reactome	Zinc transporters	15	15	0	0	0.131998	15	0	0	0.951754	22	0.525509	2.00008	0.947752	-1.18177	0.655748	-1.12302	0.669833
SA	B Cell Receptor Complexes	24	24	0	0	0.0316832	24	0	0	0.744338	62	0.0209464	50	0.0603816	0.915601	0.589603	0.947764	0.585281
SA	Caspase Cascade	19	18	1	0.244835	0.279583	16	2	1.4894	0.959981	-1.99998	0.96401	-4.00004	0.904617	2.00761	0.277015	1.43462	0.53825
SA	Fas Signaling	9	9	0	0	0.420585	8	1	1.48901	0.951754	36	0.405022	8.99999	0.873598	-1.42318	0.644486	-1.72722	0.656432
SA	G1 And S Phases	15	13	2	0.67839	1	13	0	0	0.951754	78	0.0606634	76	0.0747124	0.817143	0.659914	0.81813	0.671174
SA	G2 And M Phases	8	8	0	0	0.407895	8	0	0	1	120	0.0533756	113	0.0568459	3.46677	0.577037	3.50431	0.585281
SA	Mmp Cytokine Connection	14	14	0	0	0.131998	13	1	0.916041	1	141	0.00104141	111	0.00964366	1.46151	0.545311	1.46151	0.588798
SA	Programmed Cell Death	12	11	1	0.400808	0.732772	11	0	0	1	-0.999971	0.986551	-4.00007	0.920499	0.538412	0.813529	0.56102	0.778403
SA	Pten Pathway	17	17	0	0	0.0912979	16	1	0.744125	1	7.00002	0.841701	7.00005	0.850296	1.19998	0.559486	0.754511	0.712189
SA	Reg Cascade Of Cyclin Expr	13	11	2	0.801826	1	11	0	0	1	66	0.151946	68	0.167262	0.88901	0.74031	0.908012	0.728636
SA	Trka Receptor	17	17	0	0	0.0912979	17	0	0	0.951754	3.00003	0.936249	-2	0.965753	1.52015	0.591469	1.55524	0.587689
SIG	Bcr Signaling Pathway	46	46	0	0	0.000846104	45	1	0.264076	0.744338	48	0.0233445	38	0.0613045	0.548491	0.600258	0.520587	0.619501
SIG	Cd40Pathwaymap	34	33	1	0.133423	0.0316113	33	0	0	0.657993	44	0.083971	38.9999	0.131326	0.0909758	0.955719	0.112791	0.932498
SIG	Chemotaxis	45	45	0	0	0.000833204	45	0	0	0.338572	52.9999	0.0101886	47	0.0172157	0.610444	0.671617	0.636341	0.662592
SIG	Il4Receptor In B Lyphocytes	27	27	0	0	0.0157108	26	1	0.457634	0.997206	11	0.685829	15	0.575766	0.0643965	0.983529	-0.00911096	0.99101
SIG	Insulin Receptor Pathway In Cardiac Myocytes	51	49	2	0.179582	0.0112054	47	2	0.506032	0.951754	3.99998	0.847541	5.00007	0.808321	0.166651	0.906975	0.174175	0.886816
SIG	Pip3 Signaling In B Lymphocytes	36	35	1	0.125784	0.0223054	34	1	0.349769	0.951754	58	0.0131701	37	0.119021	0.400043	0.813529	0.537521	0.758754
SIG	Pip3 Signaling In Cardiac Myoctes	67	65	2	0.135243	0.00113377	63	2	0.377092	0.744338	23	0.169694	17.0001	0.310895	0.443553	0.713682	0.348477	0.770235
SIG	Regulation Of The Actin Cytoskeleton By Rho Gtpases	35	35	0	0	0.00548742	35	0	0	0.550416	70	0.00295782	64	0.00773162	0.678813	0.639678	0.702917	0.623143
ST	Adrenergic	35	33	2	0.266916	0.0883305	32	1	0.37168	0.951754	38	0.118171	36	0.142778	0.732603	0.633946	0.909094	0.540415
ST	B Cell Antigen Receptor	40	38	2	0.231724	0.0473579	38	0	0	0.569813	56	0.0223678	43	0.0612486	0.699956	0.639678	0.726772	0.616738
ST	Differentiation Pathway In Pc12 Cells	44	42	2	0.209604	0.0269256	42	0	0	0.446758	30	0.154691	25	0.248442	1.04704	0.306637	1.06885	0.310764
ST	Erk1 Erk2 Mapk Pathway	32	31	1	0.142049	0.0444281	31	0	0	0.657993	19	0.415639	14	0.583883	-0.0625423	0.977382	-0.0335148	0.976226
ST	Fas Signaling Pathway	64	62	2	0.141813	0.00225881	57	5	1.04487	1	50	0.00737011	49	0.00947505	0.127008	0.907819	0.0205558	0.980044
ST	G Alpha I Pathway	35	34	1	0.129491	0.0316832	33	1	0.360393	0.951754	22.0001	0.345484	24	0.312574	0.00218059	0.997988	0.178348	0.932423
ST	G Alpha S Pathway	16	14	2	0.629897	0.774021	13	1	0.916041	1	-20	0.508057	-22	0.541706	-0.0310406	0.99134	0.235217	0.925805
ST	Ga12 Pathway	23	23	0	0	0.0316113	21	2	1.13443	0.997206	8.00005	0.774924	8.99998	0.781593	-0.272731	0.880518	0.0542013	0.977341
ST	Ga13 Pathway	37	34	3	0.388677	0.191204	33	1	0.360393	0.951754	9.99998	0.717493	9	0.732521	-0.553024	0.670123	-0.381783	0.758754
ST	Gaq Pathway	28	28	0	0	0.0157108	26	2	0.915973	1	17	0.556012	21	0.484563	-0.871411	0.507188	-0.65252	0.623924
ST	Granule Cell Survival Pathway	27	26	1	0.169418	0.083573	25	1	0.475971	0.997206	82	0.0024207	69	0.0119064	0.348074	0.863761	0.271635	0.886816
ST	Il 13 Pathway	7	7	0	0	0.406384	7	0	0	1	43	0.479508	23	0.685262	2.93848	0.339863	2.94811	0.349989
ST	Integrin Signaling Pathway	81	79	2	0.111179	0.000152427	79	0	0	0.0472437	50	0.00106728	47	0.00209901	0.558765	0.5505	0.584395	0.538209
ST	Interferon Gamma Pathway	10	10	0	0	0.279583	9	1	1.3235	0.951754	11.9999	0.775781	9	0.863321	2.30114	0.35882	1.20055	0.647862
ST	Interleukin 13 Pathway	7	7	0	0	0.406384	7	0	0	1	43	0.479508	23	0.685262	2.93848	0.339863	2.94811	0.349989
ST	Interleukin 4 Pathway	26	24	2	0.367212	0.268039	23	1	0.517456	1	34	0.253163	12.9999	0.666617	0.475932	0.74031	0.525086	0.726424
ST	Jak Stat Pathway	9	9	0	0	0.420585	8	1	1.48901	0.951754	9.00001	0.820151	26	0.569899	4.14566	0.0406396	3.08485	0.186487
ST	Jnk Mapk Pathway	40	40	0	0	0.00273021	39	1	0.304825	0.889934	3.99991	0.873239	3.99999	0.886122	0.333364	0.821988	0.465246	0.726424
ST	Myocyte Ad Pathway	27	27	0	0	0.0157108	26	1	0.457634	0.997206	45.9999	0.0698609	46	0.0892032	0.496258	0.779495	0.68178	0.662592
ST	P38 Mapk Pathway	37	36	1	0.122282	0.0225027	35	1	0.339753	0.951754	1.99997	0.946928	1.99998	0.951211	1.20276	0.372927	1.37495	0.301394
ST	Pac1 Receptor Pathway	7	7	0	0	0.406384	7	0	0	1	92	0.083056	72.0001	0.186077	-0.774074	0.673197	-0.760898	0.691798
ST	Phosphoinositide 3 Kinase Pathway	36	35	1	0.125784	0.0223054	33	2	0.721325	1	19	0.443351	20	0.43851	0.545438	0.702992	0.215285	0.886816
ST	Stat3 Pathway	11	11	0	0	0.279583	10	1	1.19108	0.951754	20	0.608681	27	0.533465	2.56754	0.15328	1.94169	0.389751
ST	T Cell Signal Transduction	44	44	0	0	0.00124727	44	0	0	0.338572	62	0.00258545	50	0.0133922	-0.0908751	0.969483	-0.0525167	0.976226
ST	Tumor Necrosis Factor Pathway	29	29	0	0	0.0164247	28	1	0.42489	0.997206	50	0.0576305	35	0.204113	5.09e-05	0.995725	0.0476688	0.974356
ST	Type I Interferon Pathway	9	9	0	0	0.420585	8	2	2.9802	0.657993	7.00004	0.870448	14	0.810071	3.06795	0.348656	0.630371	0.784391
ST	Wnt Beta Catenin Pathway	33	33	0	0	0.00797594	30	3	1.19138	1	-15	0.541473	-5.00003	0.854311	0.384562	0.842426	0.157534	0.932423
ST	Wnt Ca2 Cyclic Gmp Pathway	20	20	0	0	0.0678502	18	2	1.32376	0.980231	2.00004	0.947956	-7.22327e-06	0.996377	-1.03209	0.655748	-1.09672	0.675567
SAR	Wnt Signaling	88	86	2	0.102085	5.46e-05	82	4	0.579639	0.896392	13	0.37084	12	0.418667	0.444676	0.639706	0.475092	0.606471
Acronyims:
PID = Pathway Interaction Database
SA = SigmaAldrich
SG = Signaling Gateway
ST = Signal Transduction KE
SAR = SuperArray

## Sheet: 3. Diseases
				DISEASE GENE SETS
			Proportion of non-homologous genes				Proportion of duplicated genes				Commonly Co-expressed genes		Commonly Co-expressed genes of one-to-one homologs		Differential connectivity		Differential connectivity of one-to-one homologs
MeSH Term	Disease Name	Total genes	Homologs	Non-homologs	Odd Ratio	FDR	One-to-one homologs	One-to-many and many-to-many homologs	Odd Ratio	FDR	Difference in location	FDR	Difference in location	FDR	Difference in Location	FDR	Difference in location	FDR
Aging	Aging	295	287	8	0.119402	1.03625e-14	270	17	0.750333	0.590643	35.0001	7.05912e-06	28	0.00500096	0.53856	0.0593394	0.486512	0.290808
Bacterial Infections and Mycoses	Helicobacter Infections	31	30	1	0.144838	0.0735802	25	5	2.39981	0.238946	57	0.00970419	33	0.372203	1.75882	0.110473	0.771491	0.830852
Bacterial Infections and Mycoses	Tuberculosis, Pulmonary	18	18	0	0	0.0952244	13	5	4.61837	0.0755171	45.9999	0.110857	6.99994	0.916942	-0.0717154	0.975019	-0.54452	0.83273
Bacterial Infections and Mycoses	Sepsis	14	14	0	0	0.182004	13	1	0.92084	1	100	0.00706266	44	0.385447	2.33646	0.235557	2.59543	0.481707
Bacterial Infections and Mycoses	Tuberculosis	12	12	0	0	0.240587	10	2	2.39641	0.479929	59.9999	0.0600853	23	0.693004	-0.0835736	0.969602	-0.335772	0.926572
Bacterial Infections and Mycoses	Pregnancy Complications, Infectious	11	10	1	0.435043	0.771769	8	2	2.99583	0.396227	117	0.00691104	43	0.497882	1.89844	0.614807	2.57451	0.780305
Bacterial Infections and Mycoses	Bacteremia	12	12	0	0	0.240587	10	2	2.39641	0.479929	87	0.0300192	68.0001	0.19537	1.11003	0.736645	1.15535	0.926572
Cardiovascular Diseases	Hypertension	167	163	4	0.10583	1.19116e-08	143	20	1.68537	0.158227	20	0.0203403	7.99999	0.606732	0.812814	0.0439126	0.448438	0.703929
Cardiovascular Diseases	Myocardial Infarction	129	121	8	0.286188	0.0011815	107	14	1.5728	0.322449	49.0001	9.95091e-06	27	0.0821531	3.57932e-05	0.997598	-0.342234	0.780305
Cardiovascular Diseases	Coronary Disease	103	96	7	0.316035	0.00685988	85	11	1.55414	0.396227	52.0001	0.000310472	35	0.0542973	-0.00393014	0.992543	-0.651009	0.516523
Cardiovascular Diseases	Coronary Artery Disease	86	82	4	0.21144	0.00241722	74	8	1.29613	0.67883	86	6.20943e-09	52	0.00663007	-0.302314	0.722937	-0.257605	0.89522
Cardiovascular Diseases	Hypertrophy, Left Ventricular	20	20	0	0	0.0995977	17	3	2.11523	0.430646	-20	0.297621	-5.85628e-05	0.997532	-0.384786	0.758224	-0.0575044	0.974309
Cardiovascular Diseases	Venous Thrombosis	27	25	2	0.347806	0.301026	23	2	1.0411	1	108	0.000829886	60	0.11421	0.50008	0.732689	0.336872	0.926572
Cardiovascular Diseases	Cardiovascular Diseases	65	64	1	0.067749	0.000627201	57	7	1.47283	0.617214	46	0.00410146	17	0.460954	0.440879	0.614807	0.00632774	0.985963
Cardiovascular Diseases	Thrombosis	22	21	1	0.207026	0.201234	19	2	1.26058	0.929152	78.0001	0.0219487	35	0.396061	-0.40912	0.819806	-0.0454779	0.980882
Cardiovascular Diseases	Myocardial Ischemia	18	17	1	0.255801	0.301026	13	4	3.69179	0.158227	61.0001	0.0619836	93	0.0700854	-2.10011	0.104248	-2.11064	0.307097
Cardiovascular Diseases	Arteriosclerosis	45	44	1	0.098667	0.0116316	39	5	1.53694	0.659253	71	0.00128196	49.9999	0.0638088	0.371248	0.758999	-0.127026	0.949706
Cardiovascular Diseases	Heart Failure	13	13	0	0	0.240587	12	1	0.997642	1	71	0.0536859	59	0.241532	0.642433	0.76577	0.436813	0.929536
Cardiovascular Diseases	Coronary Restenosis	11	11	0	0	0.301026	8	3	4.4972	0.1754	97	0.0556129	99.0001	0.19537	1.22524	0.583759	1.18023	0.821806
Cardiovascular Diseases	Diabetic Angiopathies	38	36	2	0.241369	0.0952244	32	4	1.49802	0.6272	43	0.0686261	17	0.5897	-1.38635	0.171654	-1.70938	0.290808
Cardiovascular Diseases	Angina, Unstable	13	13	0	0	0.240587	11	2	2.17843	0.52469	61	0.239943	28	0.675672	-1.56254	0.403731	-1.56923	0.7016
Cardiovascular Diseases	Thromboembolism	15	15	0	0	0.184366	13	2	1.84303	0.590643	88	0.00684079	37.9999	0.484474	0.552572	0.722937	0.122171	0.958676
Cardiovascular Diseases	Arterial Occlusive Diseases	10	10	0	0	0.301026	9	1	1.33043	0.819792	66	0.109665	47	0.425957	-1.5222	0.644783	-1.3505	0.83273
Cardiovascular Diseases	Atherosclerosis	31	30	1	0.144838	0.0735802	29	1	0.412359	0.960449	51	0.0326318	24	0.446478	0.220901	0.908026	0.0670136	0.968419
Cardiovascular Diseases	Cardiomyopathy, Dilated	14	12	2	0.725176	1	8	4	6.00026	0.0755171	37.0001	0.254608	41.9999	0.528567	1.26918	0.687898	-0.631601	0.928693
Cardiovascular Diseases	Cardiomyopathy, Hypertrophic	13	12	1	0.362493	0.578783	11	1	1.08838	1	33	0.332694	46.0001	0.396061	0.393198	0.873771	-0.3571	0.929536
Cardiovascular Diseases	Heart Defects, Congenital	10	9	1	0.483421	0.771769	9	0	0	1	-9.00004	0.843567	-28	0.672574	-0.787826	0.749958	-0.690852	0.89522
Congenital, Hereditary, and Neonatal Diseases and Abnormalities	Hemochromatosis	10	10	0	0	0.301026	8	2	2.99583	0.396227	56.9999	0.161828	35	0.56274	-2.09879	0.252513	-1.00517	0.786756
Congenital, Hereditary, and Neonatal Diseases and Abnormalities	Hyperlipoproteinemia Type II	13	12	1	0.362493	0.578783	11	1	1.08838	1	58	0.153367	37	0.46618	-0.839259	0.687898	-1.15379	0.753339
Congenital, Hereditary, and Neonatal Diseases and Abnormalities	Dermatitis, Atopic	32	30	2	0.28975	0.155893	26	4	1.84439	0.563425	23	0.267781	-3.00005	0.949324	0.787844	0.549994	0.723078	0.830852
Digestive System Diseases	Pancreatitis	14	12	2	0.725176	1	9	3	3.99769	0.20513	15	0.644386	46	0.430116	0.9245	0.517737	-0.172041	0.949706
Digestive System Diseases	Cystic Fibrosis	17	16	1	0.271805	0.301026	11	5	5.45808	0.0628954	27	0.335101	10	0.885828	-0.329608	0.908026	1.68711	0.780305
Digestive System Diseases	Celiac Disease	17	15	2	0.58004	0.800992	12	3	2.99745	0.295465	63	0.0600853	7.00001	0.916942	-0.677935	0.722937	-1.32279	0.793218
Digestive System Diseases	Crohn Disease	49	46	3	0.283245	0.0804201	41	5	1.46178	0.665656	83.9999	9.73891e-05	49.9999	0.0638088	0.774352	0.414876	0.658836	0.780305
Digestive System Diseases	Liver Cirrhosis, Alcoholic	10	10	0	0	0.301026	6	4	8.00157	0.0593991	101	0.0220728	66	0.380547	-0.669365	0.722937	-1.65568	0.7016
Digestive System Diseases	Colitis, Ulcerative	43	39	4	0.445753	0.269375	35	4	1.36935	0.819792	74	0.0019613	53	0.0756308	0.777949	0.462627	0.651327	0.786756
Digestive System Diseases	Gastritis, Atrophic	10	9	1	0.483421	0.771769	9	0	0	1	30.9999	0.517779	-4.63078e-05	0.997532	2.55631	0.437519	2.59669	0.703929
Digestive System Diseases	Inflammatory Bowel Diseases	21	21	0	0	0.0743143	17	4	2.82233	0.234887	54	0.029652	30	0.484474	0.00680058	0.996216	-0.168371	0.949706
Digestive System Diseases	Liver Cirrhosis	29	28	1	0.155202	0.0945934	21	7	4.00742	0.0593991	14	0.517779	12	0.785299	-1.0627	0.253151	-0.261874	0.929536
Digestive System Diseases	Liver Cirrhosis, Biliary	11	10	1	0.435043	0.771769	7	3	5.13984	0.158227	97.0001	0.0219487	44	0.497882	-0.296755	0.82703	-0.597975	0.83273
Digestive System Diseases	Liver Diseases	12	12	0	0	0.240587	9	3	3.99769	0.20513	37.9999	0.211389	4.00004	0.962581	0.0536523	0.982654	-1.4545	0.578797
Disorders of Environmental Origin	Alcoholism	47	45	2	0.192987	0.0354186	40	5	1.49842	0.659253	48	0.0239558	24	0.425957	0.101146	0.933169	-0.00588222	0.992694
Disorders of Environmental Origin	DNA Damage	23	23	0	0	0.0558975	21	2	1.14038	0.940593	55	0.0275541	46	0.23698	1.38892	0.421949	0.86662	0.821806
Disorders of Environmental Origin	Substance-Related Disorders	17	17	0	0	0.13019	15	2	1.59712	0.659253	19	0.469884	9.99999	0.869513	1.61815	0.258544	-0.576916	0.926572
Disorders of Environmental Origin	Fractures, Bone	17	17	0	0	0.13019	17	0	0	0.888943	32	0.381041	5.00004	0.949324	-0.181863	0.880878	-0.181807	0.939888
Disorders of Environmental Origin	Tobacco Use Disorder	22	22	0	0	0.0755667	20	2	1.19748	0.931688	20	0.419078	23	0.56274	0.549536	0.700813	0.55285	0.83273
Disorders of Environmental Origin	Occupational Diseases	10	10	0	0	0.301026	8	2	2.99583	0.396227	59.9999	0.137383	65	0.372203	1.03813	0.680248	0.557291	0.926572
Endocrine System Diseases	Thyroiditis, Autoimmune	19	16	3	0.815835	1	13	3	2.76663	0.322449	32.0001	0.317248	-19	0.703704	-0.409804	0.736645	-0.611484	0.821806
Endocrine System Diseases	Diabetes Complications	16	15	1	0.289943	0.41189	13	2	1.84303	0.590643	9.00007	0.755029	-7.99997	0.910563	0.673209	0.732689	-0.225925	0.949706
Endocrine System Diseases	Hypothyroidism	10	10	0	0	0.301026	7	3	5.13984	0.158227	-9.00001	0.758479	-46	0.446478	-1.68969	0.258544	-0.142897	0.949706
Eye Diseases	Graves Disease	32	30	2	0.28975	0.155893	25	5	2.39981	0.238946	37	0.0936475	5.99997	0.914511	-1.11059	0.235557	-0.29462	0.926572
Eye Diseases	Macular Degeneration	19	17	2	0.51174	0.654045	14	3	2.56894	0.355724	13	0.60443	1.99996	0.984497	-0.713038	0.722937	-0.171546	0.949706
Eye Diseases	Glaucoma, Open-Angle	13	13	0	0	0.240587	12	1	0.997642	1	94	0.00400948	81.9999	0.0695021	1.87606	0.417996	2.18155	0.752014
Eye Diseases	Diabetic Retinopathy	24	24	0	0	0.0566442	23	1	0.520166	1	61	0.0345558	38.0001	0.314204	0.0541374	0.979532	-0.0145151	0.985963
Female Urogenital Diseases and Pregnancy Complications	Pre-Eclampsia	24	23	1	0.189001	0.154181	19	4	2.52499	0.286196	70.0001	0.0291807	49	0.239521	-0.339674	0.873771	-1.79856	0.753339
Female Urogenital Diseases and Pregnancy Complications	Abortion, Habitual	19	18	1	0.241575	0.301026	14	4	3.42789	0.1754	103	0.00567795	54	0.317126	-0.119815	0.936789	-0.342894	0.926572
Female Urogenital Diseases and Pregnancy Complications	Endometriosis	24	20	4	0.87024	1	17	3	2.11523	0.430646	48	0.0562508	0.999989	0.997532	-0.186634	0.880878	-0.705897	0.786756
Female Urogenital Diseases and Pregnancy Complications	Abortion, Spontaneous	11	9	2	0.96706	1	8	1	1.49681	0.798348	79	0.153367	51	0.497882	-0.845082	0.702927	-0.510553	0.902499
Female Urogenital Diseases and Pregnancy Complications	Fetal Membranes, Premature Rupture	12	12	0	0	0.240587	12	0	0	0.879131	87.9999	0.0277563	44	0.425957	0.675257	0.722937	0.700708	0.83273
Female Urogenital Diseases and Pregnancy Complications	Obstetric Labor, Premature	10	10	0	0	0.301026	10	0	0	1	70	0.0885555	24	0.675672	0.831927	0.758999	0.848431	0.89522
Hemic and Lymphatic Diseases	Thrombophilia	14	14	0	0	0.182004	13	1	0.92084	1	69.0001	0.0885555	23	0.703704	0.363863	0.789496	0.24675	0.929536
Hemic and Lymphatic Diseases	Anemia, Sickle Cell	14	14	0	0	0.182004	10	4	4.80011	0.108696	21	0.587333	36.9999	0.5897	0.778953	0.722937	0.166657	0.949706
Hemic and Lymphatic Diseases	Sarcoidosis	16	15	1	0.289943	0.41189	10	5	6.0043	0.0593991	-20	0.381041	24	0.718238	2.07996	0.0439126	0.5251	0.926572
Immune System Diseases	Autoimmune Diseases	18	16	2	0.543756	0.654045	9	7	9.35601	0.00678169	25	0.317435	20	0.742901	-1.07784	0.461411	-1.16619	0.830852
Immune System Diseases	Hypersensitivity, Immediate	31	31	0	0	0.0136534	29	2	0.825353	1	41	0.100979	3.99998	0.948108	1.03965	0.278792	1.0162	0.516523
Immune System Diseases	Graft vs Host Disease	14	11	3	1.18698	0.787434	11	0	0	1	40	0.469884	-4.99999	0.952425	0.399007	0.90314	0.430706	0.939888
Immune System Diseases	Hypersensitivity	19	19	0	0	0.0952244	18	1	0.664814	1	96	0.00592361	71.0001	0.0832623	-0.522338	0.722937	-0.415304	0.89522
Male Urogenital Diseases	Diabetic Nephropathies	54	53	1	0.0818663	0.00294055	47	6	1.53082	0.570628	77	0.000175116	48.9999	0.0542973	0.711725	0.417996	0.0843795	0.949706
Male Urogenital Diseases	Albuminuria	27	26	1	0.167162	0.114946	23	3	1.56282	0.722975	60.0001	0.0381189	20	0.647563	0.269637	0.822783	-5.19996e-06	0.993729
Male Urogenital Diseases	Kidney Failure, Chronic	36	36	0	0	0.00685988	33	3	1.08852	0.981622	5.99996	0.768677	8.00003	0.831281	0.210523	0.804903	0.743883	0.753339
Male Urogenital Diseases	Lupus Nephritis	13	12	1	0.362493	0.578783	8	4	6.00026	0.0755171	121	0.00764412	37	0.5897	0.058175	0.987277	-0.460453	0.926572
Male Urogenital Diseases	Kidney Diseases	21	21	0	0	0.0743143	18	3	1.99761	0.461074	23	0.419078	-26	0.514564	-0.117687	0.94498	-0.105559	0.949706
Male Urogenital Diseases	Prostatic Hyperplasia	17	15	2	0.58004	0.800992	13	2	1.84303	0.590643	55.9999	0.0901953	48	0.425957	-0.938656	0.643304	0.835044	0.83273
Male Urogenital Diseases	Glomerulonephritis, IGA	25	24	1	0.181114	0.154181	21	3	1.71189	0.693234	43	0.123956	18	0.675672	0.733464	0.568668	0.430823	0.866195
Male Urogenital Diseases	Infertility, Male	17	14	3	0.932465	1	13	1	0.92084	1	10	0.755029	-21.9999	0.675672	0.691274	0.702921	0.521743	0.89522
Male Urogenital Diseases	Proteinuria	22	22	0	0	0.0755667	19	3	1.89243	0.481023	62	0.0600853	35.0001	0.446478	0.451589	0.722937	0.340895	0.926572
Male Urogenital Diseases	Glomerulonephritis	10	9	1	0.483421	0.771769	5	4	9.60255	0.0593991	76.9999	0.09174	35	0.675672	0.278815	0.921146	1.10869	0.83273
Mental Disorders	Schizophrenia	147	142	5	0.152092	1.71481e-06	132	10	0.906193	1	33	0.00128196	30	0.0393233	0.180576	0.758224	0.279539	0.830852
Mental Disorders	Attention Deficit Disorder with Hyperactivity	31	31	0	0	0.0136534	31	0	0	0.396227	5.99998	0.797775	-4.00006	0.916942	0.8548	0.421949	0.879088	0.7016
Mental Disorders	Depressive Disorder	32	32	0	0	0.0136534	29	3	1.23901	0.960449	17.0001	0.318724	2.99993	0.952425	0.775114	0.643304	0.943317	0.780305
Mental Disorders	Depressive Disorder, Major	34	34	0	0	0.0100852	32	2	0.747819	1	-1.99995	0.928224	-27	0.325067	0.824832	0.462627	0.394815	0.926572
Mental Disorders	Bipolar Disorder	58	57	1	0.0761023	0.00169843	55	2	0.434438	0.590643	-0.999978	0.95655	-7.00002	0.771588	0.468982	0.680248	0.409133	0.83273
Mental Disorders	Anxiety Disorders	12	12	0	0	0.240587	12	0	0	0.879131	69	0.0686261	63	0.205507	-1.52492	0.511293	-1.48184	0.780305
Mental Disorders	Mood Disorders	18	18	0	0	0.0952244	17	1	0.703972	1	-2.00002	0.941468	-17	0.689076	0.905127	0.700813	0.814218	0.836936
Mental Disorders	Psychotic Disorders	18	18	0	0	0.0952244	18	0	0	0.659253	-17	0.527834	-29	0.457011	-0.550501	0.722937	-0.513929	0.83273
Mental Disorders	Neurotic Disorders	11	11	0	0	0.301026	10	1	1.19732	0.846961	-7.99999	0.818264	-5.00001	0.949324	-0.160133	0.965132	-1.02445	0.83273
Mental Disorders	Obsessive-Compulsive Disorder	10	10	0	0	0.301026	10	0	0	1	22	0.598937	16	0.771588	1.8927	0.687898	1.97677	0.821806
Mental Disorders	Panic Disorder	11	11	0	0	0.301026	11	0	0	1	28.0001	0.448488	20	0.726529	-0.917068	0.758999	-0.876384	0.926572
Mental Disorders	Cognition Disorders	22	21	1	0.207026	0.201234	20	1	0.598247	1	31.0001	0.254395	21	0.58072	0.666666	0.744855	0.354875	0.926572
Mental Disorders	Anorexia Nervosa	10	10	0	0	0.301026	10	0	0	1	-31	0.354064	-43.0001	0.425957	0.805602	0.82471	0.876022	0.926572
Mental Disorders	Autistic Disorder	29	29	0	0	0.0191115	26	3	1.38224	0.77284	41	0.0653848	28	0.425957	0.293562	0.82471	0.0631277	0.974309
Mental Disorders	Mental Disorders	13	13	0	0	0.240587	9	4	5.33433	0.0949097	10	0.614162	-50.0001	0.314204	1.04497	0.462627	2.32088	0.793218
Musculoskeletal Diseases	Arthritis, Rheumatoid	70	63	7	0.482579	0.148735	52	11	2.54599	0.0739219	38	0.0184624	14	0.591813	0.864971	0.258544	0.0823394	0.949706
Musculoskeletal Diseases	Osteoporosis, Postmenopausal	33	32	1	0.135768	0.0558975	30	2	0.797786	1	36.0001	0.123956	10.9999	0.771588	-0.0908709	0.94498	0.600555	0.83273
Musculoskeletal Diseases	Osteoporosis	27	26	1	0.167162	0.114946	24	2	0.99764	1	46	0.0937033	22	0.56274	-0.330629	0.758224	-0.143953	0.939888
Musculoskeletal Diseases	Osteoarthritis	17	16	1	0.271805	0.301026	14	2	1.71132	0.6272	24	0.469884	22	0.719814	1.11845	0.459565	-0.387378	0.83273
Musculoskeletal Diseases	Alveolar Bone Loss	14	10	4	1.74149	0.39405	7	3	5.13984	0.158227	89	0.0473108	38	0.608874	1.58014	0.403731	1.86292	0.753339
Musculoskeletal Diseases	Arthritis, Psoriatic	13	10	3	1.30579	0.780063	7	3	5.13984	0.158227	-2.00003	0.949995	18	0.831281	6.4758	0.271935	-0.514326	0.939888
Neoplasms	Lung Neoplasms	84	82	2	0.105664	0.000176027	68	14	2.48132	0.0593991	29	0.0223388	24	0.249245	1.88168	0.000297035	1.04882	0.290808
Neoplasms	Stomach Neoplasms	60	60	0	0	0.000153984	50	10	2.40551	0.129705	52	0.00154312	42	0.0832623	1.36364	0.0627052	0.891845	0.7016
Neoplasms	Carcinoma, Squamous Cell	76	75	1	0.0577727	0.000121132	64	11	2.067	0.1754	40	0.00691104	31	0.139336	0.457477	0.583759	0.527234	0.786756
Neoplasms	Breast Neoplasms	116	112	4	0.154514	5.19081e-05	95	17	2.15797	0.0683945	13	0.185621	28	0.110248	1.48209	0.0149483	0.583337	0.703929
Neoplasms	Carcinoma, Non-Small-Cell Lung	32	31	1	0.140157	0.0735802	28	3	1.28335	0.960449	-12	0.600649	-9.00001	0.784012	2.25763	0.0199304	2.16662	0.265167
Neoplasms	Prostatic Neoplasms	88	84	4	0.20638	0.00183303	68	16	2.84019	0.0314558	29	0.017878	24	0.27785	-0.261015	0.722937	0.352892	0.83273
Neoplasms	Adenocarcinoma	63	62	1	0.0699432	0.00086356	51	11	2.59608	0.0716883	26	0.110857	18	0.514564	0.52707	0.457118	0.509576	0.780305
Neoplasms	Skin Neoplasms	27	26	1	0.167162	0.114946	24	2	0.99764	1	65	0.0142846	48	0.19537	2.75734	0.0593394	2.22676	0.372016
Neoplasms	Colorectal Neoplasms	88	84	4	0.20638	0.00183303	77	7	1.08881	1	56	0.000143139	43.9999	0.02991	1.68141	0.00714859	1.66229	0.246127
Neoplasms	Melanoma	23	22	1	0.197604	0.201234	21	1	0.56978	1	55	0.0600853	24.9999	0.560881	3.21191	0.0439126	2.81453	0.290808
Neoplasms	Thyroid Neoplasms	10	10	0	0	0.301026	8	2	2.99583	0.396227	24	0.552896	7	0.928129	2.20098	0.421949	1.74727	0.83273
Neoplasms	Esophageal Neoplasms	36	35	1	0.124108	0.0395732	29	6	2.48407	0.175788	37.0001	0.0473108	17	0.675672	1.74646	0.0593394	0.804982	0.753339
Neoplasms	Head and Neck Neoplasms	39	39	0	0	0.0053013	33	6	2.18226	0.322449	57	0.0206903	57	0.0502037	1.22222	0.258544	0.818188	0.753339
Neoplasms	Ovarian Neoplasms	29	28	1	0.155202	0.0945934	24	4	1.99842	0.396227	15	0.532447	15	0.689076	2.35102	0.102162	2.35105	0.290808
Neoplasms	Urinary Bladder Neoplasms	37	35	2	0.24828	0.0952244	29	6	2.48407	0.175788	46	0.0301821	50	0.11552	2.03783	0.0149483	1.13563	0.45883
Neoplasms	Colonic Neoplasms	17	17	0	0	0.13019	15	2	1.59712	0.659253	57	0.0330775	22	0.675672	1.58853	0.126345	2.04548	0.44831
Neoplasms	Liver Neoplasms	27	27	0	0	0.0273217	21	6	3.43184	0.0949097	27.9999	0.154269	15	0.753527	-0.137915	0.923555	1.28775	0.753339
Neoplasms	Mouth Neoplasms	27	27	0	0	0.0273217	23	4	2.08542	0.377284	60	0.0219487	61.9999	0.0867196	2.33646	0.0724285	1.82987	0.44831
Neoplasms	Uterine Cervical Neoplasms	20	20	0	0	0.0995977	14	6	5.15015	0.0593991	-17	0.426857	-3.99996	0.955193	3.39471	0.0023033	1.81822	0.446985
Neoplasms	Adenoma	22	20	2	0.43489	0.500173	19	1	0.629779	1	29	0.240995	-8.99993	0.880345	0.956934	0.306419	0.835027	0.780305
Neoplasms	Carcinoma, Hepatocellular	28	28	0	0	0.0273217	21	7	4.00742	0.0593991	21	0.284602	6.00001	0.916942	-0.302094	0.758999	0.98824	0.780305
Neoplasms	Carcinoma, Renal Cell	16	16	0	0	0.13019	10	6	7.21127	0.0351774	-2.00008	0.95195	62	0.246643	0.870935	0.462627	0.653294	0.840973
Neoplasms	Endometrial Neoplasms	23	23	0	0	0.0558975	22	1	0.543846	1	16	0.540317	-4	0.949324	0.761	0.631113	1.96177	0.290808
Neoplasms	Kidney Neoplasms	18	18	0	0	0.0952244	12	6	6.00835	0.0593991	18	0.60443	64	0.187933	0.848865	0.517458	0.953771	0.780305
Neoplasms	Neoplasm Invasiveness	22	19	3	0.686898	0.82828	16	3	2.24755	0.396227	91.9999	0.0115014	99	0.0343283	0.400054	0.758224	0.257627	0.926572
Neoplasms	Neoplasm Recurrence, Local	11	9	2	0.96706	1	6	3	5.99622	0.143918	30	0.352831	101	0.249245	-0.20121	0.931488	7.3189	0.371346
Neoplasms	Neoplasms	27	26	1	0.167162	0.114946	16	10	7.5331	0.00251223	47.0001	0.00893505	61	0.11421	0.433294	0.736645	-0.949479	0.929536
Neoplasms	Polycystic Ovary Syndrome	28	28	0	0	0.0273217	23	5	2.6088	0.20513	-9.00003	0.699145	-6.00004	0.910563	0.90911	0.583759	0.150896	0.949706
Neoplasms	Precancerous Conditions	13	13	0	0	0.240587	12	1	0.997642	1	88	0.038426	61.0001	0.28708	1.92158	0.258544	1.49411	0.7016
Neoplasms	Brain Neoplasms	12	12	0	0	0.240587	11	1	1.08838	1	-18	0.60443	-10	0.875813	5.03892	0.281583	2.6818	0.780305
Neoplasms	Carcinoma	25	23	2	0.378096	0.301026	19	4	2.52499	0.286196	-10.9999	0.69776	-15	0.712123	3.4014	0.027918	3.00002	0.290808
Neoplasms	Carcinoma, Small Cell	27	25	2	0.347806	0.301026	20	5	3.00069	0.163439	12	0.598937	1.00003	0.984497	-0.153929	0.923555	-0.217818	0.949706
Neoplasms	Carcinoma, Transitional Cell	11	10	1	0.435043	0.771769	10	0	0	1	90	0.0411403	71	0.19537	2.34388	0.126345	2.33327	0.290808
Neoplasms	Cell Transformation, Neoplastic	20	19	1	0.228846	0.250603	16	3	2.24755	0.396227	7.00002	0.79842	-22	0.5897	0.272717	0.82471	0.957707	0.780305
Neoplasms	Laryngeal Neoplasms	10	10	0	0	0.301026	9	1	1.33043	0.819792	-3.99996	0.929666	4.6989e-05	0.999565	3.57959	0.126345	3.15756	0.365522
Neoplasms	Leukemia, Myeloid	13	13	0	0	0.240587	11	2	2.17843	0.52469	53.0001	0.0885555	39.9999	0.528567	2.79485	0.126345	3.87672	0.290808
Neoplasms	Leukemia, Myeloid, Acute	11	10	1	0.435043	0.771769	7	3	5.13984	0.158227	40.9999	0.217976	15.9999	0.842958	2.82488	0.252513	1.62209	0.786756
Neoplasms	Lymphatic Metastasis	15	14	1	0.310671	0.41189	13	1	0.92084	1	39	0.380793	52	0.325067	2.25835	0.417996	1.31396	0.821806
Neoplasms	Nasopharyngeal Neoplasms	12	9	3	1.45096	0.578783	7	2	3.42397	0.377284	68	0.154269	125	0.139336	3.18849	0.258544	3.91387	0.780305
Neoplasms	Neoplasm Metastasis	22	21	1	0.207026	0.201234	17	4	2.82233	0.234887	56	0.0301821	87	0.040207	1.91247	0.121319	1.13973	0.7016
Neoplasms	Pancreatic Neoplasms	12	11	1	0.395471	0.771769	10	1	1.19732	0.846961	14.9999	0.736868	1.99994	0.984497	0.0267171	0.991848	0.203727	0.949706
Neoplasms	Hematologic Neoplasms	11	11	0	0	0.301026	9	2	2.6628	0.441804	34.9999	0.229017	5.00008	0.952425	-0.596209	0.722937	1.44595	0.786756
Nervous System Diseases	Alzheimer Disease	109	104	5	0.20816	0.000568948	94	10	1.27579	0.732604	34	0.00691104	32	0.049494	0.637038	0.258544	0.345738	0.786756
Nervous System Diseases	Parkinson Disease	43	43	0	0	0.00241722	36	7	2.33534	0.1754	51	0.00592361	49	0.0832623	-0.183862	0.877315	0.345842	0.926572
Nervous System Diseases	Multiple Sclerosis	47	40	7	0.761135	0.771769	33	7	2.54799	0.158227	50.0001	0.00884413	38	0.249245	-0.0226689	0.989853	-0.220506	0.929536
Nervous System Diseases	Amyotrophic Lateral Sclerosis	10	10	0	0	0.301026	9	1	1.33043	0.819792	61	0.156083	41	0.514564	5.82859	0.199153	4.35758	0.516523
Nervous System Diseases	Brain Ischemia	36	36	0	0	0.00685988	32	4	1.49802	0.6272	30	0.130394	17.9999	0.58072	-0.024977	0.989853	-0.414898	0.83273
Nervous System Diseases	Cerebrovascular Accident	46	45	1	0.0964684	0.0118027	40	5	1.49842	0.659253	79.9999	0.000136444	63	0.02991	-0.11507	0.923555	-0.700942	0.7016
Nervous System Diseases	Carotid Artery Diseases	34	32	2	0.271607	0.158797	31	1	0.385704	0.798348	105	0.000175116	66	0.040207	-0.0173001	0.989853	-0.0891718	0.949706
Nervous System Diseases	Dementia	11	11	0	0	0.301026	10	1	1.19732	0.846961	82.0001	0.0489795	132	0.0343283	2.90722	0.182397	-0.167454	0.939888
Nervous System Diseases	Carotid Stenosis	25	24	1	0.181114	0.154181	22	2	1.08845	0.949604	105	0.00128196	71	0.040207	0.205186	0.923555	-0.338865	0.926572
Nervous System Diseases	Cerebrovascular Disorders	17	17	0	0	0.13019	17	0	0	0.888943	81	0.0265731	27	0.578611	-0.361312	0.739437	-0.332523	0.881766
Nervous System Diseases	Dementia, Vascular	10	10	0	0	0.301026	9	1	1.33043	0.819792	69	0.173951	85	0.0989338	0.814545	0.687898	0.132457	0.949706
Nervous System Diseases	Cerebral Hemorrhage	11	11	0	0	0.301026	10	1	1.19732	0.846961	46	0.252639	60	0.38943	2.705	0.171654	-0.181807	0.949706
Nervous System Diseases	Cerebral Infarction	18	18	0	0	0.0952244	16	2	1.49721	0.894511	117	0.000560921	74	0.0644758	-0.372621	0.771443	-0.108162	0.949706
Nervous System Diseases	Diabetic Neuropathies	11	11	0	0	0.301026	11	0	0	1	128	0.00970419	74	0.171309	-0.180936	0.931488	-0.156867	0.949706
Nervous System Diseases	Intracranial Aneurysm	12	12	0	0	0.240587	11	1	1.08838	1	70.0001	0.100055	59	0.314204	-0.500793	0.736645	-0.669283	0.821806
Nervous System Diseases	Mental Retardation	12	12	0	0	0.240587	11	1	1.08838	1	37	0.212886	8.00001	0.916942	1.02384	0.507118	0.78579	0.926572
Nervous System Diseases	Migraine Disorders	10	10	0	0	0.301026	10	0	0	1	-16.0001	0.699145	-22	0.718238	0.0848548	0.970482	0.0908875	0.954842
Nervous System Diseases	Myasthenia Gravis	10	10	0	0	0.301026	6	4	8.00157	0.0593991	112	0.0119084	26	0.718238	-0.961153	0.417996	-2.10712	0.566615
Nutritional and Metabolic Diseases	Diabetes Mellitus, Type 1	93	87	6	0.298998	0.00866687	76	11	1.73924	0.294641	43.0001	0.00138751	23	0.249245	0.0848062	0.923555	0.047003	0.949706
Nutritional and Metabolic Diseases	Diabetes Mellitus, Type 2	204	199	5	0.10814	1.46428e-10	184	15	0.975662	1	45.0001	8.83684e-07	19	0.101403	0.630397	0.13183	0.31993	0.780305
Nutritional and Metabolic Diseases	Obesity	122	121	1	0.0357064	2.85126e-08	119	2	0.199924	0.0755171	31	0.00970419	9.99997	0.554174	0.198174	0.758224	0.145336	0.926572
Nutritional and Metabolic Diseases	Insulin Resistance	84	84	0	0	1.71481e-06	82	2	0.290861	0.218081	41.0001	0.00567795	15	0.446625	-0.259384	0.736645	-0.348527	0.821806
Nutritional and Metabolic Diseases	Diabetes Mellitus	54	53	1	0.0818663	0.00294055	47	6	1.53082	0.570628	13	0.419078	-2.22143e-05	0.997532	1.39568	0.129016	0.313691	0.902499
Nutritional and Metabolic Diseases	Hyperlipidemias	31	30	1	0.144838	0.0735802	28	2	0.854889	1	60	0.00592361	19	0.559951	-0.6474	0.549994	-1.7978	0.365522
Nutritional and Metabolic Diseases	Hypertriglyceridemia	17	16	1	0.271805	0.301026	16	0	0	0.888943	60	0.0932179	7.00009	0.910563	-1.81819	0.383893	-1.76619	0.7016
Nutritional and Metabolic Diseases	Obesity, Morbid	12	12	0	0	0.240587	11	1	1.08838	1	-17	0.607652	-17	0.728016	1.16252	0.705322	0.393595	0.939888
Nutritional and Metabolic Diseases	Glucose Intolerance	25	25	0	0	0.0395732	24	1	0.498461	0.957435	36	0.173951	5.99993	0.914511	0.790077	0.511293	0.759995	0.780305
Nutritional and Metabolic Diseases	Hypercholesterolemia	42	41	1	0.105906	0.0148016	38	3	0.945005	1	27	0.144224	-2.55299e-05	0.997532	-1.99013	0.0159313	-1.61544	0.290808
Nutritional and Metabolic Diseases	Metabolic Syndrome X	34	33	1	0.131646	0.0558975	28	5	2.14228	0.299039	11.9999	0.600649	10	0.771588	0.712875	0.673252	-0.0909388	0.949706
Nutritional and Metabolic Diseases	Hyperinsulinism	15	15	0	0	0.184366	14	1	0.855007	1	63	0.0933136	46	0.325067	1.30661	0.511293	0.945084	0.83273
Parasitic Diseases	Malaria, Falciparum	13	13	0	0	0.240587	9	4	5.33433	0.0949097	87	0.045233	76	0.27785	0.439383	0.768744	0.272713	0.940702
Pathological Conditions, Signs and Symptoms	Disease Progression	148	139	9	0.280028	0.000323099	120	19	1.90945	0.0949097	34.0001	0.00128196	31.0001	0.0393233	1.10722	0.0182328	0.770298	0.290808
Pathological Conditions, Signs and Symptoms	Chronic Disease	71	67	4	0.259019	0.0176079	58	9	1.86378	0.294641	45	0.00706266	30	0.173762	1.15001	0.102162	0.715139	0.703929
Pathological Conditions, Signs and Symptoms	Inflammation	41	40	1	0.108561	0.0209947	35	5	1.71305	0.479929	80	0.000681949	54	0.0638088	1.70102	0.101696	0.788999	0.753339
Pathological Conditions, Signs and Symptoms	Weight Gain	18	18	0	0	0.0952244	17	1	0.703972	1	5.00004	0.818264	-6	0.914511	-0.526552	0.758224	1.40913	0.753339
Pathological Conditions, Signs and Symptoms	Acute Disease	64	60	4	0.289364	0.0395732	52	8	1.84713	0.355724	43	0.00893505	18	0.484474	0.705662	0.362547	0.226433	0.926572
Pathological Conditions, Signs and Symptoms	Disease Susceptibility	64	59	5	0.367955	0.0755667	51	8	1.88363	0.352156	76	9.95091e-06	40	0.0763042	-0.457906	0.667925	0.175422	0.939888
Pathological Conditions, Signs and Symptoms	Recurrence	53	51	2	0.17022	0.0136723	44	7	1.90971	0.309243	43	0.013126	31	0.239521	1.1807	0.13183	0.125963	0.949706
Pathological Conditions, Signs and Symptoms	Body Weight	49	49	0	0	0.00086356	46	3	0.780228	1	7.99997	0.655466	-8.00004	0.742901	0.340924	0.758999	0.08339	0.949706
Pathological Conditions, Signs and Symptoms	Chromosome Deletion	20	18	2	0.483281	0.657997	15	3	2.39754	0.389334	-1.99998	0.95195	3.00006	0.956741	0.804916	0.714127	0.938608	0.83273
Pathological Conditions, Signs and Symptoms	Postoperative Complications	23	22	1	0.197604	0.201234	20	2	1.19748	0.931688	58.0001	0.0686261	29	0.532682	1.02702	0.667925	0.818209	0.83273
Pathological Conditions, Signs and Symptoms	Atrophy	12	12	0	0	0.240587	8	4	6.00026	0.0755171	11	0.736868	3.99995	0.969383	2.703	0.556309	-1.47921	0.786756
Pathological Conditions, Signs and Symptoms	Birth Weight	33	29	4	0.599842	0.595179	23	6	3.13304	0.119141	28.9999	0.212831	74	0.040207	1.14281	0.171654	0.600978	0.815576
Pathological Conditions, Signs and Symptoms	Bulimia	10	10	0	0	0.301026	10	0	0	1	-26	0.436801	-43	0.425957	-0.166668	0.946499	-0.136297	0.949706
Pathological Conditions, Signs and Symptoms	Chromosome Aberrations	17	17	0	0	0.13019	13	4	3.69179	0.158227	4.00001	0.877719	7.00003	0.916942	1.01009	0.549994	0.135928	0.963708
Pathological Conditions, Signs and Symptoms	Thinness	10	10	0	0	0.301026	10	0	0	1	5.00001	0.895648	-21	0.703704	1.73804	0.283543	1.76227	0.516523
Pathological Conditions, Signs and Symptoms	Weight Loss	12	11	1	0.395471	0.771769	11	0	0	1	-14	0.711262	-36	0.446478	0.846518	0.822783	0.8823	0.926572
Respiratory Tract Diseases	Asthma	114	106	8	0.326993	0.00535921	93	13	1.68054	0.286196	57	7.05912e-06	36.9999	0.040207	1.31403	0.00640113	1.10717	0.265167
Respiratory Tract Diseases	Bronchial Hyperreactivity	11	10	1	0.435043	0.771769	9	1	1.33043	0.819792	20	0.540317	12	0.869513	1.0055	0.462627	0.807168	0.83273
Respiratory Tract Diseases	Pulmonary Disease, Chronic Obstructive	32	31	1	0.140157	0.0735802	27	4	1.77601	0.570628	37.9999	0.0842631	27	0.430116	0.921796	0.352915	0.318172	0.892534
Respiratory Tract Diseases	Hypertension, Pulmonary	14	11	3	1.18698	0.787434	8	3	4.4972	0.1754	38	0.317435	8.99997	0.916942	0.444459	0.766129	0.0694597	0.974309
Respiratory Tract Diseases	Lung Diseases	12	11	1	0.395471	0.771769	9	2	2.6628	0.441804	39	0.292895	25	0.68438	1.5791	0.426869	1.15274	0.815576
Respiratory Tract Diseases	Pulmonary Fibrosis	13	13	0	0	0.240587	12	1	0.997642	1	91	0.0350814	75	0.247062	-1.08339	0.684722	-1.34031	0.786756
Respiratory Tract Diseases	Respiratory Hypersensitivity	15	14	1	0.310671	0.41189	10	4	4.80011	0.108696	63	0.0833863	38	0.553225	2.76487	0.278792	4.32286	0.290808
Respiratory Tract Diseases	Rhinitis, Allergic, Perennial	11	11	0	0	0.301026	8	3	4.4972	0.1754	127	0.00691104	34.9999	0.5897	0.90357	0.517458	0.721373	0.793218
Skin and Connective Tissue Diseases	Lupus Erythematosus, Systemic	60	55	5	0.394814	0.114946	46	9	2.352	0.158227	66	9.73891e-05	22	0.407678	0.821619	0.315796	0.621846	0.780305
Skin and Connective Tissue Diseases	Psoriasis	36	32	4	0.543508	0.369111	24	8	4.00986	0.0593991	3.00004	0.877719	15	0.689076	-0.145035	0.923555	-0.228461	0.929536
Skin and Connective Tissue Diseases	Scleroderma, Systemic	24	24	0	0	0.0566442	21	3	1.71189	0.693234	138	0.000173749	112	0.02991	0.311106	0.758224	0.158678	0.940702
Stomatognathic Diseases	Behcet Syndrome	11	9	2	0.96706	1	8	1	1.49681	0.798348	33	0.335021	-22	0.718238	3.34151	0.0593394	1.35997	0.793218
Stomatognathic Diseases	Periodontitis	42	38	4	0.457523	0.266796	32	6	2.25058	0.226889	108	0.000106375	57.9999	0.085042	0.743511	0.421949	0.607846	0.786756
Stomatognathic Diseases	Periodontal Attachment Loss	10	6	4	2.90304	0.199551	3	3	11.9941	0.0723788	90	0.101111	30.9999	0.771588	0.723059	0.700813	0.45824	0.929536
Virus Diseases	HIV Infections	40	34	6	0.76761	0.771769	23	11	5.7666	0.00309816	32	0.10482	39	0.249245	-0.645038	0.461411	-0.471841	0.83273
Virus Diseases	Papillomavirus Infections	10	10	0	0	0.301026	6	4	8.00157	0.0593991	15	0.776985	-0.999944	0.997532	3.09206	0.252513	2.56237	0.703929
Virus Diseases	Acquired Immunodeficiency Syndrome	14	12	2	0.725176	1	10	2	2.39641	0.479929	6.99997	0.852233	-23	0.68438	0.0319717	0.989853	-0.317102	0.939888
Virus Diseases	Hepatitis B	11	9	2	0.96706	1	5	4	9.60255	0.0593991	-31	0.185621	67	0.425957	2.59988	0.0548261	-0.233558	0.926572
Virus Diseases	Hepatitis C, Chronic	35	32	3	0.407515	0.301026	25	7	3.36503	0.0755171	30	0.162143	16.9999	0.675672	-1.14457	0.258544	0.108835	0.949706
Virus Diseases	Hepatitis B, Chronic	21	21	0	0	0.0743143	15	6	4.80628	0.0593991	56	0.0268733	17	0.718238	0.397365	0.758224	-0.260442	0.939888
Virus Diseases	Hepatitis C	17	14	3	0.932465	1	10	4	4.80011	0.108696	40.0001	0.177201	40	0.484474	5.31765	0.0548307	2.35857	0.866095
