# Supplementary material for: A comparison of human and mouse gene co-expression networks reveals conservation and divergence at the tissue, pathway and disease levels
Source: BMC Evol Biol. 2015 Nov 20;15:259. doi: 10.1186/s12862-015-0534-7 (PMC4654840; doi:10.1186/s12862-015-0534-7)
Supplement: Additional file 6: — Novel candidate conserved homologs associated with genes sets. Sheet 1: results using tissue gene sets. Sheet 2: results using pathway gene sets. Sheet 3: results using disease gene sets. Sheets 4, 5 and 6: Same analysis as sheet 1, 2 and 3 but using one-to-one homologous genes only. (XLS 11362 kb) [file 12862_2015_534_MOESM6_ESM.xls]

## Sheet: 1. Tissues
				TISSUE GENE SETS
Name tissue		Size Gene set	Co-expressed Genes
Bladder		163	GPX3 - Freq=0.36, fdr=0.0091	EPS8 - Freq=0.354, fdr=0.0091	SERPINA3 - Freq=0.349, fdr=0.0146	PDGFC - Freq=0.344, fdr=0.0091	IGFBP3 - Freq=0.323, fdr=0.0091	IFI27 - Freq=0.317, fdr=0.034	ID1 - Freq=0.312, fdr=0.0091	EFEMP1 - Freq=0.307, fdr=0.0091	PBK - Freq=0.307, fdr=0.0091	OIP5 - Freq=0.296, fdr=0.0091	RNASE4 - Freq=0.296, fdr=0.0091	CAV1 - Freq=0.291, fdr=0.0091	F3 - Freq=0.286, fdr=0.0251	LSM5 - Freq=0.286, fdr=0.0091	ANXA3 - Freq=0.275, fdr=0.0091	RND3 - Freq=0.275, fdr=0.0091	SDC1 - Freq=0.275, fdr=0.0091	COL1A2 - Freq=0.265, fdr=0.0091	KRT8P3 - Freq=0.265, fdr=0.0091	MET - Freq=0.265, fdr=0.0091	NUPR1 - Freq=0.265, fdr=0.0091	PPIC - Freq=0.265, fdr=0.0091	PSAT1 - Freq=0.265, fdr=0.0091	AIM1 - Freq=0.259, fdr=0.0091	C3 - Freq=0.259, fdr=0.0091	DSP - Freq=0.259, fdr=0.0091	MAD2L1 - Freq=0.259, fdr=0.0091	TAGLN - Freq=0.259, fdr=0.0296	FAT1 - Freq=0.254, fdr=0.0146	IRF6 - Freq=0.249, fdr=0.0091	NNMT - Freq=0.249, fdr=0.0091	ZWILCH - Freq=0.249, fdr=0.0091	COL1A1 - Freq=0.243, fdr=0.0091	GBP2 - Freq=0.243, fdr=0.0146	LGALS3 - Freq=0.243, fdr=0.0091	SERPING1 - Freq=0.243, fdr=0.0091	ANXA4 - Freq=0.238, fdr=0.0091	C1R - Freq=0.238, fdr=0.0091	CFD - Freq=0.238, fdr=0.0091	SPP1 - Freq=0.238, fdr=0.0091	TIMP3 - Freq=0.238, fdr=0.0251	TMEM45A - Freq=0.238, fdr=0.0091	ADH1C - Freq=0.233, fdr=0.0091	COL5A2 - Freq=0.233, fdr=0.0251	CTGF - Freq=0.233, fdr=0.0468	DCN - Freq=0.233, fdr=0.0091	PPARG - Freq=0.233, fdr=0.0091
Blood		340	S100A4 - Freq=0.503, fdr=0.0082	GBP2 - Freq=0.479, fdr=0.0082	IFI30 - Freq=0.479, fdr=0.0082	TLR1 - Freq=0.476, fdr=0.0082	PSMB9 - Freq=0.467, fdr=0.0082	HLA-DRB1 - Freq=0.464, fdr=0.0082	CXCR4 - Freq=0.458, fdr=0.0082	CCL5 - Freq=0.452, fdr=0.0082	F13A1 - Freq=0.449, fdr=0.0082	CD37 - Freq=0.44, fdr=0.0082	IFITM1 - Freq=0.432, fdr=0.0082	CORO1A - Freq=0.429, fdr=0.0082	EGR2 - Freq=0.429, fdr=0.0082	OAS1 - Freq=0.426, fdr=0.0082	HCLS1 - Freq=0.42, fdr=0.0082	SERPINB2 - Freq=0.42, fdr=0.0082	IRF8 - Freq=0.417, fdr=0.0082	IFI27 - Freq=0.414, fdr=0.0082	MICAL1 - Freq=0.414, fdr=0.0082	TNFAIP3 - Freq=0.411, fdr=0.0082	FCGR2B - Freq=0.408, fdr=0.0082	ISG20 - Freq=0.408, fdr=0.0082	PLEK - Freq=0.408, fdr=0.0082	TYROBP - Freq=0.408, fdr=0.0082	CSF2RB - Freq=0.402, fdr=0.0082	GLIPR1 - Freq=0.402, fdr=0.0082	GPR65 - Freq=0.402, fdr=0.0082	CD69 - Freq=0.399, fdr=0.0082	DOCK10 - Freq=0.399, fdr=0.0082	IL7R - Freq=0.399, fdr=0.0082	LY86 - Freq=0.399, fdr=0.0082	BLNK - Freq=0.396, fdr=0.0082	EMP3 - Freq=0.393, fdr=0.0082	FAM49A - Freq=0.393, fdr=0.0082	SLA - Freq=0.393, fdr=0.0082	STK17B - Freq=0.393, fdr=0.0082	CYTIP - Freq=0.39, fdr=0.0082	FYB - Freq=0.39, fdr=0.0082	MS4A6A - Freq=0.39, fdr=0.0082	CLEC4A - Freq=0.387, fdr=0.0082	PLAC8 - Freq=0.381, fdr=0.0082	TNFAIP8 - Freq=0.381, fdr=0.0082	SAMSN1 - Freq=0.378, fdr=0.0082	TRAF3IP3 - Freq=0.372, fdr=0.0082	HMHA1 - Freq=0.369, fdr=0.0082	PLEKHO1 - Freq=0.369, fdr=0.0082	SIRPG - Freq=0.369, fdr=0.0082
Bone		96	COL5A2 - Freq=0.582, fdr=0.0065	IFI27 - Freq=0.582, fdr=0.0065	CAV1 - Freq=0.571, fdr=0.0065	OLFML3 - Freq=0.571, fdr=0.0065	CDH11 - Freq=0.56, fdr=0.0065	DPYSL3 - Freq=0.56, fdr=0.0065	EFEMP1 - Freq=0.56, fdr=0.0065	F3 - Freq=0.56, fdr=0.0065	HTRA1 - Freq=0.56, fdr=0.0065	IGFBP6 - Freq=0.549, fdr=0.0065	LGALS1 - Freq=0.549, fdr=0.0065	TAGLN - Freq=0.549, fdr=0.0065	COL3A1 - Freq=0.538, fdr=0.0065	FKBP10 - Freq=0.538, fdr=0.0065	IGFBP5 - Freq=0.538, fdr=0.0065	NUPR1 - Freq=0.538, fdr=0.0065	PLOD2 - Freq=0.538, fdr=0.0065	S100A4 - Freq=0.538, fdr=0.0065	TIMP1 - Freq=0.538, fdr=0.0065	TMEM45A - Freq=0.538, fdr=0.0065	CYR61 - Freq=0.527, fdr=0.0065	POSTN - Freq=0.527, fdr=0.0065	SERPINE1 - Freq=0.527, fdr=0.0065	SERPINE2 - Freq=0.527, fdr=0.0065	ANXA1 - Freq=0.516, fdr=0.0065	CNN1 - Freq=0.516, fdr=0.0065	COL16A1 - Freq=0.516, fdr=0.0065	EMP1 - Freq=0.516, fdr=0.0065	ISLR - Freq=0.516, fdr=0.0065	KDELR3 - Freq=0.516, fdr=0.0065	MINOS1-NBL1 - Freq=0.516, fdr=0.0065	NID2 - Freq=0.516, fdr=0.0065	PRSS23 - Freq=0.516, fdr=0.0065	SERPINH1 - Freq=0.516, fdr=0.0065	FBLN2 - Freq=0.505, fdr=0.0065	FLRT2 - Freq=0.505, fdr=0.0065	IGFBP3 - Freq=0.505, fdr=0.0065	MGP - Freq=0.505, fdr=0.0065	PDGFRB - Freq=0.505, fdr=0.0065	TIMP3 - Freq=0.505, fdr=0.0065	TWIST1 - Freq=0.505, fdr=0.0065	CRYAB - Freq=0.495, fdr=0.0065	FSTL1 - Freq=0.495, fdr=0.0065	LUM - Freq=0.495, fdr=0.0065	PRKCDBP - Freq=0.495, fdr=0.0065	SPARC - Freq=0.495, fdr=0.0065	TGFB1I1 - Freq=0.495, fdr=0.0065
Bone Marrow		234	S100A4 - Freq=0.411, fdr=0.0093	IFI30 - Freq=0.373, fdr=0.0093	PSMB9 - Freq=0.373, fdr=0.0093	GBP2 - Freq=0.361, fdr=0.0093	IFI27 - Freq=0.361, fdr=0.0093	HLA-DRB1 - Freq=0.349, fdr=0.0093	TNFAIP8 - Freq=0.336, fdr=0.0093	CCL5 - Freq=0.332, fdr=0.0093	CXCR4 - Freq=0.324, fdr=0.0093	PMAIP1 - Freq=0.32, fdr=0.0093	EMP3 - Freq=0.315, fdr=0.0093	OAS1 - Freq=0.315, fdr=0.0093	PLAC8 - Freq=0.311, fdr=0.0093	CST7 - Freq=0.307, fdr=0.0093	HLA-DQA1 - Freq=0.303, fdr=0.0093	SERPINB2 - Freq=0.295, fdr=0.0093	EGR2 - Freq=0.29, fdr=0.0093	HCLS1 - Freq=0.29, fdr=0.0093	TLR1 - Freq=0.29, fdr=0.0093	IFITM2 - Freq=0.286, fdr=0.0093	TNFAIP3 - Freq=0.286, fdr=0.0093	F13A1 - Freq=0.282, fdr=0.0093	GPR65 - Freq=0.282, fdr=0.0093	IL2RG - Freq=0.282, fdr=0.0093	S100A11 - Freq=0.282, fdr=0.0093	BLNK - Freq=0.278, fdr=0.0093	ISG20 - Freq=0.278, fdr=0.0093	CSF2RB - Freq=0.27, fdr=0.0093	IL7R - Freq=0.27, fdr=0.0093	IRF8 - Freq=0.27, fdr=0.0093	ITGB2 - Freq=0.27, fdr=0.0093	AIM1 - Freq=0.266, fdr=0.0093	ANXA1 - Freq=0.266, fdr=0.0093	FCGR2B - Freq=0.266, fdr=0.0093	LYZ - Freq=0.266, fdr=0.0093	OIP5 - Freq=0.266, fdr=0.0166	PSMB8 - Freq=0.266, fdr=0.0093	STK17B - Freq=0.266, fdr=0.0093	IRF7 - Freq=0.261, fdr=0.0093	LCN2 - Freq=0.261, fdr=0.0093	CORO1A - Freq=0.257, fdr=0.0093	LY86 - Freq=0.257, fdr=0.0093	CRIP1 - Freq=0.253, fdr=0.0093	FGL2 - Freq=0.253, fdr=0.0093	PTPRC - Freq=0.253, fdr=0.0093	TYROBP - Freq=0.253, fdr=0.0093	DOCK10 - Freq=0.245, fdr=0.0093
Brain		214	PCP4 - Freq=0.888, fdr=0.003	CHGB - Freq=0.854, fdr=0.003	NNAT - Freq=0.849, fdr=0.003	SCG2 - Freq=0.839, fdr=0.003	SST - Freq=0.824, fdr=0.003	CCK - Freq=0.815, fdr=0.003	RGS7 - Freq=0.815, fdr=0.003	GABRB1 - Freq=0.805, fdr=0.003	ASTN1 - Freq=0.8, fdr=0.003	GABRG2 - Freq=0.79, fdr=0.003	CTNNA2 - Freq=0.785, fdr=0.003	CHGA - Freq=0.771, fdr=0.003	CRMP1 - Freq=0.766, fdr=0.003	FAM107A - Freq=0.766, fdr=0.003	PAK3 - Freq=0.751, fdr=0.003	INA - Freq=0.746, fdr=0.003	LAMP5 - Freq=0.732, fdr=0.003	NELL2 - Freq=0.732, fdr=0.003	SLC12A5 - Freq=0.732, fdr=0.003	TMEM35 - Freq=0.732, fdr=0.003	ELAVL4 - Freq=0.727, fdr=0.003	NEFH - Freq=0.727, fdr=0.003	RALYL - Freq=0.727, fdr=0.003	BEX1 - Freq=0.722, fdr=0.003	CADPS - Freq=0.722, fdr=0.003	SCG5 - Freq=0.722, fdr=0.003	SLC17A6 - Freq=0.722, fdr=0.003	NEFM - Freq=0.717, fdr=0.003	APBA2 - Freq=0.712, fdr=0.003	PPFIA2 - Freq=0.707, fdr=0.003	UGT8 - Freq=0.707, fdr=0.003	DIRAS2 - Freq=0.702, fdr=0.003	GABRB2 - Freq=0.702, fdr=0.003	NPY - Freq=0.698, fdr=0.003	SH3GL2 - Freq=0.698, fdr=0.003	TAGLN3 - Freq=0.698, fdr=0.003	KCNJ10 - Freq=0.693, fdr=0.003	PGBD5 - Freq=0.693, fdr=0.003	LHX2 - Freq=0.688, fdr=0.003	ATP1B2 - Freq=0.683, fdr=0.003	RGS4 - Freq=0.683, fdr=0.003	TAC1 - Freq=0.678, fdr=0.003	ASIC2 - Freq=0.673, fdr=0.003	MAP2 - Freq=0.673, fdr=0.003	ATP1A2 - Freq=0.668, fdr=0.003	SCN2A - Freq=0.668, fdr=0.003	SCN3B - Freq=0.668, fdr=0.003
Cervix		194	OIP5 - Freq=0.383, fdr=0.0271	PBK - Freq=0.324, fdr=0.0271	S100A4 - Freq=0.282, fdr=0.0271	AKR1C3 - Freq=0.277, fdr=0.0433	PHGDH - Freq=0.277, fdr=0.0271	PLK1 - Freq=0.277, fdr=0.0271	RNASEH2A - Freq=0.277, fdr=0.0271	MCM2 - Freq=0.271, fdr=0.0271	MCM5 - Freq=0.261, fdr=0.0271	RRM2 - Freq=0.261, fdr=0.0271	IFI30 - Freq=0.255, fdr=0.0271	CDC20 - Freq=0.25, fdr=0.0271	MAD2L1 - Freq=0.245, fdr=0.0271	PRIM1 - Freq=0.245, fdr=0.0271	RFC5 - Freq=0.239, fdr=0.0271	SDC1 - Freq=0.239, fdr=0.0271	CCNB1 - Freq=0.234, fdr=0.0271	CCNE2 - Freq=0.234, fdr=0.0271	CDK1 - Freq=0.234, fdr=0.0271	DUSP5 - Freq=0.234, fdr=0.0271	PRC1 - Freq=0.234, fdr=0.0271	SCD - Freq=0.234, fdr=0.0271	CKS1B - Freq=0.229, fdr=0.0271	PMAIP1 - Freq=0.229, fdr=0.0271	KIF20A - Freq=0.223, fdr=0.0271	MCM7 - Freq=0.223, fdr=0.0271	AKR1C2 - Freq=0.218, fdr=0.0271	CDC6 - Freq=0.218, fdr=0.0271	ESPL1 - Freq=0.213, fdr=0.0271	IFITM2 - Freq=0.213, fdr=0.0271	MKI67 - Freq=0.213, fdr=0.0271	ANXA3 - Freq=0.207, fdr=0.0433	EPHX1 - Freq=0.207, fdr=0.0271	RFC4 - Freq=0.207, fdr=0.0271	TNFRSF12A - Freq=0.207, fdr=0.0271	CCNA2 - Freq=0.202, fdr=0.0271	LIG1 - Freq=0.202, fdr=0.0271	SHCBP1 - Freq=0.202, fdr=0.0271	TIPIN - Freq=0.202, fdr=0.0271	ZWILCH - Freq=0.202, fdr=0.0271	AIM1 - Freq=0.197, fdr=0.0271	BIRC5 - Freq=0.197, fdr=0.0271	BUB1B - Freq=0.197, fdr=0.0271	CDCA8 - Freq=0.197, fdr=0.0271	KIF11 - Freq=0.197, fdr=0.0271	MCM4 - Freq=0.197, fdr=0.0271	PIEZO1 - Freq=0.197, fdr=0.0271
Colon		159	SPINK1 - Freq=0.599, fdr=0.0084	CLDN7 - Freq=0.539, fdr=0.0084	SERPINA3 - Freq=0.539, fdr=0.0084	PRSS1 - Freq=0.513, fdr=0.0084	CCL11 - Freq=0.507, fdr=0.0084	IRF6 - Freq=0.467, fdr=0.0084	PRSS8 - Freq=0.461, fdr=0.0084	PROM1 - Freq=0.454, fdr=0.0084	AKR1C3 - Freq=0.447, fdr=0.0084	CNN1 - Freq=0.421, fdr=0.0084	IFI27 - Freq=0.421, fdr=0.0084	AOC1 - Freq=0.414, fdr=0.0084	PRSS3 - Freq=0.414, fdr=0.0084	AKR1C2 - Freq=0.401, fdr=0.0084	F2RL1 - Freq=0.401, fdr=0.0084	ESRP1 - Freq=0.395, fdr=0.0084	AKR1C1 - Freq=0.388, fdr=0.0084	EPCAM - Freq=0.388, fdr=0.0084	LAD1 - Freq=0.388, fdr=0.0084	AP1M2 - Freq=0.382, fdr=0.0084	CLDN8 - Freq=0.382, fdr=0.0084	GPX3 - Freq=0.375, fdr=0.0084	HPGD - Freq=0.375, fdr=0.0084	MUC1 - Freq=0.375, fdr=0.0084	CYP3A5 - Freq=0.368, fdr=0.0084	KRT8P3 - Freq=0.368, fdr=0.0084	PCP4 - Freq=0.368, fdr=0.0084	SERPINB4 - Freq=0.368, fdr=0.0084	ADH1C - Freq=0.362, fdr=0.0084	DSP - Freq=0.362, fdr=0.0084	MAPK13 - Freq=0.362, fdr=0.0084	DSC2 - Freq=0.355, fdr=0.0084	HSD3B2 - Freq=0.355, fdr=0.0084	KRT23 - Freq=0.349, fdr=0.0084	SLC44A4 - Freq=0.349, fdr=0.0084	AADAC - Freq=0.342, fdr=0.0084	ACSM3 - Freq=0.342, fdr=0.0084	HSD17B2 - Freq=0.342, fdr=0.0084	EVPL - Freq=0.336, fdr=0.0084	FGFBP1 - Freq=0.336, fdr=0.0084	LCN2 - Freq=0.336, fdr=0.0084	CDH1 - Freq=0.329, fdr=0.0084	MYO5C - Freq=0.329, fdr=0.0084	EHF - Freq=0.322, fdr=0.0084	PRR15L - Freq=0.322, fdr=0.0084	BSPRY - Freq=0.316, fdr=0.0084	LAMB3 - Freq=0.316, fdr=0.0084
Eye		191	SERPINB4 - Freq=0.427, fdr=0.0105	IFNA6 - Freq=0.395, fdr=0.0105	NNAT - Freq=0.384, fdr=0.0105	IFNA21 - Freq=0.378, fdr=0.0105	CCK - Freq=0.362, fdr=0.0105	CHGB - Freq=0.351, fdr=0.0105	SCG2 - Freq=0.346, fdr=0.0105	IFNA4 - Freq=0.341, fdr=0.0105	INA - Freq=0.341, fdr=0.0105	BEX1 - Freq=0.314, fdr=0.018	FAM107A - Freq=0.303, fdr=0.0105	PVALB - Freq=0.297, fdr=0.0105	APOD - Freq=0.292, fdr=0.0105	CHIA - Freq=0.292, fdr=0.0105	STMN2 - Freq=0.292, fdr=0.0105	PHYHIP - Freq=0.286, fdr=0.0105	NDRG4 - Freq=0.281, fdr=0.018	SCG5 - Freq=0.281, fdr=0.0105	SERPINB3 - Freq=0.281, fdr=0.0105	CHGA - Freq=0.276, fdr=0.0105	CPE - Freq=0.276, fdr=0.0252	OR12D3 - Freq=0.276, fdr=0.0105	OR7A17 - Freq=0.276, fdr=0.0105	ATP1B2 - Freq=0.27, fdr=0.0105	PAK3 - Freq=0.27, fdr=0.0105	HSD3B2 - Freq=0.265, fdr=0.0105	ATP1A2 - Freq=0.259, fdr=0.0105	CRNN - Freq=0.259, fdr=0.0105	CTNNA2 - Freq=0.259, fdr=0.0105	CYP46A1 - Freq=0.259, fdr=0.0105	NEFM - Freq=0.259, fdr=0.0105	ADCY8 - Freq=0.254, fdr=0.0105	GABRB1 - Freq=0.254, fdr=0.0105	MAP2 - Freq=0.254, fdr=0.0105	OLFM1 - Freq=0.254, fdr=0.018	CRHBP - Freq=0.249, fdr=0.0105	SST - Freq=0.249, fdr=0.0105	CRMP1 - Freq=0.243, fdr=0.0105	KCNJ10 - Freq=0.243, fdr=0.0105	SH3GL2 - Freq=0.243, fdr=0.0105	TAS2R7 - Freq=0.243, fdr=0.0105	IFNA14 - Freq=0.238, fdr=0.0105	MAL - Freq=0.238, fdr=0.0105	NAP1L3 - Freq=0.238, fdr=0.0105	SLC7A10 - Freq=0.238, fdr=0.0105	PRSS1 - Freq=0.232, fdr=0.0105	TMEM35 - Freq=0.232, fdr=0.0105
Heart		202	COL1A2 - Freq=0.508, fdr=0.008	IFI27 - Freq=0.508, fdr=0.008	CNN1 - Freq=0.482, fdr=0.008	CRYAB - Freq=0.482, fdr=0.008	FHOD3 - Freq=0.477, fdr=0.008	COL5A2 - Freq=0.467, fdr=0.008	GPX3 - Freq=0.467, fdr=0.008	THBS2 - Freq=0.462, fdr=0.008	OLFML3 - Freq=0.457, fdr=0.008	DCN - Freq=0.447, fdr=0.008	IGFBP5 - Freq=0.447, fdr=0.008	SERPINA3 - Freq=0.447, fdr=0.008	PCOLCE2 - Freq=0.442, fdr=0.008	COL3A1 - Freq=0.437, fdr=0.008	HSPB6 - Freq=0.437, fdr=0.008	FBLN2 - Freq=0.427, fdr=0.008	IGFBP6 - Freq=0.427, fdr=0.008	COL15A1 - Freq=0.422, fdr=0.008	COL1A1 - Freq=0.417, fdr=0.008	CCL11 - Freq=0.412, fdr=0.008	SPARCL1 - Freq=0.412, fdr=0.008	MYL1 - Freq=0.407, fdr=0.008	EFEMP1 - Freq=0.402, fdr=0.008	ISLR - Freq=0.402, fdr=0.008	APOD - Freq=0.397, fdr=0.008	MGP - Freq=0.397, fdr=0.008	TAGLN - Freq=0.397, fdr=0.008	CAV1 - Freq=0.392, fdr=0.008	ATP1A2 - Freq=0.387, fdr=0.008	COL5A1 - Freq=0.387, fdr=0.008	LPL - Freq=0.387, fdr=0.008	CFD - Freq=0.382, fdr=0.008	CTGF - Freq=0.382, fdr=0.008	FAP - Freq=0.382, fdr=0.008	LUM - Freq=0.382, fdr=0.008	PDGFRL - Freq=0.382, fdr=0.008	COL6A3 - Freq=0.377, fdr=0.008	FXYD1 - Freq=0.377, fdr=0.008	MYL9 - Freq=0.377, fdr=0.008	SERPINF1 - Freq=0.377, fdr=0.008	ASPN - Freq=0.372, fdr=0.008	COL6A2 - Freq=0.372, fdr=0.008	PDK4 - Freq=0.372, fdr=0.008	TMEM45A - Freq=0.372, fdr=0.008	MN1 - Freq=0.367, fdr=0.008	ADIPOQ - Freq=0.362, fdr=0.008	TWIST1 - Freq=0.362, fdr=0.008
Kidney		312	SERPINA3 - Freq=0.587, fdr=0.0081	HSD3B2 - Freq=0.519, fdr=0.0081	ADH1C - Freq=0.404, fdr=0.0081	GC - Freq=0.401, fdr=0.0081	AGT - Freq=0.397, fdr=0.0081	AKR1C3 - Freq=0.397, fdr=0.0081	PROM1 - Freq=0.372, fdr=0.0081	CYP3A5 - Freq=0.365, fdr=0.0081	CYP2J2 - Freq=0.349, fdr=0.0081	SPINK1 - Freq=0.349, fdr=0.0081	AADAC - Freq=0.346, fdr=0.0081	IRF6 - Freq=0.346, fdr=0.0081	PRSS8 - Freq=0.346, fdr=0.0081	AKR1C4 - Freq=0.34, fdr=0.0081	ADH1A - Freq=0.337, fdr=0.0081	AKR1C2 - Freq=0.337, fdr=0.0081	UGT2B28 - Freq=0.33, fdr=0.0081	CYP4A11 - Freq=0.321, fdr=0.0081	GHR - Freq=0.321, fdr=0.0081	GSTA2 - Freq=0.321, fdr=0.0081	ACSM3 - Freq=0.317, fdr=0.0081	MLXIPL - Freq=0.317, fdr=0.0081	AKR1C1 - Freq=0.314, fdr=0.0081	FGG - Freq=0.314, fdr=0.0081	GPX3 - Freq=0.314, fdr=0.0081	GJB1 - Freq=0.311, fdr=0.0081	CLDN7 - Freq=0.304, fdr=0.0081	ADH1B - Freq=0.301, fdr=0.0081	HSD17B2 - Freq=0.295, fdr=0.0081	RNF128 - Freq=0.295, fdr=0.0081	SERPINB4 - Freq=0.295, fdr=0.0081	PRSS1 - Freq=0.288, fdr=0.0081	HPGD - Freq=0.285, fdr=0.0081	SLC47A1 - Freq=0.285, fdr=0.0081	IFNA4 - Freq=0.282, fdr=0.0081	AOC1 - Freq=0.276, fdr=0.0081	C8A - Freq=0.276, fdr=0.0081	MTTP - Freq=0.276, fdr=0.0081	GYS2 - Freq=0.269, fdr=0.0081	C3 - Freq=0.266, fdr=0.0081	CDO1 - Freq=0.266, fdr=0.0081	FMO5 - Freq=0.266, fdr=0.0081	RNASE4 - Freq=0.26, fdr=0.0081	AQP1 - Freq=0.256, fdr=0.0081	CYP26A1 - Freq=0.256, fdr=0.0081	CYP2B6 - Freq=0.256, fdr=0.0081	CYP3A7 - Freq=0.256, fdr=0.0081
Larynx		239	SERPINA3 - Freq=0.323, fdr=0.0467	COL1A2 - Freq=0.267, fdr=0.0287	EFEMP1 - Freq=0.247, fdr=0.0287	IGFBP3 - Freq=0.243, fdr=0.0287	CTGF - Freq=0.235, fdr=0.0287	TMEM45A - Freq=0.227, fdr=0.0287	COL1A1 - Freq=0.219, fdr=0.0467	DCN - Freq=0.219, fdr=0.0287	CFD - Freq=0.215, fdr=0.0287	FABP4 - Freq=0.215, fdr=0.0287	HSPB1 - Freq=0.215, fdr=0.0287	AKR1C1 - Freq=0.207, fdr=0.0287	AKR1C2 - Freq=0.207, fdr=0.0467	CNN1 - Freq=0.207, fdr=0.0287	SERPINB4 - Freq=0.207, fdr=0.0287	FLRT3 - Freq=0.199, fdr=0.0467	CCL11 - Freq=0.191, fdr=0.0287	CSTA - Freq=0.191, fdr=0.0287	DSP - Freq=0.191, fdr=0.0287	SERPINB2 - Freq=0.191, fdr=0.0287	MYL1 - Freq=0.187, fdr=0.0287	THBS2 - Freq=0.187, fdr=0.0287	COL3A1 - Freq=0.175, fdr=0.0287	IL33 - Freq=0.175, fdr=0.0287	ANXA1 - Freq=0.171, fdr=0.0467	MGP - Freq=0.171, fdr=0.0287	CLDN7 - Freq=0.167, fdr=0.0287	FILIP1L - Freq=0.167, fdr=0.0467	COL15A1 - Freq=0.163, fdr=0.0287	DPT - Freq=0.163, fdr=0.0287	MAPK13 - Freq=0.163, fdr=0.0287	ISLR - Freq=0.159, fdr=0.0287	FST - Freq=0.155, fdr=0.0287	LAMB3 - Freq=0.155, fdr=0.0287	PTGS2 - Freq=0.155, fdr=0.0287	SMPX - Freq=0.155, fdr=0.0287	SPINK5 - Freq=0.155, fdr=0.0287	LUM - Freq=0.151, fdr=0.0287	PDGFRL - Freq=0.151, fdr=0.0287	TACSTD2 - Freq=0.151, fdr=0.0287	DSC2 - Freq=0.147, fdr=0.0287	POSTN - Freq=0.147, fdr=0.0287	ESRP1 - Freq=0.143, fdr=0.0287	ZNF43 - Freq=0.143, fdr=0.0287	EVPL - Freq=0.139, fdr=0.0287	MMP3 - Freq=0.139, fdr=0.0287	CLDN8 - Freq=0.135, fdr=0.0287
Liver		279	HSD3B2 - Freq=0.617, fdr=0.0096	PDZK1 - Freq=0.604, fdr=0.0096	CYP4A11 - Freq=0.594, fdr=0.0096	MLXIPL - Freq=0.588, fdr=0.0096	HSD17B2 - Freq=0.57, fdr=0.0096	CPN2 - Freq=0.549, fdr=0.0096	RGN - Freq=0.541, fdr=0.0096	TTR - Freq=0.536, fdr=0.0096	GJB1 - Freq=0.515, fdr=0.0096	CYP4F12 - Freq=0.504, fdr=0.0096	GLDC - Freq=0.491, fdr=0.0096	PCK1 - Freq=0.488, fdr=0.0096	IRF6 - Freq=0.485, fdr=0.0096	UGT2B28 - Freq=0.48, fdr=0.0096	CYP26A1 - Freq=0.475, fdr=0.0096	F10 - Freq=0.47, fdr=0.0096	CD5L - Freq=0.464, fdr=0.0096	GHR - Freq=0.462, fdr=0.0096	CA5A - Freq=0.454, fdr=0.0096	ACSM3 - Freq=0.451, fdr=0.0096	CP - Freq=0.443, fdr=0.0096	RNF186 - Freq=0.441, fdr=0.0096	ETNPPL - Freq=0.438, fdr=0.0096	CDO1 - Freq=0.435, fdr=0.0096	CYP2C19 - Freq=0.435, fdr=0.0096	F5 - Freq=0.433, fdr=0.0096	PRSS1 - Freq=0.43, fdr=0.0096	OTC - Freq=0.427, fdr=0.0096	PIK3C2G - Freq=0.427, fdr=0.0096	RNF128 - Freq=0.425, fdr=0.0096	ASPA - Freq=0.422, fdr=0.0096	IGF1 - Freq=0.422, fdr=0.0096	COLEC11 - Freq=0.42, fdr=0.0096	FMO1 - Freq=0.414, fdr=0.0096	FXYD1 - Freq=0.412, fdr=0.0096	GCKR - Freq=0.409, fdr=0.0096	SLC27A2 - Freq=0.409, fdr=0.0096	SLC30A10 - Freq=0.406, fdr=0.0096	SLC17A3 - Freq=0.404, fdr=0.0096	ACOX2 - Freq=0.401, fdr=0.0096	TTPA - Freq=0.401, fdr=0.0096	HPGD - Freq=0.396, fdr=0.0096	SLC47A1 - Freq=0.396, fdr=0.0096	SPINK1 - Freq=0.396, fdr=0.0096	SGK2 - Freq=0.385, fdr=0.0096	ABCC6 - Freq=0.383, fdr=0.0096	IGFBP1 - Freq=0.377, fdr=0.0096
Lung		93	SERPINA3 - Freq=0.485, fdr=0.0337	SERPINB4 - Freq=0.356, fdr=0.0337	CCL11 - Freq=0.327, fdr=0.0337	PRSS1 - Freq=0.317, fdr=0.0337	HSD3B2 - Freq=0.297, fdr=0.0337	CNN1 - Freq=0.287, fdr=0.0337	SERPINB3 - Freq=0.267, fdr=0.0337	SMPX - Freq=0.257, fdr=0.0337	TAS2R7 - Freq=0.257, fdr=0.0337	IFNA21 - Freq=0.248, fdr=0.0337	IFNA6 - Freq=0.248, fdr=0.0337	CFH - Freq=0.238, fdr=0.0337	CHIA - Freq=0.238, fdr=0.0337	CLDN7 - Freq=0.238, fdr=0.0337	IFNA4 - Freq=0.238, fdr=0.0337	MYL1 - Freq=0.238, fdr=0.0337	OR12D3 - Freq=0.238, fdr=0.0337	CFD - Freq=0.228, fdr=0.0337	LCN2 - Freq=0.228, fdr=0.0478	SPINK5 - Freq=0.218, fdr=0.0337	PRSS3 - Freq=0.208, fdr=0.0337	ADH1C - Freq=0.198, fdr=0.0337	MUC1 - Freq=0.198, fdr=0.0337	PRSS8 - Freq=0.198, fdr=0.0337	ADIPOQ - Freq=0.188, fdr=0.0337	DPT - Freq=0.188, fdr=0.0337	OR7A17 - Freq=0.188, fdr=0.0337	IFNA7 - Freq=0.178, fdr=0.0337	LUM - Freq=0.178, fdr=0.0478	SEMA3G - Freq=0.178, fdr=0.0337	ALDH1A1 - Freq=0.168, fdr=0.0478	CLDN8 - Freq=0.168, fdr=0.0337	IL19 - Freq=0.168, fdr=0.0337	ISL1 - Freq=0.168, fdr=0.0337	KIR2DL2 - Freq=0.168, fdr=0.0337	KRT23 - Freq=0.168, fdr=0.0337	MMP3 - Freq=0.168, fdr=0.0337	CYP3A5 - Freq=0.158, fdr=0.0337	TFPI2 - Freq=0.158, fdr=0.0337	ADCY8 - Freq=0.149, fdr=0.0337	CD36 - Freq=0.149, fdr=0.0337	CLEC3B - Freq=0.149, fdr=0.0337	KIR2DL3 - Freq=0.149, fdr=0.0337	SCUBE2 - Freq=0.149, fdr=0.0337	SPINK1 - Freq=0.149, fdr=0.0337	AADAC - Freq=0.139, fdr=0.0478	AKR1C4 - Freq=0.139, fdr=0.0478
Lymph Node		309	CXCR4 - Freq=0.593, fdr=0.0073	TLR1 - Freq=0.58, fdr=0.0073	DOCK10 - Freq=0.577, fdr=0.0073	CCL5 - Freq=0.563, fdr=0.0073	PSMB9 - Freq=0.563, fdr=0.0073	CD69 - Freq=0.527, fdr=0.0073	CST7 - Freq=0.527, fdr=0.0073	CCR7 - Freq=0.52, fdr=0.0073	IFI30 - Freq=0.52, fdr=0.0073	GPR65 - Freq=0.517, fdr=0.0073	IL2RG - Freq=0.513, fdr=0.0073	ARHGAP15 - Freq=0.51, fdr=0.0073	PYHIN1 - Freq=0.503, fdr=0.0073	S100A4 - Freq=0.5, fdr=0.0073	TNFAIP3 - Freq=0.5, fdr=0.0073	EVI2B - Freq=0.493, fdr=0.0073	GBP2 - Freq=0.493, fdr=0.0073	HLA-DMA - Freq=0.493, fdr=0.0073	NCF4 - Freq=0.493, fdr=0.0073	ITGB2 - Freq=0.487, fdr=0.0073	RGS1 - Freq=0.487, fdr=0.0073	IL7R - Freq=0.483, fdr=0.0073	OAS1 - Freq=0.483, fdr=0.0073	S100A9 - Freq=0.483, fdr=0.0073	SAMSN1 - Freq=0.48, fdr=0.0073	CD2 - Freq=0.477, fdr=0.0073	CSF2RB - Freq=0.473, fdr=0.0073	MICAL1 - Freq=0.473, fdr=0.0073	PTPN22 - Freq=0.467, fdr=0.0073	ARHGAP25 - Freq=0.46, fdr=0.0073	GPR18 - Freq=0.46, fdr=0.0073	SLA - Freq=0.46, fdr=0.0073	EGR2 - Freq=0.457, fdr=0.0073	FYB - Freq=0.457, fdr=0.0073	CD86 - Freq=0.453, fdr=0.0073	GPR183 - Freq=0.453, fdr=0.0073	PMAIP1 - Freq=0.453, fdr=0.0073	GPR171 - Freq=0.45, fdr=0.0073	GPSM3 - Freq=0.45, fdr=0.0073	KIAA0040 - Freq=0.45, fdr=0.0073	SLAMF7 - Freq=0.45, fdr=0.0073	DENND1C - Freq=0.447, fdr=0.0073	FAM49A - Freq=0.443, fdr=0.0073	IGJ - Freq=0.443, fdr=0.0073	STAT4 - Freq=0.443, fdr=0.0073	ARHGDIB - Freq=0.44, fdr=0.0073	IFI27 - Freq=0.437, fdr=0.0073
Mammary Gland		96	NA	NA	NA	NA	NA	NA	NA	NA	NA	NA	NA	NA	NA	NA	NA	NA	NA	NA	NA	NA	NA	NA	NA	NA	NA	NA	NA	NA	NA	NA	NA	NA	NA	NA	NA	NA	NA	NA	NA	NA	NA	NA	NA	NA	NA	NA	NA
Muscle		218	ATP1A2 - Freq=0.576, fdr=0.0116	FABP4 - Freq=0.507, fdr=0.0116	FHOD3 - Freq=0.507, fdr=0.0116	APOD - Freq=0.488, fdr=0.0116	PPP1R3C - Freq=0.473, fdr=0.0116	HSPB3 - Freq=0.463, fdr=0.0116	POPDC3 - Freq=0.463, fdr=0.0116	PDLIM3 - Freq=0.449, fdr=0.0116	PVALB - Freq=0.449, fdr=0.0116	SERPINA3 - Freq=0.449, fdr=0.0116	DPT - Freq=0.444, fdr=0.0116	THBS4 - Freq=0.444, fdr=0.0116	SGCG - Freq=0.439, fdr=0.0116	CCL11 - Freq=0.429, fdr=0.0116	CAV3 - Freq=0.424, fdr=0.0116	CNN1 - Freq=0.424, fdr=0.0116	GPX3 - Freq=0.424, fdr=0.0116	LPL - Freq=0.424, fdr=0.0116	MFAP5 - Freq=0.424, fdr=0.0116	RCAN2 - Freq=0.42, fdr=0.0116	CASQ1 - Freq=0.415, fdr=0.0116	TMOD1 - Freq=0.41, fdr=0.0116	IFI27 - Freq=0.405, fdr=0.0116	THBS2 - Freq=0.405, fdr=0.0116	COL15A1 - Freq=0.395, fdr=0.0116	EEF1A2 - Freq=0.395, fdr=0.0116	ADIPOQ - Freq=0.385, fdr=0.0116	FBLN2 - Freq=0.38, fdr=0.0116	MN1 - Freq=0.38, fdr=0.0116	CILP - Freq=0.376, fdr=0.0116	CLEC3B - Freq=0.376, fdr=0.0116	PCOLCE2 - Freq=0.376, fdr=0.0116	ALPK3 - Freq=0.371, fdr=0.0116	DCN - Freq=0.371, fdr=0.0116	CFD - Freq=0.366, fdr=0.0116	COL1A2 - Freq=0.366, fdr=0.0116	FABP3 - Freq=0.366, fdr=0.0116	ISLR - Freq=0.366, fdr=0.0116	SPARCL1 - Freq=0.361, fdr=0.0116	ANKRD1 - Freq=0.356, fdr=0.0116	CDH13 - Freq=0.351, fdr=0.0116	PDGFRL - Freq=0.351, fdr=0.0116	LRRC2 - Freq=0.346, fdr=0.0116	SERPINF1 - Freq=0.346, fdr=0.0116	ASPN - Freq=0.341, fdr=0.0116	NNAT - Freq=0.341, fdr=0.0116	IGFBP5 - Freq=0.337, fdr=0.0116
Ovary		118	SERPINA3 - Freq=0.455, fdr=0.0254	GPX3 - Freq=0.42, fdr=0.0254	F3 - Freq=0.366, fdr=0.0254	IFI27 - Freq=0.357, fdr=0.0401	CTGF - Freq=0.348, fdr=0.0254	COL1A2 - Freq=0.339, fdr=0.0254	OLFML3 - Freq=0.339, fdr=0.0254	PCOLCE - Freq=0.339, fdr=0.0254	CCL11 - Freq=0.33, fdr=0.0254	COL1A1 - Freq=0.33, fdr=0.0254	IGFBP3 - Freq=0.33, fdr=0.0254	DPYSL3 - Freq=0.312, fdr=0.0401	CLDN7 - Freq=0.304, fdr=0.0254	CNN1 - Freq=0.304, fdr=0.0254	CYR61 - Freq=0.304, fdr=0.0254	CAV1 - Freq=0.295, fdr=0.0254	IGFBP6 - Freq=0.295, fdr=0.0254	EFEMP1 - Freq=0.286, fdr=0.0254	COL5A2 - Freq=0.277, fdr=0.0401	IGFBP5 - Freq=0.277, fdr=0.0254	PROM1 - Freq=0.277, fdr=0.0254	TGFB1I1 - Freq=0.277, fdr=0.0254	TMEM45A - Freq=0.277, fdr=0.0254	NID2 - Freq=0.268, fdr=0.0254	SCARA3 - Freq=0.268, fdr=0.0254	COL4A2 - Freq=0.259, fdr=0.0254	PXDN - Freq=0.259, fdr=0.0254	COL4A1 - Freq=0.25, fdr=0.0254	CRABP2 - Freq=0.25, fdr=0.0254	FABP4 - Freq=0.25, fdr=0.0254	PCOLCE2 - Freq=0.25, fdr=0.0401	FLRT3 - Freq=0.241, fdr=0.0401	CFD - Freq=0.232, fdr=0.0401	CFH - Freq=0.232, fdr=0.0254	COL5A1 - Freq=0.232, fdr=0.0254	COL6A2 - Freq=0.232, fdr=0.0254	DCN - Freq=0.232, fdr=0.0254	EMP1 - Freq=0.232, fdr=0.0254	HSPB1 - Freq=0.232, fdr=0.0254	PRSS23 - Freq=0.232, fdr=0.0254	PRSS8 - Freq=0.232, fdr=0.0254	SERPINH1 - Freq=0.232, fdr=0.0254	TIMP1 - Freq=0.232, fdr=0.0254	TNC - Freq=0.232, fdr=0.0254	ESRP1 - Freq=0.223, fdr=0.0254	F2RL1 - Freq=0.223, fdr=0.0254	LCN2 - Freq=0.223, fdr=0.0254
Pancreas		145	PCP4 - Freq=0.46, fdr=0.0104	SERPINA3 - Freq=0.404, fdr=0.0104	CCK - Freq=0.342, fdr=0.0104	HSD3B2 - Freq=0.317, fdr=0.0104	NNAT - Freq=0.317, fdr=0.0104	IFNA21 - Freq=0.304, fdr=0.0104	CCL11 - Freq=0.286, fdr=0.0104	SERPINB4 - Freq=0.286, fdr=0.0104	AOC1 - Freq=0.28, fdr=0.0104	CHGA - Freq=0.273, fdr=0.0104	IFNA4 - Freq=0.273, fdr=0.0104	PHYHIP - Freq=0.267, fdr=0.0104	APOD - Freq=0.261, fdr=0.0104	RASL10A - Freq=0.261, fdr=0.0104	MAP2 - Freq=0.255, fdr=0.0104	SH3GL2 - Freq=0.255, fdr=0.0104	CHIA - Freq=0.248, fdr=0.0104	FAM107A - Freq=0.248, fdr=0.0104	IFNA6 - Freq=0.248, fdr=0.0104	OLFM1 - Freq=0.248, fdr=0.0104	STMN2 - Freq=0.248, fdr=0.0104	UGT8 - Freq=0.248, fdr=0.0104	ATP1B2 - Freq=0.242, fdr=0.0104	GABRB1 - Freq=0.242, fdr=0.0104	SNAP25 - Freq=0.236, fdr=0.0104	ASTN1 - Freq=0.23, fdr=0.0104	ATP1A2 - Freq=0.23, fdr=0.0104	CDH17 - Freq=0.23, fdr=0.0104	CRMP1 - Freq=0.23, fdr=0.0104	INA - Freq=0.23, fdr=0.0104	NAP1L3 - Freq=0.23, fdr=0.0104	PVALB - Freq=0.23, fdr=0.0104	CTNNA2 - Freq=0.224, fdr=0.0104	GABRG2 - Freq=0.224, fdr=0.0104	KCNK1 - Freq=0.224, fdr=0.0104	CYP46A1 - Freq=0.217, fdr=0.0104	GAP43 - Freq=0.217, fdr=0.0104	KCNJ10 - Freq=0.217, fdr=0.0104	TMEM35 - Freq=0.217, fdr=0.0104	ARNT2 - Freq=0.211, fdr=0.0104	CLDN7 - Freq=0.211, fdr=0.0104	DIRAS2 - Freq=0.211, fdr=0.0104	CYP3A5 - Freq=0.205, fdr=0.0104	ELAVL4 - Freq=0.205, fdr=0.0104	GPM6B - Freq=0.205, fdr=0.0251	NPY - Freq=0.205, fdr=0.0104	RGS7 - Freq=0.205, fdr=0.0104
Peripheral Nervous System		90	BEX1 - Freq=0.534, fdr=0.0086	CPE - Freq=0.511, fdr=0.0086	ENO2 - Freq=0.5, fdr=0.0086	MAP1B - Freq=0.477, fdr=0.0086	PCP4 - Freq=0.466, fdr=0.0086	PTN - Freq=0.466, fdr=0.0086	APOD - Freq=0.455, fdr=0.0086	ATP1A2 - Freq=0.455, fdr=0.0086	FAM107A - Freq=0.443, fdr=0.0086	INA - Freq=0.443, fdr=0.0086	NNAT - Freq=0.443, fdr=0.0086	CKB - Freq=0.432, fdr=0.0086	OLFM1 - Freq=0.432, fdr=0.0086	PKIA - Freq=0.432, fdr=0.0086	SCG2 - Freq=0.432, fdr=0.0086	SCG5 - Freq=0.432, fdr=0.0086	NBEA - Freq=0.42, fdr=0.0086	PAK3 - Freq=0.42, fdr=0.0086	SALL2 - Freq=0.42, fdr=0.0086	CHGB - Freq=0.409, fdr=0.0086	DCLK1 - Freq=0.409, fdr=0.0086	FXYD6 - Freq=0.409, fdr=0.0086	NAP1L3 - Freq=0.409, fdr=0.0086	SPARCL1 - Freq=0.409, fdr=0.0086	SYBU - Freq=0.409, fdr=0.0086	THY1 - Freq=0.409, fdr=0.0086	CYFIP2 - Freq=0.398, fdr=0.0086	STXBP1 - Freq=0.398, fdr=0.0086	TMEM35 - Freq=0.398, fdr=0.0086	CCK - Freq=0.386, fdr=0.0086	CHGA - Freq=0.386, fdr=0.0086	DPYSL3 - Freq=0.386, fdr=0.0086	GPM6B - Freq=0.386, fdr=0.0086	PCDH17 - Freq=0.386, fdr=0.0086	RTN1 - Freq=0.386, fdr=0.0086	TSPAN7 - Freq=0.386, fdr=0.0086	CAMK2N1 - Freq=0.375, fdr=0.0086	CHN1 - Freq=0.375, fdr=0.0086	NDN - Freq=0.375, fdr=0.0086	RGS4 - Freq=0.375, fdr=0.0086	SH3GL2 - Freq=0.375, fdr=0.0086	ATP1B2 - Freq=0.364, fdr=0.0086	CADPS - Freq=0.364, fdr=0.0086	CD200 - Freq=0.364, fdr=0.0086	CTNNA2 - Freq=0.364, fdr=0.0086	FGF13 - Freq=0.364, fdr=0.0086	GPM6A - Freq=0.364, fdr=0.0086
Placenta		221	SERPINA3 - Freq=0.498, fdr=0.0088	IFI27 - Freq=0.383, fdr=0.0088	GPX3 - Freq=0.366, fdr=0.0088	FABP4 - Freq=0.342, fdr=0.0088	COL1A2 - Freq=0.325, fdr=0.0088	SERPINB4 - Freq=0.317, fdr=0.0088	TAGLN - Freq=0.305, fdr=0.0088	CNN1 - Freq=0.3, fdr=0.0088	HSD3B2 - Freq=0.296, fdr=0.0088	CCL11 - Freq=0.292, fdr=0.0088	COL1A1 - Freq=0.292, fdr=0.0088	EFEMP1 - Freq=0.292, fdr=0.0088	IGFBP3 - Freq=0.292, fdr=0.0088	OLFML3 - Freq=0.288, fdr=0.0088	COL5A2 - Freq=0.28, fdr=0.0088	IFNA4 - Freq=0.276, fdr=0.0088	IFNA21 - Freq=0.272, fdr=0.0088	LCN2 - Freq=0.272, fdr=0.0088	SERPINE1 - Freq=0.272, fdr=0.0088	SPP1 - Freq=0.272, fdr=0.0088	AKR1C3 - Freq=0.267, fdr=0.0151	IGFBP5 - Freq=0.267, fdr=0.0088	COL3A1 - Freq=0.263, fdr=0.0088	CTGF - Freq=0.263, fdr=0.0088	DCN - Freq=0.263, fdr=0.0088	S100A4 - Freq=0.259, fdr=0.0461	CFD - Freq=0.255, fdr=0.0088	AQP1 - Freq=0.251, fdr=0.0088	CCL8 - Freq=0.251, fdr=0.0088	SERPING1 - Freq=0.251, fdr=0.0088	THBS1 - Freq=0.251, fdr=0.0088	TMEM45A - Freq=0.251, fdr=0.0088	POSTN - Freq=0.247, fdr=0.0088	THBD - Freq=0.247, fdr=0.0088	TIMP3 - Freq=0.247, fdr=0.0088	C3 - Freq=0.243, fdr=0.0088	GBP2 - Freq=0.243, fdr=0.0088	PCOLCE - Freq=0.243, fdr=0.0088	SERPINB3 - Freq=0.243, fdr=0.0088	CFH - Freq=0.239, fdr=0.0088	FILIP1L - Freq=0.239, fdr=0.0088	AKR1C2 - Freq=0.235, fdr=0.0088	EMP1 - Freq=0.235, fdr=0.0088	IFITM1 - Freq=0.235, fdr=0.0088	NID2 - Freq=0.235, fdr=0.0088	NUPR1 - Freq=0.235, fdr=0.0088	COL4A1 - Freq=0.23, fdr=0.0088
Prostate		115	SERPINA3 - Freq=0.445, fdr=0.0486	CCL11 - Freq=0.3, fdr=0.0486	SERPINB4 - Freq=0.291, fdr=0.0486	CNN1 - Freq=0.282, fdr=0.0486	SERPINB3 - Freq=0.273, fdr=0.0486	CFH - Freq=0.255, fdr=0.0486	CLDN8 - Freq=0.255, fdr=0.0486	CLDN7 - Freq=0.236, fdr=0.0486	SPINK5 - Freq=0.236, fdr=0.0486	AOC1 - Freq=0.218, fdr=0.0486	CYP3A5 - Freq=0.218, fdr=0.0486	TNC - Freq=0.218, fdr=0.0486	DSP - Freq=0.209, fdr=0.0486	ESRP1 - Freq=0.209, fdr=0.0486	IL33 - Freq=0.182, fdr=0.0486	CCL8 - Freq=0.173, fdr=0.0486	KRT23 - Freq=0.173, fdr=0.0486	OR12D3 - Freq=0.173, fdr=0.0486	PRSS8 - Freq=0.173, fdr=0.0486	EPCAM - Freq=0.164, fdr=0.0486	F2RL1 - Freq=0.164, fdr=0.0486	WFDC2 - Freq=0.164, fdr=0.0486	ANO1 - Freq=0.145, fdr=0.0486	IL6 - Freq=0.145, fdr=0.0486	LAMB3 - Freq=0.145, fdr=0.0486	MMP3 - Freq=0.145, fdr=0.0486	CXCL6 - Freq=0.136, fdr=0.0486	FXYD3 - Freq=0.136, fdr=0.0486	LYPD3 - Freq=0.136, fdr=0.0486	MUC1 - Freq=0.136, fdr=0.0486	BCAM - Freq=0.127, fdr=0.0486	CRABP2 - Freq=0.127, fdr=0.0486	DEFB1 - Freq=0.127, fdr=0.0486	EVPL - Freq=0.127, fdr=0.0486	GC - Freq=0.127, fdr=0.0486	AOC3 - Freq=0.118, fdr=0.0486	AP1M2 - Freq=0.118, fdr=0.0486	CLIC3 - Freq=0.118, fdr=0.0486	FGFBP1 - Freq=0.118, fdr=0.0486	IL1R2 - Freq=0.118, fdr=0.0486	SPRR1B - Freq=0.118, fdr=0.0486	TMPRSS4 - Freq=0.118, fdr=0.0486	TSPAN1 - Freq=0.118, fdr=0.0486	TSPAN8 - Freq=0.118, fdr=0.0486	CWH43 - Freq=0.109, fdr=0.0486	HEPH - Freq=0.109, fdr=0.0486	IL8 - Freq=0.109, fdr=0.0486
Skin		121	SERPINA3 - Freq=0.467, fdr=0.041	SERPINB4 - Freq=0.393, fdr=0.041	IFNA4 - Freq=0.333, fdr=0.041	IFNA21 - Freq=0.304, fdr=0.041	SERPINB3 - Freq=0.304, fdr=0.041	HSD3B2 - Freq=0.296, fdr=0.041	SERPINB2 - Freq=0.267, fdr=0.041	MAGEA1 - Freq=0.252, fdr=0.041	PRSS1 - Freq=0.244, fdr=0.041	IFNA6 - Freq=0.23, fdr=0.041	IFNA7 - Freq=0.23, fdr=0.041	MAGEA4 - Freq=0.23, fdr=0.041	MYL1 - Freq=0.23, fdr=0.041	GABRE - Freq=0.222, fdr=0.041	OR5I1 - Freq=0.222, fdr=0.041	SPINK5 - Freq=0.222, fdr=0.041	CSTA - Freq=0.215, fdr=0.041	IFNA14 - Freq=0.215, fdr=0.041	PVALB - Freq=0.207, fdr=0.041	PSG3 - Freq=0.2, fdr=0.041	TAS2R7 - Freq=0.2, fdr=0.041	CDH12 - Freq=0.193, fdr=0.041	KIR2DL3 - Freq=0.193, fdr=0.041	MAS1 - Freq=0.193, fdr=0.041	OR52A1 - Freq=0.193, fdr=0.041	IFNA10 - Freq=0.185, fdr=0.041	KIR2DL2 - Freq=0.178, fdr=0.041	CHRM5 - Freq=0.17, fdr=0.041	MAGEA11 - Freq=0.17, fdr=0.041	CHRM2 - Freq=0.163, fdr=0.041	OR7A17 - Freq=0.163, fdr=0.041	CRABP2 - Freq=0.156, fdr=0.041	CRNN - Freq=0.156, fdr=0.041	OR2F2 - Freq=0.156, fdr=0.041	PLTP - Freq=0.148, fdr=0.041	PRL - Freq=0.148, fdr=0.041	DSG1 - Freq=0.141, fdr=0.041	IL6 - Freq=0.141, fdr=0.041	KRTAP1-1 - Freq=0.141, fdr=0.041	CYP26A1 - Freq=0.133, fdr=0.041	FGFBP1 - Freq=0.133, fdr=0.041	IFNA5 - Freq=0.133, fdr=0.041	IL19 - Freq=0.133, fdr=0.041	ITGB8 - Freq=0.133, fdr=0.041	LPAR3 - Freq=0.133, fdr=0.041	OR7E24 - Freq=0.133, fdr=0.041	LYPD3 - Freq=0.126, fdr=0.041
Small Intestine		98	HTRA1 - Freq=0.363, fdr=0.035	DPYSL3 - Freq=0.353, fdr=0.035	F3 - Freq=0.343, fdr=0.035	SERPINE2 - Freq=0.333, fdr=0.035	CKB - Freq=0.324, fdr=0.035	PXDN - Freq=0.314, fdr=0.035	RND3 - Freq=0.314, fdr=0.035	GNAI1 - Freq=0.304, fdr=0.035	TAGLN - Freq=0.304, fdr=0.035	AKAP12 - Freq=0.294, fdr=0.035	COL4A1 - Freq=0.294, fdr=0.035	PDGFC - Freq=0.294, fdr=0.035	SERPINH1 - Freq=0.284, fdr=0.035	SPP1 - Freq=0.284, fdr=0.035	NUAK1 - Freq=0.275, fdr=0.035	ANXA3 - Freq=0.265, fdr=0.035	MINOS1-NBL1 - Freq=0.265, fdr=0.035	PRSS23 - Freq=0.265, fdr=0.035	CRIM1 - Freq=0.255, fdr=0.035	THY1 - Freq=0.255, fdr=0.035	TNFRSF12A - Freq=0.255, fdr=0.035	ADAMTS1 - Freq=0.245, fdr=0.035	FLRT2 - Freq=0.245, fdr=0.035	FZD2 - Freq=0.245, fdr=0.035	IGFBP2 - Freq=0.245, fdr=0.035	LPAR1 - Freq=0.245, fdr=0.035	NDN - Freq=0.245, fdr=0.035	PLAT - Freq=0.245, fdr=0.035	PRKCDBP - Freq=0.245, fdr=0.035	SEMA3C - Freq=0.245, fdr=0.035	FST - Freq=0.235, fdr=0.035	HSPB1 - Freq=0.235, fdr=0.035	LHFP - Freq=0.235, fdr=0.035	MYL9 - Freq=0.235, fdr=0.035	PLK2 - Freq=0.235, fdr=0.035	PLOD2 - Freq=0.235, fdr=0.035	TMEM45A - Freq=0.235, fdr=0.035	COL5A1 - Freq=0.225, fdr=0.035	FKBP10 - Freq=0.225, fdr=0.035	SCARA3 - Freq=0.225, fdr=0.035	SPARC - Freq=0.225, fdr=0.035	CCND1 - Freq=0.216, fdr=0.035	LOX - Freq=0.216, fdr=0.035	PRAF2 - Freq=0.216, fdr=0.035	TIMP2 - Freq=0.216, fdr=0.035	TNC - Freq=0.216, fdr=0.035	COL18A1 - Freq=0.206, fdr=0.035
Soft Tissue		121	GPX3 - Freq=0.683, fdr=0.0073	IFI27 - Freq=0.651, fdr=0.0073	PCOLCE - Freq=0.651, fdr=0.0073	COL5A2 - Freq=0.635, fdr=0.0073	SERPINA3 - Freq=0.627, fdr=0.0073	COL1A2 - Freq=0.611, fdr=0.0073	EFEMP1 - Freq=0.611, fdr=0.0073	OLFML3 - Freq=0.611, fdr=0.0073	DCN - Freq=0.595, fdr=0.0073	IGFBP3 - Freq=0.595, fdr=0.0073	SERPING1 - Freq=0.595, fdr=0.0073	C3 - Freq=0.587, fdr=0.0073	COL1A1 - Freq=0.571, fdr=0.0073	COL3A1 - Freq=0.571, fdr=0.0073	AQP1 - Freq=0.563, fdr=0.0073	COL6A2 - Freq=0.563, fdr=0.0073	TAGLN - Freq=0.563, fdr=0.0073	CTGF - Freq=0.556, fdr=0.0073	IGFBP5 - Freq=0.548, fdr=0.0073	COL4A1 - Freq=0.54, fdr=0.0073	NUPR1 - Freq=0.532, fdr=0.0073	PCOLCE2 - Freq=0.532, fdr=0.0073	RNASE4 - Freq=0.532, fdr=0.0073	SERPINF1 - Freq=0.532, fdr=0.0073	NID2 - Freq=0.524, fdr=0.0073	COL15A1 - Freq=0.516, fdr=0.0073	MYL9 - Freq=0.516, fdr=0.0073	THBD - Freq=0.516, fdr=0.0073	ADAMTS1 - Freq=0.508, fdr=0.0073	COL6A3 - Freq=0.5, fdr=0.0073	CFH - Freq=0.492, fdr=0.0073	COL4A2 - Freq=0.492, fdr=0.0073	GHR - Freq=0.492, fdr=0.0073	MGP - Freq=0.492, fdr=0.0073	NNMT - Freq=0.492, fdr=0.0073	AOX1 - Freq=0.484, fdr=0.0073	COL5A1 - Freq=0.484, fdr=0.0073	FILIP1L - Freq=0.484, fdr=0.0073	IL33 - Freq=0.484, fdr=0.0073	PMP22 - Freq=0.484, fdr=0.0073	F3 - Freq=0.476, fdr=0.0073	PDK4 - Freq=0.476, fdr=0.0073	PRELP - Freq=0.476, fdr=0.0073	BGN - Freq=0.468, fdr=0.0073	CDO1 - Freq=0.468, fdr=0.0073	POSTN - Freq=0.468, fdr=0.0073	HSPB6 - Freq=0.46, fdr=0.0073
Spleen		121	GBP2 - Freq=0.622, fdr=0.0057	IFI27 - Freq=0.595, fdr=0.0057	S100A4 - Freq=0.577, fdr=0.0057	HLA-DRB1 - Freq=0.568, fdr=0.0057	CCL5 - Freq=0.559, fdr=0.0057	S100A9 - Freq=0.532, fdr=0.0057	HLA-DQA1 - Freq=0.514, fdr=0.0057	CXCR4 - Freq=0.505, fdr=0.0057	OAS1 - Freq=0.505, fdr=0.0057	CSF2RB - Freq=0.495, fdr=0.0057	EMP3 - Freq=0.495, fdr=0.0057	IFI30 - Freq=0.495, fdr=0.0057	IFITM1 - Freq=0.495, fdr=0.0057	IRF8 - Freq=0.495, fdr=0.0057	NCF4 - Freq=0.495, fdr=0.0057	SRGN - Freq=0.486, fdr=0.0057	ARHGDIB - Freq=0.477, fdr=0.0057	BLNK - Freq=0.477, fdr=0.0057	CD37 - Freq=0.477, fdr=0.0057	IL2RG - Freq=0.477, fdr=0.0057	F13A1 - Freq=0.468, fdr=0.0057	MICAL1 - Freq=0.468, fdr=0.0057	TLR1 - Freq=0.468, fdr=0.0057	TNFAIP3 - Freq=0.468, fdr=0.0057	ACP5 - Freq=0.459, fdr=0.0057	FCGR2B - Freq=0.459, fdr=0.0057	GPR65 - Freq=0.459, fdr=0.0057	HLA-DMA - Freq=0.459, fdr=0.0057	LYZ - Freq=0.459, fdr=0.0057	PSMB8 - Freq=0.459, fdr=0.0057	PTPRC - Freq=0.45, fdr=0.0057	CCR7 - Freq=0.441, fdr=0.0057	CRIP1 - Freq=0.441, fdr=0.0057	DOCK10 - Freq=0.441, fdr=0.0057	HMHA1 - Freq=0.441, fdr=0.0057	ICAM2 - Freq=0.441, fdr=0.0057	ISG20 - Freq=0.441, fdr=0.0057	TYROBP - Freq=0.441, fdr=0.0057	CD97 - Freq=0.432, fdr=0.0057	EGR2 - Freq=0.432, fdr=0.0057	FCER1G - Freq=0.432, fdr=0.0057	IL7R - Freq=0.432, fdr=0.0057	MS4A6A - Freq=0.432, fdr=0.0057	CFD - Freq=0.423, fdr=0.0057	CYBA - Freq=0.423, fdr=0.0057	GPX3 - Freq=0.423, fdr=0.0057	LY86 - Freq=0.423, fdr=0.0057
Stomach		166	IFI27 - Freq=0.438, fdr=0.0153	AKR1C3 - Freq=0.395, fdr=0.0153	SERPINA3 - Freq=0.389, fdr=0.0153	AKR1C1 - Freq=0.364, fdr=0.0153	GPX3 - Freq=0.364, fdr=0.0153	AKR1C2 - Freq=0.358, fdr=0.0153	CFD - Freq=0.34, fdr=0.0153	CLDN7 - Freq=0.327, fdr=0.0153	PRSS1 - Freq=0.315, fdr=0.0153	CCL11 - Freq=0.296, fdr=0.0153	TAGLN - Freq=0.29, fdr=0.0153	HPGD - Freq=0.284, fdr=0.0153	KRT8P3 - Freq=0.278, fdr=0.0153	IGFBP3 - Freq=0.272, fdr=0.0153	AIM1 - Freq=0.265, fdr=0.0153	CTGF - Freq=0.265, fdr=0.0153	NUPR1 - Freq=0.265, fdr=0.0153	PROM1 - Freq=0.265, fdr=0.0153	SERPINB2 - Freq=0.259, fdr=0.0153	FABP4 - Freq=0.253, fdr=0.0153	MAPK13 - Freq=0.253, fdr=0.0153	SDC1 - Freq=0.253, fdr=0.0153	CYP3A5 - Freq=0.247, fdr=0.0153	DSP - Freq=0.247, fdr=0.0153	EPCAM - Freq=0.247, fdr=0.0153	IRF6 - Freq=0.247, fdr=0.0153	LAMB3 - Freq=0.247, fdr=0.0153	PRSS3 - Freq=0.247, fdr=0.0153	CFH - Freq=0.241, fdr=0.0153	COL5A2 - Freq=0.241, fdr=0.0451	DUSP5 - Freq=0.241, fdr=0.0153	KRT18 - Freq=0.241, fdr=0.0153	LGALS3 - Freq=0.241, fdr=0.0153	PRSS8 - Freq=0.241, fdr=0.0153	TINAGL1 - Freq=0.241, fdr=0.0153	AOC1 - Freq=0.235, fdr=0.0153	CLDN8 - Freq=0.235, fdr=0.0153	HSPB1 - Freq=0.235, fdr=0.0153	PPARG - Freq=0.235, fdr=0.0153	ADH1C - Freq=0.228, fdr=0.0153	ANG - Freq=0.228, fdr=0.0153	ANO1 - Freq=0.228, fdr=0.0153	IER3 - Freq=0.228, fdr=0.0263	TMPRSS4 - Freq=0.228, fdr=0.0153	CRIP1 - Freq=0.222, fdr=0.0153	ESRP1 - Freq=0.222, fdr=0.0153	GALNT12 - Freq=0.222, fdr=0.0153
Testis		550	SERPINB4 - Freq=0.407, fdr=0.0154	SERPINA3 - Freq=0.356, fdr=0.0154	IFNA4 - Freq=0.346, fdr=0.0154	HSD3B2 - Freq=0.316, fdr=0.0154	IFNA21 - Freq=0.289, fdr=0.0154	MAGEA3 - Freq=0.261, fdr=0.0154	MAGEB1 - Freq=0.261, fdr=0.0154	SMPX - Freq=0.25, fdr=0.0154	TAS2R7 - Freq=0.242, fdr=0.0154	IFNA2 - Freq=0.232, fdr=0.0154	IFNA6 - Freq=0.23, fdr=0.0154	SLC5A4 - Freq=0.22, fdr=0.0154	MAGEA1 - Freq=0.218, fdr=0.0154	LGSN - Freq=0.216, fdr=0.0154	LPAR3 - Freq=0.208, fdr=0.0154	PRSS1 - Freq=0.206, fdr=0.0154	CST8 - Freq=0.198, fdr=0.0154	ADGB - Freq=0.194, fdr=0.0154	IFNK - Freq=0.185, fdr=0.0154	MAS1 - Freq=0.185, fdr=0.0154	PDCL2 - Freq=0.185, fdr=0.0154	MYL1 - Freq=0.183, fdr=0.0154	EMX2 - Freq=0.179, fdr=0.0154	IFNA14 - Freq=0.175, fdr=0.0154	IFNA8 - Freq=0.171, fdr=0.0154	OR12D3 - Freq=0.171, fdr=0.0154	CLEC3A - Freq=0.169, fdr=0.0154	AOC1 - Freq=0.165, fdr=0.0154	SERPINB3 - Freq=0.159, fdr=0.0154	DYDC1 - Freq=0.157, fdr=0.0154	PROM1 - Freq=0.155, fdr=0.0404	MAGEA12 - Freq=0.153, fdr=0.0154	OR7A17 - Freq=0.153, fdr=0.0154	MRGPRX3 - Freq=0.151, fdr=0.0154	DNAJB7 - Freq=0.149, fdr=0.0154	OR5I1 - Freq=0.149, fdr=0.0154	CHIA - Freq=0.147, fdr=0.0154	MAGEA4 - Freq=0.145, fdr=0.0154	CCL11 - Freq=0.143, fdr=0.0285	DSG1 - Freq=0.143, fdr=0.0154	TEDDM1 - Freq=0.143, fdr=0.0154	CDH12 - Freq=0.139, fdr=0.0154	C1orf100 - Freq=0.138, fdr=0.0154	IFNA7 - Freq=0.138, fdr=0.0154	OR1E1 - Freq=0.136, fdr=0.0154	C15orf48 - Freq=0.134, fdr=0.0154	MAGEA8 - Freq=0.134, fdr=0.0154
Thymus		71	S100A4 - Freq=0.471, fdr=0.0095	CXCR4 - Freq=0.426, fdr=0.0095	IFI27 - Freq=0.397, fdr=0.0375	IFI30 - Freq=0.397, fdr=0.0095	PSMB9 - Freq=0.397, fdr=0.0095	STK17B - Freq=0.397, fdr=0.0095	BTG2 - Freq=0.382, fdr=0.0095	DOCK10 - Freq=0.353, fdr=0.0095	HCLS1 - Freq=0.353, fdr=0.0095	TNFAIP8 - Freq=0.353, fdr=0.0095	GBP2 - Freq=0.338, fdr=0.0095	HLA-DMA - Freq=0.338, fdr=0.0095	HLA-DRB1 - Freq=0.338, fdr=0.0095	MICAL1 - Freq=0.338, fdr=0.0095	IFITM1 - Freq=0.324, fdr=0.0095	PSMB8 - Freq=0.324, fdr=0.0095	SATB1 - Freq=0.324, fdr=0.0095	BTG1 - Freq=0.309, fdr=0.0095	CCL5 - Freq=0.309, fdr=0.0095	CD48 - Freq=0.309, fdr=0.0095	CD83 - Freq=0.309, fdr=0.0095	CRIP1 - Freq=0.309, fdr=0.0095	CST7 - Freq=0.309, fdr=0.0095	EGR2 - Freq=0.309, fdr=0.0095	EMP3 - Freq=0.309, fdr=0.0095	EVI2B - Freq=0.309, fdr=0.0095	IRF8 - Freq=0.309, fdr=0.0095	PLAC8 - Freq=0.309, fdr=0.0095	S100A9 - Freq=0.309, fdr=0.0095	SASH3 - Freq=0.309, fdr=0.0095	TNFAIP3 - Freq=0.309, fdr=0.0095	AIM1 - Freq=0.294, fdr=0.0171	ARHGDIB - Freq=0.294, fdr=0.0095	CCR7 - Freq=0.294, fdr=0.0095	CD37 - Freq=0.294, fdr=0.0095	CD53 - Freq=0.294, fdr=0.0095	CD97 - Freq=0.294, fdr=0.0095	DGKA - Freq=0.294, fdr=0.0095	FAM49A - Freq=0.294, fdr=0.0095	GPSM3 - Freq=0.294, fdr=0.0095	ITGAL - Freq=0.294, fdr=0.0095	ITGB2 - Freq=0.294, fdr=0.0095	KIAA0040 - Freq=0.294, fdr=0.0095	LTB - Freq=0.294, fdr=0.0095	PMAIP1 - Freq=0.294, fdr=0.0171	PRKCH - Freq=0.294, fdr=0.0095	PTPN6 - Freq=0.294, fdr=0.0095
Tongue		308	IFI27 - Freq=0.322, fdr=0.0363	EFEMP1 - Freq=0.278, fdr=0.0363	AKR1C3 - Freq=0.275, fdr=0.0363	COL1A2 - Freq=0.272, fdr=0.0363	COL1A1 - Freq=0.256, fdr=0.0363	CAV1 - Freq=0.244, fdr=0.0363	TMEM45A - Freq=0.234, fdr=0.0363	COL5A2 - Freq=0.225, fdr=0.0363	CYR61 - Freq=0.222, fdr=0.0363	FLRT3 - Freq=0.219, fdr=0.0363	DUSP5 - Freq=0.216, fdr=0.0363	SDC1 - Freq=0.209, fdr=0.0363	S100A11 - Freq=0.206, fdr=0.0363	AKR1C2 - Freq=0.203, fdr=0.0363	ANXA3 - Freq=0.203, fdr=0.0363	FABP4 - Freq=0.203, fdr=0.0363	TNC - Freq=0.203, fdr=0.0363	PCOLCE2 - Freq=0.197, fdr=0.0363	LGALS3 - Freq=0.194, fdr=0.0363	MINOS1-NBL1 - Freq=0.194, fdr=0.0363	AIM1 - Freq=0.191, fdr=0.0363	EMP1 - Freq=0.191, fdr=0.0363	HSPB1 - Freq=0.191, fdr=0.0363	COL5A1 - Freq=0.184, fdr=0.0363	MYL9 - Freq=0.178, fdr=0.0363	SERPINB2 - Freq=0.178, fdr=0.0363	CCL11 - Freq=0.175, fdr=0.0363	CLDN7 - Freq=0.175, fdr=0.0363	NID2 - Freq=0.175, fdr=0.0363	PRSS23 - Freq=0.175, fdr=0.0363	COL6A2 - Freq=0.172, fdr=0.0363	MAPK13 - Freq=0.162, fdr=0.0363	SEMA3C - Freq=0.162, fdr=0.0363	COL6A3 - Freq=0.159, fdr=0.0363	FSTL1 - Freq=0.159, fdr=0.0363	LOX - Freq=0.159, fdr=0.0363	PMEPA1 - Freq=0.159, fdr=0.0363	COL4A5 - Freq=0.156, fdr=0.0363	IL33 - Freq=0.156, fdr=0.0363	THBS1 - Freq=0.156, fdr=0.0363	LUM - Freq=0.153, fdr=0.0363	PTGS2 - Freq=0.15, fdr=0.0363	VGLL3 - Freq=0.15, fdr=0.0363	FST - Freq=0.147, fdr=0.0363	MATN2 - Freq=0.147, fdr=0.0363	SNAI2 - Freq=0.147, fdr=0.0363	DSC2 - Freq=0.144, fdr=0.0363
Uterus		39	SERPINA3 - Freq=0.548, fdr=0.0355	OLFML3 - Freq=0.405, fdr=0.0355	CFH - Freq=0.381, fdr=0.0355	CSTA - Freq=0.381, fdr=0.0355	CFD - Freq=0.357, fdr=0.0355	SERPINB2 - Freq=0.357, fdr=0.0355	COL3A1 - Freq=0.333, fdr=0.0355	CCL8 - Freq=0.31, fdr=0.0355	PTGS2 - Freq=0.31, fdr=0.0355	BCL2A1 - Freq=0.286, fdr=0.0355	CCL2 - Freq=0.262, fdr=0.0355	CLEC4A - Freq=0.262, fdr=0.0355	HLA-DQB1 - Freq=0.262, fdr=0.0355	SLFN12 - Freq=0.262, fdr=0.0355	BST2 - Freq=0.238, fdr=0.0355	C1S - Freq=0.238, fdr=0.0355	CST7 - Freq=0.238, fdr=0.0355	CXCL6 - Freq=0.238, fdr=0.0355	FGL2 - Freq=0.238, fdr=0.0355	ISG15 - Freq=0.238, fdr=0.0355	LYZ - Freq=0.238, fdr=0.0355	OLFML2A - Freq=0.238, fdr=0.0355	S100A9 - Freq=0.238, fdr=0.0355	APOL1 - Freq=0.214, fdr=0.0355	CD36 - Freq=0.214, fdr=0.0355	CD74 - Freq=0.214, fdr=0.0355	CLEC2D - Freq=0.214, fdr=0.0355	CRABP2 - Freq=0.214, fdr=0.0355	CSF2RB - Freq=0.214, fdr=0.0355	IL6 - Freq=0.214, fdr=0.0355	S100A8 - Freq=0.214, fdr=0.0355	CASP1 - Freq=0.19, fdr=0.0355	KRT23 - Freq=0.19, fdr=0.0355	MME - Freq=0.19, fdr=0.0355	PTPRC - Freq=0.19, fdr=0.0355	SLC15A3 - Freq=0.19, fdr=0.0355	CD38 - Freq=0.167, fdr=0.0355	CXCL10 - Freq=0.167, fdr=0.0355	IL15 - Freq=0.167, fdr=0.0355	IL1B - Freq=0.167, fdr=0.0355	POU2AF1 - Freq=0.167, fdr=0.0355	RSAD2 - Freq=0.167, fdr=0.0355	SLAMF7 - Freq=0.167, fdr=0.0355	TFEC - Freq=0.167, fdr=0.0355	TNF - Freq=0.167, fdr=0.0355	TNFSF10 - Freq=0.167, fdr=0.0355	OAS2 - Freq=0.143, fdr=0.0355
[truncated: 53 more columns]

## Sheet: 2. Pathways
				PATHWAY GENE SETS
Resource	Name Pathway	Size Gene set	Co-expressed Genes
Biocarta	41BB Pathway	17	STK17B - Freq=0.588, fdr=0.0295	DUSP5 - Freq=0.529, fdr=0.0391	ICAM1 - Freq=0.529, fdr=0.0295	PSMB9 - Freq=0.529, fdr=0.0295	TNF - Freq=0.529, fdr=0.0295	AIM1 - Freq=0.471, fdr=0.0391	BTG1 - Freq=0.471, fdr=0.0295	BTG2 - Freq=0.471, fdr=0.0295	GBP2 - Freq=0.471, fdr=0.0462	HLA-DRB1 - Freq=0.471, fdr=0.0295	KIAA1551 - Freq=0.471, fdr=0.0295	OAS1 - Freq=0.471, fdr=0.0295	PMAIP1 - Freq=0.471, fdr=0.0295	TLR1 - Freq=0.471, fdr=0.0295	CD69 - Freq=0.412, fdr=0.0295	CD83 - Freq=0.412, fdr=0.0295	CST7 - Freq=0.412, fdr=0.0295	EGR2 - Freq=0.412, fdr=0.0462	JUNB - Freq=0.412, fdr=0.0295	KLF6 - Freq=0.412, fdr=0.0295	PSMB8 - Freq=0.412, fdr=0.0295	STAT1 - Freq=0.412, fdr=0.0295	TNFAIP3 - Freq=0.412, fdr=0.0391	TNFAIP8 - Freq=0.412, fdr=0.0391	TXNIP - Freq=0.412, fdr=0.0462	BIRC3 - Freq=0.353, fdr=0.0295	CCL5 - Freq=0.353, fdr=0.0462	CD55 - Freq=0.353, fdr=0.0391	ETS1 - Freq=0.353, fdr=0.0295	GLIPR1 - Freq=0.353, fdr=0.0295	HLA-DMA - Freq=0.353, fdr=0.0391	IRF7 - Freq=0.353, fdr=0.0391	IRF9 - Freq=0.353, fdr=0.0391	KIAA0040 - Freq=0.353, fdr=0.0391	LY6E - Freq=0.353, fdr=0.0295	NEDD9 - Freq=0.353, fdr=0.0295	SIPA1 - Freq=0.353, fdr=0.0295	STAT6 - Freq=0.353, fdr=0.0295	ARID5A - Freq=0.294, fdr=0.0295	CASP8 - Freq=0.294, fdr=0.0295	CCR7 - Freq=0.294, fdr=0.0462	CD37 - Freq=0.294, fdr=0.0462	CLK1 - Freq=0.294, fdr=0.0462	EHBP1L1 - Freq=0.294, fdr=0.0391	ELF1 - Freq=0.294, fdr=0.0462	ELK3 - Freq=0.294, fdr=0.0462	ICAM2 - Freq=0.294, fdr=0.0391
Biocarta	ACE2 Pathway	12	CNN1 - Freq=0.769, fdr=0.011	AQP1 - Freq=0.692, fdr=0.011	CCL11 - Freq=0.692, fdr=0.011	COL15A1 - Freq=0.692, fdr=0.011	FABP4 - Freq=0.692, fdr=0.011	GPX3 - Freq=0.692, fdr=0.011	DCN - Freq=0.615, fdr=0.011	DPT - Freq=0.615, fdr=0.011	EFEMP1 - Freq=0.615, fdr=0.0162	FBLN5 - Freq=0.615, fdr=0.011	FIGF - Freq=0.615, fdr=0.011	HSD3B2 - Freq=0.615, fdr=0.011	IFI27 - Freq=0.615, fdr=0.0249	IGFBP3 - Freq=0.615, fdr=0.011	NID2 - Freq=0.615, fdr=0.0162	PDK4 - Freq=0.615, fdr=0.011	SERPINA3 - Freq=0.615, fdr=0.0284	TAGLN - Freq=0.615, fdr=0.0162	ABI3BP - Freq=0.538, fdr=0.011	ACTG2 - Freq=0.538, fdr=0.011	ADAMTS1 - Freq=0.538, fdr=0.011	ADH1B - Freq=0.538, fdr=0.011	ADIPOQ - Freq=0.538, fdr=0.011	AKR1C1 - Freq=0.538, fdr=0.0203	AKR1C2 - Freq=0.538, fdr=0.0162	AKR1C3 - Freq=0.538, fdr=0.0284	AOX1 - Freq=0.538, fdr=0.011	ASPN - Freq=0.538, fdr=0.011	BCAM - Freq=0.538, fdr=0.011	C3 - Freq=0.538, fdr=0.011	CFH - Freq=0.538, fdr=0.011	COL1A2 - Freq=0.538, fdr=0.0162	COL6A3 - Freq=0.538, fdr=0.011	CTGF - Freq=0.538, fdr=0.0203	F3 - Freq=0.538, fdr=0.0463	GHR - Freq=0.538, fdr=0.0162	HTRA1 - Freq=0.538, fdr=0.0284	IGF1 - Freq=0.538, fdr=0.011	IGFBP5 - Freq=0.538, fdr=0.011	MGP - Freq=0.538, fdr=0.011	PCOLCE - Freq=0.538, fdr=0.0162	PCOLCE2 - Freq=0.538, fdr=0.0162	POSTN - Freq=0.538, fdr=0.011	PRELP - Freq=0.538, fdr=0.011	SERPING1 - Freq=0.538, fdr=0.011	SOD3 - Freq=0.538, fdr=0.011	SPARCL1 - Freq=0.538, fdr=0.011
Biocarta	ACH Pathway	16	NA	NA	NA	NA	NA	NA	NA	NA	NA	NA	NA	NA	NA	NA	NA	NA	NA	NA	NA	NA	NA	NA	NA	NA	NA	NA	NA	NA	NA	NA	NA	NA	NA	NA	NA	NA	NA	NA	NA	NA	NA	NA	NA	NA	NA	NA	NA
Biocarta	ACTINY Pathway	20	S100A11 - Freq=0.476, fdr=0.023	EMP3 - Freq=0.429, fdr=0.023	LGALS1 - Freq=0.429, fdr=0.0316	PMAIP1 - Freq=0.429, fdr=0.023	S100A6 - Freq=0.429, fdr=0.023	BAZ1A - Freq=0.381, fdr=0.023	CLIC1 - Freq=0.381, fdr=0.023	FLNA - Freq=0.381, fdr=0.023	GLIPR1 - Freq=0.381, fdr=0.023	HEXB - Freq=0.381, fdr=0.023	LGALS3 - Freq=0.381, fdr=0.0316	MARCKS - Freq=0.381, fdr=0.023	PIEZO1 - Freq=0.381, fdr=0.023	SERPINB1 - Freq=0.381, fdr=0.023	STK17B - Freq=0.381, fdr=0.023	TLR1 - Freq=0.381, fdr=0.023	ANXA5 - Freq=0.333, fdr=0.023	ATP2B1 - Freq=0.333, fdr=0.0489	BZW1 - Freq=0.333, fdr=0.023	CAP1 - Freq=0.333, fdr=0.023	CCDC109B - Freq=0.333, fdr=0.023	CKLF - Freq=0.333, fdr=0.023	COTL1 - Freq=0.333, fdr=0.023	EVI2B - Freq=0.333, fdr=0.023	FAM127B - Freq=0.333, fdr=0.0407	IER5 - Freq=0.333, fdr=0.023	PFN1 - Freq=0.333, fdr=0.023	S100A10 - Freq=0.333, fdr=0.023	SH3BGRL3 - Freq=0.333, fdr=0.023	TSPO - Freq=0.333, fdr=0.0316	TUBA1A - Freq=0.333, fdr=0.023	ACTN1 - Freq=0.286, fdr=0.023	ADCY7 - Freq=0.286, fdr=0.023	ARHGDIB - Freq=0.286, fdr=0.0316	BTG1 - Freq=0.286, fdr=0.023	CASP8 - Freq=0.286, fdr=0.023	CNN2 - Freq=0.286, fdr=0.023	CORO1C - Freq=0.286, fdr=0.023	EHBP1L1 - Freq=0.286, fdr=0.0407	HCLS1 - Freq=0.286, fdr=0.0407	HDAC1 - Freq=0.286, fdr=0.0489	IFI35 - Freq=0.286, fdr=0.0407	IRF9 - Freq=0.286, fdr=0.0407	JUNB - Freq=0.286, fdr=0.0407	KCTD12 - Freq=0.286, fdr=0.0489	KIAA1551 - Freq=0.286, fdr=0.023	KLF6 - Freq=0.286, fdr=0.0316
Biocarta	AGPCR Pathway	12	PDP1 - Freq=0.667, fdr=0.0229	SCG2 - Freq=0.667, fdr=0.0229	BEX1 - Freq=0.583, fdr=0.0419	ENC1 - Freq=0.583, fdr=0.0229	ENO2 - Freq=0.583, fdr=0.0419	FYN - Freq=0.583, fdr=0.0229	GRAMD1B - Freq=0.583, fdr=0.0229	MAST3 - Freq=0.583, fdr=0.0229	NNAT - Freq=0.583, fdr=0.0229	PAK3 - Freq=0.583, fdr=0.0229	PLD3 - Freq=0.583, fdr=0.0229	TRIB2 - Freq=0.583, fdr=0.0337	TUBA1A - Freq=0.583, fdr=0.0229	AGPAT4 - Freq=0.5, fdr=0.0337	ALDOC - Freq=0.5, fdr=0.0337	ATP2B1 - Freq=0.5, fdr=0.0229	CHGB - Freq=0.5, fdr=0.0419	CHN1 - Freq=0.5, fdr=0.0368	CYFIP2 - Freq=0.5, fdr=0.0368	FGF13 - Freq=0.5, fdr=0.0229	FKBP1B - Freq=0.5, fdr=0.0229	ITM2C - Freq=0.5, fdr=0.0229	NRGN - Freq=0.5, fdr=0.0229	PCDH17 - Freq=0.5, fdr=0.0229	PFN2 - Freq=0.5, fdr=0.0229	PRAF2 - Freq=0.5, fdr=0.0337	RAP1GAP2 - Freq=0.5, fdr=0.0229	SLC1A3 - Freq=0.5, fdr=0.0229	SNCA - Freq=0.5, fdr=0.0229	TSPYL4 - Freq=0.5, fdr=0.0337	AATK - Freq=0.417, fdr=0.0229	ABR - Freq=0.417, fdr=0.0229	CA11 - Freq=0.417, fdr=0.0368	CRMP1 - Freq=0.417, fdr=0.0337	DOCK10 - Freq=0.417, fdr=0.0419	EPB41L3 - Freq=0.417, fdr=0.0463	FEZ1 - Freq=0.417, fdr=0.0337	FSCN1 - Freq=0.417, fdr=0.0419	GAP43 - Freq=0.417, fdr=0.0229	GDI1 - Freq=0.417, fdr=0.0229	GUCY1B3 - Freq=0.417, fdr=0.0229	IRS2 - Freq=0.417, fdr=0.0368	KIF3C - Freq=0.417, fdr=0.0229	KIFAP3 - Freq=0.417, fdr=0.0337	NGFRAP1 - Freq=0.417, fdr=0.0229	NSF - Freq=0.417, fdr=0.0229	PEA15 - Freq=0.417, fdr=0.0229
Biocarta	AGR Pathway	35	IGFBP6 - Freq=0.4, fdr=0.0487	CTGF - Freq=0.371, fdr=0.0487	FHOD3 - Freq=0.371, fdr=0.0487	IGFBP5 - Freq=0.371, fdr=0.0487	PTN - Freq=0.371, fdr=0.0487	FAM171A1 - Freq=0.343, fdr=0.0487	NDN - Freq=0.343, fdr=0.0487	JAG1 - Freq=0.314, fdr=0.0487	AMOTL2 - Freq=0.286, fdr=0.0487	FBLN5 - Freq=0.286, fdr=0.0487	LAMB2 - Freq=0.286, fdr=0.0487	PPP2R3A - Freq=0.286, fdr=0.0487	RASL10A - Freq=0.286, fdr=0.0487	SEMA3C - Freq=0.286, fdr=0.0487	VEGFA - Freq=0.286, fdr=0.0487	FKBP9 - Freq=0.257, fdr=0.0487	LAMB1 - Freq=0.257, fdr=0.0487	NID1 - Freq=0.257, fdr=0.0487	PARVA - Freq=0.257, fdr=0.0487	SLIT2 - Freq=0.257, fdr=0.0487	TRIM2 - Freq=0.257, fdr=0.0487	BCAM - Freq=0.229, fdr=0.0487	FZD1 - Freq=0.229, fdr=0.0487	NFIB - Freq=0.229, fdr=0.0487	OPCML - Freq=0.229, fdr=0.0487	TACC2 - Freq=0.229, fdr=0.0487	TPM1 - Freq=0.229, fdr=0.0487	ADAMTS2 - Freq=0.2, fdr=0.0487	COL6A1 - Freq=0.2, fdr=0.0487	MYO1B - Freq=0.2, fdr=0.0487	PRKD1 - Freq=0.2, fdr=0.0487	UNC5B - Freq=0.2, fdr=0.0487	BICC1 - Freq=0.171, fdr=0.0487	CEP170B - Freq=0.171, fdr=0.0487	COBL - Freq=0.171, fdr=0.0487	KANK2 - Freq=0.171, fdr=0.0487	SMTN - Freq=0.171, fdr=0.0487	CTDSPL - Freq=0.143, fdr=0.0487	DCBLD2 - Freq=0.143, fdr=0.0487	KIAA1462 - Freq=0.143, fdr=0.0487	LMOD1 - Freq=0.143, fdr=0.0487	RHBDF1 - Freq=0.143, fdr=0.0487	SHB - Freq=0.143, fdr=0.0487	SVIL - Freq=0.143, fdr=0.0487	SYNPO - Freq=0.143, fdr=0.0487	SYT17 - Freq=0.143, fdr=0.0487	ACVR1 - Freq=0.114, fdr=0.0487
Biocarta	AHSP Pathway	10	BLVRB - Freq=0.6, fdr=0.0148	CRYZ - Freq=0.6, fdr=0.0148	FAH - Freq=0.6, fdr=0.0148	LACTB2 - Freq=0.6, fdr=0.0148	TMEM14B - Freq=0.6, fdr=0.0148	ECI2 - Freq=0.5, fdr=0.0148	HADH - Freq=0.5, fdr=0.0148	HEBP1 - Freq=0.5, fdr=0.0148	HIBCH - Freq=0.5, fdr=0.0148	SLC43A3 - Freq=0.5, fdr=0.0451	SUCLG2 - Freq=0.5, fdr=0.0148	TSPAN4 - Freq=0.5, fdr=0.0281	ACADM - Freq=0.4, fdr=0.0148	ACO1 - Freq=0.4, fdr=0.0148	ARHGAP19-SLIT1 - Freq=0.4, fdr=0.021	CA1 - Freq=0.4, fdr=0.0148	CA2 - Freq=0.4, fdr=0.0451	CTH - Freq=0.4, fdr=0.0148	DCXR - Freq=0.4, fdr=0.0281	DECR1 - Freq=0.4, fdr=0.0148	ECHS1 - Freq=0.4, fdr=0.0148	ETFB - Freq=0.4, fdr=0.0148	GOT1 - Freq=0.4, fdr=0.021	GRHPR - Freq=0.4, fdr=0.0148	GSTZ1 - Freq=0.4, fdr=0.0148	IFRD2 - Freq=0.4, fdr=0.0148	LTBP1 - Freq=0.4, fdr=0.0148	MRPS28 - Freq=0.4, fdr=0.0148	MTFR1 - Freq=0.4, fdr=0.0148	PF4 - Freq=0.4, fdr=0.0148	PHYH - Freq=0.4, fdr=0.0281	PIR - Freq=0.4, fdr=0.0408	PXMP2 - Freq=0.4, fdr=0.0148	PYGL - Freq=0.4, fdr=0.0148	SLC25A1 - Freq=0.4, fdr=0.0148	SNCA - Freq=0.4, fdr=0.035	SORD - Freq=0.4, fdr=0.0148	SPTA1 - Freq=0.4, fdr=0.0148	STEAP3 - Freq=0.4, fdr=0.0148	TMCC2 - Freq=0.4, fdr=0.035	TST - Freq=0.4, fdr=0.0408	ABCG2 - Freq=0.3, fdr=0.021	ACSL1 - Freq=0.3, fdr=0.021	AGL - Freq=0.3, fdr=0.0281	ALOX12 - Freq=0.3, fdr=0.0148	ASL - Freq=0.3, fdr=0.021	C21orf33 - Freq=0.3, fdr=0.0148
Biocarta	AKAP13 Pathway	11	NA	NA	NA	NA	NA	NA	NA	NA	NA	NA	NA	NA	NA	NA	NA	NA	NA	NA	NA	NA	NA	NA	NA	NA	NA	NA	NA	NA	NA	NA	NA	NA	NA	NA	NA	NA	NA	NA	NA	NA	NA	NA	NA	NA	NA	NA	NA
Biocarta	AKAP95 Pathway	11	HDAC1 - Freq=0.545, fdr=0.0375	PDP1 - Freq=0.545, fdr=0.0494	SUPT16H - Freq=0.545, fdr=0.0375	DDX39A - Freq=0.455, fdr=0.0413	DNMT1 - Freq=0.455, fdr=0.0413	EZH2 - Freq=0.455, fdr=0.0494	HMGB2 - Freq=0.455, fdr=0.0375	LBR - Freq=0.455, fdr=0.0375	LIG1 - Freq=0.455, fdr=0.0375	NUP205 - Freq=0.455, fdr=0.0375	PRPS2 - Freq=0.455, fdr=0.0375	TEX30 - Freq=0.455, fdr=0.045	TUBB4B - Freq=0.455, fdr=0.0375	USP1 - Freq=0.455, fdr=0.0413	ACTL6A - Freq=0.364, fdr=0.045	AURKB - Freq=0.364, fdr=0.0413	CDC25B - Freq=0.364, fdr=0.0375	CDCA8 - Freq=0.364, fdr=0.045	CDK4 - Freq=0.364, fdr=0.0375	CDT1 - Freq=0.364, fdr=0.0494	CEP57 - Freq=0.364, fdr=0.0413	DCTPP1 - Freq=0.364, fdr=0.0375	DEK - Freq=0.364, fdr=0.0375	DTYMK - Freq=0.364, fdr=0.0375	FAM60A - Freq=0.364, fdr=0.045	H2AFZ - Freq=0.364, fdr=0.0375	HAT1 - Freq=0.364, fdr=0.0467	HN1 - Freq=0.364, fdr=0.0375	IMPDH2 - Freq=0.364, fdr=0.0375	LSM2 - Freq=0.364, fdr=0.0413	POLD2 - Freq=0.364, fdr=0.0413	RFC3 - Freq=0.364, fdr=0.0494	RPA3 - Freq=0.364, fdr=0.0375	RUVBL2 - Freq=0.364, fdr=0.0413	SLC1A5 - Freq=0.364, fdr=0.0467	TACC3 - Freq=0.364, fdr=0.0494	TFDP1 - Freq=0.364, fdr=0.0375	THOC6 - Freq=0.364, fdr=0.0375	TK1 - Freq=0.364, fdr=0.0494	UBE2C - Freq=0.364, fdr=0.0413	ANLN - Freq=0.273, fdr=0.0494	ASPM - Freq=0.273, fdr=0.0413	ATAD5 - Freq=0.273, fdr=0.0467	BRCA1 - Freq=0.273, fdr=0.0467	BRIP1 - Freq=0.273, fdr=0.0413	BUB1 - Freq=0.273, fdr=0.0494	C11orf82 - Freq=0.273, fdr=0.0494
Biocarta	AKAPCENTROSOME Pathway	14	NA	NA	NA	NA	NA	NA	NA	NA	NA	NA	NA	NA	NA	NA	NA	NA	NA	NA	NA	NA	NA	NA	NA	NA	NA	NA	NA	NA	NA	NA	NA	NA	NA	NA	NA	NA	NA	NA	NA	NA	NA	NA	NA	NA	NA	NA	NA
Biocarta	AKT Pathway	22	GBP2 - Freq=0.409, fdr=0.0459	HEG1 - Freq=0.409, fdr=0.0459	ATP2B1 - Freq=0.364, fdr=0.0459	KIAA1551 - Freq=0.364, fdr=0.0459	CD97 - Freq=0.318, fdr=0.0459	HIVEP2 - Freq=0.318, fdr=0.0459	KIAA0040 - Freq=0.318, fdr=0.0459	PRKCH - Freq=0.318, fdr=0.0459	BIRC3 - Freq=0.273, fdr=0.0459	DGKA - Freq=0.273, fdr=0.0459	ELF1 - Freq=0.273, fdr=0.0459	IER5 - Freq=0.273, fdr=0.0459	IRF9 - Freq=0.273, fdr=0.0459	MAN1A1 - Freq=0.273, fdr=0.0459	MAP3K1 - Freq=0.273, fdr=0.0459	MYLIP - Freq=0.273, fdr=0.0459	ARID5A - Freq=0.227, fdr=0.0459	CLCN3 - Freq=0.227, fdr=0.0459	NEDD9 - Freq=0.227, fdr=0.0459	PPP1R15A - Freq=0.227, fdr=0.0459	PPP3CA - Freq=0.227, fdr=0.0459	STAT6 - Freq=0.227, fdr=0.0459	TBC1D4 - Freq=0.227, fdr=0.0459	TGFB1 - Freq=0.227, fdr=0.0459	TTC3 - Freq=0.227, fdr=0.0459	EDEM1 - Freq=0.182, fdr=0.0459	KLF7 - Freq=0.182, fdr=0.0459	MAPKAPK2 - Freq=0.182, fdr=0.0459	MYH9 - Freq=0.182, fdr=0.0459	NFKBIE - Freq=0.182, fdr=0.0459	NR3C1 - Freq=0.182, fdr=0.0459	RANBP6 - Freq=0.182, fdr=0.0459	RHOG - Freq=0.182, fdr=0.0459	SLC20A1 - Freq=0.182, fdr=0.0459	ENOPH1 - Freq=0.136, fdr=0.0459	IKBKE - Freq=0.136, fdr=0.0459	KHNYN - Freq=0.136, fdr=0.0459	PAFAH1B1 - Freq=0.136, fdr=0.0459	TNIP1 - Freq=0.136, fdr=0.0459	GALC - Freq=0.091, fdr=0.0459	NFKB2 - Freq=0.091, fdr=0.0459	OGFR - Freq=0.091, fdr=0.0459	SNRK - Freq=0.091, fdr=0.0459	TUBA1B - Freq=0.091, fdr=0.0459	TUBA1C - Freq=0.091, fdr=0.0459	KANSL1L - Freq=0.045, fdr=0.0459	STAT3 - Freq=0.045, fdr=0.0459
Biocarta	ALK Pathway	36	COL5A2 - Freq=0.5, fdr=0.0321	COL1A2 - Freq=0.472, fdr=0.0321	DCN - Freq=0.472, fdr=0.0321	DPYSL3 - Freq=0.472, fdr=0.0321	IGFBP5 - Freq=0.472, fdr=0.0321	OLFML3 - Freq=0.444, fdr=0.0321	ADAMTS1 - Freq=0.417, fdr=0.0321	BAMBI - Freq=0.417, fdr=0.0321	CRYAB - Freq=0.417, fdr=0.0321	FILIP1L - Freq=0.417, fdr=0.0321	PCOLCE - Freq=0.417, fdr=0.0441	PPP1R3C - Freq=0.417, fdr=0.0321	RBMS3 - Freq=0.417, fdr=0.0321	RCAN2 - Freq=0.417, fdr=0.0321	TRIB2 - Freq=0.417, fdr=0.0321	CAV1 - Freq=0.389, fdr=0.0321	COL1A1 - Freq=0.389, fdr=0.0441	CTGF - Freq=0.389, fdr=0.0321	DACT1 - Freq=0.389, fdr=0.0321	EFEMP1 - Freq=0.389, fdr=0.0321	FAT1 - Freq=0.389, fdr=0.0321	FLRT3 - Freq=0.389, fdr=0.0321	IQCJ-SCHIP1 - Freq=0.389, fdr=0.0441	NUAK1 - Freq=0.389, fdr=0.0321	PXDN - Freq=0.389, fdr=0.0321	RND3 - Freq=0.389, fdr=0.0321	CALD1 - Freq=0.361, fdr=0.0321	COL4A1 - Freq=0.361, fdr=0.0441	CRIM1 - Freq=0.361, fdr=0.0321	CYR61 - Freq=0.361, fdr=0.0321	EFNB2 - Freq=0.361, fdr=0.0321	FBLN5 - Freq=0.361, fdr=0.0321	HEG1 - Freq=0.361, fdr=0.0321	MN1 - Freq=0.361, fdr=0.0321	PARVA - Freq=0.361, fdr=0.0321	PDGFC - Freq=0.361, fdr=0.0441	WNT5A - Freq=0.361, fdr=0.0321	ZCCHC24 - Freq=0.361, fdr=0.0321	COL3A1 - Freq=0.333, fdr=0.0321	COL4A5 - Freq=0.333, fdr=0.0321	COL5A1 - Freq=0.333, fdr=0.0441	EFEMP2 - Freq=0.333, fdr=0.0321	FAT4 - Freq=0.333, fdr=0.0321	FST - Freq=0.333, fdr=0.0321	JAG1 - Freq=0.333, fdr=0.0321	LHFP - Freq=0.333, fdr=0.0321	PCOLCE2 - Freq=0.333, fdr=0.0441
Biocarta	AMI Pathway	19	SERPINA3 - Freq=0.737, fdr=0.0036	ADH1B - Freq=0.684, fdr=0.0036	AOX1 - Freq=0.632, fdr=0.0036	C3 - Freq=0.632, fdr=0.0036	RNASE4 - Freq=0.632, fdr=0.0036	RNF128 - Freq=0.632, fdr=0.0036	SPP1 - Freq=0.632, fdr=0.0036	AKR1C2 - Freq=0.579, fdr=0.0036	AQP1 - Freq=0.579, fdr=0.0036	CDO1 - Freq=0.579, fdr=0.0036	GHR - Freq=0.579, fdr=0.0036	HSD3B2 - Freq=0.579, fdr=0.0036	SERPINF1 - Freq=0.579, fdr=0.0036	SERPING1 - Freq=0.579, fdr=0.0036	ADH1A - Freq=0.526, fdr=0.0036	AKR1C3 - Freq=0.526, fdr=0.0036	ALB - Freq=0.526, fdr=0.0036	C1R - Freq=0.526, fdr=0.0036	CYP4A11 - Freq=0.526, fdr=0.0036	DIO1 - Freq=0.526, fdr=0.0036	FMO1 - Freq=0.526, fdr=0.0036	FMO5 - Freq=0.526, fdr=0.0036	GC - Freq=0.526, fdr=0.0036	GPX3 - Freq=0.526, fdr=0.0086	GSTA2 - Freq=0.526, fdr=0.0036	HAO2 - Freq=0.526, fdr=0.0036	IGFBP3 - Freq=0.526, fdr=0.0036	NNMT - Freq=0.526, fdr=0.0036	AADAC - Freq=0.474, fdr=0.0036	ABCC2 - Freq=0.474, fdr=0.0036	ABCC6 - Freq=0.474, fdr=0.0036	ADAMTS1 - Freq=0.474, fdr=0.0036	ADH1C - Freq=0.474, fdr=0.0036	AFM - Freq=0.474, fdr=0.0036	AGT - Freq=0.474, fdr=0.0036	AKR1C1 - Freq=0.474, fdr=0.0036	AKR1C4 - Freq=0.474, fdr=0.0036	AKR1D1 - Freq=0.474, fdr=0.0036	ALDH1A1 - Freq=0.474, fdr=0.0036	ALDH8A1 - Freq=0.474, fdr=0.0036	APOA2 - Freq=0.474, fdr=0.0036	APOB - Freq=0.474, fdr=0.0036	BHMT - Freq=0.474, fdr=0.0036	C4BPA - Freq=0.474, fdr=0.0036	C8A - Freq=0.474, fdr=0.0036	C8B - Freq=0.474, fdr=0.0036	CA5A - Freq=0.474, fdr=0.0036
Biocarta	ARAP Pathway	17	RHOC - Freq=0.529, fdr=0.0473	COL4A2 - Freq=0.471, fdr=0.0473	LGALS3BP - Freq=0.471, fdr=0.0473	ADCY6 - Freq=0.412, fdr=0.0473	CCND1 - Freq=0.412, fdr=0.0473	CDC42EP1 - Freq=0.412, fdr=0.0473	FAM57A - Freq=0.412, fdr=0.0473	FZD1 - Freq=0.412, fdr=0.0473	PLD3 - Freq=0.412, fdr=0.0473	PRSS23 - Freq=0.412, fdr=0.0473	VAT1 - Freq=0.412, fdr=0.0473	CDKN1A - Freq=0.353, fdr=0.0473	ENDOD1 - Freq=0.353, fdr=0.0473	LAMC1 - Freq=0.353, fdr=0.0473	MAGED1 - Freq=0.353, fdr=0.0473	RCN3 - Freq=0.353, fdr=0.0473	TMED3 - Freq=0.353, fdr=0.0473	TUFT1 - Freq=0.353, fdr=0.0473	VEGFA - Freq=0.353, fdr=0.0473	CKAP4 - Freq=0.294, fdr=0.0473	ST5 - Freq=0.294, fdr=0.0473	CYB5R3 - Freq=0.235, fdr=0.0473	GNB2 - Freq=0.235, fdr=0.0473	MGAT2 - Freq=0.235, fdr=0.0473	MYO1C - Freq=0.235, fdr=0.0473	P4HB - Freq=0.235, fdr=0.0473	PPIB - Freq=0.235, fdr=0.0473	PVRL2 - Freq=0.235, fdr=0.0473	SEC61A1 - Freq=0.235, fdr=0.0473	SHC1 - Freq=0.235, fdr=0.0473	CREB3L1 - Freq=0.176, fdr=0.0473	DDOST - Freq=0.176, fdr=0.0473	GOLT1B - Freq=0.176, fdr=0.0473	LEPRE1 - Freq=0.176, fdr=0.0473	LMNA - Freq=0.176, fdr=0.0473	MPZL1 - Freq=0.176, fdr=0.0473	RRBP1 - Freq=0.176, fdr=0.0473	SEC24D - Freq=0.176, fdr=0.0473	TM9SF4 - Freq=0.176, fdr=0.0473	ARF4 - Freq=0.118, fdr=0.0473	GGCX - Freq=0.118, fdr=0.0473	NAB1 - Freq=0.118, fdr=0.0473	TGOLN2 - Freq=0.118, fdr=0.0473	NA	NA	NA	NA
Biocarta	ARENRF2 Pathway	13	NA	NA	NA	NA	NA	NA	NA	NA	NA	NA	NA	NA	NA	NA	NA	NA	NA	NA	NA	NA	NA	NA	NA	NA	NA	NA	NA	NA	NA	NA	NA	NA	NA	NA	NA	NA	NA	NA	NA	NA	NA	NA	NA	NA	NA	NA	NA
Biocarta	ARF Pathway	16	NA	NA	NA	NA	NA	NA	NA	NA	NA	NA	NA	NA	NA	NA	NA	NA	NA	NA	NA	NA	NA	NA	NA	NA	NA	NA	NA	NA	NA	NA	NA	NA	NA	NA	NA	NA	NA	NA	NA	NA	NA	NA	NA	NA	NA	NA	NA
Biocarta	ASBCELL Pathway	11	CD69 - Freq=0.917, fdr=0.0074	CCL5 - Freq=0.833, fdr=0.0074	CST7 - Freq=0.833, fdr=0.0074	SLAMF7 - Freq=0.833, fdr=0.0074	TLR1 - Freq=0.75, fdr=0.0074	TNF - Freq=0.75, fdr=0.0074	ADAMDEC1 - Freq=0.667, fdr=0.0074	AIM2 - Freq=0.667, fdr=0.0074	CCR7 - Freq=0.667, fdr=0.0074	CXCL9 - Freq=0.667, fdr=0.0074	GPR65 - Freq=0.667, fdr=0.0074	SERPINB2 - Freq=0.667, fdr=0.0074	CD2 - Freq=0.583, fdr=0.0074	CD48 - Freq=0.583, fdr=0.0074	CD83 - Freq=0.583, fdr=0.0074	CLEC2D - Freq=0.583, fdr=0.0074	CSF2RB - Freq=0.583, fdr=0.0074	EGR2 - Freq=0.583, fdr=0.0074	EVI2B - Freq=0.583, fdr=0.0074	GPR171 - Freq=0.583, fdr=0.0074	HLA-DQA1 - Freq=0.583, fdr=0.0074	HLA-DQB1 - Freq=0.583, fdr=0.0074	IL7R - Freq=0.583, fdr=0.0074	PYHIN1 - Freq=0.583, fdr=0.0074	SLAMF8 - Freq=0.583, fdr=0.0074	STAT4 - Freq=0.583, fdr=0.0074	TNFAIP3 - Freq=0.583, fdr=0.0074	APOL3 - Freq=0.5, fdr=0.0074	CCL19 - Freq=0.5, fdr=0.0074	CD3D - Freq=0.5, fdr=0.0074	CD86 - Freq=0.5, fdr=0.0074	CRTAM - Freq=0.5, fdr=0.0074	CXCR4 - Freq=0.5, fdr=0.0114	DDX60 - Freq=0.5, fdr=0.0074	GPR15 - Freq=0.5, fdr=0.0074	GPR18 - Freq=0.5, fdr=0.0074	HCLS1 - Freq=0.5, fdr=0.0074	IFIT2 - Freq=0.5, fdr=0.0074	IL21R - Freq=0.5, fdr=0.0074	MS4A6A - Freq=0.5, fdr=0.0074	POU2AF1 - Freq=0.5, fdr=0.0074	PSMB9 - Freq=0.5, fdr=0.0184	PTGER4 - Freq=0.5, fdr=0.0074	RGS1 - Freq=0.5, fdr=0.0074	S100A9 - Freq=0.5, fdr=0.0074	SAMSN1 - Freq=0.5, fdr=0.0074	SASH3 - Freq=0.5, fdr=0.0074
Biocarta	AT1R Pathway	31	ATP2B1 - Freq=0.594, fdr=0.0236	PDP1 - Freq=0.562, fdr=0.0236	GRAMD1B - Freq=0.469, fdr=0.0236	ZBTB18 - Freq=0.469, fdr=0.0236	ALDOC - Freq=0.438, fdr=0.0236	ENO2 - Freq=0.438, fdr=0.0373	EGR1 - Freq=0.406, fdr=0.0236	ENC1 - Freq=0.406, fdr=0.0236	STXBP1 - Freq=0.406, fdr=0.0236	AATK - Freq=0.375, fdr=0.0236	CYFIP2 - Freq=0.375, fdr=0.0236	FAM171A1 - Freq=0.375, fdr=0.0236	GDI1 - Freq=0.375, fdr=0.0236	RTN2 - Freq=0.375, fdr=0.0236	TSPYL4 - Freq=0.375, fdr=0.0236	ALCAM - Freq=0.344, fdr=0.0236	LPAR1 - Freq=0.344, fdr=0.0236	PPP3CA - Freq=0.344, fdr=0.0236	PRKACB - Freq=0.344, fdr=0.0236	SCRN1 - Freq=0.344, fdr=0.0236	TSPAN5 - Freq=0.344, fdr=0.0236	TUBA1A - Freq=0.344, fdr=0.0236	VAMP2 - Freq=0.344, fdr=0.0236	WDR47 - Freq=0.344, fdr=0.0236	ABR - Freq=0.312, fdr=0.0236	DNM1 - Freq=0.312, fdr=0.0236	ENDOD1 - Freq=0.312, fdr=0.0236	FAM49A - Freq=0.312, fdr=0.0236	FYN - Freq=0.312, fdr=0.0236	KIF3C - Freq=0.312, fdr=0.0236	NUAK1 - Freq=0.312, fdr=0.0486	PEA15 - Freq=0.312, fdr=0.0236	PFN2 - Freq=0.312, fdr=0.0373	PRAF2 - Freq=0.312, fdr=0.0236	STX1A - Freq=0.312, fdr=0.0236	TNIK - Freq=0.312, fdr=0.0236	UCHL1 - Freq=0.312, fdr=0.0236	ADAP1 - Freq=0.281, fdr=0.0236	CA11 - Freq=0.281, fdr=0.0236	FSCN1 - Freq=0.281, fdr=0.0236	NECAP1 - Freq=0.281, fdr=0.0236	NRGN - Freq=0.281, fdr=0.0236	PLEKHO1 - Freq=0.281, fdr=0.0236	PRKAR2B - Freq=0.281, fdr=0.0373	PRNP - Freq=0.281, fdr=0.0373	RAP1GAP2 - Freq=0.281, fdr=0.0373	SATB1 - Freq=0.281, fdr=0.0236
Biocarta	ATM Pathway	20	PMAIP1 - Freq=0.7, fdr=0.007	PIEZO1 - Freq=0.6, fdr=0.007	SLC43A3 - Freq=0.6, fdr=0.007	TNFAIP8 - Freq=0.55, fdr=0.007	ABCC4 - Freq=0.5, fdr=0.007	DUSP5 - Freq=0.5, fdr=0.007	GEM - Freq=0.5, fdr=0.007	IFI27 - Freq=0.5, fdr=0.0397	PBK - Freq=0.5, fdr=0.007	TAGLN2 - Freq=0.5, fdr=0.007	ZNF217 - Freq=0.5, fdr=0.007	ATAD2 - Freq=0.45, fdr=0.007	BORA - Freq=0.45, fdr=0.007	BRCA2 - Freq=0.45, fdr=0.007	BUB1B - Freq=0.45, fdr=0.007	CCNA2 - Freq=0.45, fdr=0.007	CCNE2 - Freq=0.45, fdr=0.0114	CDC6 - Freq=0.45, fdr=0.007	CEP55 - Freq=0.45, fdr=0.007	DBF4 - Freq=0.45, fdr=0.007	DKC1 - Freq=0.45, fdr=0.007	EMP3 - Freq=0.45, fdr=0.007	EZH2 - Freq=0.45, fdr=0.007	KIF11 - Freq=0.45, fdr=0.007	KNTC1 - Freq=0.45, fdr=0.007	MAD2L1 - Freq=0.45, fdr=0.0114	MKI67 - Freq=0.45, fdr=0.007	MNS1 - Freq=0.45, fdr=0.007	NDC80 - Freq=0.45, fdr=0.007	OIP5 - Freq=0.45, fdr=0.0297	PLA2G4A - Freq=0.45, fdr=0.007	POLE2 - Freq=0.45, fdr=0.007	PSMB9 - Freq=0.45, fdr=0.007	RRM2 - Freq=0.45, fdr=0.007	SHCBP1 - Freq=0.45, fdr=0.0114	SMC2 - Freq=0.45, fdr=0.007	SMC4 - Freq=0.45, fdr=0.007	SPDL1 - Freq=0.45, fdr=0.007	SUPT16H - Freq=0.45, fdr=0.007	TIPIN - Freq=0.45, fdr=0.007	ZWILCH - Freq=0.45, fdr=0.0114	ACTL6A - Freq=0.4, fdr=0.007	ANXA1 - Freq=0.4, fdr=0.007	BTG2 - Freq=0.4, fdr=0.007	C1orf112 - Freq=0.4, fdr=0.007	CAPG - Freq=0.4, fdr=0.007	CCNB1 - Freq=0.4, fdr=0.0114
Biocarta	ATRBRCA Pathway	20	OIP5 - Freq=0.9, fdr=0.0034	BORA - Freq=0.85, fdr=0.0034	DBF4 - Freq=0.85, fdr=0.0034	ATAD2 - Freq=0.8, fdr=0.0034	NCAPD3 - Freq=0.8, fdr=0.0034	STIL - Freq=0.8, fdr=0.0034	TIPIN - Freq=0.8, fdr=0.0034	BUB1B - Freq=0.75, fdr=0.0034	CCNE2 - Freq=0.75, fdr=0.0034	KIF11 - Freq=0.75, fdr=0.0034	KNTC1 - Freq=0.75, fdr=0.0034	MAD2L1 - Freq=0.75, fdr=0.0034	MCM2 - Freq=0.75, fdr=0.0034	MIS18A - Freq=0.75, fdr=0.0034	NUP205 - Freq=0.75, fdr=0.0034	PBK - Freq=0.75, fdr=0.0034	SMC2 - Freq=0.75, fdr=0.0034	ZWILCH - Freq=0.75, fdr=0.0034	ACTL6A - Freq=0.7, fdr=0.0034	CCNA2 - Freq=0.7, fdr=0.0034	CDC6 - Freq=0.7, fdr=0.0034	CEP55 - Freq=0.7, fdr=0.0034	DKC1 - Freq=0.7, fdr=0.0034	JADE3 - Freq=0.7, fdr=0.0034	LSM5 - Freq=0.7, fdr=0.0034	MCM5 - Freq=0.7, fdr=0.0034	NUP155 - Freq=0.7, fdr=0.0034	PRC1 - Freq=0.7, fdr=0.0034	PRIM1 - Freq=0.7, fdr=0.0034	PRPS2 - Freq=0.7, fdr=0.0034	RFC4 - Freq=0.7, fdr=0.0034	RNASEH2A - Freq=0.7, fdr=0.0034	RRM2 - Freq=0.7, fdr=0.0034	SPDL1 - Freq=0.7, fdr=0.0034	SUPT16H - Freq=0.7, fdr=0.0034	C1orf112 - Freq=0.65, fdr=0.0034	CCNB1 - Freq=0.65, fdr=0.0034	CDC7 - Freq=0.65, fdr=0.0034	DDX39A - Freq=0.65, fdr=0.0034	DLGAP5 - Freq=0.65, fdr=0.0034	DNAAF2 - Freq=0.65, fdr=0.0034	EZH2 - Freq=0.65, fdr=0.0034	FBXO5 - Freq=0.65, fdr=0.0034	MKI67 - Freq=0.65, fdr=0.0034	MNS1 - Freq=0.65, fdr=0.0034	NCAPG2 - Freq=0.65, fdr=0.0034	NDC80 - Freq=0.65, fdr=0.0034
Biocarta	BAD Pathway	24	ENO2 - Freq=0.52, fdr=0.0277	GPX3 - Freq=0.52, fdr=0.0277	PDP1 - Freq=0.52, fdr=0.0277	CKB - Freq=0.48, fdr=0.0277	IQCJ-SCHIP1 - Freq=0.48, fdr=0.0277	SERPINE2 - Freq=0.48, fdr=0.0277	GRAMD1B - Freq=0.44, fdr=0.0277	HTRA1 - Freq=0.44, fdr=0.0442	NBEA - Freq=0.44, fdr=0.0277	TSPYL4 - Freq=0.44, fdr=0.0321	ARMCX1 - Freq=0.4, fdr=0.0442	BEX4 - Freq=0.4, fdr=0.0393	CD200 - Freq=0.4, fdr=0.0321	FAM127B - Freq=0.4, fdr=0.0277	FAM171A1 - Freq=0.4, fdr=0.0277	GPR137B - Freq=0.4, fdr=0.0277	NUAK1 - Freq=0.4, fdr=0.0277	OLFM1 - Freq=0.4, fdr=0.0393	PKIA - Freq=0.4, fdr=0.0442	STXBP1 - Freq=0.4, fdr=0.0442	ATP2B1 - Freq=0.36, fdr=0.0277	CCND2 - Freq=0.36, fdr=0.0277	CYFIP2 - Freq=0.36, fdr=0.0442	DOCK10 - Freq=0.36, fdr=0.0277	FAM49A - Freq=0.36, fdr=0.0277	FSCN1 - Freq=0.36, fdr=0.0277	KCTD12 - Freq=0.36, fdr=0.0277	MEF2C - Freq=0.36, fdr=0.0277	PFN2 - Freq=0.36, fdr=0.0321	PLD3 - Freq=0.36, fdr=0.0277	RAB31 - Freq=0.36, fdr=0.0321	RAP1GAP2 - Freq=0.36, fdr=0.0277	TRIB2 - Freq=0.36, fdr=0.0277	ALCAM - Freq=0.32, fdr=0.0277	ARMCX2 - Freq=0.32, fdr=0.0321	CSRP1 - Freq=0.32, fdr=0.0393	CXCR4 - Freq=0.32, fdr=0.0393	EGR2 - Freq=0.32, fdr=0.0442	FEZ1 - Freq=0.32, fdr=0.0393	FKBP1B - Freq=0.32, fdr=0.0277	ITM2C - Freq=0.32, fdr=0.0277	MINOS1-NBL1 - Freq=0.32, fdr=0.0393	NGFRAP1 - Freq=0.32, fdr=0.0321	PLEKHO1 - Freq=0.32, fdr=0.0277	PRAF2 - Freq=0.32, fdr=0.0321	SLC24A3 - Freq=0.32, fdr=0.0321	TSPAN13 - Freq=0.32, fdr=0.0321
Biocarta	BARR MAPK Pathway	12	PLD3 - Freq=0.667, fdr=0.0266	STXBP1 - Freq=0.667, fdr=0.0266	AATK - Freq=0.583, fdr=0.0266	CKB - Freq=0.583, fdr=0.043	KIF3C - Freq=0.583, fdr=0.0266	PDP1 - Freq=0.583, fdr=0.0486	TSPYL4 - Freq=0.583, fdr=0.0381	ALDOC - Freq=0.5, fdr=0.0381	BEX4 - Freq=0.5, fdr=0.0486	CA11 - Freq=0.5, fdr=0.0266	CHN1 - Freq=0.5, fdr=0.043	CYFIP2 - Freq=0.5, fdr=0.043	GDI1 - Freq=0.5, fdr=0.0266	PFN2 - Freq=0.5, fdr=0.0266	PKIA - Freq=0.5, fdr=0.0381	PRKACB - Freq=0.5, fdr=0.0266	PRKAR1B - Freq=0.5, fdr=0.0266	RAP1GAP2 - Freq=0.5, fdr=0.0266	RTN2 - Freq=0.5, fdr=0.0266	SNCA - Freq=0.5, fdr=0.0266	STX1A - Freq=0.5, fdr=0.0266	WASF1 - Freq=0.5, fdr=0.043	ABR - Freq=0.417, fdr=0.0266	ARHGDIG - Freq=0.417, fdr=0.0266	CACNB3 - Freq=0.417, fdr=0.0486	CLSTN1 - Freq=0.417, fdr=0.0266	CRMP1 - Freq=0.417, fdr=0.0381	FKBP1B - Freq=0.417, fdr=0.0266	GAP43 - Freq=0.417, fdr=0.0266	KIFAP3 - Freq=0.417, fdr=0.0381	NDRG3 - Freq=0.417, fdr=0.0266	NRGN - Freq=0.417, fdr=0.0266	NSF - Freq=0.417, fdr=0.0266	PCBP4 - Freq=0.417, fdr=0.0266	PEA15 - Freq=0.417, fdr=0.0266	PRAF2 - Freq=0.417, fdr=0.0486	SLC1A3 - Freq=0.417, fdr=0.0486	SLC22A17 - Freq=0.417, fdr=0.043	SST - Freq=0.417, fdr=0.0486	SYT11 - Freq=0.417, fdr=0.0266	TMCC2 - Freq=0.417, fdr=0.0266	TUBA1A - Freq=0.417, fdr=0.0266	USP11 - Freq=0.417, fdr=0.043	ADAP1 - Freq=0.333, fdr=0.043	ARF3 - Freq=0.333, fdr=0.0266	CLIP2 - Freq=0.333, fdr=0.0266	CX3CL1 - Freq=0.333, fdr=0.0266
Biocarta	BARRESTIN Pathway	10	CKB - Freq=0.7, fdr=0.0332	APOD - Freq=0.6, fdr=0.0486	MAP1B - Freq=0.6, fdr=0.0454	NNAT - Freq=0.6, fdr=0.0446	PLD3 - Freq=0.6, fdr=0.0332	STXBP1 - Freq=0.6, fdr=0.0446	WASF1 - Freq=0.6, fdr=0.0446	AATK - Freq=0.5, fdr=0.0454	ALDOC - Freq=0.5, fdr=0.0446	APBB1 - Freq=0.5, fdr=0.0332	CHGA - Freq=0.5, fdr=0.0454	CHST1 - Freq=0.5, fdr=0.0332	CLIP2 - Freq=0.5, fdr=0.0332	CRMP1 - Freq=0.5, fdr=0.0454	FEZ1 - Freq=0.5, fdr=0.0446	FKBP1B - Freq=0.5, fdr=0.0332	FXYD7 - Freq=0.5, fdr=0.0446	GAP43 - Freq=0.5, fdr=0.0454	GDI1 - Freq=0.5, fdr=0.0332	ITM2C - Freq=0.5, fdr=0.0332	KIF3C - Freq=0.5, fdr=0.0332	LPHN1 - Freq=0.5, fdr=0.0486	MAPK8IP1 - Freq=0.5, fdr=0.0332	PCSK1N - Freq=0.5, fdr=0.0332	PFN2 - Freq=0.5, fdr=0.0446	PRAF2 - Freq=0.5, fdr=0.0332	PRKAR1B - Freq=0.5, fdr=0.0332	RTN2 - Freq=0.5, fdr=0.0332	SNCA - Freq=0.5, fdr=0.0332	SST - Freq=0.5, fdr=0.0454	SYT1 - Freq=0.5, fdr=0.0454	TMCC2 - Freq=0.5, fdr=0.0332	TSPYL4 - Freq=0.5, fdr=0.0454	ACOT7 - Freq=0.4, fdr=0.0446	APBA2 - Freq=0.4, fdr=0.0454	ARHGDIG - Freq=0.4, fdr=0.0332	ASIC2 - Freq=0.4, fdr=0.0332	B4GALT6 - Freq=0.4, fdr=0.0454	CACNB3 - Freq=0.4, fdr=0.0486	CAMK2B - Freq=0.4, fdr=0.0454	DLG4 - Freq=0.4, fdr=0.0332	EFNB3 - Freq=0.4, fdr=0.0332	FBXL2 - Freq=0.4, fdr=0.0446	KIF5C - Freq=0.4, fdr=0.0486	KIFAP3 - Freq=0.4, fdr=0.0446	NRGN - Freq=0.4, fdr=0.0486	PALM - Freq=0.4, fdr=0.0332
Biocarta	BARRESTIN SRC Pathway	15	STXBP1 - Freq=0.6, fdr=0.0373	AATK - Freq=0.533, fdr=0.0373	PLD3 - Freq=0.533, fdr=0.0373	RTN2 - Freq=0.533, fdr=0.0373	TSPYL4 - Freq=0.533, fdr=0.0373	ABR - Freq=0.467, fdr=0.0373	GDI1 - Freq=0.467, fdr=0.0373	KIF3C - Freq=0.467, fdr=0.0373	PFN2 - Freq=0.467, fdr=0.0373	STX1A - Freq=0.467, fdr=0.0373	WASF1 - Freq=0.467, fdr=0.0373	CA11 - Freq=0.4, fdr=0.0373	CACNB3 - Freq=0.4, fdr=0.0373	CLSTN1 - Freq=0.4, fdr=0.0373	ENC1 - Freq=0.4, fdr=0.0373	FKBP1B - Freq=0.4, fdr=0.0373	KIFAP3 - Freq=0.4, fdr=0.0373	NDRG3 - Freq=0.4, fdr=0.0373	NRGN - Freq=0.4, fdr=0.0373	NSF - Freq=0.4, fdr=0.0373	PCBP4 - Freq=0.4, fdr=0.0373	PEA15 - Freq=0.4, fdr=0.0373	PRAF2 - Freq=0.4, fdr=0.0373	PRKAR1B - Freq=0.4, fdr=0.0373	SNCA - Freq=0.4, fdr=0.0373	TUBA1A - Freq=0.4, fdr=0.0373	ADAP1 - Freq=0.333, fdr=0.0373	ARF3 - Freq=0.333, fdr=0.0373	ARHGDIG - Freq=0.333, fdr=0.0373	CAMK2B - Freq=0.333, fdr=0.0373	FBXL2 - Freq=0.333, fdr=0.0373	MAP7D1 - Freq=0.333, fdr=0.0373	TMCC2 - Freq=0.333, fdr=0.0373	USP11 - Freq=0.333, fdr=0.0373	CLIP2 - Freq=0.267, fdr=0.0373	EID1 - Freq=0.267, fdr=0.0373	KLC1 - Freq=0.267, fdr=0.0373	MCF2L - Freq=0.267, fdr=0.0373	PKM - Freq=0.267, fdr=0.0373	FAM168B - Freq=0.2, fdr=0.0373	GAS7 - Freq=0.2, fdr=0.0373	LEPROTL1 - Freq=0.2, fdr=0.0373	PPP3CB - Freq=0.2, fdr=0.0373	SLC25A22 - Freq=0.2, fdr=0.0373	TP53I11 - Freq=0.2, fdr=0.0373	NCS1 - Freq=0.133, fdr=0.0373	YWHAH - Freq=0.133, fdr=0.0373
Biocarta	BCELLSURVIVAL Pathway	15	NA	NA	NA	NA	NA	NA	NA	NA	NA	NA	NA	NA	NA	NA	NA	NA	NA	NA	NA	NA	NA	NA	NA	NA	NA	NA	NA	NA	NA	NA	NA	NA	NA	NA	NA	NA	NA	NA	NA	NA	NA	NA	NA	NA	NA	NA	NA
Biocarta	BCR Pathway	32	MEF2C - Freq=0.469, fdr=0.0101	STK17B - Freq=0.469, fdr=0.0101	TLR1 - Freq=0.469, fdr=0.0101	CD83 - Freq=0.438, fdr=0.0101	GBP2 - Freq=0.438, fdr=0.0101	PDP1 - Freq=0.438, fdr=0.0219	DOCK10 - Freq=0.406, fdr=0.0101	FAM49A - Freq=0.406, fdr=0.0101	HCLS1 - Freq=0.406, fdr=0.0101	MICAL1 - Freq=0.406, fdr=0.0101	TNFAIP3 - Freq=0.406, fdr=0.0101	ATP2B1 - Freq=0.375, fdr=0.0101	CCL5 - Freq=0.375, fdr=0.0101	EMP3 - Freq=0.375, fdr=0.0164	GRAMD1B - Freq=0.375, fdr=0.0101	BTG2 - Freq=0.344, fdr=0.0101	CORO1A - Freq=0.344, fdr=0.0101	CSF2RB - Freq=0.344, fdr=0.0101	CXCR4 - Freq=0.344, fdr=0.0101	ITGB2 - Freq=0.344, fdr=0.0101	LTB - Freq=0.344, fdr=0.0101	NRGN - Freq=0.344, fdr=0.0101	PLEKHO1 - Freq=0.344, fdr=0.0101	RGS1 - Freq=0.344, fdr=0.0101	SASH3 - Freq=0.344, fdr=0.0101	TRAF3IP3 - Freq=0.344, fdr=0.0101	TSPAN5 - Freq=0.344, fdr=0.0101	TUBA1A - Freq=0.344, fdr=0.0101	APBB1IP - Freq=0.312, fdr=0.0101	ARHGAP15 - Freq=0.312, fdr=0.0101	BTG1 - Freq=0.312, fdr=0.0101	CD37 - Freq=0.312, fdr=0.0101	EGR2 - Freq=0.312, fdr=0.0101	FCGR2B - Freq=0.312, fdr=0.0101	GPSM3 - Freq=0.312, fdr=0.0101	HLA-DMA - Freq=0.312, fdr=0.0101	IL2RG - Freq=0.312, fdr=0.0101	IRF8 - Freq=0.312, fdr=0.0101	ISG20 - Freq=0.312, fdr=0.0101	LY86 - Freq=0.312, fdr=0.0101	OAS1 - Freq=0.312, fdr=0.0164	PTPN6 - Freq=0.312, fdr=0.0101	PYHIN1 - Freq=0.312, fdr=0.0101	SIPA1 - Freq=0.312, fdr=0.0101	SLA - Freq=0.312, fdr=0.0101	TXNIP - Freq=0.312, fdr=0.0219	ACP5 - Freq=0.281, fdr=0.0101
Biocarta	BIOPEPTIDES Pathway	40	PDP1 - Freq=0.415, fdr=0.0266	STXBP1 - Freq=0.39, fdr=0.0266	ALDOC - Freq=0.366, fdr=0.0266	ATP2B1 - Freq=0.366, fdr=0.0266	CHN1 - Freq=0.341, fdr=0.0266	CYFIP2 - Freq=0.341, fdr=0.0266	DNM1 - Freq=0.341, fdr=0.0266	FAM171A1 - Freq=0.341, fdr=0.0266	WASF1 - Freq=0.341, fdr=0.0266	GRAMD1B - Freq=0.317, fdr=0.0374	MICAL1 - Freq=0.317, fdr=0.0266	PRAF2 - Freq=0.317, fdr=0.0266	STK17B - Freq=0.317, fdr=0.0266	THY1 - Freq=0.317, fdr=0.0266	TSPAN5 - Freq=0.317, fdr=0.0266	TSPAN7 - Freq=0.317, fdr=0.0456	TUBA1A - Freq=0.317, fdr=0.0266	AATK - Freq=0.293, fdr=0.0266	DOCK10 - Freq=0.293, fdr=0.0266	FAM49A - Freq=0.293, fdr=0.0374	FEZ1 - Freq=0.293, fdr=0.0374	GLIPR1 - Freq=0.293, fdr=0.0266	IFIT2 - Freq=0.293, fdr=0.0266	KIF3C - Freq=0.293, fdr=0.0266	NRGN - Freq=0.293, fdr=0.0266	PFN2 - Freq=0.293, fdr=0.0374	PRKACB - Freq=0.293, fdr=0.0266	SCRN1 - Freq=0.293, fdr=0.0266	SYT11 - Freq=0.293, fdr=0.0266	UCHL1 - Freq=0.293, fdr=0.0456	CRMP1 - Freq=0.268, fdr=0.0456	FSCN1 - Freq=0.268, fdr=0.0266	GPRC5B - Freq=0.268, fdr=0.0456	HCLS1 - Freq=0.268, fdr=0.0266	HLA-DMA - Freq=0.268, fdr=0.0374	ITGB2 - Freq=0.268, fdr=0.0266	LPHN1 - Freq=0.268, fdr=0.0456	PLP1 - Freq=0.268, fdr=0.0266	RAP1GAP2 - Freq=0.268, fdr=0.0266	TLR1 - Freq=0.268, fdr=0.0266	TNIK - Freq=0.268, fdr=0.0266	VAMP2 - Freq=0.268, fdr=0.0266	WDR47 - Freq=0.268, fdr=0.0266	ADCY7 - Freq=0.244, fdr=0.0266	ATP1B1 - Freq=0.244, fdr=0.0266	B3GNT1 - Freq=0.244, fdr=0.0266	CA11 - Freq=0.244, fdr=0.0456
Biocarta	BLYMPHOCYTE Pathway	10	CCL5 - Freq=0.923, fdr=0.0024	CST7 - Freq=0.923, fdr=0.0024	GPR65 - Freq=0.923, fdr=0.0024	HLA-DQA1 - Freq=0.923, fdr=0.0024	SLAMF7 - Freq=0.923, fdr=0.0024	CCR7 - Freq=0.846, fdr=0.0024	CD48 - Freq=0.846, fdr=0.0024	CD69 - Freq=0.846, fdr=0.0024	CD83 - Freq=0.846, fdr=0.0024	CXCR4 - Freq=0.846, fdr=0.0024	EVI2B - Freq=0.846, fdr=0.0024	IFI30 - Freq=0.846, fdr=0.0024	KIAA0040 - Freq=0.846, fdr=0.0024	OAS1 - Freq=0.846, fdr=0.0024	PLEK - Freq=0.846, fdr=0.0024	S100A9 - Freq=0.846, fdr=0.0024	SAMSN1 - Freq=0.846, fdr=0.0024	TLR1 - Freq=0.846, fdr=0.0024	TNFAIP3 - Freq=0.846, fdr=0.0024	CCL19 - Freq=0.769, fdr=0.0024	CLEC2D - Freq=0.769, fdr=0.0024	CSF2RB - Freq=0.769, fdr=0.0024	HCAR3 - Freq=0.769, fdr=0.0024	HCLS1 - Freq=0.769, fdr=0.0024	HLA-DQB1 - Freq=0.769, fdr=0.0024	IL10RA - Freq=0.769, fdr=0.0024	IL21R - Freq=0.769, fdr=0.0024	LTB - Freq=0.769, fdr=0.0024	NCF4 - Freq=0.769, fdr=0.0024	PMAIP1 - Freq=0.769, fdr=0.0024	PSMB9 - Freq=0.769, fdr=0.0024	PTGER4 - Freq=0.769, fdr=0.0024	RGS1 - Freq=0.769, fdr=0.0024	SASH3 - Freq=0.769, fdr=0.0024	SERPINB2 - Freq=0.769, fdr=0.0024	SLAMF8 - Freq=0.769, fdr=0.0024	SLC15A3 - Freq=0.769, fdr=0.0024	TFEC - Freq=0.769, fdr=0.0024	TNF - Freq=0.769, fdr=0.0024	TRAF3IP3 - Freq=0.769, fdr=0.0024	ACP5 - Freq=0.692, fdr=0.0024	ARHGAP15 - Freq=0.692, fdr=0.0024	ARHGAP25 - Freq=0.692, fdr=0.0024	BCL2A1 - Freq=0.692, fdr=0.0024	BIRC3 - Freq=0.692, fdr=0.0024	BST1 - Freq=0.692, fdr=0.0024	CCR2 - Freq=0.692, fdr=0.0024
Biocarta	CACAM Pathway	11	NBEA - Freq=0.818, fdr=0.009	NDRG4 - Freq=0.818, fdr=0.009	OLFM1 - Freq=0.818, fdr=0.009	ATP1B2 - Freq=0.727, fdr=0.009	CHGB - Freq=0.727, fdr=0.009	DCLK1 - Freq=0.727, fdr=0.009	DNM1 - Freq=0.727, fdr=0.009	MAP2 - Freq=0.727, fdr=0.009	NNAT - Freq=0.727, fdr=0.009	PAK3 - Freq=0.727, fdr=0.009	PENK - Freq=0.727, fdr=0.009	PTN - Freq=0.727, fdr=0.009	REEP1 - Freq=0.727, fdr=0.009	RTN1 - Freq=0.727, fdr=0.009	SYBU - Freq=0.727, fdr=0.009	AK5 - Freq=0.636, fdr=0.009	APBB1 - Freq=0.636, fdr=0.009	ATP6V1G2 - Freq=0.636, fdr=0.009	BEX1 - Freq=0.636, fdr=0.0253	BZRAP1 - Freq=0.636, fdr=0.009	CADPS - Freq=0.636, fdr=0.009	CHN1 - Freq=0.636, fdr=0.009	CPE - Freq=0.636, fdr=0.0135	CYP46A1 - Freq=0.636, fdr=0.009	ELAVL4 - Freq=0.636, fdr=0.009	ENC1 - Freq=0.636, fdr=0.009	ENO2 - Freq=0.636, fdr=0.0357	FXYD7 - Freq=0.636, fdr=0.009	MAP1B - Freq=0.636, fdr=0.009	MEF2C - Freq=0.636, fdr=0.009	PCP4 - Freq=0.636, fdr=0.0253	PHYHIP - Freq=0.636, fdr=0.009	PLP1 - Freq=0.636, fdr=0.009	RCAN2 - Freq=0.636, fdr=0.009	RGS4 - Freq=0.636, fdr=0.009	RGS7 - Freq=0.636, fdr=0.009	SH3GL2 - Freq=0.636, fdr=0.009	THY1 - Freq=0.636, fdr=0.0135	TMEM35 - Freq=0.636, fdr=0.009	TSPAN7 - Freq=0.636, fdr=0.009	AATK - Freq=0.545, fdr=0.009	ATP1A2 - Freq=0.545, fdr=0.009	BAI2 - Freq=0.545, fdr=0.009	BRINP1 - Freq=0.545, fdr=0.009	CA11 - Freq=0.545, fdr=0.009	CHGA - Freq=0.545, fdr=0.009	CHST1 - Freq=0.545, fdr=0.009
Biocarta	CALCINEURIN Pathway	16	NA	NA	NA	NA	NA	NA	NA	NA	NA	NA	NA	NA	NA	NA	NA	NA	NA	NA	NA	NA	NA	NA	NA	NA	NA	NA	NA	NA	NA	NA	NA	NA	NA	NA	NA	NA	NA	NA	NA	NA	NA	NA	NA	NA	NA	NA	NA
Biocarta	CARDIACEGF Pathway	18	CTGF - Freq=0.632, fdr=0.0275	EFEMP1 - Freq=0.632, fdr=0.0275	CAV1 - Freq=0.579, fdr=0.0275	F3 - Freq=0.579, fdr=0.0378	HTRA1 - Freq=0.579, fdr=0.0275	IFI27 - Freq=0.579, fdr=0.0378	COL5A2 - Freq=0.526, fdr=0.0275	DPYSL3 - Freq=0.526, fdr=0.0275	FILIP1L - Freq=0.526, fdr=0.0275	IGFBP3 - Freq=0.526, fdr=0.0275	IGFBP5 - Freq=0.526, fdr=0.0275	PCOLCE2 - Freq=0.526, fdr=0.0275	SERPINE2 - Freq=0.526, fdr=0.0275	TAGLN - Freq=0.526, fdr=0.0378	AKAP12 - Freq=0.474, fdr=0.0275	AKR1C1 - Freq=0.474, fdr=0.0275	AKR1C2 - Freq=0.474, fdr=0.0275	CDH11 - Freq=0.474, fdr=0.0275	COL1A1 - Freq=0.474, fdr=0.0275	DCN - Freq=0.474, fdr=0.0275	FBLN5 - Freq=0.474, fdr=0.0275	FSTL1 - Freq=0.474, fdr=0.0275	NUPR1 - Freq=0.474, fdr=0.0275	OLFML3 - Freq=0.474, fdr=0.0459	POSTN - Freq=0.474, fdr=0.0275	RND3 - Freq=0.474, fdr=0.0459	SEMA3C - Freq=0.474, fdr=0.0275	THBD - Freq=0.474, fdr=0.0275	ADAMTS1 - Freq=0.421, fdr=0.0275	ANXA1 - Freq=0.421, fdr=0.0275	COL5A1 - Freq=0.421, fdr=0.0378	EMP1 - Freq=0.421, fdr=0.0275	FAT1 - Freq=0.421, fdr=0.0378	FLRT2 - Freq=0.421, fdr=0.0275	GEM - Freq=0.421, fdr=0.0275	IGFBP2 - Freq=0.421, fdr=0.0378	MGP - Freq=0.421, fdr=0.0378	MINOS1-NBL1 - Freq=0.421, fdr=0.0378	MT1H - Freq=0.421, fdr=0.0275	PRKCDBP - Freq=0.421, fdr=0.0378	PRSS23 - Freq=0.421, fdr=0.0275	RBP1 - Freq=0.421, fdr=0.0275	RNASE4 - Freq=0.421, fdr=0.0459	VGLL3 - Freq=0.421, fdr=0.0275	ACKR3 - Freq=0.368, fdr=0.0275	AQP1 - Freq=0.368, fdr=0.0275	AXL - Freq=0.368, fdr=0.0378
Biocarta	CARM ER Pathway	34	NA	NA	NA	NA	NA	NA	NA	NA	NA	NA	NA	NA	NA	NA	NA	NA	NA	NA	NA	NA	NA	NA	NA	NA	NA	NA	NA	NA	NA	NA	NA	NA	NA	NA	NA	NA	NA	NA	NA	NA	NA	NA	NA	NA	NA	NA	NA
Biocarta	CARM1 Pathway	12	NA	NA	NA	NA	NA	NA	NA	NA	NA	NA	NA	NA	NA	NA	NA	NA	NA	NA	NA	NA	NA	NA	NA	NA	NA	NA	NA	NA	NA	NA	NA	NA	NA	NA	NA	NA	NA	NA	NA	NA	NA	NA	NA	NA	NA	NA	NA
Biocarta	CASPASE Pathway	21	STK17B - Freq=0.636, fdr=0.0155	PMAIP1 - Freq=0.591, fdr=0.0155	GBP2 - Freq=0.5, fdr=0.0155	IFITM1 - Freq=0.5, fdr=0.0155	IFITM2 - Freq=0.5, fdr=0.0155	PSMB8 - Freq=0.5, fdr=0.0155	DDX60 - Freq=0.455, fdr=0.0155	DUSP5 - Freq=0.455, fdr=0.0233	IFITM3 - Freq=0.455, fdr=0.0155	OAS1 - Freq=0.455, fdr=0.0155	TAGLN2 - Freq=0.455, fdr=0.0155	TNFAIP8 - Freq=0.455, fdr=0.0155	ANXA1 - Freq=0.409, fdr=0.0155	BORA - Freq=0.409, fdr=0.0155	DDX58 - Freq=0.409, fdr=0.0155	IFIT2 - Freq=0.409, fdr=0.0155	IL2RG - Freq=0.409, fdr=0.0155	KIAA1551 - Freq=0.409, fdr=0.0155	PIEZO1 - Freq=0.409, fdr=0.0155	TNFAIP3 - Freq=0.409, fdr=0.0155	ARHGAP11A - Freq=0.364, fdr=0.0155	BTG1 - Freq=0.364, fdr=0.0155	CCL5 - Freq=0.364, fdr=0.0155	CRIP1 - Freq=0.364, fdr=0.0233	ELF1 - Freq=0.364, fdr=0.0155	ETS1 - Freq=0.364, fdr=0.0155	FBXO5 - Freq=0.364, fdr=0.0155	GALNT7 - Freq=0.364, fdr=0.0155	HCLS1 - Freq=0.364, fdr=0.0155	IFI35 - Freq=0.364, fdr=0.0155	ISG20 - Freq=0.364, fdr=0.0155	LGALS3BP - Freq=0.364, fdr=0.0289	MSN - Freq=0.364, fdr=0.0155	NCAPD3 - Freq=0.364, fdr=0.0155	PLA2G4A - Freq=0.364, fdr=0.0289	PLAC8 - Freq=0.364, fdr=0.0155	PROCR - Freq=0.364, fdr=0.0155	PSMB9 - Freq=0.364, fdr=0.0476	SLFN12 - Freq=0.364, fdr=0.0155	TGFBI - Freq=0.364, fdr=0.0155	TLR3 - Freq=0.364, fdr=0.0155	ZNF217 - Freq=0.364, fdr=0.0155	ARHGAP19-SLIT1 - Freq=0.318, fdr=0.0233	ARPC1B - Freq=0.318, fdr=0.0289	BAZ1A - Freq=0.318, fdr=0.0155	BUB1B - Freq=0.318, fdr=0.0233	CAPG - Freq=0.318, fdr=0.0155
Biocarta	CBL Pathway	13	NA	NA	NA	NA	NA	NA	NA	NA	NA	NA	NA	NA	NA	NA	NA	NA	NA	NA	NA	NA	NA	NA	NA	NA	NA	NA	NA	NA	NA	NA	NA	NA	NA	NA	NA	NA	NA	NA	NA	NA	NA	NA	NA	NA	NA	NA	NA
Biocarta	CCR3 Pathway	23	CKB - Freq=0.522, fdr=0.0334	PDP1 - Freq=0.478, fdr=0.049	STXBP1 - Freq=0.478, fdr=0.0334	APOD - Freq=0.435, fdr=0.0334	ATP2B1 - Freq=0.435, fdr=0.0334	GRAMD1B - Freq=0.435, fdr=0.0334	KIF3C - Freq=0.435, fdr=0.0334	PRKACB - Freq=0.435, fdr=0.0334	STX1A - Freq=0.435, fdr=0.0334	TSPYL4 - Freq=0.435, fdr=0.049	CLSTN1 - Freq=0.391, fdr=0.0334	ENC1 - Freq=0.391, fdr=0.0334	FAM171A1 - Freq=0.391, fdr=0.049	GDI1 - Freq=0.391, fdr=0.0334	NDRG3 - Freq=0.391, fdr=0.0334	NSF - Freq=0.391, fdr=0.0334	PEA15 - Freq=0.391, fdr=0.0334	PRNP - Freq=0.391, fdr=0.0334	TUBA1A - Freq=0.391, fdr=0.0334	WASF1 - Freq=0.391, fdr=0.049	ZBTB18 - Freq=0.391, fdr=0.0334	APBB1 - Freq=0.348, fdr=0.049	CSRP1 - Freq=0.348, fdr=0.0334	FSCN1 - Freq=0.348, fdr=0.049	ITM2C - Freq=0.348, fdr=0.0334	KIFAP3 - Freq=0.348, fdr=0.0334	PPP3CA - Freq=0.348, fdr=0.0334	RTN2 - Freq=0.348, fdr=0.0334	SCRN1 - Freq=0.348, fdr=0.049	SEPT8 - Freq=0.348, fdr=0.0334	WDR47 - Freq=0.348, fdr=0.0334	ABR - Freq=0.304, fdr=0.0334	B3GNT1 - Freq=0.304, fdr=0.0334	NRGN - Freq=0.304, fdr=0.049	TRIM2 - Freq=0.304, fdr=0.049	TTC3 - Freq=0.304, fdr=0.0334	ARF3 - Freq=0.261, fdr=0.0334	BTBD3 - Freq=0.261, fdr=0.0334	DGKZ - Freq=0.261, fdr=0.0334	EID1 - Freq=0.261, fdr=0.0334	ETV5 - Freq=0.261, fdr=0.0334	FBXL2 - Freq=0.261, fdr=0.049	FKBP1B - Freq=0.261, fdr=0.0334	GUCY1B3 - Freq=0.261, fdr=0.0334	PRKAR1B - Freq=0.261, fdr=0.049	VAMP2 - Freq=0.261, fdr=0.0334	INPP5F - Freq=0.217, fdr=0.0334
Biocarta	CCR5 Pathway	14	EGR1 - Freq=0.643, fdr=0.025	ENO2 - Freq=0.571, fdr=0.0418	GLIPR1 - Freq=0.571, fdr=0.018	S100A4 - Freq=0.571, fdr=0.018	ATP2B1 - Freq=0.5, fdr=0.018	BLNK - Freq=0.5, fdr=0.018	EGR2 - Freq=0.5, fdr=0.018	GBP2 - Freq=0.5, fdr=0.025	JUNB - Freq=0.5, fdr=0.018	MEF2C - Freq=0.5, fdr=0.018	OLFM1 - Freq=0.5, fdr=0.0321	PLEKHO1 - Freq=0.5, fdr=0.018	RGS1 - Freq=0.5, fdr=0.018	STK17B - Freq=0.5, fdr=0.018	TLR1 - Freq=0.5, fdr=0.018	TUBA1A - Freq=0.5, fdr=0.018	TYROBP - Freq=0.5, fdr=0.018	AKAP12 - Freq=0.429, fdr=0.0418	ALDOC - Freq=0.429, fdr=0.025	CCL5 - Freq=0.429, fdr=0.018	CD83 - Freq=0.429, fdr=0.018	CYFIP2 - Freq=0.429, fdr=0.0418	DACT1 - Freq=0.429, fdr=0.025	DUSP5 - Freq=0.429, fdr=0.0418	EFNB2 - Freq=0.429, fdr=0.0468	ENC1 - Freq=0.429, fdr=0.0321	GPR137B - Freq=0.429, fdr=0.0418	HCLS1 - Freq=0.429, fdr=0.018	IFIT2 - Freq=0.429, fdr=0.018	ITGB2 - Freq=0.429, fdr=0.018	KCTD12 - Freq=0.429, fdr=0.025	LPL - Freq=0.429, fdr=0.018	MINOS1-NBL1 - Freq=0.429, fdr=0.025	NRN1 - Freq=0.429, fdr=0.025	PRKAR2B - Freq=0.429, fdr=0.025	PTGER4 - Freq=0.429, fdr=0.018	RTN1 - Freq=0.429, fdr=0.0381	SATB1 - Freq=0.429, fdr=0.025	SEMA3C - Freq=0.429, fdr=0.018	THBS1 - Freq=0.429, fdr=0.018	TSPAN5 - Freq=0.429, fdr=0.025	ZBTB18 - Freq=0.429, fdr=0.018	ZFP36 - Freq=0.429, fdr=0.018	ACKR3 - Freq=0.357, fdr=0.018	ARHGAP15 - Freq=0.357, fdr=0.018	ARRB2 - Freq=0.357, fdr=0.018	BTG1 - Freq=0.357, fdr=0.018
Biocarta	CD40 Pathway	14	AIM1 - Freq=0.714, fdr=0.0072	STK17B - Freq=0.714, fdr=0.0072	TNFAIP8 - Freq=0.714, fdr=0.0072	CD97 - Freq=0.643, fdr=0.0072	DUSP5 - Freq=0.643, fdr=0.0072	EMP3 - Freq=0.643, fdr=0.0072	IFITM2 - Freq=0.643, fdr=0.0072	IRF7 - Freq=0.643, fdr=0.0072	IRF9 - Freq=0.643, fdr=0.0072	PSMB8 - Freq=0.643, fdr=0.0072	PSMB9 - Freq=0.643, fdr=0.0072	ZFP36 - Freq=0.643, fdr=0.0072	BIRC3 - Freq=0.571, fdr=0.0072	BTG1 - Freq=0.571, fdr=0.0072	CD69 - Freq=0.571, fdr=0.0072	DGKA - Freq=0.571, fdr=0.0072	EHBP1L1 - Freq=0.571, fdr=0.0072	ETS1 - Freq=0.571, fdr=0.0072	GBP2 - Freq=0.571, fdr=0.0072	HEG1 - Freq=0.571, fdr=0.0072	HLA-DRB1 - Freq=0.571, fdr=0.0072	ICAM1 - Freq=0.571, fdr=0.0072	IER5 - Freq=0.571, fdr=0.0072	IFI30 - Freq=0.571, fdr=0.0072	IFI35 - Freq=0.571, fdr=0.0072	IFIT2 - Freq=0.571, fdr=0.0072	IFITM1 - Freq=0.571, fdr=0.0072	ITGB2 - Freq=0.571, fdr=0.0072	JUNB - Freq=0.571, fdr=0.0072	KIAA0040 - Freq=0.571, fdr=0.0072	KLF6 - Freq=0.571, fdr=0.0072	MICAL1 - Freq=0.571, fdr=0.0072	NMI - Freq=0.571, fdr=0.0072	SLFN12 - Freq=0.571, fdr=0.0072	STAT1 - Freq=0.571, fdr=0.0072	ANXA1 - Freq=0.5, fdr=0.0072	ARHGDIB - Freq=0.5, fdr=0.0072	ARID5A - Freq=0.5, fdr=0.0072	ARPC1B - Freq=0.5, fdr=0.0072	BLNK - Freq=0.5, fdr=0.0072	BTG2 - Freq=0.5, fdr=0.0072	CCL5 - Freq=0.5, fdr=0.0072	CD55 - Freq=0.5, fdr=0.0072	CD83 - Freq=0.5, fdr=0.0072	CXCR4 - Freq=0.5, fdr=0.0072	DDX58 - Freq=0.5, fdr=0.0072	FAM49A - Freq=0.5, fdr=0.0072
Biocarta	CDC42RAC Pathway	16	GPR137B - Freq=0.588, fdr=0.0176	KCTD12 - Freq=0.588, fdr=0.0176	MARCKS - Freq=0.588, fdr=0.0176	EMP3 - Freq=0.529, fdr=0.0423	PMAIP1 - Freq=0.529, fdr=0.0176	ATP2B1 - Freq=0.471, fdr=0.0176	COTL1 - Freq=0.471, fdr=0.0176	IER5 - Freq=0.471, fdr=0.0176	MTMR6 - Freq=0.471, fdr=0.0176	PDP1 - Freq=0.471, fdr=0.0483	RAB31 - Freq=0.471, fdr=0.0176	CAP1 - Freq=0.412, fdr=0.0176	CASP8 - Freq=0.412, fdr=0.0176	CCDC109B - Freq=0.412, fdr=0.0176	CLIC1 - Freq=0.412, fdr=0.0176	GALNT7 - Freq=0.412, fdr=0.026	GLIPR1 - Freq=0.412, fdr=0.0176	JUNB - Freq=0.412, fdr=0.0176	MICAL1 - Freq=0.412, fdr=0.0176	PIEZO1 - Freq=0.412, fdr=0.026	S100A11 - Freq=0.412, fdr=0.0483	S100A6 - Freq=0.412, fdr=0.026	SERPINB1 - Freq=0.412, fdr=0.0176	STK17B - Freq=0.412, fdr=0.0176	TNFAIP8 - Freq=0.412, fdr=0.026	TUBA1A - Freq=0.412, fdr=0.0176	ACTN1 - Freq=0.353, fdr=0.0176	ADCY7 - Freq=0.353, fdr=0.0176	ALCAM - Freq=0.353, fdr=0.026	ARHGDIB - Freq=0.353, fdr=0.026	BAZ1A - Freq=0.353, fdr=0.0176	CKLF - Freq=0.353, fdr=0.0176	CSRP1 - Freq=0.353, fdr=0.026	DOCK10 - Freq=0.353, fdr=0.0348	EFHD2 - Freq=0.353, fdr=0.0176	EVI2B - Freq=0.353, fdr=0.0176	GNG10 - Freq=0.353, fdr=0.0176	HCLS1 - Freq=0.353, fdr=0.0176	HEXB - Freq=0.353, fdr=0.0176	IRF9 - Freq=0.353, fdr=0.026	KLF10 - Freq=0.353, fdr=0.026	KLF6 - Freq=0.353, fdr=0.0176	LPCAT1 - Freq=0.353, fdr=0.0176	LY6E - Freq=0.353, fdr=0.0176	MSN - Freq=0.353, fdr=0.026	PFN1 - Freq=0.353, fdr=0.0176	PPP1R12A - Freq=0.353, fdr=0.0176
Biocarta	CDK5 Pathway	11	PDP1 - Freq=0.636, fdr=0.0483	RAP1GAP2 - Freq=0.545, fdr=0.0483	ABR - Freq=0.455, fdr=0.0483	ARF3 - Freq=0.455, fdr=0.0483	GDI1 - Freq=0.455, fdr=0.0483	HSPA2 - Freq=0.455, fdr=0.0483	INPP5F - Freq=0.455, fdr=0.0483	MAP7D1 - Freq=0.455, fdr=0.0483	NDRG3 - Freq=0.455, fdr=0.0483	NSF - Freq=0.455, fdr=0.0483	SEPT8 - Freq=0.455, fdr=0.0483	STX1A - Freq=0.455, fdr=0.0483	TUBA1A - Freq=0.455, fdr=0.0483	AP1S1 - Freq=0.364, fdr=0.0483	BTBD2 - Freq=0.364, fdr=0.0483	C1orf216 - Freq=0.364, fdr=0.0483	FBXL2 - Freq=0.364, fdr=0.0483	PAQR4 - Freq=0.364, fdr=0.0483	PCBP4 - Freq=0.364, fdr=0.0483	PEA15 - Freq=0.364, fdr=0.0483	PPP3CA - Freq=0.364, fdr=0.0483	RUSC2 - Freq=0.364, fdr=0.0483	VAMP2 - Freq=0.364, fdr=0.0483	DEAF1 - Freq=0.273, fdr=0.0483	SH3GLB2 - Freq=0.273, fdr=0.0483	SLC25A22 - Freq=0.273, fdr=0.0483	TBCB - Freq=0.273, fdr=0.0483	CLTB - Freq=0.182, fdr=0.0483	LRFN4 - Freq=0.182, fdr=0.0483	NA	NA	NA	NA	NA	NA	NA	NA	NA	NA	NA	NA	NA	NA	NA	NA	NA	NA
Biocarta	CDMAC Pathway	16	NA	NA	NA	NA	NA	NA	NA	NA	NA	NA	NA	NA	NA	NA	NA	NA	NA	NA	NA	NA	NA	NA	NA	NA	NA	NA	NA	NA	NA	NA	NA	NA	NA	NA	NA	NA	NA	NA	NA	NA	NA	NA	NA	NA	NA	NA	NA
Biocarta	CELL2CELL Pathway	12	SGK1 - Freq=0.583, fdr=0.0398	CALD1 - Freq=0.5, fdr=0.0398	EFEMP2 - Freq=0.5, fdr=0.0398	EFNB2 - Freq=0.5, fdr=0.0398	FADS3 - Freq=0.5, fdr=0.0398	PARVA - Freq=0.5, fdr=0.0398	PXDN - Freq=0.5, fdr=0.0398	TINAGL1 - Freq=0.5, fdr=0.0398	TSPAN4 - Freq=0.5, fdr=0.0398	AMOTL2 - Freq=0.417, fdr=0.0398	CDKN1A - Freq=0.417, fdr=0.0398	CRTAP - Freq=0.417, fdr=0.0398	FZD2 - Freq=0.417, fdr=0.0398	MSN - Freq=0.417, fdr=0.0398	MYO1B - Freq=0.417, fdr=0.0398	RHBDF1 - Freq=0.417, fdr=0.0398	SLC1A5 - Freq=0.417, fdr=0.0398	VASP - Freq=0.417, fdr=0.0398	VEGFA - Freq=0.417, fdr=0.0398	CEP170B - Freq=0.333, fdr=0.0398	CNN2 - Freq=0.333, fdr=0.0398	CNN3 - Freq=0.333, fdr=0.0398	EHD4 - Freq=0.333, fdr=0.0398	IER5 - Freq=0.333, fdr=0.0398	MYH9 - Freq=0.333, fdr=0.0398	RAI14 - Freq=0.333, fdr=0.0398	SMTN - Freq=0.333, fdr=0.0398	SWAP70 - Freq=0.333, fdr=0.0398	TJP1 - Freq=0.333, fdr=0.0398	TMEM256-PLSCR3 - Freq=0.333, fdr=0.0398	TPM4 - Freq=0.333, fdr=0.0398	ADAM9 - Freq=0.25, fdr=0.0398	CDC42BPB - Freq=0.25, fdr=0.0398	CTDSPL - Freq=0.25, fdr=0.0398	IGF2BP2 - Freq=0.25, fdr=0.0398	IQGAP1 - Freq=0.25, fdr=0.0398	RBMS2 - Freq=0.25, fdr=0.0398	SVIL - Freq=0.25, fdr=0.0398	TWSG1 - Freq=0.25, fdr=0.0398	ASAP2 - Freq=0.167, fdr=0.0398	CASK - Freq=0.167, fdr=0.0398	DOCK1 - Freq=0.167, fdr=0.0398	PDLIM5 - Freq=0.167, fdr=0.0398	MMP11 - Freq=0.083, fdr=0.0398	NA	NA	NA
Biocarta	CELLCYCLE Pathway	22	PMAIP1 - Freq=0.773, fdr=0.0071	PBK - Freq=0.636, fdr=0.0071	CCNE2 - Freq=0.591, fdr=0.0071	OIP5 - Freq=0.591, fdr=0.0071	TEX30 - Freq=0.591, fdr=0.0071	CDC6 - Freq=0.545, fdr=0.0071	FBXO5 - Freq=0.545, fdr=0.0071	MAD2L1 - Freq=0.545, fdr=0.0071	PRIM1 - Freq=0.545, fdr=0.0071	RNASEH2A - Freq=0.545, fdr=0.0071	RRM2 - Freq=0.545, fdr=0.0071	ZWILCH - Freq=0.545, fdr=0.0071	ABCC4 - Freq=0.5, fdr=0.0071	ARHGAP11A - Freq=0.5, fdr=0.0071	ATAD2 - Freq=0.5, fdr=0.0071	BIRC5 - Freq=0.5, fdr=0.0071	BORA - Freq=0.5, fdr=0.0071	CCNA2 - Freq=0.5, fdr=0.0071	CDC20 - Freq=0.5, fdr=0.0071	CEP55 - Freq=0.5, fdr=0.0071	DBF4 - Freq=0.5, fdr=0.0071	DUSP5 - Freq=0.5, fdr=0.0071	E2F8 - Freq=0.5, fdr=0.0071	ERCC6L - Freq=0.5, fdr=0.0071	EZH2 - Freq=0.5, fdr=0.0071	KIF11 - Freq=0.5, fdr=0.0071	KIF20A - Freq=0.5, fdr=0.0071	LMNB1 - Freq=0.5, fdr=0.0071	MCM5 - Freq=0.5, fdr=0.0071	MELK - Freq=0.5, fdr=0.0071	MKI67 - Freq=0.5, fdr=0.0071	NCAPD3 - Freq=0.5, fdr=0.0071	PLK4 - Freq=0.5, fdr=0.0071	PRC1 - Freq=0.5, fdr=0.0071	RFC4 - Freq=0.5, fdr=0.0071	S100A4 - Freq=0.5, fdr=0.0134	SHCBP1 - Freq=0.5, fdr=0.0071	SKP2 - Freq=0.5, fdr=0.0071	SMC2 - Freq=0.5, fdr=0.0071	SMC4 - Freq=0.5, fdr=0.0071	STIL - Freq=0.5, fdr=0.0071	TACC3 - Freq=0.5, fdr=0.0071	TIPIN - Freq=0.5, fdr=0.0071	TK1 - Freq=0.5, fdr=0.0071	TOP2A - Freq=0.5, fdr=0.0071	TRIP13 - Freq=0.5, fdr=0.0071	UBE2C - Freq=0.5, fdr=0.0071
Biocarta	CERAMIDE Pathway	21	ARPC1B - Freq=0.524, fdr=0.0185	PIEZO1 - Freq=0.524, fdr=0.0185	S100A11 - Freq=0.524, fdr=0.0185	AIM1 - Freq=0.476, fdr=0.0185	IFI30 - Freq=0.476, fdr=0.0185	PSMB8 - Freq=0.476, fdr=0.0185	PSMB9 - Freq=0.476, fdr=0.0185	ANXA4 - Freq=0.429, fdr=0.0185	EMP3 - Freq=0.429, fdr=0.0185	GBP2 - Freq=0.429, fdr=0.0353	IFI35 - Freq=0.429, fdr=0.0185	IFITM1 - Freq=0.429, fdr=0.0353	IFITM2 - Freq=0.429, fdr=0.029	IRF7 - Freq=0.429, fdr=0.0185	LGALS3BP - Freq=0.429, fdr=0.0185	NMI - Freq=0.429, fdr=0.0185	SLC43A3 - Freq=0.429, fdr=0.0185	STK17B - Freq=0.429, fdr=0.0185	TNFAIP3 - Freq=0.429, fdr=0.0185	CCL5 - Freq=0.381, fdr=0.0185	CHPF2 - Freq=0.381, fdr=0.0185	EHBP1L1 - Freq=0.381, fdr=0.0185	ELF1 - Freq=0.381, fdr=0.0185	FLNA - Freq=0.381, fdr=0.0185	GSDMD - Freq=0.381, fdr=0.0185	HLA-DRB1 - Freq=0.381, fdr=0.0185	IFITM3 - Freq=0.381, fdr=0.029	LGALS3 - Freq=0.381, fdr=0.029	MICAL1 - Freq=0.381, fdr=0.029	OAS1 - Freq=0.381, fdr=0.0185	ORAI3 - Freq=0.381, fdr=0.0185	STAT6 - Freq=0.381, fdr=0.0185	TAGLN2 - Freq=0.381, fdr=0.0185	TNFAIP8 - Freq=0.381, fdr=0.0353	TSPAN4 - Freq=0.381, fdr=0.0185	BAZ1A - Freq=0.333, fdr=0.0185	BCL3 - Freq=0.333, fdr=0.0185	BIRC3 - Freq=0.333, fdr=0.0185	CAPG - Freq=0.333, fdr=0.0185	ETS1 - Freq=0.333, fdr=0.0185	GLIPR1 - Freq=0.333, fdr=0.0353	GRN - Freq=0.333, fdr=0.0185	ICAM1 - Freq=0.333, fdr=0.0185	IER5 - Freq=0.333, fdr=0.0185	IRF9 - Freq=0.333, fdr=0.0185	KIAA0040 - Freq=0.333, fdr=0.0185	LRP10 - Freq=0.333, fdr=0.0185
Biocarta	CFTR Pathway	11	NA	NA	NA	NA	NA	NA	NA	NA	NA	NA	NA	NA	NA	NA	NA	NA	NA	NA	NA	NA	NA	NA	NA	NA	NA	NA	NA	NA	NA	NA	NA	NA	NA	NA	NA	NA	NA	NA	NA	NA	NA	NA	NA	NA	NA	NA	NA
Biocarta	CHEMICAL Pathway	21	PMAIP1 - Freq=0.571, fdr=0.0356	EMP3 - Freq=0.476, fdr=0.0356	PIEZO1 - Freq=0.476, fdr=0.0356	STK17B - Freq=0.476, fdr=0.0356	TNFAIP3 - Freq=0.476, fdr=0.0356	TNFAIP8 - Freq=0.476, fdr=0.0356	ARPC1B - Freq=0.429, fdr=0.0356	CASP8 - Freq=0.429, fdr=0.0356	MSN - Freq=0.429, fdr=0.0356	RRM2 - Freq=0.429, fdr=0.0356	S100A11 - Freq=0.429, fdr=0.0356	TRIB2 - Freq=0.429, fdr=0.0356	ZNF217 - Freq=0.429, fdr=0.0356	CAPG - Freq=0.381, fdr=0.0356	CNN2 - Freq=0.381, fdr=0.0356	COTL1 - Freq=0.381, fdr=0.0356	HCLS1 - Freq=0.381, fdr=0.0356	JUNB - Freq=0.381, fdr=0.0356	PSMB8 - Freq=0.381, fdr=0.0356	SLC43A3 - Freq=0.381, fdr=0.0356	TAGLN2 - Freq=0.381, fdr=0.0356	VASP - Freq=0.381, fdr=0.0356	BAZ1A - Freq=0.333, fdr=0.0356	ELK3 - Freq=0.333, fdr=0.0356	IER5 - Freq=0.333, fdr=0.0356	IFI35 - Freq=0.333, fdr=0.0356	KIAA0040 - Freq=0.333, fdr=0.0356	PLD3 - Freq=0.333, fdr=0.0356	TES - Freq=0.333, fdr=0.0356	ADA - Freq=0.286, fdr=0.0356	DDX58 - Freq=0.286, fdr=0.0356	ELF1 - Freq=0.286, fdr=0.0356	ETS1 - Freq=0.286, fdr=0.0356	F2R - Freq=0.286, fdr=0.0356	PLEKHF2 - Freq=0.286, fdr=0.0356	PRKCD - Freq=0.286, fdr=0.0356	SASH3 - Freq=0.286, fdr=0.0356	SIPA1 - Freq=0.286, fdr=0.0356	STAT6 - Freq=0.286, fdr=0.0356	SWAP70 - Freq=0.286, fdr=0.0356	ACSL5 - Freq=0.238, fdr=0.0356	ARL4C - Freq=0.238, fdr=0.0356	BCL3 - Freq=0.238, fdr=0.0356	EHD4 - Freq=0.238, fdr=0.0356	GCH1 - Freq=0.238, fdr=0.0356	GSDMD - Freq=0.238, fdr=0.0356	TGIF1 - Freq=0.238, fdr=0.0356
Biocarta	CHREBP2 Pathway	40	PDP1 - Freq=0.6, fdr=0.0182	TSPYL4 - Freq=0.55, fdr=0.0182	ENO2 - Freq=0.475, fdr=0.0307	IQCJ-SCHIP1 - Freq=0.475, fdr=0.0182	FAM171A1 - Freq=0.45, fdr=0.0182	CAMK2N1 - Freq=0.425, fdr=0.0182	SERPINE2 - Freq=0.425, fdr=0.0182	TUBB2A - Freq=0.425, fdr=0.0182	KIFAP3 - Freq=0.4, fdr=0.0182	NDRG4 - Freq=0.4, fdr=0.0307	PFN2 - Freq=0.4, fdr=0.0182	REEP1 - Freq=0.4, fdr=0.0182	STXBP1 - Freq=0.4, fdr=0.0182	WASF1 - Freq=0.4, fdr=0.0182	WDR47 - Freq=0.4, fdr=0.0182	BEX4 - Freq=0.375, fdr=0.0182	CKB - Freq=0.375, fdr=0.0182	ENC1 - Freq=0.375, fdr=0.0182	FAM216A - Freq=0.375, fdr=0.0182	FSCN1 - Freq=0.375, fdr=0.0182	MAP2 - Freq=0.375, fdr=0.0182	ALCAM - Freq=0.35, fdr=0.0182	ATP1B1 - Freq=0.35, fdr=0.0182	GRAMD1B - Freq=0.35, fdr=0.0421	HSPH1 - Freq=0.35, fdr=0.0182	LPHN1 - Freq=0.35, fdr=0.0182	NGFRAP1 - Freq=0.35, fdr=0.0182	NUAK1 - Freq=0.35, fdr=0.0182	OLFM1 - Freq=0.35, fdr=0.0421	PPP3CA - Freq=0.35, fdr=0.0182	PRNP - Freq=0.35, fdr=0.0182	ALDOC - Freq=0.325, fdr=0.0182	ATP2B1 - Freq=0.325, fdr=0.0307	CHN1 - Freq=0.325, fdr=0.0182	GNAI1 - Freq=0.325, fdr=0.0182	GPRC5B - Freq=0.325, fdr=0.0182	MLLT11 - Freq=0.325, fdr=0.0182	PEA15 - Freq=0.325, fdr=0.0182	RCAN2 - Freq=0.325, fdr=0.0182	TSPAN5 - Freq=0.325, fdr=0.0182	ACOT7 - Freq=0.3, fdr=0.0182	ATP6V0E2 - Freq=0.3, fdr=0.0182	CA11 - Freq=0.3, fdr=0.0182	CLSTN1 - Freq=0.3, fdr=0.0182	CSRP1 - Freq=0.3, fdr=0.0182	FAM127B - Freq=0.3, fdr=0.0182	FEZ1 - Freq=0.3, fdr=0.0307
Biocarta	CK1 Pathway	16	CHGB - Freq=0.625, fdr=0.0079	IQCJ-SCHIP1 - Freq=0.625, fdr=0.0079	NNAT - Freq=0.625, fdr=0.0079	OLFM1 - Freq=0.625, fdr=0.0079	PAK3 - Freq=0.625, fdr=0.0079	PCP4 - Freq=0.625, fdr=0.0122	PDP1 - Freq=0.625, fdr=0.0079	SCG2 - Freq=0.625, fdr=0.0079	SLC12A5 - Freq=0.625, fdr=0.0079	SYT1 - Freq=0.625, fdr=0.0079	APOD - Freq=0.562, fdr=0.0079	BEX1 - Freq=0.562, fdr=0.0228	BEX4 - Freq=0.562, fdr=0.0079	CA11 - Freq=0.562, fdr=0.0079	CAMK2N1 - Freq=0.562, fdr=0.0079	CPE - Freq=0.562, fdr=0.0122	CRMP1 - Freq=0.562, fdr=0.0079	CYP46A1 - Freq=0.562, fdr=0.0079	DCLK1 - Freq=0.562, fdr=0.0079	DNM1 - Freq=0.562, fdr=0.0079	FXYD7 - Freq=0.562, fdr=0.0079	GPM6B - Freq=0.562, fdr=0.0079	MAP2 - Freq=0.562, fdr=0.0079	NDRG4 - Freq=0.562, fdr=0.0122	PLP1 - Freq=0.562, fdr=0.0079	REEP1 - Freq=0.562, fdr=0.0079	RGS4 - Freq=0.562, fdr=0.0079	SCG5 - Freq=0.562, fdr=0.0079	SNAP25 - Freq=0.562, fdr=0.0079	SST - Freq=0.562, fdr=0.0079	TENM4 - Freq=0.562, fdr=0.0079	TMEM35 - Freq=0.562, fdr=0.0079	AATK - Freq=0.5, fdr=0.0079	ALDOC - Freq=0.5, fdr=0.0079	ARNT2 - Freq=0.5, fdr=0.0079	ATP1A2 - Freq=0.5, fdr=0.0079	ATP2B1 - Freq=0.5, fdr=0.0079	CHGA - Freq=0.5, fdr=0.0079	CHN1 - Freq=0.5, fdr=0.0079	CKB - Freq=0.5, fdr=0.0228	ENO2 - Freq=0.5, fdr=0.0498	FEZ1 - Freq=0.5, fdr=0.0079	GABRB1 - Freq=0.5, fdr=0.0079	GABRG2 - Freq=0.5, fdr=0.0079	GAP43 - Freq=0.5, fdr=0.0079	GLRB - Freq=0.5, fdr=0.0079	GPM6A - Freq=0.5, fdr=0.0122
Biocarta	CLASSIC Pathway	11	CP - Freq=1, fdr=0.0041	SERPINA3 - Freq=1, fdr=0.0041	ADH1B - Freq=0.917, fdr=0.0041	CDO1 - Freq=0.917, fdr=0.0041	CXCL9 - Freq=0.917, fdr=0.0041	FXYD1 - Freq=0.917, fdr=0.0041	SERPING1 - Freq=0.917, fdr=0.0041	AOX1 - Freq=0.833, fdr=0.0041	HPGD - Freq=0.833, fdr=0.0041	IGF1 - Freq=0.833, fdr=0.0041	LCN2 - Freq=0.833, fdr=0.0041	SERPINF1 - Freq=0.833, fdr=0.0041	ADH1C - Freq=0.75, fdr=0.0041	AKR1C3 - Freq=0.75, fdr=0.0041	ANG - Freq=0.75, fdr=0.0041	APOC1 - Freq=0.75, fdr=0.0041	CFH - Freq=0.75, fdr=0.0041	COL3A1 - Freq=0.75, fdr=0.0041	DCN - Freq=0.75, fdr=0.0041	FMO1 - Freq=0.75, fdr=0.0041	GBP2 - Freq=0.75, fdr=0.0041	HSD11B1 - Freq=0.75, fdr=0.0041	LYVE1 - Freq=0.75, fdr=0.0041	NNMT - Freq=0.75, fdr=0.0041	PON3 - Freq=0.75, fdr=0.0041	POSTN - Freq=0.75, fdr=0.0041	TMEM176A - Freq=0.75, fdr=0.0041	AKR1C1 - Freq=0.667, fdr=0.0041	AKR1C2 - Freq=0.667, fdr=0.0041	ALDH1A1 - Freq=0.667, fdr=0.0041	AQP1 - Freq=0.667, fdr=0.0041	CFD - Freq=0.667, fdr=0.0041	CXCL12 - Freq=0.667, fdr=0.0041	DPT - Freq=0.667, fdr=0.0041	EFEMP1 - Freq=0.667, fdr=0.0041	EPHX1 - Freq=0.667, fdr=0.0041	FCGR2B - Freq=0.667, fdr=0.0041	FN1 - Freq=0.667, fdr=0.0041	HLA-DRB1 - Freq=0.667, fdr=0.0041	IFIT3 - Freq=0.667, fdr=0.0041	IFITM1 - Freq=0.667, fdr=0.0041	IGFBP3 - Freq=0.667, fdr=0.0068	IGFBP4 - Freq=0.667, fdr=0.0041	LPL - Freq=0.667, fdr=0.0041	OLFML1 - Freq=0.667, fdr=0.0041	PROS1 - Freq=0.667, fdr=0.0041	RARRES2 - Freq=0.667, fdr=0.0041
Biocarta	COMP Pathway	16	SERPINA3 - Freq=1, fdr=0.004	ADH1B - Freq=0.882, fdr=0.004	FXYD1 - Freq=0.882, fdr=0.004	CDO1 - Freq=0.824, fdr=0.004	CP - Freq=0.824, fdr=0.004	AOX1 - Freq=0.765, fdr=0.004	IGF1 - Freq=0.765, fdr=0.004	ADH1C - Freq=0.706, fdr=0.004	APOC1 - Freq=0.706, fdr=0.004	CXCL9 - Freq=0.706, fdr=0.004	HPGD - Freq=0.706, fdr=0.004	LCN2 - Freq=0.706, fdr=0.004	SERPING1 - Freq=0.706, fdr=0.004	AGT - Freq=0.647, fdr=0.004	ASPA - Freq=0.647, fdr=0.004	CFH - Freq=0.647, fdr=0.004	CYP3A5 - Freq=0.647, fdr=0.004	DCN - Freq=0.647, fdr=0.004	FMO1 - Freq=0.647, fdr=0.004	PON3 - Freq=0.647, fdr=0.004	SERPINF1 - Freq=0.647, fdr=0.004	TF - Freq=0.647, fdr=0.004	ADH1A - Freq=0.588, fdr=0.004	AKR1C3 - Freq=0.588, fdr=0.004	ALDH1A1 - Freq=0.588, fdr=0.004	ANG - Freq=0.588, fdr=0.004	COL3A1 - Freq=0.588, fdr=0.004	CXCL12 - Freq=0.588, fdr=0.004	FGG - Freq=0.588, fdr=0.004	GBP2 - Freq=0.588, fdr=0.004	HSD11B1 - Freq=0.588, fdr=0.004	LYVE1 - Freq=0.588, fdr=0.004	MLXIPL - Freq=0.588, fdr=0.004	NNMT - Freq=0.588, fdr=0.004	AGTR1 - Freq=0.529, fdr=0.004	AKR1C1 - Freq=0.529, fdr=0.0068	AKR1C2 - Freq=0.529, fdr=0.004	AQP1 - Freq=0.529, fdr=0.004	CD5L - Freq=0.529, fdr=0.004	CYP4A11 - Freq=0.529, fdr=0.004	DPT - Freq=0.529, fdr=0.004	EFEMP1 - Freq=0.529, fdr=0.004	EPHX1 - Freq=0.529, fdr=0.004	F13B - Freq=0.529, fdr=0.004	FCGR2B - Freq=0.529, fdr=0.004	FGB - Freq=0.529, fdr=0.004	GC - Freq=0.529, fdr=0.004
Biocarta	CREB Pathway	26	ATP2B1 - Freq=0.615, fdr=0.0138	PDP1 - Freq=0.615, fdr=0.0138	ENO2 - Freq=0.538, fdr=0.0138	PKIA - Freq=0.538, fdr=0.0138	CKB - Freq=0.5, fdr=0.0138	GRAMD1B - Freq=0.5, fdr=0.0138	IQCJ-SCHIP1 - Freq=0.5, fdr=0.0138	NBEA - Freq=0.5, fdr=0.0138	OLFM1 - Freq=0.5, fdr=0.0138	TRIB2 - Freq=0.5, fdr=0.0138	TSPYL4 - Freq=0.5, fdr=0.0138	WDR47 - Freq=0.5, fdr=0.0138	BEX1 - Freq=0.462, fdr=0.0468	CPE - Freq=0.462, fdr=0.0267	CYFIP2 - Freq=0.462, fdr=0.0138	HTRA1 - Freq=0.462, fdr=0.0267	PCDH17 - Freq=0.462, fdr=0.0138	PTN - Freq=0.462, fdr=0.0138	SALL2 - Freq=0.462, fdr=0.021	SCG2 - Freq=0.462, fdr=0.0138	STXBP1 - Freq=0.462, fdr=0.0138	APOD - Freq=0.423, fdr=0.0138	CA11 - Freq=0.423, fdr=0.0138	CHN1 - Freq=0.423, fdr=0.0138	DCLK1 - Freq=0.423, fdr=0.0138	FEZ1 - Freq=0.423, fdr=0.0138	NDRG4 - Freq=0.423, fdr=0.0355	NRGN - Freq=0.423, fdr=0.0138	PAK3 - Freq=0.423, fdr=0.0267	RAP1GAP2 - Freq=0.423, fdr=0.0138	SERPINE2 - Freq=0.423, fdr=0.0138	TUBA1A - Freq=0.423, fdr=0.0138	ALDOC - Freq=0.385, fdr=0.0138	APBB1 - Freq=0.385, fdr=0.0138	BEX4 - Freq=0.385, fdr=0.0312	CAMK2N1 - Freq=0.385, fdr=0.0355	ENC1 - Freq=0.385, fdr=0.0138	ENDOD1 - Freq=0.385, fdr=0.0138	FAM171A1 - Freq=0.385, fdr=0.0138	FAM49A - Freq=0.385, fdr=0.0138	FGF13 - Freq=0.385, fdr=0.021	GAP43 - Freq=0.385, fdr=0.0138	MAL - Freq=0.385, fdr=0.0138	MAP1B - Freq=0.385, fdr=0.0312	MAP2 - Freq=0.385, fdr=0.0392	MEF2C - Freq=0.385, fdr=0.0138	NSF - Freq=0.385, fdr=0.0138
Biocarta	CSK Pathway	20	DOCK10 - Freq=0.619, fdr=0.0067	CXCR4 - Freq=0.571, fdr=0.0067	STK17B - Freq=0.571, fdr=0.0067	ARHGAP15 - Freq=0.524, fdr=0.0067	CCL5 - Freq=0.524, fdr=0.0067	CCR7 - Freq=0.524, fdr=0.0067	CD2 - Freq=0.524, fdr=0.0067	CD48 - Freq=0.524, fdr=0.0067	CD69 - Freq=0.524, fdr=0.0067	CLEC2D - Freq=0.524, fdr=0.0067	CST7 - Freq=0.524, fdr=0.0067	EVI2B - Freq=0.524, fdr=0.0067	FYB - Freq=0.524, fdr=0.0067	GPR18 - Freq=0.524, fdr=0.0067	GPR183 - Freq=0.524, fdr=0.0067	GPR65 - Freq=0.524, fdr=0.0067	HLA-DOB - Freq=0.524, fdr=0.0067	IL21R - Freq=0.524, fdr=0.0067	KIAA0040 - Freq=0.524, fdr=0.0067	LTB - Freq=0.524, fdr=0.0067	SAMSN1 - Freq=0.524, fdr=0.0067	SASH3 - Freq=0.524, fdr=0.0067	STAT4 - Freq=0.524, fdr=0.0067	TLR1 - Freq=0.524, fdr=0.0067	TNFAIP3 - Freq=0.524, fdr=0.0067	TRAF3IP3 - Freq=0.524, fdr=0.0067	BTG1 - Freq=0.476, fdr=0.0067	CCL19 - Freq=0.476, fdr=0.0067	CD53 - Freq=0.476, fdr=0.0067	CD86 - Freq=0.476, fdr=0.0067	CFD - Freq=0.476, fdr=0.0067	CORO1A - Freq=0.476, fdr=0.0067	CYTIP - Freq=0.476, fdr=0.0067	DDX60 - Freq=0.476, fdr=0.0067	DENND2D - Freq=0.476, fdr=0.0067	DOCK2 - Freq=0.476, fdr=0.0067	FAIM3 - Freq=0.476, fdr=0.0067	FAM49A - Freq=0.476, fdr=0.0067	GIMAP4 - Freq=0.476, fdr=0.0067	GPR171 - Freq=0.476, fdr=0.0067	HCLS1 - Freq=0.476, fdr=0.0067	HLA-DMB - Freq=0.476, fdr=0.0067	HLA-DQA1 - Freq=0.476, fdr=0.0067	HMHA1 - Freq=0.476, fdr=0.0067	IL18R1 - Freq=0.476, fdr=0.0067	IL7R - Freq=0.476, fdr=0.0067	IRF8 - Freq=0.476, fdr=0.0067
Biocarta	CTCF Pathway	22	GBP2 - Freq=0.545, fdr=0.0374	TRIB2 - Freq=0.5, fdr=0.0374	HEG1 - Freq=0.455, fdr=0.0374	KIAA0040 - Freq=0.455, fdr=0.0374	CXCR4 - Freq=0.409, fdr=0.0374	FILIP1L - Freq=0.409, fdr=0.0374	HLA-DRB1 - Freq=0.409, fdr=0.0374	TNFAIP3 - Freq=0.409, fdr=0.0374	BTG2 - Freq=0.364, fdr=0.0374	CCND2 - Freq=0.364, fdr=0.0374	DOCK10 - Freq=0.364, fdr=0.0374	F13A1 - Freq=0.364, fdr=0.0374	RBMS3 - Freq=0.364, fdr=0.0374	CDC42EP3 - Freq=0.318, fdr=0.0374	ELK3 - Freq=0.318, fdr=0.0374	PRKCH - Freq=0.318, fdr=0.0374	STK17B - Freq=0.318, fdr=0.0374	SUCO - Freq=0.318, fdr=0.0374	DNAJB14 - Freq=0.273, fdr=0.0374	EFEMP2 - Freq=0.273, fdr=0.0374	ELF1 - Freq=0.273, fdr=0.0374	ETS1 - Freq=0.273, fdr=0.0374	FAM129A - Freq=0.273, fdr=0.0374	PHACTR2 - Freq=0.273, fdr=0.0374	SYTL2 - Freq=0.273, fdr=0.0374	TBC1D4 - Freq=0.273, fdr=0.0374	TTC28 - Freq=0.273, fdr=0.0374	CDK17 - Freq=0.227, fdr=0.0374	KLF2 - Freq=0.227, fdr=0.0374	MEIS1 - Freq=0.227, fdr=0.0374	PPP1R12A - Freq=0.227, fdr=0.0374	BACH2 - Freq=0.182, fdr=0.0374	FLI1 - Freq=0.182, fdr=0.0374	GMIP - Freq=0.182, fdr=0.0374	MYLIP - Freq=0.182, fdr=0.0374	NR3C1 - Freq=0.182, fdr=0.0374	VAV3 - Freq=0.182, fdr=0.0374	ARHGAP4 - Freq=0.136, fdr=0.0374	CCDC69 - Freq=0.136, fdr=0.0374	CXCR3 - Freq=0.136, fdr=0.0374	DMXL1 - Freq=0.136, fdr=0.0374	EXOC5 - Freq=0.136, fdr=0.0374	IRF4 - Freq=0.136, fdr=0.0374	PCMTD2 - Freq=0.136, fdr=0.0374	PIK3CD - Freq=0.136, fdr=0.0374	SMEK1 - Freq=0.136, fdr=0.0374	STAG1 - Freq=0.136, fdr=0.0374
Biocarta	CTL Pathway	12	OAS1 - Freq=0.929, fdr=0.003	TLR1 - Freq=0.857, fdr=0.003	CCL5 - Freq=0.786, fdr=0.003	CD69 - Freq=0.786, fdr=0.003	EVI2B - Freq=0.786, fdr=0.003	S100A9 - Freq=0.786, fdr=0.003	SLAMF7 - Freq=0.786, fdr=0.003	SLAMF8 - Freq=0.786, fdr=0.003	APOL3 - Freq=0.714, fdr=0.003	CCR7 - Freq=0.714, fdr=0.003	CSF2RB - Freq=0.714, fdr=0.003	CST7 - Freq=0.714, fdr=0.003	CXCL9 - Freq=0.714, fdr=0.003	CXCR4 - Freq=0.714, fdr=0.003	DDX60 - Freq=0.714, fdr=0.003	GPR171 - Freq=0.714, fdr=0.003	GPR65 - Freq=0.714, fdr=0.003	HCLS1 - Freq=0.714, fdr=0.003	HLA-DQA1 - Freq=0.714, fdr=0.003	IL21R - Freq=0.714, fdr=0.003	IRF8 - Freq=0.714, fdr=0.003	P2RY10 - Freq=0.714, fdr=0.003	PLEK - Freq=0.714, fdr=0.003	PSMB9 - Freq=0.714, fdr=0.003	RGS1 - Freq=0.714, fdr=0.003	STK17B - Freq=0.714, fdr=0.003	AIM2 - Freq=0.643, fdr=0.003	BCL2A1 - Freq=0.643, fdr=0.003	BIRC3 - Freq=0.643, fdr=0.003	BST1 - Freq=0.643, fdr=0.003	CD2 - Freq=0.643, fdr=0.003	CD48 - Freq=0.643, fdr=0.003	CD8BP - Freq=0.643, fdr=0.003	CFD - Freq=0.643, fdr=0.003	CLEC2D - Freq=0.643, fdr=0.003	CYTIP - Freq=0.643, fdr=0.003	DENND1C - Freq=0.643, fdr=0.003	DOCK10 - Freq=0.643, fdr=0.003	EGR2 - Freq=0.643, fdr=0.003	GBP2 - Freq=0.643, fdr=0.003	GPR18 - Freq=0.643, fdr=0.003	HLA-DQB1 - Freq=0.643, fdr=0.003	HLA-DRB1 - Freq=0.643, fdr=0.003	IFIT2 - Freq=0.643, fdr=0.003	IL2RG - Freq=0.643, fdr=0.003	IL7R - Freq=0.643, fdr=0.003	ISG20 - Freq=0.643, fdr=0.003
Biocarta	CTLA4 Pathway	18	AIM2 - Freq=0.737, fdr=0.0048	CCL5 - Freq=0.684, fdr=0.0048	CCR7 - Freq=0.684, fdr=0.0048	CD69 - Freq=0.684, fdr=0.0048	CST7 - Freq=0.684, fdr=0.0048	EVI2B - Freq=0.684, fdr=0.0048	GPR65 - Freq=0.684, fdr=0.0048	HLA-DQA1 - Freq=0.684, fdr=0.0048	SLAMF7 - Freq=0.684, fdr=0.0048	STAT4 - Freq=0.684, fdr=0.0048	TLR1 - Freq=0.684, fdr=0.0048	ARHGAP25 - Freq=0.632, fdr=0.0048	CCL19 - Freq=0.632, fdr=0.0048	CD2 - Freq=0.632, fdr=0.0048	CD48 - Freq=0.632, fdr=0.0048	CD83 - Freq=0.632, fdr=0.0048	CLEC2D - Freq=0.632, fdr=0.0048	CXCR4 - Freq=0.632, fdr=0.0048	DOCK10 - Freq=0.632, fdr=0.0048	FAIM3 - Freq=0.632, fdr=0.0048	FYB - Freq=0.632, fdr=0.0048	GIMAP4 - Freq=0.632, fdr=0.0048	GPR171 - Freq=0.632, fdr=0.0048	GPR183 - Freq=0.632, fdr=0.0048	HCLS1 - Freq=0.632, fdr=0.0048	HLA-DOB - Freq=0.632, fdr=0.0048	HLA-DQB1 - Freq=0.632, fdr=0.0048	IFIT2 - Freq=0.632, fdr=0.0048	IL18R1 - Freq=0.632, fdr=0.0048	IL21R - Freq=0.632, fdr=0.0048	IL7R - Freq=0.632, fdr=0.0048	LTB - Freq=0.632, fdr=0.0048	POU2AF1 - Freq=0.632, fdr=0.0048	PTPN22 - Freq=0.632, fdr=0.0048	RGS1 - Freq=0.632, fdr=0.0048	SAMSN1 - Freq=0.632, fdr=0.0048	SASH3 - Freq=0.632, fdr=0.0048	SLAMF8 - Freq=0.632, fdr=0.0048	TNF - Freq=0.632, fdr=0.0048	TNFAIP3 - Freq=0.632, fdr=0.0048	TRAF3IP3 - Freq=0.632, fdr=0.0048	ARHGAP15 - Freq=0.579, fdr=0.0048	CD37 - Freq=0.579, fdr=0.0048	CD53 - Freq=0.579, fdr=0.0048	CD96 - Freq=0.579, fdr=0.0048	CRTAM - Freq=0.579, fdr=0.0048	CXCR6 - Freq=0.579, fdr=0.0048
Biocarta	CXCR4 Pathway	24	PDP1 - Freq=0.542, fdr=0.0332	ENO2 - Freq=0.5, fdr=0.0465	ATP2B1 - Freq=0.458, fdr=0.0332	CKB - Freq=0.458, fdr=0.0332	SERPINE2 - Freq=0.458, fdr=0.0332	STXBP1 - Freq=0.458, fdr=0.0332	TSPYL4 - Freq=0.458, fdr=0.0332	ZBTB18 - Freq=0.458, fdr=0.0332	ARMCX1 - Freq=0.417, fdr=0.0465	CHN1 - Freq=0.417, fdr=0.0465	FSCN1 - Freq=0.417, fdr=0.0332	GRAMD1B - Freq=0.417, fdr=0.0332	NUAK1 - Freq=0.417, fdr=0.0332	TRIB2 - Freq=0.417, fdr=0.0332	ALCAM - Freq=0.375, fdr=0.0332	ALDOC - Freq=0.375, fdr=0.0332	ENC1 - Freq=0.375, fdr=0.0332	FAM171A1 - Freq=0.375, fdr=0.0332	FAM49A - Freq=0.375, fdr=0.0332	GPR137B - Freq=0.375, fdr=0.0465	ITM2C - Freq=0.375, fdr=0.0332	PFN2 - Freq=0.375, fdr=0.0465	PRKACB - Freq=0.375, fdr=0.0332	TSPAN5 - Freq=0.375, fdr=0.0332	TUBA1A - Freq=0.375, fdr=0.0332	WDR47 - Freq=0.375, fdr=0.0332	CLSTN1 - Freq=0.333, fdr=0.0332	MICAL1 - Freq=0.333, fdr=0.0465	MINOS1-NBL1 - Freq=0.333, fdr=0.0465	NGFRAP1 - Freq=0.333, fdr=0.0332	PPP3CA - Freq=0.333, fdr=0.0332	PRAF2 - Freq=0.333, fdr=0.0332	PRKAR2B - Freq=0.333, fdr=0.0465	RAP1GAP2 - Freq=0.333, fdr=0.0332	SCRN1 - Freq=0.333, fdr=0.0332	SEPT8 - Freq=0.333, fdr=0.0332	TRIM2 - Freq=0.333, fdr=0.0465	TUSC3 - Freq=0.333, fdr=0.0332	VAMP2 - Freq=0.333, fdr=0.0332	B3GNT1 - Freq=0.292, fdr=0.0465	CDC42EP1 - Freq=0.292, fdr=0.0332	ENDOD1 - Freq=0.292, fdr=0.0332	FYN - Freq=0.292, fdr=0.0332	IRS2 - Freq=0.292, fdr=0.0332	KCTD12 - Freq=0.292, fdr=0.0332	KIF3C - Freq=0.292, fdr=0.0332	KIFAP3 - Freq=0.292, fdr=0.0332
Biocarta	CYTOKINE Pathway	19	CD69 - Freq=0.632, fdr=0.0084	CXCL10 - Freq=0.632, fdr=0.0084	AIM2 - Freq=0.579, fdr=0.0084	CCL5 - Freq=0.579, fdr=0.0084	CXCL9 - Freq=0.579, fdr=0.0084	SERPINA3 - Freq=0.579, fdr=0.0136	BCL2A1 - Freq=0.526, fdr=0.0084	GPR15 - Freq=0.526, fdr=0.0084	IFNA4 - Freq=0.526, fdr=0.0084	IFNA6 - Freq=0.526, fdr=0.0084	SERPINB2 - Freq=0.526, fdr=0.0084	SERPINB3 - Freq=0.526, fdr=0.0084	SERPINB4 - Freq=0.526, fdr=0.0084	TNIP3 - Freq=0.526, fdr=0.0084	CCL8 - Freq=0.474, fdr=0.0084	CCR3 - Freq=0.474, fdr=0.0084	CCR7 - Freq=0.474, fdr=0.0084	CHIA - Freq=0.474, fdr=0.0084	CST7 - Freq=0.474, fdr=0.0084	EGR2 - Freq=0.474, fdr=0.0084	GBP2 - Freq=0.474, fdr=0.0136	HSD3B2 - Freq=0.474, fdr=0.0084	IFNA21 - Freq=0.474, fdr=0.0084	TNFAIP3 - Freq=0.474, fdr=0.0084	CD83 - Freq=0.421, fdr=0.0084	CXCL6 - Freq=0.421, fdr=0.0136	DDX60 - Freq=0.421, fdr=0.0084	HCAR3 - Freq=0.421, fdr=0.0084	IL7R - Freq=0.421, fdr=0.0084	MAP3K8 - Freq=0.421, fdr=0.0084	OAS1 - Freq=0.421, fdr=0.0136	OR7A17 - Freq=0.421, fdr=0.0084	S100A9 - Freq=0.421, fdr=0.0084	SPINK5 - Freq=0.421, fdr=0.0084	AOC1 - Freq=0.368, fdr=0.0084	BIRC3 - Freq=0.368, fdr=0.0084	BMP3 - Freq=0.368, fdr=0.0084	C3 - Freq=0.368, fdr=0.0298	CASP1 - Freq=0.368, fdr=0.0084	CCL11 - Freq=0.368, fdr=0.0181	CLEC5A - Freq=0.368, fdr=0.0084	GPR65 - Freq=0.368, fdr=0.0084	HLA-DQA1 - Freq=0.368, fdr=0.0084	ICAM1 - Freq=0.368, fdr=0.0084	IFI44 - Freq=0.368, fdr=0.0084	IFIT2 - Freq=0.368, fdr=0.0084	IFNA2 - Freq=0.368, fdr=0.0084
Biocarta	D4GDI Pathway	11	BTG1 - Freq=0.667, fdr=0.0409	STK17B - Freq=0.667, fdr=0.0409	PMAIP1 - Freq=0.583, fdr=0.0409	DAPP1 - Freq=0.5, fdr=0.0409	IFIT2 - Freq=0.5, fdr=0.0409	IL2RG - Freq=0.5, fdr=0.0409	CD69 - Freq=0.417, fdr=0.0409	DDX60 - Freq=0.417, fdr=0.0409	ETS1 - Freq=0.417, fdr=0.0409	FYB - Freq=0.417, fdr=0.0409	IER5 - Freq=0.417, fdr=0.0409	KIAA1551 - Freq=0.417, fdr=0.0409	PLBD1 - Freq=0.417, fdr=0.0409	PYHIN1 - Freq=0.417, fdr=0.0409	SLFN12 - Freq=0.417, fdr=0.0409	TAGLN2 - Freq=0.417, fdr=0.0409	THEMIS2 - Freq=0.417, fdr=0.0409	GPR171 - Freq=0.333, fdr=0.0409	IER2 - Freq=0.333, fdr=0.0409	KLF10 - Freq=0.333, fdr=0.0409	MS4A6A - Freq=0.333, fdr=0.0409	PLEKHA2 - Freq=0.333, fdr=0.0409	PLEKHF2 - Freq=0.333, fdr=0.0409	PSMB10 - Freq=0.333, fdr=0.0409	RSAD2 - Freq=0.333, fdr=0.0409	SP140L - Freq=0.333, fdr=0.0409	SWAP70 - Freq=0.333, fdr=0.0409	TES - Freq=0.333, fdr=0.0409	CD300C - Freq=0.25, fdr=0.0409	GIMAP6 - Freq=0.25, fdr=0.0409	IFIH1 - Freq=0.25, fdr=0.0409	IL4R - Freq=0.25, fdr=0.0409	NEDD9 - Freq=0.25, fdr=0.0409	PRRG4 - Freq=0.167, fdr=0.0409	SH2D1A - Freq=0.167, fdr=0.0409	NA	NA	NA	NA	NA	NA	NA	NA	NA	NA	NA	NA
Biocarta	DC Pathway	20	AIM2 - Freq=0.762, fdr=0.0034	SERPINB2 - Freq=0.762, fdr=0.0034	SIRPG - Freq=0.762, fdr=0.0034	TNF - Freq=0.762, fdr=0.0034	CD69 - Freq=0.714, fdr=0.0034	CST7 - Freq=0.714, fdr=0.0034	CCL5 - Freq=0.667, fdr=0.0034	CCR7 - Freq=0.667, fdr=0.0034	EGR2 - Freq=0.667, fdr=0.0034	SLAMF7 - Freq=0.667, fdr=0.0034	CCL8 - Freq=0.619, fdr=0.0034	CXCL10 - Freq=0.619, fdr=0.0034	CXCL9 - Freq=0.619, fdr=0.0034	TNFAIP3 - Freq=0.619, fdr=0.0034	CLEC10A - Freq=0.571, fdr=0.0034	GBP2 - Freq=0.571, fdr=0.0034	GPR65 - Freq=0.571, fdr=0.0034	HLA-DQA1 - Freq=0.571, fdr=0.0034	HLA-DRB1 - Freq=0.571, fdr=0.0034	IL7R - Freq=0.571, fdr=0.0034	RNASE3 - Freq=0.571, fdr=0.0034	S100A9 - Freq=0.571, fdr=0.0034	TLR1 - Freq=0.571, fdr=0.0034	BCL2A1 - Freq=0.524, fdr=0.0034	CD37 - Freq=0.524, fdr=0.0034	CD48 - Freq=0.524, fdr=0.0034	CD83 - Freq=0.524, fdr=0.0034	CXCR4 - Freq=0.524, fdr=0.0034	EVI2B - Freq=0.524, fdr=0.0034	GPR171 - Freq=0.524, fdr=0.0034	HCLS1 - Freq=0.524, fdr=0.0034	ITGB2 - Freq=0.524, fdr=0.0034	MS4A6A - Freq=0.524, fdr=0.0034	OAS1 - Freq=0.524, fdr=0.0034	PSMB9 - Freq=0.524, fdr=0.0034	S100A4 - Freq=0.524, fdr=0.0034	SLAMF8 - Freq=0.524, fdr=0.0034	AIF1 - Freq=0.476, fdr=0.0034	BIRC3 - Freq=0.476, fdr=0.0034	BLNK - Freq=0.476, fdr=0.0034	CD86 - Freq=0.476, fdr=0.0034	CORO1A - Freq=0.476, fdr=0.0034	CSF2RB - Freq=0.476, fdr=0.0034	CYTIP - Freq=0.476, fdr=0.0034	DOCK10 - Freq=0.476, fdr=0.0034	FAM46C - Freq=0.476, fdr=0.0034	GPR18 - Freq=0.476, fdr=0.0034
Biocarta	DEATH Pathway	30	AIM1 - Freq=0.633, fdr=0.0106	GBP2 - Freq=0.567, fdr=0.0106	LGALS3 - Freq=0.567, fdr=0.0106	PIEZO1 - Freq=0.567, fdr=0.0106	PSMB8 - Freq=0.567, fdr=0.0106	ANXA1 - Freq=0.533, fdr=0.0106	IFI27 - Freq=0.533, fdr=0.0106	IFI35 - Freq=0.533, fdr=0.0106	IFITM2 - Freq=0.533, fdr=0.0106	PMAIP1 - Freq=0.533, fdr=0.0106	S100A11 - Freq=0.533, fdr=0.0106	S100A4 - Freq=0.533, fdr=0.0106	TNFAIP3 - Freq=0.533, fdr=0.0106	CCL5 - Freq=0.5, fdr=0.0106	IFI30 - Freq=0.5, fdr=0.0106	IFITM1 - Freq=0.5, fdr=0.0106	IFITM3 - Freq=0.5, fdr=0.0106	IRF7 - Freq=0.5, fdr=0.0106	PSMB9 - Freq=0.5, fdr=0.0106	STK17B - Freq=0.5, fdr=0.0106	TNFAIP8 - Freq=0.5, fdr=0.0106	ZNF217 - Freq=0.5, fdr=0.0106	ARPC1B - Freq=0.467, fdr=0.0106	BAZ1A - Freq=0.467, fdr=0.0106	BCL3 - Freq=0.467, fdr=0.0106	ELF1 - Freq=0.467, fdr=0.0106	EMP1 - Freq=0.467, fdr=0.0106	EMP3 - Freq=0.467, fdr=0.0106	HLA-DRB1 - Freq=0.467, fdr=0.0106	NMI - Freq=0.467, fdr=0.0106	SLC43A3 - Freq=0.467, fdr=0.0106	AKR1C3 - Freq=0.433, fdr=0.0249	DDX58 - Freq=0.433, fdr=0.0106	DUSP5 - Freq=0.433, fdr=0.0106	FAS - Freq=0.433, fdr=0.0106	HCLS1 - Freq=0.433, fdr=0.0106	IGFBP3 - Freq=0.433, fdr=0.0179	LGALS3BP - Freq=0.433, fdr=0.0106	MSN - Freq=0.433, fdr=0.0106	CAPG - Freq=0.4, fdr=0.0106	DDX60 - Freq=0.4, fdr=0.0106	GCH1 - Freq=0.4, fdr=0.0106	ICAM1 - Freq=0.4, fdr=0.0106	IFIT2 - Freq=0.4, fdr=0.0106	NAT1 - Freq=0.4, fdr=0.0106	OAS1 - Freq=0.4, fdr=0.0106	PTGER4 - Freq=0.4, fdr=0.0106
Biocarta	DNAFRAGMENT Pathway	10	NA	NA	NA	NA	NA	NA	NA	NA	NA	NA	NA	NA	NA	NA	NA	NA	NA	NA	NA	NA	NA	NA	NA	NA	NA	NA	NA	NA	NA	NA	NA	NA	NA	NA	NA	NA	NA	NA	NA	NA	NA	NA	NA	NA	NA	NA	NA
Biocarta	DREAM Pathway	13	NA	NA	NA	NA	NA	NA	NA	NA	NA	NA	NA	NA	NA	NA	NA	NA	NA	NA	NA	NA	NA	NA	NA	NA	NA	NA	NA	NA	NA	NA	NA	NA	NA	NA	NA	NA	NA	NA	NA	NA	NA	NA	NA	NA	NA	NA	NA
Biocarta	ECM Pathway	23	GBP2 - Freq=0.478, fdr=0.0399	TXNIP - Freq=0.478, fdr=0.0399	ANXA1 - Freq=0.391, fdr=0.0399	ATP2B1 - Freq=0.391, fdr=0.0399	CRIM1 - Freq=0.391, fdr=0.0399	FILIP1L - Freq=0.391, fdr=0.0399	CSRP1 - Freq=0.348, fdr=0.0399	FADS3 - Freq=0.348, fdr=0.0399	FLNA - Freq=0.348, fdr=0.0399	GLIPR1 - Freq=0.348, fdr=0.0399	ANXA5 - Freq=0.304, fdr=0.0399	CNN2 - Freq=0.304, fdr=0.0399	FAM129A - Freq=0.304, fdr=0.0399	LRP10 - Freq=0.304, fdr=0.0399	MYH9 - Freq=0.304, fdr=0.0399	PPP3CA - Freq=0.304, fdr=0.0399	STAT1 - Freq=0.304, fdr=0.0399	ZBTB18 - Freq=0.304, fdr=0.0399	ABR - Freq=0.261, fdr=0.0399	CLSTN1 - Freq=0.261, fdr=0.0399	COL6A1 - Freq=0.261, fdr=0.0399	ELK3 - Freq=0.261, fdr=0.0399	FXYD5 - Freq=0.261, fdr=0.0399	GADD45A - Freq=0.261, fdr=0.0399	GDI1 - Freq=0.261, fdr=0.0399	INPP5F - Freq=0.261, fdr=0.0399	IQGAP1 - Freq=0.261, fdr=0.0399	KLF10 - Freq=0.261, fdr=0.0399	MVP - Freq=0.261, fdr=0.0399	PEA15 - Freq=0.261, fdr=0.0399	RHOC - Freq=0.261, fdr=0.0399	SRGN - Freq=0.261, fdr=0.0399	TMEM256-PLSCR3 - Freq=0.261, fdr=0.0399	VASP - Freq=0.261, fdr=0.0399	VCL - Freq=0.261, fdr=0.0399	EHD4 - Freq=0.217, fdr=0.0399	HIVEP2 - Freq=0.217, fdr=0.0399	ITGA6 - Freq=0.217, fdr=0.0399	MBNL1 - Freq=0.217, fdr=0.0399	RHBDF1 - Freq=0.217, fdr=0.0399	SMTN - Freq=0.217, fdr=0.0399	TES - Freq=0.217, fdr=0.0399	TGM2 - Freq=0.217, fdr=0.0399	TPM4 - Freq=0.217, fdr=0.0399	VAMP2 - Freq=0.217, fdr=0.0399	ABCC1 - Freq=0.174, fdr=0.0399	AHNAK - Freq=0.174, fdr=0.0399
Biocarta	EDG1 Pathway	27	NA	NA	NA	NA	NA	NA	NA	NA	NA	NA	NA	NA	NA	NA	NA	NA	NA	NA	NA	NA	NA	NA	NA	NA	NA	NA	NA	NA	NA	NA	NA	NA	NA	NA	NA	NA	NA	NA	NA	NA	NA	NA	NA	NA	NA	NA	NA
Biocarta	EGF Pathway	31	PDP1 - Freq=0.516, fdr=0.0182	GBP2 - Freq=0.452, fdr=0.0182	IFI27 - Freq=0.452, fdr=0.0444	IFIT2 - Freq=0.452, fdr=0.0182	STK17B - Freq=0.452, fdr=0.0182	DUSP5 - Freq=0.419, fdr=0.0182	FILIP1L - Freq=0.419, fdr=0.0182	MICAL1 - Freq=0.419, fdr=0.0182	TXNIP - Freq=0.419, fdr=0.0182	ATP2B1 - Freq=0.387, fdr=0.0182	BTG2 - Freq=0.387, fdr=0.0182	DOCK10 - Freq=0.387, fdr=0.0182	EMP3 - Freq=0.387, fdr=0.0249	GLIPR1 - Freq=0.387, fdr=0.0182	GRAMD1B - Freq=0.387, fdr=0.0249	HCLS1 - Freq=0.387, fdr=0.0182	PKIA - Freq=0.387, fdr=0.0249	CXCR4 - Freq=0.355, fdr=0.0182	FAM49A - Freq=0.355, fdr=0.0182	GPR137B - Freq=0.355, fdr=0.0182	IFITM2 - Freq=0.355, fdr=0.0323	ITGB2 - Freq=0.355, fdr=0.0182	JUNB - Freq=0.355, fdr=0.0182	PLEKHO1 - Freq=0.355, fdr=0.0182	TLR1 - Freq=0.355, fdr=0.0182	TNFAIP3 - Freq=0.355, fdr=0.0182	TSPYL4 - Freq=0.355, fdr=0.0182	ZBTB18 - Freq=0.355, fdr=0.0182	ALCAM - Freq=0.323, fdr=0.0249	ANXA1 - Freq=0.323, fdr=0.0323	EMP1 - Freq=0.323, fdr=0.0249	HEG1 - Freq=0.323, fdr=0.0249	HLA-DMA - Freq=0.323, fdr=0.0182	HLA-DRB1 - Freq=0.323, fdr=0.0388	IER5 - Freq=0.323, fdr=0.0182	IL2RG - Freq=0.323, fdr=0.0182	KLF6 - Freq=0.323, fdr=0.0182	MSN - Freq=0.323, fdr=0.0182	OAS1 - Freq=0.323, fdr=0.0182	PRKCH - Freq=0.323, fdr=0.0182	TSPAN5 - Freq=0.323, fdr=0.0182	ZFP36 - Freq=0.323, fdr=0.0182	ADCY7 - Freq=0.29, fdr=0.0182	ARPC1B - Freq=0.29, fdr=0.0388	BTG1 - Freq=0.29, fdr=0.0182	CASP8 - Freq=0.29, fdr=0.0182	CCL5 - Freq=0.29, fdr=0.0249
Biocarta	EGFR SMRTE Pathway	11	NA	NA	NA	NA	NA	NA	NA	NA	NA	NA	NA	NA	NA	NA	NA	NA	NA	NA	NA	NA	NA	NA	NA	NA	NA	NA	NA	NA	NA	NA	NA	NA	NA	NA	NA	NA	NA	NA	NA	NA	NA	NA	NA	NA	NA	NA	NA
Biocarta	EIF Pathway	16	OIP5 - Freq=0.625, fdr=0.0138	BZW1 - Freq=0.562, fdr=0.0138	DKC1 - Freq=0.562, fdr=0.0138	PBK - Freq=0.562, fdr=0.0193	PDP1 - Freq=0.562, fdr=0.0193	SUPT16H - Freq=0.562, fdr=0.0138	BORA - Freq=0.5, fdr=0.0138	HNRNPF - Freq=0.5, fdr=0.0138	RFC4 - Freq=0.5, fdr=0.0138	TEX30 - Freq=0.5, fdr=0.0138	YRDC - Freq=0.5, fdr=0.0138	DDX21 - Freq=0.438, fdr=0.0138	DDX39A - Freq=0.438, fdr=0.0138	GEMIN4 - Freq=0.438, fdr=0.0138	HAT1 - Freq=0.438, fdr=0.0138	HSPH1 - Freq=0.438, fdr=0.0138	IFRD1 - Freq=0.438, fdr=0.0138	MAD2L1 - Freq=0.438, fdr=0.0297	MAP4K5 - Freq=0.438, fdr=0.0138	NAA50 - Freq=0.438, fdr=0.0138	NUP37 - Freq=0.438, fdr=0.0138	RARS - Freq=0.438, fdr=0.0138	RNASEH2A - Freq=0.438, fdr=0.0138	RRM2 - Freq=0.438, fdr=0.0193	SNRPD1 - Freq=0.438, fdr=0.0138	SNRPF - Freq=0.438, fdr=0.0138	ZWILCH - Freq=0.438, fdr=0.0138	ABCC4 - Freq=0.375, fdr=0.0193	BANF1 - Freq=0.375, fdr=0.0138	BUB1B - Freq=0.375, fdr=0.0138	CDK1 - Freq=0.375, fdr=0.0341	CKS1B - Freq=0.375, fdr=0.0257	DEK - Freq=0.375, fdr=0.0138	EZH2 - Freq=0.375, fdr=0.0193	HDAC1 - Freq=0.375, fdr=0.0193	ILF2 - Freq=0.375, fdr=0.0138	KIF11 - Freq=0.375, fdr=0.0193	LSM2 - Freq=0.375, fdr=0.0138	MIS12 - Freq=0.375, fdr=0.0138	NOL11 - Freq=0.375, fdr=0.0138	NOLC1 - Freq=0.375, fdr=0.0138	NUP205 - Freq=0.375, fdr=0.0138	NUP93 - Freq=0.375, fdr=0.0138	PFAS - Freq=0.375, fdr=0.0138	POLD2 - Freq=0.375, fdr=0.0138	PPRC1 - Freq=0.375, fdr=0.0138	PRIM1 - Freq=0.375, fdr=0.0435
Biocarta	EIF2 Pathway	11	OIP5 - Freq=0.727, fdr=0.0384	SUPT16H - Freq=0.636, fdr=0.0384	BORA - Freq=0.545, fdr=0.0384	DDX39A - Freq=0.545, fdr=0.0384	RFC4 - Freq=0.545, fdr=0.0384	ZWILCH - Freq=0.545, fdr=0.0384	DEK - Freq=0.455, fdr=0.0384	DKC1 - Freq=0.455, fdr=0.0384	HAT1 - Freq=0.455, fdr=0.0384	TUBB4B - Freq=0.455, fdr=0.0384	ABCE1 - Freq=0.364, fdr=0.0384	DDX21 - Freq=0.364, fdr=0.0384	GMPS - Freq=0.364, fdr=0.0384	NAA50 - Freq=0.364, fdr=0.0384	NOLC1 - Freq=0.364, fdr=0.0384	RARS - Freq=0.364, fdr=0.0384	TFDP1 - Freq=0.364, fdr=0.0384	COMMD8 - Freq=0.273, fdr=0.0384	DIMT1 - Freq=0.273, fdr=0.0384	POLR3C - Freq=0.273, fdr=0.0384	RSL1D1 - Freq=0.273, fdr=0.0384	SSB - Freq=0.273, fdr=0.0384	ANP32A - Freq=0.182, fdr=0.0384	BAX - Freq=0.182, fdr=0.0384	CAPN7 - Freq=0.182, fdr=0.0384	HSP90AB1 - Freq=0.182, fdr=0.0384	PAFAH1B1 - Freq=0.182, fdr=0.0384	PPM1D - Freq=0.182, fdr=0.0384	NA	NA	NA	NA	NA	NA	NA	NA	NA	NA	NA	NA	NA	NA	NA	NA	NA	NA	NA
Biocarta	EIF4 Pathway	24	NA	NA	NA	NA	NA	NA	NA	NA	NA	NA	NA	NA	NA	NA	NA	NA	NA	NA	NA	NA	NA	NA	NA	NA	NA	NA	NA	NA	NA	NA	NA	NA	NA	NA	NA	NA	NA	NA	NA	NA	NA	NA	NA	NA	NA	NA	NA
Biocarta	EPHA4 Pathway	9	NA	NA	NA	NA	NA	NA	NA	NA	NA	NA	NA	NA	NA	NA	NA	NA	NA	NA	NA	NA	NA	NA	NA	NA	NA	NA	NA	NA	NA	NA	NA	NA	NA	NA	NA	NA	NA	NA	NA	NA	NA	NA	NA	NA	NA	NA	NA
Biocarta	EPO Pathway	19	NA	NA	NA	NA	NA	NA	NA	NA	NA	NA	NA	NA	NA	NA	NA	NA	NA	NA	NA	NA	NA	NA	NA	NA	NA	NA	NA	NA	NA	NA	NA	NA	NA	NA	NA	NA	NA	NA	NA	NA	NA	NA	NA	NA	NA	NA	NA
Biocarta	EPONFKB Pathway	11	GBP2 - Freq=0.636, fdr=0.0185	ICAM1 - Freq=0.636, fdr=0.0185	IFITM2 - Freq=0.636, fdr=0.0185	LGALS3 - Freq=0.636, fdr=0.0185	TNFAIP8 - Freq=0.636, fdr=0.0185	BTG1 - Freq=0.545, fdr=0.0185	DUSP5 - Freq=0.545, fdr=0.0355	EMP3 - Freq=0.545, fdr=0.0185	FAS - Freq=0.545, fdr=0.0185	GADD45B - Freq=0.545, fdr=0.0185	GEM - Freq=0.545, fdr=0.0185	HEG1 - Freq=0.545, fdr=0.0286	IER3 - Freq=0.545, fdr=0.0286	IER5 - Freq=0.545, fdr=0.0185	IFI35 - Freq=0.545, fdr=0.0185	IFITM1 - Freq=0.545, fdr=0.0355	IFITM3 - Freq=0.545, fdr=0.0416	JUNB - Freq=0.545, fdr=0.0185	KIAA0247 - Freq=0.545, fdr=0.0185	KLF6 - Freq=0.545, fdr=0.0185	LGALS1 - Freq=0.545, fdr=0.0416	MSN - Freq=0.545, fdr=0.0185	PSMB8 - Freq=0.545, fdr=0.0185	S100A11 - Freq=0.545, fdr=0.0286	S100A6 - Freq=0.545, fdr=0.0185	TNFAIP3 - Freq=0.545, fdr=0.0185	ANXA1 - Freq=0.455, fdr=0.0416	ARID5A - Freq=0.455, fdr=0.0185	ARPC1B - Freq=0.455, fdr=0.0286	BCL3 - Freq=0.455, fdr=0.0185	BTG2 - Freq=0.455, fdr=0.0185	CD302 - Freq=0.455, fdr=0.0416	CD83 - Freq=0.455, fdr=0.0185	CEBPB - Freq=0.455, fdr=0.0185	DRAM1 - Freq=0.455, fdr=0.0185	EGR2 - Freq=0.455, fdr=0.0416	EHBP1L1 - Freq=0.455, fdr=0.0185	FILIP1L - Freq=0.455, fdr=0.0355	GLIPR1 - Freq=0.455, fdr=0.0355	GPR137B - Freq=0.455, fdr=0.0457	GRN - Freq=0.455, fdr=0.0185	IFIT2 - Freq=0.455, fdr=0.0185	IRF9 - Freq=0.455, fdr=0.0185	MDFIC - Freq=0.455, fdr=0.0185	MVP - Freq=0.455, fdr=0.0185	OAS1 - Freq=0.455, fdr=0.0355	OSMR - Freq=0.455, fdr=0.0185
Biocarta	ERK Pathway	28	NA	NA	NA	NA	NA	NA	NA	NA	NA	NA	NA	NA	NA	NA	NA	NA	NA	NA	NA	NA	NA	NA	NA	NA	NA	NA	NA	NA	NA	NA	NA	NA	NA	NA	NA	NA	NA	NA	NA	NA	NA	NA	NA	NA	NA	NA	NA
Biocarta	ERK5 Pathway	18	PDP1 - Freq=0.611, fdr=0.0409	ATP2B1 - Freq=0.556, fdr=0.0409	TRIB2 - Freq=0.556, fdr=0.0409	MICAL1 - Freq=0.5, fdr=0.0409	PLEKHO1 - Freq=0.444, fdr=0.0409	TSPYL4 - Freq=0.444, fdr=0.0409	ABR - Freq=0.389, fdr=0.0409	FAM49A - Freq=0.389, fdr=0.0409	PRKAR2B - Freq=0.389, fdr=0.0409	WDR47 - Freq=0.389, fdr=0.0409	EHBP1L1 - Freq=0.333, fdr=0.0409	ENDOD1 - Freq=0.333, fdr=0.0409	FYN - Freq=0.333, fdr=0.0409	GDI1 - Freq=0.333, fdr=0.0409	PPP3CA - Freq=0.333, fdr=0.0409	RPS6KA5 - Freq=0.333, fdr=0.0409	VAMP2 - Freq=0.333, fdr=0.0409	CDK17 - Freq=0.278, fdr=0.0409	DBN1 - Freq=0.278, fdr=0.0409	HIVEP2 - Freq=0.278, fdr=0.0409	MTMR6 - Freq=0.278, fdr=0.0409	TRPS1 - Freq=0.278, fdr=0.0409	TSPYL2 - Freq=0.278, fdr=0.0409	AKAP11 - Freq=0.222, fdr=0.0409	ARF3 - Freq=0.222, fdr=0.0409	DUSP7 - Freq=0.222, fdr=0.0409	KLF7 - Freq=0.222, fdr=0.0409	MAPRE2 - Freq=0.222, fdr=0.0409	NSF - Freq=0.222, fdr=0.0409	QKI - Freq=0.222, fdr=0.0409	SIRPA - Freq=0.222, fdr=0.0409	TBC1D4 - Freq=0.222, fdr=0.0409	TCF4 - Freq=0.222, fdr=0.0409	BIN1 - Freq=0.167, fdr=0.0409	CDK14 - Freq=0.167, fdr=0.0409	EPM2AIP1 - Freq=0.167, fdr=0.0409	FAM172A - Freq=0.167, fdr=0.0409	KLHL24 - Freq=0.167, fdr=0.0409	LEPROTL1 - Freq=0.167, fdr=0.0409	OSBPL8 - Freq=0.167, fdr=0.0409	TBC1D9 - Freq=0.167, fdr=0.0409	TRAK2 - Freq=0.167, fdr=0.0409	HDAC9 - Freq=0.111, fdr=0.0409	HNRNPUL2 - Freq=0.111, fdr=0.0409	NUDT18 - Freq=0.111, fdr=0.0409	IL4 - Freq=0.056, fdr=0.0409	NA
Biocarta	ERYTH Pathway	14	SERPINA3 - Freq=0.714, fdr=0.026	CCL11 - Freq=0.571, fdr=0.026	SERPINE1 - Freq=0.571, fdr=0.026	TMEM45A - Freq=0.571, fdr=0.026	AXL - Freq=0.5, fdr=0.026	DUSP5 - Freq=0.5, fdr=0.026	FILIP1L - Freq=0.5, fdr=0.0412	GEM - Freq=0.5, fdr=0.026	IL1B - Freq=0.5, fdr=0.026	LOX - Freq=0.5, fdr=0.026	PTGS2 - Freq=0.5, fdr=0.026	THBS1 - Freq=0.5, fdr=0.026	TNC - Freq=0.5, fdr=0.026	AIM2 - Freq=0.429, fdr=0.026	CCL2 - Freq=0.429, fdr=0.0412	CDH11 - Freq=0.429, fdr=0.0412	CXCL5 - Freq=0.429, fdr=0.026	CXCL9 - Freq=0.429, fdr=0.026	FAP - Freq=0.429, fdr=0.026	IL8 - Freq=0.429, fdr=0.026	POSTN - Freq=0.429, fdr=0.026	PTX3 - Freq=0.429, fdr=0.026	TNF - Freq=0.429, fdr=0.026	TNFAIP3 - Freq=0.429, fdr=0.026	TWIST1 - Freq=0.429, fdr=0.026	BCL2A1 - Freq=0.357, fdr=0.0412	BIRC3 - Freq=0.357, fdr=0.026	CH25H - Freq=0.357, fdr=0.026	CXCL1 - Freq=0.357, fdr=0.026	CXCL10 - Freq=0.357, fdr=0.026	CXCL2 - Freq=0.357, fdr=0.026	CXCL6 - Freq=0.357, fdr=0.026	CYP1B1 - Freq=0.357, fdr=0.026	FST - Freq=0.357, fdr=0.0412	HCAR3 - Freq=0.357, fdr=0.026	PLAUR - Freq=0.357, fdr=0.026	SOCS3 - Freq=0.357, fdr=0.026	ZFP36 - Freq=0.357, fdr=0.0412	ANKRD1 - Freq=0.286, fdr=0.026	CCL4 - Freq=0.286, fdr=0.026	CCL7 - Freq=0.286, fdr=0.026	CD40 - Freq=0.286, fdr=0.026	CXCL3 - Freq=0.286, fdr=0.0412	FOSL1 - Freq=0.286, fdr=0.026	ITGB8 - Freq=0.286, fdr=0.026	SPHK1 - Freq=0.286, fdr=0.026	TLR2 - Freq=0.286, fdr=0.026
Biocarta	ETC Pathway	9	APOO - Freq=0.889, fdr=0.004	GOT1 - Freq=0.889, fdr=0.004	PDHX - Freq=0.889, fdr=0.004	PHYH - Freq=0.889, fdr=0.004	ACADM - Freq=0.778, fdr=0.004	ACAT1 - Freq=0.778, fdr=0.004	ACOT13 - Freq=0.778, fdr=0.004	ATP5F1 - Freq=0.778, fdr=0.004	BNIP3 - Freq=0.778, fdr=0.004	COQ9 - Freq=0.778, fdr=0.004	DCXR - Freq=0.778, fdr=0.004	ECH1 - Freq=0.778, fdr=0.004	ECI1 - Freq=0.778, fdr=0.004	ETFB - Freq=0.778, fdr=0.004	GBE1 - Freq=0.778, fdr=0.004	IDH3A - Freq=0.778, fdr=0.004	MRPS35 - Freq=0.778, fdr=0.004	NDUFA4 - Freq=0.778, fdr=0.004	NDUFA6 - Freq=0.778, fdr=0.004	NDUFA8 - Freq=0.778, fdr=0.004	NDUFB5 - Freq=0.778, fdr=0.004	NDUFC1 - Freq=0.778, fdr=0.004	PDHA1 - Freq=0.778, fdr=0.004	PFKM - Freq=0.778, fdr=0.004	UQCRFS1 - Freq=0.778, fdr=0.004	AGL - Freq=0.667, fdr=0.004	AIFM1 - Freq=0.667, fdr=0.004	ATP5I - Freq=0.667, fdr=0.004	CHCHD3 - Freq=0.667, fdr=0.004	COX6B1 - Freq=0.667, fdr=0.004	COX7B - Freq=0.667, fdr=0.004	CRYZ - Freq=0.667, fdr=0.004	CYC1 - Freq=0.667, fdr=0.004	DBI - Freq=0.667, fdr=0.004	DECR1 - Freq=0.667, fdr=0.004	DLD - Freq=0.667, fdr=0.004	ECHS1 - Freq=0.667, fdr=0.004	ECI2 - Freq=0.667, fdr=0.004	ETFA - Freq=0.667, fdr=0.004	ETFDH - Freq=0.667, fdr=0.004	FH - Freq=0.667, fdr=0.004	GLO1 - Freq=0.667, fdr=0.004	GPD1L - Freq=0.667, fdr=0.004	GPX3 - Freq=0.667, fdr=0.0106	HADH - Freq=0.667, fdr=0.004	HADHB - Freq=0.667, fdr=0.004	ID1 - Freq=0.667, fdr=0.0073
Biocarta	ETS Pathway	18	NA	NA	NA	NA	NA	NA	NA	NA	NA	NA	NA	NA	NA	NA	NA	NA	NA	NA	NA	NA	NA	NA	NA	NA	NA	NA	NA	NA	NA	NA	NA	NA	NA	NA	NA	NA	NA	NA	NA	NA	NA	NA	NA	NA	NA	NA	NA
Biocarta	EXTRINSIC Pathway	13	RNF128 - Freq=0.923, fdr=0.0045	AKR1C2 - Freq=0.846, fdr=0.0045	SERPINA3 - Freq=0.846, fdr=0.0045	AKR1C3 - Freq=0.769, fdr=0.0045	RNASE4 - Freq=0.769, fdr=0.0045	SPP1 - Freq=0.769, fdr=0.0045	AADAC - Freq=0.692, fdr=0.0045	ABCC2 - Freq=0.692, fdr=0.0045	ABCC6 - Freq=0.692, fdr=0.0045	ADH1A - Freq=0.692, fdr=0.0045	ADH1B - Freq=0.692, fdr=0.0045	AFM - Freq=0.692, fdr=0.0045	AGT - Freq=0.692, fdr=0.0045	AKR1C1 - Freq=0.692, fdr=0.0045	AKR1C4 - Freq=0.692, fdr=0.0045	AKR1D1 - Freq=0.692, fdr=0.0045	ALDH8A1 - Freq=0.692, fdr=0.0045	AOX1 - Freq=0.692, fdr=0.0045	APOB - Freq=0.692, fdr=0.0045	APOC1 - Freq=0.692, fdr=0.0045	BHMT - Freq=0.692, fdr=0.0045	C3 - Freq=0.692, fdr=0.0045	C4BPA - Freq=0.692, fdr=0.0045	C8B - Freq=0.692, fdr=0.0045	CPN2 - Freq=0.692, fdr=0.0045	CYP2C18 - Freq=0.692, fdr=0.0045	CYP2J2 - Freq=0.692, fdr=0.0045	CYP3A43 - Freq=0.692, fdr=0.0045	CYP3A5 - Freq=0.692, fdr=0.0045	CYP3A7 - Freq=0.692, fdr=0.0045	CYP4A11 - Freq=0.692, fdr=0.0045	CYP4F12 - Freq=0.692, fdr=0.0045	DIO1 - Freq=0.692, fdr=0.0045	DPYS - Freq=0.692, fdr=0.0045	F13B - Freq=0.692, fdr=0.0045	F9 - Freq=0.692, fdr=0.0045	FMO5 - Freq=0.692, fdr=0.0045	GC - Freq=0.692, fdr=0.0045	GJB1 - Freq=0.692, fdr=0.0045	GLDC - Freq=0.692, fdr=0.0045	GSTA2 - Freq=0.692, fdr=0.0045	HAO1 - Freq=0.692, fdr=0.0045	HAO2 - Freq=0.692, fdr=0.0045	HSD3B2 - Freq=0.692, fdr=0.0045	ITIH2 - Freq=0.692, fdr=0.0045	ITIH3 - Freq=0.692, fdr=0.0045	MLXIPL - Freq=0.692, fdr=0.0045
Biocarta	FAS Pathway	29	EMP3 - Freq=0.517, fdr=0.0201	PMAIP1 - Freq=0.517, fdr=0.0201	TNFAIP8 - Freq=0.517, fdr=0.0201	ANXA1 - Freq=0.483, fdr=0.0201	MSN - Freq=0.483, fdr=0.0201	S100A4 - Freq=0.483, fdr=0.0302	STK17B - Freq=0.483, fdr=0.0201	BORA - Freq=0.448, fdr=0.0201	DUSP5 - Freq=0.448, fdr=0.0302	IFI27 - Freq=0.448, fdr=0.0453	OIP5 - Freq=0.448, fdr=0.0376	PSMB9 - Freq=0.448, fdr=0.0201	TAGLN2 - Freq=0.448, fdr=0.0201	AIM1 - Freq=0.414, fdr=0.0201	ANXA3 - Freq=0.414, fdr=0.0302	CCNE2 - Freq=0.414, fdr=0.0201	IFI30 - Freq=0.414, fdr=0.0201	PIEZO1 - Freq=0.414, fdr=0.0201	PSMB8 - Freq=0.414, fdr=0.0201	S100A11 - Freq=0.414, fdr=0.0201	ZNF217 - Freq=0.414, fdr=0.0201	GALNT7 - Freq=0.379, fdr=0.0201	GBP2 - Freq=0.379, fdr=0.0376	IFITM1 - Freq=0.379, fdr=0.0302	IFITM2 - Freq=0.379, fdr=0.0201	PLA2G4A - Freq=0.379, fdr=0.0201	PROCR - Freq=0.379, fdr=0.0201	STAT1 - Freq=0.379, fdr=0.0201	TEX30 - Freq=0.379, fdr=0.0201	ARPC1B - Freq=0.345, fdr=0.0201	CAPG - Freq=0.345, fdr=0.0201	CRIP1 - Freq=0.345, fdr=0.0302	ELF1 - Freq=0.345, fdr=0.0201	EMP1 - Freq=0.345, fdr=0.0201	FBXO5 - Freq=0.345, fdr=0.0201	HDAC1 - Freq=0.345, fdr=0.0201	IFI35 - Freq=0.345, fdr=0.0201	IRF7 - Freq=0.345, fdr=0.0201	JUNB - Freq=0.345, fdr=0.0201	KIAA1551 - Freq=0.345, fdr=0.0201	LGALS3 - Freq=0.345, fdr=0.0302	NMI - Freq=0.345, fdr=0.0201	PLAC8 - Freq=0.345, fdr=0.0201	SLC43A3 - Freq=0.345, fdr=0.0201	SUPT16H - Freq=0.345, fdr=0.0376	TNFAIP3 - Freq=0.345, fdr=0.0302	TXNIP - Freq=0.345, fdr=0.0201
Biocarta	FCER1 Pathway	36	PDP1 - Freq=0.472, fdr=0.0106	MEF2C - Freq=0.444, fdr=0.0106	TLR1 - Freq=0.444, fdr=0.0106	FAM49A - Freq=0.417, fdr=0.0106	GBP2 - Freq=0.417, fdr=0.0106	MICAL1 - Freq=0.417, fdr=0.0106	STK17B - Freq=0.417, fdr=0.0106	DOCK10 - Freq=0.389, fdr=0.0106	ATP2B1 - Freq=0.361, fdr=0.0106	CCL5 - Freq=0.361, fdr=0.0106	CD83 - Freq=0.361, fdr=0.0106	EMP3 - Freq=0.361, fdr=0.021	HCLS1 - Freq=0.361, fdr=0.0106	PLEKHO1 - Freq=0.361, fdr=0.0106	TNFAIP3 - Freq=0.361, fdr=0.0106	TSPYL4 - Freq=0.361, fdr=0.0163	GRAMD1B - Freq=0.333, fdr=0.0163	IFIT2 - Freq=0.333, fdr=0.0106	PKIA - Freq=0.333, fdr=0.0346	PRKAR2B - Freq=0.333, fdr=0.0106	PRKCH - Freq=0.333, fdr=0.0106	RGS1 - Freq=0.333, fdr=0.0106	TSPAN5 - Freq=0.333, fdr=0.0106	ARPC1B - Freq=0.306, fdr=0.0163	CSF2RB - Freq=0.306, fdr=0.0106	EGR2 - Freq=0.306, fdr=0.0106	GPR137B - Freq=0.306, fdr=0.0163	KCTD12 - Freq=0.306, fdr=0.0106	LTB - Freq=0.306, fdr=0.0106	NRGN - Freq=0.306, fdr=0.0106	OAS1 - Freq=0.306, fdr=0.0106	PTGER4 - Freq=0.306, fdr=0.0106	TRAF3IP3 - Freq=0.306, fdr=0.0106	WDR47 - Freq=0.306, fdr=0.0106	ZBTB18 - Freq=0.306, fdr=0.0106	ANXA1 - Freq=0.278, fdr=0.021	ARHGEF6 - Freq=0.278, fdr=0.0106	CORO1A - Freq=0.278, fdr=0.0106	CXCR4 - Freq=0.278, fdr=0.021	CYBA - Freq=0.278, fdr=0.0106	F13A1 - Freq=0.278, fdr=0.0106	FAM129A - Freq=0.278, fdr=0.0163	FCGR2B - Freq=0.278, fdr=0.0106	GDI1 - Freq=0.278, fdr=0.0106	GLIPR1 - Freq=0.278, fdr=0.0106	GPSM3 - Freq=0.278, fdr=0.0106	HIVEP2 - Freq=0.278, fdr=0.0106
Biocarta	FEEDER Pathway	9	NA	NA	NA	NA	NA	NA	NA	NA	NA	NA	NA	NA	NA	NA	NA	NA	NA	NA	NA	NA	NA	NA	NA	NA	NA	NA	NA	NA	NA	NA	NA	NA	NA	NA	NA	NA	NA	NA	NA	NA	NA	NA	NA	NA	NA	NA	NA
Biocarta	FIBRINOLYSIS Pathway	12	SPP1 - Freq=0.917, fdr=0.0054	SERPINA3 - Freq=0.75, fdr=0.0054	AKR1C2 - Freq=0.667, fdr=0.0054	C3 - Freq=0.667, fdr=0.0054	LCN2 - Freq=0.667, fdr=0.0054	GPX3 - Freq=0.583, fdr=0.0358	HAL - Freq=0.583, fdr=0.0054	IGFBP3 - Freq=0.583, fdr=0.0137	NNMT - Freq=0.583, fdr=0.0054	RNASE4 - Freq=0.583, fdr=0.0054	RNF128 - Freq=0.583, fdr=0.0054	SERPING1 - Freq=0.583, fdr=0.0054	AADAC - Freq=0.5, fdr=0.0054	ABCA6 - Freq=0.5, fdr=0.0054	ABCC2 - Freq=0.5, fdr=0.0054	ABCG5 - Freq=0.5, fdr=0.0054	ADH1A - Freq=0.5, fdr=0.0054	ADH1B - Freq=0.5, fdr=0.0054	ADH1C - Freq=0.5, fdr=0.0054	AFM - Freq=0.5, fdr=0.0054	AGT - Freq=0.5, fdr=0.0054	AHSG - Freq=0.5, fdr=0.0054	AKR1C1 - Freq=0.5, fdr=0.0054	AKR1C3 - Freq=0.5, fdr=0.0358	AKR1C4 - Freq=0.5, fdr=0.0054	AKR1D1 - Freq=0.5, fdr=0.0054	ALB - Freq=0.5, fdr=0.0054	ALDH8A1 - Freq=0.5, fdr=0.0054	AMBP - Freq=0.5, fdr=0.0054	AOX1 - Freq=0.5, fdr=0.0054	APCS - Freq=0.5, fdr=0.0054	APOA1 - Freq=0.5, fdr=0.0054	APOA2 - Freq=0.5, fdr=0.0054	APOB - Freq=0.5, fdr=0.0054	APOH - Freq=0.5, fdr=0.0054	ASGR1 - Freq=0.5, fdr=0.0054	AZGP1 - Freq=0.5, fdr=0.0054	BBOX1 - Freq=0.5, fdr=0.0054	BHMT - Freq=0.5, fdr=0.0054	BHMT2 - Freq=0.5, fdr=0.0054	C1R - Freq=0.5, fdr=0.0054	C4BPA - Freq=0.5, fdr=0.0054	C6 - Freq=0.5, fdr=0.0054	C8A - Freq=0.5, fdr=0.0054	C8B - Freq=0.5, fdr=0.0054	C9 - Freq=0.5, fdr=0.0054	CA5A - Freq=0.5, fdr=0.0054
Biocarta	FMLP Pathway	33	STXBP1 - Freq=0.364, fdr=0.037	ATP2B1 - Freq=0.333, fdr=0.037	EHBP1L1 - Freq=0.333, fdr=0.037	FAM49A - Freq=0.333, fdr=0.037	FLNA - Freq=0.333, fdr=0.037	IFITM2 - Freq=0.333, fdr=0.0441	STK17B - Freq=0.333, fdr=0.037	TLR1 - Freq=0.333, fdr=0.037	TNFAIP3 - Freq=0.333, fdr=0.037	CCL5 - Freq=0.303, fdr=0.0441	CD83 - Freq=0.303, fdr=0.037	ENC1 - Freq=0.303, fdr=0.0441	KIF3C - Freq=0.303, fdr=0.037	MEF2C - Freq=0.303, fdr=0.037	MICAL1 - Freq=0.303, fdr=0.0441	ABR - Freq=0.273, fdr=0.037	BTG1 - Freq=0.273, fdr=0.0441	CSF2RB - Freq=0.273, fdr=0.037	GDI1 - Freq=0.273, fdr=0.037	HCLS1 - Freq=0.273, fdr=0.0441	IL2RG - Freq=0.273, fdr=0.037	RTN2 - Freq=0.273, fdr=0.037	SEPT8 - Freq=0.273, fdr=0.037	STX1A - Freq=0.273, fdr=0.037	TSPAN5 - Freq=0.273, fdr=0.037	TUBA1A - Freq=0.273, fdr=0.037	ZFP36 - Freq=0.273, fdr=0.0441	ARF3 - Freq=0.242, fdr=0.037	BIRC3 - Freq=0.242, fdr=0.037	CLSTN1 - Freq=0.242, fdr=0.037	CORO1A - Freq=0.242, fdr=0.0441	CYBA - Freq=0.242, fdr=0.0441	ETS1 - Freq=0.242, fdr=0.037	IER5 - Freq=0.242, fdr=0.037	IRF7 - Freq=0.242, fdr=0.037	IRF8 - Freq=0.242, fdr=0.0441	IRF9 - Freq=0.242, fdr=0.037	NDRG3 - Freq=0.242, fdr=0.0441	NSF - Freq=0.242, fdr=0.037	PRKCH - Freq=0.242, fdr=0.037	PTPN6 - Freq=0.242, fdr=0.037	SCRN1 - Freq=0.242, fdr=0.0441	SLC7A7 - Freq=0.242, fdr=0.0441	STAT6 - Freq=0.242, fdr=0.037	C1orf216 - Freq=0.212, fdr=0.037	CASP8 - Freq=0.212, fdr=0.0441	CD48 - Freq=0.212, fdr=0.037
Biocarta	FREE Pathway	10	IER3 - Freq=0.8, fdr=0.0485	LCN2 - Freq=0.7, fdr=0.0485	IRF7 - Freq=0.6, fdr=0.0485	JUNB - Freq=0.6, fdr=0.0485	KCNN4 - Freq=0.6, fdr=0.0485	PSMB9 - Freq=0.6, fdr=0.0485	CAPG - Freq=0.5, fdr=0.0485	ICAM1 - Freq=0.5, fdr=0.0485	PLAC8 - Freq=0.5, fdr=0.0485	TNFAIP2 - Freq=0.5, fdr=0.0485	TNFAIP3 - Freq=0.5, fdr=0.0485	TSPO - Freq=0.5, fdr=0.0485	BCL3 - Freq=0.4, fdr=0.0485	FAS - Freq=0.4, fdr=0.0485	ISG15 - Freq=0.4, fdr=0.0485	LY6E - Freq=0.4, fdr=0.0485	MOCOS - Freq=0.4, fdr=0.0485	RELB - Freq=0.4, fdr=0.0485	SOCS3 - Freq=0.4, fdr=0.0485	FAH - Freq=0.3, fdr=0.0485	NFKB2 - Freq=0.3, fdr=0.0485	RHOG - Freq=0.3, fdr=0.0485	CAT - Freq=0.2, fdr=0.0485	CRTC3 - Freq=0.2, fdr=0.0485	SNAP23 - Freq=0.2, fdr=0.0485	TALDO1 - Freq=0.2, fdr=0.0485	NA	NA	NA	NA	NA	NA	NA	NA	NA	NA	NA	NA	NA	NA	NA	NA	NA	NA	NA	NA	NA
Biocarta	G1 Pathway	27	PMAIP1 - Freq=0.593, fdr=0.0079	CCNE2 - Freq=0.519, fdr=0.0079	FBXO5 - Freq=0.519, fdr=0.0079	PBK - Freq=0.519, fdr=0.0079	ABCC4 - Freq=0.481, fdr=0.0079	ATAD2 - Freq=0.481, fdr=0.0079	BORA - Freq=0.481, fdr=0.0079	CDC6 - Freq=0.481, fdr=0.0079	CEP55 - Freq=0.481, fdr=0.0079	DBF4 - Freq=0.481, fdr=0.0079	DUSP5 - Freq=0.481, fdr=0.0079	EZH2 - Freq=0.481, fdr=0.0079	KIF11 - Freq=0.481, fdr=0.0079	MAD2L1 - Freq=0.481, fdr=0.0079	MELK - Freq=0.481, fdr=0.0079	OIP5 - Freq=0.481, fdr=0.0079	PRC1 - Freq=0.481, fdr=0.0079	RRM2 - Freq=0.481, fdr=0.0079	SHCBP1 - Freq=0.481, fdr=0.0079	SMC2 - Freq=0.481, fdr=0.0079	SMC4 - Freq=0.481, fdr=0.0079	BIRC5 - Freq=0.444, fdr=0.0079	BUB1B - Freq=0.444, fdr=0.0079	C1orf112 - Freq=0.444, fdr=0.0079	CCNA2 - Freq=0.444, fdr=0.0079	CCNB1 - Freq=0.444, fdr=0.0079	CDC20 - Freq=0.444, fdr=0.0079	DDX39A - Freq=0.444, fdr=0.0079	DKC1 - Freq=0.444, fdr=0.0079	DLGAP5 - Freq=0.444, fdr=0.0079	E2F8 - Freq=0.444, fdr=0.0079	ERCC6L - Freq=0.444, fdr=0.0079	HMMR - Freq=0.444, fdr=0.0079	KIF20A - Freq=0.444, fdr=0.0079	KNTC1 - Freq=0.444, fdr=0.0079	LIG1 - Freq=0.444, fdr=0.0079	MCM2 - Freq=0.444, fdr=0.0079	MCM5 - Freq=0.444, fdr=0.0079	MKI67 - Freq=0.444, fdr=0.0079	NCAPD3 - Freq=0.444, fdr=0.0079	NCAPG2 - Freq=0.444, fdr=0.0079	NUP155 - Freq=0.444, fdr=0.0079	PLK4 - Freq=0.444, fdr=0.0079	RFC5 - Freq=0.444, fdr=0.0079	STIL - Freq=0.444, fdr=0.0079	TACC3 - Freq=0.444, fdr=0.0079	TIPIN - Freq=0.444, fdr=0.0079
Biocarta	G2 Pathway	24	CDC7 - Freq=0.625, fdr=0.0067	MCM5 - Freq=0.625, fdr=0.0067	OIP5 - Freq=0.625, fdr=0.0067	PBK - Freq=0.625, fdr=0.0067	PMAIP1 - Freq=0.625, fdr=0.0067	BORA - Freq=0.583, fdr=0.0067	DONSON - Freq=0.583, fdr=0.0067	MAD2L1 - Freq=0.583, fdr=0.0067	MCM7 - Freq=0.583, fdr=0.0067	RNASEH2A - Freq=0.583, fdr=0.0067	RRM2 - Freq=0.583, fdr=0.0067	SHCBP1 - Freq=0.583, fdr=0.0067	SMC2 - Freq=0.583, fdr=0.0067	SUPT16H - Freq=0.583, fdr=0.0067	TACC3 - Freq=0.583, fdr=0.0067	ZWILCH - Freq=0.583, fdr=0.0067	ATAD2 - Freq=0.542, fdr=0.0067	BUB1B - Freq=0.542, fdr=0.0067	C1orf112 - Freq=0.542, fdr=0.0067	CCNE2 - Freq=0.542, fdr=0.0067	CEP55 - Freq=0.542, fdr=0.0067	DDX39A - Freq=0.542, fdr=0.0067	DKC1 - Freq=0.542, fdr=0.0067	DNMT1 - Freq=0.542, fdr=0.0067	DUSP5 - Freq=0.542, fdr=0.0067	EZH2 - Freq=0.542, fdr=0.0067	FBXO5 - Freq=0.542, fdr=0.0067	KNTC1 - Freq=0.542, fdr=0.0067	LIG1 - Freq=0.542, fdr=0.0067	MCM2 - Freq=0.542, fdr=0.0067	MNS1 - Freq=0.542, fdr=0.0067	NCAPD3 - Freq=0.542, fdr=0.0067	NCAPG2 - Freq=0.542, fdr=0.0067	PHGDH - Freq=0.542, fdr=0.0067	PRIM1 - Freq=0.542, fdr=0.0067	PSAT1 - Freq=0.542, fdr=0.0067	RFC5 - Freq=0.542, fdr=0.0067	SMC4 - Freq=0.542, fdr=0.0067	TAF5 - Freq=0.542, fdr=0.0067	TIPIN - Freq=0.542, fdr=0.0067	ARHGAP19-SLIT1 - Freq=0.5, fdr=0.0067	ASF1B - Freq=0.5, fdr=0.0067	BLM - Freq=0.5, fdr=0.0067	BRCA2 - Freq=0.5, fdr=0.0067	CDC20 - Freq=0.5, fdr=0.0067	CDT1 - Freq=0.5, fdr=0.0067	CENPU - Freq=0.5, fdr=0.0067
Biocarta	GABA Pathway	10	INA - Freq=0.7, fdr=0.0076	NNAT - Freq=0.7, fdr=0.0076	PAK3 - Freq=0.7, fdr=0.0076	PCP4 - Freq=0.7, fdr=0.0257	PHYHIP - Freq=0.7, fdr=0.0076	AATK - Freq=0.6, fdr=0.0076	AK5 - Freq=0.6, fdr=0.0076	ASIC2 - Freq=0.6, fdr=0.0076	ASTN1 - Freq=0.6, fdr=0.0076	BRINP1 - Freq=0.6, fdr=0.0076	BRINP2 - Freq=0.6, fdr=0.0076	CALY - Freq=0.6, fdr=0.0076	CAMK2A - Freq=0.6, fdr=0.0076	CAMK2B - Freq=0.6, fdr=0.0076	CCK - Freq=0.6, fdr=0.0076	CHGA - Freq=0.6, fdr=0.0121	CLSTN2 - Freq=0.6, fdr=0.0076	CTNNA2 - Freq=0.6, fdr=0.0076	CTNND2 - Freq=0.6, fdr=0.0076	CYP46A1 - Freq=0.6, fdr=0.0121	DUSP26 - Freq=0.6, fdr=0.0076	FGF13 - Freq=0.6, fdr=0.0076	FXYD7 - Freq=0.6, fdr=0.0076	GABRB1 - Freq=0.6, fdr=0.0076	GABRG2 - Freq=0.6, fdr=0.0076	GLRB - Freq=0.6, fdr=0.0076	GRIA1 - Freq=0.6, fdr=0.0076	KCNJ10 - Freq=0.6, fdr=0.0076	KIF1A - Freq=0.6, fdr=0.0076	LAMP5 - Freq=0.6, fdr=0.0076	LHX2 - Freq=0.6, fdr=0.0076	MAP2 - Freq=0.6, fdr=0.019	NAP1L3 - Freq=0.6, fdr=0.0076	NEUROD6 - Freq=0.6, fdr=0.0076	PCSK2 - Freq=0.6, fdr=0.0076	PPFIA2 - Freq=0.6, fdr=0.0076	RASL10A - Freq=0.6, fdr=0.0076	RGS7 - Freq=0.6, fdr=0.0076	SCG2 - Freq=0.6, fdr=0.019	SCG5 - Freq=0.6, fdr=0.0156	SCN2A - Freq=0.6, fdr=0.0076	SCN3B - Freq=0.6, fdr=0.0076	SH3GL2 - Freq=0.6, fdr=0.0076	SLC12A5 - Freq=0.6, fdr=0.0076	SLC17A6 - Freq=0.6, fdr=0.0076	SLC6A1 - Freq=0.6, fdr=0.0076	SST - Freq=0.6, fdr=0.0076
Biocarta	GATA3 Pathway	15	NA	NA	NA	NA	NA	NA	NA	NA	NA	NA	NA	NA	NA	NA	NA	NA	NA	NA	NA	NA	NA	NA	NA	NA	NA	NA	NA	NA	NA	NA	NA	NA	NA	NA	NA	NA	NA	NA	NA	NA	NA	NA	NA	NA	NA	NA	NA
Biocarta	GCR Pathway	17	NA	NA	NA	NA	NA	NA	NA	NA	NA	NA	NA	NA	NA	NA	NA	NA	NA	NA	NA	NA	NA	NA	NA	NA	NA	NA	NA	NA	NA	NA	NA	NA	NA	NA	NA	NA	NA	NA	NA	NA	NA	NA	NA	NA	NA	NA	NA
Biocarta	GH Pathway	28	NA	NA	NA	NA	NA	NA	NA	NA	NA	NA	NA	NA	NA	NA	NA	NA	NA	NA	NA	NA	NA	NA	NA	NA	NA	NA	NA	NA	NA	NA	NA	NA	NA	NA	NA	NA	NA	NA	NA	NA	NA	NA	NA	NA	NA	NA	NA
Biocarta	GLEEVEC Pathway	23	PDP1 - Freq=0.565, fdr=0.024	GPR137B - Freq=0.478, fdr=0.024	IFIT2 - Freq=0.478, fdr=0.024	MICAL1 - Freq=0.478, fdr=0.024	ATP2B1 - Freq=0.435, fdr=0.024	TSPYL4 - Freq=0.435, fdr=0.0316	BTG2 - Freq=0.391, fdr=0.024	FAM49A - Freq=0.391, fdr=0.024	OAS1 - Freq=0.391, fdr=0.024	PKIA - Freq=0.391, fdr=0.0392	PLEKHO1 - Freq=0.391, fdr=0.024	PRKCH - Freq=0.391, fdr=0.024	STK17B - Freq=0.391, fdr=0.024	ZBTB18 - Freq=0.391, fdr=0.024	ARPC1B - Freq=0.348, fdr=0.0392	CCND2 - Freq=0.348, fdr=0.024	CXCR4 - Freq=0.348, fdr=0.0316	DOCK10 - Freq=0.348, fdr=0.0316	EGR2 - Freq=0.348, fdr=0.0392	GLIPR1 - Freq=0.348, fdr=0.024	HCLS1 - Freq=0.348, fdr=0.024	ITGB2 - Freq=0.348, fdr=0.024	NDRG3 - Freq=0.348, fdr=0.024	PRKAR2B - Freq=0.348, fdr=0.0316	RGS2 - Freq=0.348, fdr=0.024	TLR1 - Freq=0.348, fdr=0.024	WDR47 - Freq=0.348, fdr=0.024	ABR - Freq=0.304, fdr=0.024	BTG1 - Freq=0.304, fdr=0.024	CD83 - Freq=0.304, fdr=0.024	CLSTN1 - Freq=0.304, fdr=0.024	CORO1A - Freq=0.304, fdr=0.024	EHBP1L1 - Freq=0.304, fdr=0.024	IER5 - Freq=0.304, fdr=0.024	IL2RG - Freq=0.304, fdr=0.024	JUNB - Freq=0.304, fdr=0.0316	KCTD12 - Freq=0.304, fdr=0.0392	KIAA1551 - Freq=0.304, fdr=0.0316	KLF6 - Freq=0.304, fdr=0.024	PTGER4 - Freq=0.304, fdr=0.024	TNFAIP3 - Freq=0.304, fdr=0.0392	TTC3 - Freq=0.304, fdr=0.024	TUBA1A - Freq=0.304, fdr=0.0316	VAMP2 - Freq=0.304, fdr=0.024	ZNF43 - Freq=0.304, fdr=0.0316	ADCY7 - Freq=0.261, fdr=0.024	ARF3 - Freq=0.261, fdr=0.024
Biocarta	GLYCOLYSIS Pathway	9	ACOT7 - Freq=0.778, fdr=0.0143	ALDOA - Freq=0.778, fdr=0.0143	PKM - Freq=0.778, fdr=0.0143	ALDOC - Freq=0.667, fdr=0.0143	AP1S1 - Freq=0.667, fdr=0.0143	CKB - Freq=0.667, fdr=0.0143	ENO2 - Freq=0.667, fdr=0.033	GOT1 - Freq=0.667, fdr=0.0143	ID1 - Freq=0.667, fdr=0.0195	IER3 - Freq=0.667, fdr=0.0195	LDHB - Freq=0.667, fdr=0.0143	MT1H - Freq=0.667, fdr=0.0143	MT1HL1 - Freq=0.667, fdr=0.0143	NDRG1 - Freq=0.667, fdr=0.0143	ATP6V1A - Freq=0.556, fdr=0.0143	BNIP3 - Freq=0.556, fdr=0.0143	FAM216A - Freq=0.556, fdr=0.0394	FSCN1 - Freq=0.556, fdr=0.0143	G6PD - Freq=0.556, fdr=0.0143	HSPH1 - Freq=0.556, fdr=0.0143	IDH3A - Freq=0.556, fdr=0.0143	LAPTM4B - Freq=0.556, fdr=0.0143	LGALS1 - Freq=0.556, fdr=0.033	MARCKSL1 - Freq=0.556, fdr=0.0143	MT1X - Freq=0.556, fdr=0.0143	MT2A - Freq=0.556, fdr=0.0143	NHP2 - Freq=0.556, fdr=0.0143	PFKP - Freq=0.556, fdr=0.0143	PFN2 - Freq=0.556, fdr=0.0195	PHGDH - Freq=0.556, fdr=0.0245	PSAT1 - Freq=0.556, fdr=0.033	RNASEH2A - Freq=0.556, fdr=0.0363	SCD - Freq=0.556, fdr=0.0245	TKT - Freq=0.556, fdr=0.0143	TNFRSF12A - Freq=0.556, fdr=0.0195	ZWINT - Freq=0.556, fdr=0.0143	APOO - Freq=0.444, fdr=0.0143	ASNA1 - Freq=0.444, fdr=0.0143	BHLHE40 - Freq=0.444, fdr=0.0195	CRYZ - Freq=0.444, fdr=0.033	CSRP1 - Freq=0.444, fdr=0.0482	CYP51A1 - Freq=0.444, fdr=0.0195	DBI - Freq=0.444, fdr=0.0143	DBN1 - Freq=0.444, fdr=0.0143	DCXR - Freq=0.444, fdr=0.0245	ERO1L - Freq=0.444, fdr=0.0143	FAM57A - Freq=0.444, fdr=0.0143
Biocarta	GPCR Pathway	31	PDP1 - Freq=0.645, fdr=0.0168	ENO2 - Freq=0.548, fdr=0.0168	PKIA - Freq=0.548, fdr=0.0168	TUBA1A - Freq=0.548, fdr=0.0168	CKB - Freq=0.516, fdr=0.0168	GRAMD1B - Freq=0.516, fdr=0.0168	STXBP1 - Freq=0.516, fdr=0.0168	TSPAN5 - Freq=0.516, fdr=0.0168	BEX1 - Freq=0.484, fdr=0.0168	CHN1 - Freq=0.484, fdr=0.0168	ENC1 - Freq=0.484, fdr=0.0168	IQCJ-SCHIP1 - Freq=0.484, fdr=0.0168	MAP1B - Freq=0.484, fdr=0.0168	OLFM1 - Freq=0.484, fdr=0.0168	PFN2 - Freq=0.484, fdr=0.0168	PRAF2 - Freq=0.484, fdr=0.0168	SALL2 - Freq=0.484, fdr=0.0168	SERPINE2 - Freq=0.484, fdr=0.0168	TSPYL4 - Freq=0.484, fdr=0.0168	ALDOC - Freq=0.452, fdr=0.0168	ATP2B1 - Freq=0.452, fdr=0.0168	HTRA1 - Freq=0.452, fdr=0.0247	KIF3C - Freq=0.452, fdr=0.0168	NDRG4 - Freq=0.452, fdr=0.0247	PAK3 - Freq=0.452, fdr=0.0168	PTN - Freq=0.452, fdr=0.0168	TRIB2 - Freq=0.452, fdr=0.0168	BEX4 - Freq=0.419, fdr=0.0168	DPYSL3 - Freq=0.419, fdr=0.0325	EGR1 - Freq=0.419, fdr=0.0247	FSCN1 - Freq=0.419, fdr=0.0168	ITM2C - Freq=0.419, fdr=0.0168	LPHN1 - Freq=0.419, fdr=0.0168	NGFRAP1 - Freq=0.419, fdr=0.0168	NUAK1 - Freq=0.419, fdr=0.0168	THY1 - Freq=0.419, fdr=0.0168	TUBB2A - Freq=0.419, fdr=0.0168	WASF1 - Freq=0.419, fdr=0.0168	WDR47 - Freq=0.419, fdr=0.0168	CYFIP2 - Freq=0.387, fdr=0.0168	ENDOD1 - Freq=0.387, fdr=0.0168	FAM171A1 - Freq=0.387, fdr=0.0168	GDI1 - Freq=0.387, fdr=0.0168	KIFAP3 - Freq=0.387, fdr=0.0168	MLLT11 - Freq=0.387, fdr=0.0168	NBEA - Freq=0.387, fdr=0.0168	NDN - Freq=0.387, fdr=0.0168
Biocarta	GRANULOCYTES Pathway	13	OAS1 - Freq=0.929, fdr=0.0032	GBP2 - Freq=0.857, fdr=0.0032	S100A9 - Freq=0.857, fdr=0.0032	SERPINB2 - Freq=0.857, fdr=0.0032	TNFAIP3 - Freq=0.857, fdr=0.0032	BCL2A1 - Freq=0.786, fdr=0.0032	CCL18 - Freq=0.786, fdr=0.0032	CCR7 - Freq=0.786, fdr=0.0032	CD69 - Freq=0.786, fdr=0.0032	EGR2 - Freq=0.786, fdr=0.0032	IFI27 - Freq=0.786, fdr=0.0032	IL1B - Freq=0.786, fdr=0.0032	IL7R - Freq=0.786, fdr=0.0032	LCN2 - Freq=0.786, fdr=0.0032	S100A8 - Freq=0.786, fdr=0.0032	SLAMF7 - Freq=0.786, fdr=0.0032	AIM2 - Freq=0.714, fdr=0.0032	CCL5 - Freq=0.714, fdr=0.0032	CCL8 - Freq=0.714, fdr=0.0032	CST7 - Freq=0.714, fdr=0.0032	CXCL9 - Freq=0.714, fdr=0.0032	HCAR3 - Freq=0.714, fdr=0.0032	HLA-DQB1 - Freq=0.714, fdr=0.0032	HLA-DRB1 - Freq=0.714, fdr=0.0032	STAT4 - Freq=0.714, fdr=0.0032	TFEC - Freq=0.714, fdr=0.0032	TLR1 - Freq=0.714, fdr=0.0032	APOL3 - Freq=0.643, fdr=0.0032	C3 - Freq=0.643, fdr=0.0032	CASP1 - Freq=0.643, fdr=0.0032	CD83 - Freq=0.643, fdr=0.0032	CLEC5A - Freq=0.643, fdr=0.0032	CSF2RB - Freq=0.643, fdr=0.0032	CSTA - Freq=0.643, fdr=0.0032	DDX60 - Freq=0.643, fdr=0.0032	FPR2 - Freq=0.643, fdr=0.0032	GPR65 - Freq=0.643, fdr=0.0032	HCLS1 - Freq=0.643, fdr=0.0032	HLA-DQA1 - Freq=0.643, fdr=0.0032	HLA-DQB2 - Freq=0.643, fdr=0.0032	IFIT2 - Freq=0.643, fdr=0.0032	IFITM1 - Freq=0.643, fdr=0.0032	IL6 - Freq=0.643, fdr=0.0032	JUNB - Freq=0.643, fdr=0.0032	MAP3K8 - Freq=0.643, fdr=0.0032	PLAC8 - Freq=0.643, fdr=0.0032	PSMB9 - Freq=0.643, fdr=0.0032
Biocarta	GSK3 Pathway	27	HEG1 - Freq=0.481, fdr=0.0367	IFITM2 - Freq=0.444, fdr=0.0367	IFITM3 - Freq=0.444, fdr=0.0367	TAGLN - Freq=0.444, fdr=0.0466	ANXA1 - Freq=0.407, fdr=0.0367	IFITM1 - Freq=0.407, fdr=0.0466	S100A11 - Freq=0.407, fdr=0.0367	GPR137B - Freq=0.37, fdr=0.0367	JUNB - Freq=0.37, fdr=0.0367	LGALS1 - Freq=0.37, fdr=0.0466	PSMB8 - Freq=0.37, fdr=0.0367	S100A6 - Freq=0.37, fdr=0.0367	TXNIP - Freq=0.37, fdr=0.0367	VIM - Freq=0.37, fdr=0.0367	ANXA5 - Freq=0.333, fdr=0.0367	IFI35 - Freq=0.333, fdr=0.0367	MSN - Freq=0.333, fdr=0.0367	PLA2G4A - Freq=0.333, fdr=0.0367	TSPAN4 - Freq=0.333, fdr=0.0466	WDR47 - Freq=0.333, fdr=0.0367	ALCAM - Freq=0.296, fdr=0.0466	ANXA4 - Freq=0.296, fdr=0.0466	CAPG - Freq=0.296, fdr=0.0367	CCL5 - Freq=0.296, fdr=0.0466	CD55 - Freq=0.296, fdr=0.0466	CDKN1A - Freq=0.296, fdr=0.0466	EHBP1L1 - Freq=0.296, fdr=0.0367	ELK3 - Freq=0.296, fdr=0.0367	IFIT2 - Freq=0.296, fdr=0.0466	MVP - Freq=0.296, fdr=0.0367	PRNP - Freq=0.296, fdr=0.0367	RRAS - Freq=0.296, fdr=0.0466	TSPO - Freq=0.296, fdr=0.0367	ZBTB18 - Freq=0.296, fdr=0.0367	BHLHE40 - Freq=0.259, fdr=0.0466	BIRC3 - Freq=0.259, fdr=0.0466	CD97 - Freq=0.259, fdr=0.0466	CEBPB - Freq=0.259, fdr=0.0367	CSF2RB - Freq=0.259, fdr=0.0367	F2R - Freq=0.259, fdr=0.0367	GRN - Freq=0.259, fdr=0.0466	IRS1 - Freq=0.259, fdr=0.0367	JUN - Freq=0.259, fdr=0.0466	KLF6 - Freq=0.259, fdr=0.0367	LY6E - Freq=0.259, fdr=0.0367	MYOF - Freq=0.259, fdr=0.0466	OSMR - Freq=0.259, fdr=0.0367
Biocarta	HCMV Pathway	17	STK17B - Freq=0.529, fdr=0.0438	ATP2B1 - Freq=0.471, fdr=0.0438	ELF1 - Freq=0.471, fdr=0.0438	ETS1 - Freq=0.471, fdr=0.0438	KIAA1551 - Freq=0.471, fdr=0.0438	TNFAIP8 - Freq=0.471, fdr=0.0438	CASP8 - Freq=0.412, fdr=0.0438	EHBP1L1 - Freq=0.412, fdr=0.0438	IFIT2 - Freq=0.412, fdr=0.0438	KLF6 - Freq=0.412, fdr=0.0438	PLEKHF2 - Freq=0.412, fdr=0.0438	STAT1 - Freq=0.412, fdr=0.0438	TBC1D4 - Freq=0.412, fdr=0.0438	BTG1 - Freq=0.353, fdr=0.0438	ELK3 - Freq=0.353, fdr=0.0438	PLEKHA2 - Freq=0.353, fdr=0.0438	PRKCH - Freq=0.353, fdr=0.0438	SLFN12 - Freq=0.353, fdr=0.0438	STAT6 - Freq=0.353, fdr=0.0438	CDK17 - Freq=0.294, fdr=0.0438	IQGAP1 - Freq=0.294, fdr=0.0438	MALT1 - Freq=0.294, fdr=0.0438	MAPKAPK2 - Freq=0.294, fdr=0.0438	MOB1A - Freq=0.294, fdr=0.0438	ATP2B4 - Freq=0.235, fdr=0.0438	EXOC2 - Freq=0.235, fdr=0.0438	IKZF5 - Freq=0.235, fdr=0.0438	MBNL1 - Freq=0.235, fdr=0.0438	MCL1 - Freq=0.235, fdr=0.0438	MFAP3 - Freq=0.235, fdr=0.0438	PARP4 - Freq=0.235, fdr=0.0438	PTBP3 - Freq=0.235, fdr=0.0438	RASA2 - Freq=0.235, fdr=0.0438	DNASE1L1 - Freq=0.176, fdr=0.0438	EML4 - Freq=0.176, fdr=0.0438	KIAA0247 - Freq=0.176, fdr=0.0438	MYLIP - Freq=0.176, fdr=0.0438	SOCS3 - Freq=0.176, fdr=0.0438	TMOD3 - Freq=0.176, fdr=0.0438	TNIP1 - Freq=0.118, fdr=0.0438	TRIM25 - Freq=0.118, fdr=0.0438	NA	NA	NA	NA	NA	NA
Biocarta	HDAC Pathway	27	TRIB2 - Freq=0.536, fdr=0.033	GRAMD1B - Freq=0.5, fdr=0.033	PKIA - Freq=0.464, fdr=0.033	NBEA - Freq=0.429, fdr=0.033	OLFM1 - Freq=0.429, fdr=0.033	ATP2B1 - Freq=0.393, fdr=0.033	CD200 - Freq=0.393, fdr=0.033	THY1 - Freq=0.393, fdr=0.0486	CYFIP2 - Freq=0.357, fdr=0.0486	PRKAR2B - Freq=0.357, fdr=0.033	SATB1 - Freq=0.357, fdr=0.033	TSPYL4 - Freq=0.357, fdr=0.0486	ZBTB18 - Freq=0.357, fdr=0.033	DACT1 - Freq=0.321, fdr=0.033	DOCK10 - Freq=0.321, fdr=0.0486	FGF13 - Freq=0.321, fdr=0.033	FLRT2 - Freq=0.321, fdr=0.033	KCTD12 - Freq=0.321, fdr=0.033	LPHN1 - Freq=0.321, fdr=0.0486	PRAF2 - Freq=0.321, fdr=0.033	TUBB2B - Freq=0.321, fdr=0.033	VAMP2 - Freq=0.321, fdr=0.033	ABR - Freq=0.286, fdr=0.033	ENDOD1 - Freq=0.286, fdr=0.033	FAM49A - Freq=0.286, fdr=0.0486	FYN - Freq=0.286, fdr=0.033	MAN1C1 - Freq=0.286, fdr=0.033	NOV - Freq=0.286, fdr=0.0486	WDR47 - Freq=0.286, fdr=0.0486	ETV1 - Freq=0.25, fdr=0.033	GDI1 - Freq=0.25, fdr=0.033	HIVEP2 - Freq=0.25, fdr=0.033	IFIT2 - Freq=0.25, fdr=0.033	MARCKS - Freq=0.25, fdr=0.033	NREP - Freq=0.25, fdr=0.033	RASSF2 - Freq=0.25, fdr=0.033	RTN2 - Freq=0.25, fdr=0.033	TBC1D4 - Freq=0.25, fdr=0.033	TCF4 - Freq=0.25, fdr=0.033	TNIK - Freq=0.25, fdr=0.033	TRPS1 - Freq=0.25, fdr=0.033	TTC3 - Freq=0.25, fdr=0.0486	BIN1 - Freq=0.214, fdr=0.033	CDK14 - Freq=0.214, fdr=0.033	CDK17 - Freq=0.214, fdr=0.033	CEP170 - Freq=0.214, fdr=0.033	EID1 - Freq=0.214, fdr=0.0486
Biocarta	HER2 Pathway	22	NA	NA	NA	NA	NA	NA	NA	NA	NA	NA	NA	NA	NA	NA	NA	NA	NA	NA	NA	NA	NA	NA	NA	NA	NA	NA	NA	NA	NA	NA	NA	NA	NA	NA	NA	NA	NA	NA	NA	NA	NA	NA	NA	NA	NA	NA	NA
Biocarta	HIF Pathway	15	NA	NA	NA	NA	NA	NA	NA	NA	NA	NA	NA	NA	NA	NA	NA	NA	NA	NA	NA	NA	NA	NA	NA	NA	NA	NA	NA	NA	NA	NA	NA	NA	NA	NA	NA	NA	NA	NA	NA	NA	NA	NA	NA	NA	NA	NA	NA
Biocarta	HIVNEF Pathway	55	STK17B - Freq=0.527, fdr=0.0095	PMAIP1 - Freq=0.509, fdr=0.0095	PSMB9 - Freq=0.509, fdr=0.0095	TNFAIP8 - Freq=0.509, fdr=0.0095	IFI27 - Freq=0.491, fdr=0.0095	AIM1 - Freq=0.473, fdr=0.0095	DUSP5 - Freq=0.455, fdr=0.0095	GBP2 - Freq=0.455, fdr=0.0095	IFI35 - Freq=0.455, fdr=0.0095	PSMB8 - Freq=0.455, fdr=0.0095	EMP3 - Freq=0.436, fdr=0.0095	IFI30 - Freq=0.436, fdr=0.0095	TNFAIP3 - Freq=0.436, fdr=0.0095	IFITM1 - Freq=0.418, fdr=0.0095	S100A4 - Freq=0.418, fdr=0.0095	ANXA1 - Freq=0.4, fdr=0.0095	ARPC1B - Freq=0.4, fdr=0.0095	IFITM2 - Freq=0.4, fdr=0.0095	IRF7 - Freq=0.4, fdr=0.0095	LGALS3 - Freq=0.4, fdr=0.0095	MSN - Freq=0.4, fdr=0.0095	S100A11 - Freq=0.4, fdr=0.0095	ZNF217 - Freq=0.4, fdr=0.0095	CAPG - Freq=0.382, fdr=0.0095	CCL5 - Freq=0.382, fdr=0.0095	HLA-DRB1 - Freq=0.382, fdr=0.0095	ICAM1 - Freq=0.382, fdr=0.0095	OAS1 - Freq=0.382, fdr=0.0095	PIEZO1 - Freq=0.382, fdr=0.0095	STAT1 - Freq=0.382, fdr=0.0095	TXNIP - Freq=0.382, fdr=0.0095	HCLS1 - Freq=0.364, fdr=0.0095	IFIT2 - Freq=0.364, fdr=0.0095	JUNB - Freq=0.364, fdr=0.0095	PLAC8 - Freq=0.364, fdr=0.0095	SLC43A3 - Freq=0.364, fdr=0.0095	TAGLN2 - Freq=0.364, fdr=0.0095	DGKA - Freq=0.345, fdr=0.0095	ELF1 - Freq=0.345, fdr=0.0095	IRF8 - Freq=0.345, fdr=0.0095	TLR1 - Freq=0.345, fdr=0.0095	BAZ1A - Freq=0.327, fdr=0.0095	BTG2 - Freq=0.327, fdr=0.0095	CST7 - Freq=0.327, fdr=0.0095	CXCR4 - Freq=0.327, fdr=0.0095	EMP1 - Freq=0.327, fdr=0.0095	ETS1 - Freq=0.327, fdr=0.0095
Biocarta	HSP27 Pathway	14	GBP2 - Freq=0.571, fdr=0.0289	DUSP5 - Freq=0.5, fdr=0.0289	IFITM1 - Freq=0.5, fdr=0.0289	IL2RG - Freq=0.5, fdr=0.0289	STK17B - Freq=0.5, fdr=0.0289	TLR1 - Freq=0.5, fdr=0.0289	TNFAIP3 - Freq=0.5, fdr=0.0289	TNFAIP8 - Freq=0.5, fdr=0.0289	CASP1 - Freq=0.429, fdr=0.0289	CASP8 - Freq=0.429, fdr=0.0289	CCL2 - Freq=0.429, fdr=0.0458	CCL5 - Freq=0.429, fdr=0.0289	CD83 - Freq=0.429, fdr=0.0289	CST7 - Freq=0.429, fdr=0.0289	HCLS1 - Freq=0.429, fdr=0.0289	IFI35 - Freq=0.429, fdr=0.0289	IL7R - Freq=0.429, fdr=0.0289	IRF8 - Freq=0.429, fdr=0.0289	JUNB - Freq=0.429, fdr=0.0458	PRKCH - Freq=0.429, fdr=0.0289	SASH3 - Freq=0.429, fdr=0.0289	SLFN12 - Freq=0.429, fdr=0.0289	THBS1 - Freq=0.429, fdr=0.0289	CAPG - Freq=0.357, fdr=0.0458	CCR7 - Freq=0.357, fdr=0.0289	CD69 - Freq=0.357, fdr=0.0289	CNN2 - Freq=0.357, fdr=0.0289	DDX60 - Freq=0.357, fdr=0.0289	ETS1 - Freq=0.357, fdr=0.0289	IL15 - Freq=0.357, fdr=0.0289	IRF1 - Freq=0.357, fdr=0.0289	NFKBIE - Freq=0.357, fdr=0.0289	PTGER4 - Freq=0.357, fdr=0.0289	PYHIN1 - Freq=0.357, fdr=0.0289	TLR2 - Freq=0.357, fdr=0.0289	TRAF1 - Freq=0.357, fdr=0.0289	ZFP36 - Freq=0.357, fdr=0.0458	ALOX5AP - Freq=0.286, fdr=0.0289	CCR2 - Freq=0.286, fdr=0.0289	CD2 - Freq=0.286, fdr=0.0458	DAPP1 - Freq=0.286, fdr=0.0289	LAIR2 - Freq=0.286, fdr=0.0289	NR4A1 - Freq=0.286, fdr=0.0289	PIK3R5 - Freq=0.286, fdr=0.0289	PLAUR - Freq=0.286, fdr=0.0289	PLEKHA2 - Freq=0.286, fdr=0.0289	SOCS3 - Freq=0.286, fdr=0.0289
Biocarta	IGF1 Pathway	21	NA	NA	NA	NA	NA	NA	NA	NA	NA	NA	NA	NA	NA	NA	NA	NA	NA	NA	NA	NA	NA	NA	NA	NA	NA	NA	NA	NA	NA	NA	NA	NA	NA	NA	NA	NA	NA	NA	NA	NA	NA	NA	NA	NA	NA	NA	NA
Biocarta	IGF1MTOR Pathway	20	NA	NA	NA	NA	NA	NA	NA	NA	NA	NA	NA	NA	NA	NA	NA	NA	NA	NA	NA	NA	NA	NA	NA	NA	NA	NA	NA	NA	NA	NA	NA	NA	NA	NA	NA	NA	NA	NA	NA	NA	NA	NA	NA	NA	NA	NA	NA
Biocarta	IGF1R Pathway	22	PDP1 - Freq=0.682, fdr=0.0191	TSPYL4 - Freq=0.591, fdr=0.0191	ENO2 - Freq=0.545, fdr=0.0289	GRAMD1B - Freq=0.545, fdr=0.0191	IQCJ-SCHIP1 - Freq=0.545, fdr=0.0191	PFN2 - Freq=0.545, fdr=0.0191	PKIA - Freq=0.545, fdr=0.0191	ATP2B1 - Freq=0.5, fdr=0.0191	CKB - Freq=0.5, fdr=0.0191	HTRA1 - Freq=0.5, fdr=0.0191	STXBP1 - Freq=0.5, fdr=0.0191	ABR - Freq=0.455, fdr=0.0191	BEX4 - Freq=0.455, fdr=0.0364	NBEA - Freq=0.455, fdr=0.0191	NGFRAP1 - Freq=0.455, fdr=0.0191	NUAK1 - Freq=0.455, fdr=0.0191	SERPINE2 - Freq=0.455, fdr=0.0191	WDR47 - Freq=0.455, fdr=0.0191	ARMCX1 - Freq=0.409, fdr=0.0191	CHN1 - Freq=0.409, fdr=0.0191	CLSTN1 - Freq=0.409, fdr=0.0191	FAM127B - Freq=0.409, fdr=0.0191	FAM171A1 - Freq=0.409, fdr=0.0289	FSCN1 - Freq=0.409, fdr=0.0191	GDI1 - Freq=0.409, fdr=0.0191	GPR137B - Freq=0.409, fdr=0.0289	MAP1B - Freq=0.409, fdr=0.044	MEIS2 - Freq=0.409, fdr=0.0364	NDRG3 - Freq=0.409, fdr=0.0191	NSF - Freq=0.409, fdr=0.0191	PLD3 - Freq=0.409, fdr=0.0191	PTN - Freq=0.409, fdr=0.0191	RAB31 - Freq=0.409, fdr=0.0191	RAP1GAP2 - Freq=0.409, fdr=0.0191	SCRN1 - Freq=0.409, fdr=0.0191	THY1 - Freq=0.409, fdr=0.0364	TRIB2 - Freq=0.409, fdr=0.0191	TTC3 - Freq=0.409, fdr=0.0191	USP11 - Freq=0.409, fdr=0.0191	ALCAM - Freq=0.364, fdr=0.0191	ALDOC - Freq=0.364, fdr=0.0289	CD200 - Freq=0.364, fdr=0.0364	CSRP1 - Freq=0.364, fdr=0.0191	ENC1 - Freq=0.364, fdr=0.0364	ENDOD1 - Freq=0.364, fdr=0.0191	FEZ1 - Freq=0.364, fdr=0.0191	FYN - Freq=0.364, fdr=0.0191
Biocarta	IL10 Pathway	17	GBP2 - Freq=1, fdr=0.0042	IFI27 - Freq=0.941, fdr=0.0042	OAS1 - Freq=0.941, fdr=0.0042	PSMB9 - Freq=0.941, fdr=0.0042	ICAM1 - Freq=0.882, fdr=0.0042	IFIT2 - Freq=0.882, fdr=0.0042	TNFAIP3 - Freq=0.882, fdr=0.0042	CCL5 - Freq=0.824, fdr=0.0042	HLA-DRB1 - Freq=0.824, fdr=0.0042	ISG20 - Freq=0.824, fdr=0.0042	CXCR4 - Freq=0.765, fdr=0.0042	HCLS1 - Freq=0.765, fdr=0.0042	IFI35 - Freq=0.765, fdr=0.0042	IFITM1 - Freq=0.765, fdr=0.0042	IRF7 - Freq=0.765, fdr=0.0042	ITGB2 - Freq=0.765, fdr=0.0042	PSMB8 - Freq=0.765, fdr=0.0042	S100A4 - Freq=0.765, fdr=0.0042	TLR1 - Freq=0.765, fdr=0.0042	ZFP36 - Freq=0.765, fdr=0.0042	AIM1 - Freq=0.706, fdr=0.0042	BIRC3 - Freq=0.706, fdr=0.0042	DUSP5 - Freq=0.706, fdr=0.0042	IFI30 - Freq=0.706, fdr=0.0042	PTGER4 - Freq=0.706, fdr=0.0042	S100A9 - Freq=0.706, fdr=0.0042	SLFN12 - Freq=0.706, fdr=0.0042	SRGN - Freq=0.706, fdr=0.0042	TNFAIP8 - Freq=0.706, fdr=0.0042	ACP5 - Freq=0.647, fdr=0.0042	CCL2 - Freq=0.647, fdr=0.0042	CSF2RB - Freq=0.647, fdr=0.0042	DDX60 - Freq=0.647, fdr=0.0042	EMP3 - Freq=0.647, fdr=0.0042	FAM129A - Freq=0.647, fdr=0.0042	FXYD5 - Freq=0.647, fdr=0.0042	GLIPR1 - Freq=0.647, fdr=0.0042	HLA-DMA - Freq=0.647, fdr=0.0042	IFI44 - Freq=0.647, fdr=0.0042	IFITM2 - Freq=0.647, fdr=0.0042	IL2RG - Freq=0.647, fdr=0.0042	IRF8 - Freq=0.647, fdr=0.0042	LGALS3 - Freq=0.647, fdr=0.0042	NCF2 - Freq=0.647, fdr=0.0042	PLAC8 - Freq=0.647, fdr=0.0042	STK17B - Freq=0.647, fdr=0.0042	THBS1 - Freq=0.647, fdr=0.0042
Biocarta	IL12 Pathway	20	CCL5 - Freq=0.7, fdr=0.0066	AIM2 - Freq=0.65, fdr=0.0066	CD69 - Freq=0.65, fdr=0.0066	CST7 - Freq=0.65, fdr=0.0066	CCR7 - Freq=0.6, fdr=0.0066	GBP2 - Freq=0.6, fdr=0.0066	OAS1 - Freq=0.6, fdr=0.0066	PSMB9 - Freq=0.6, fdr=0.0066	PYHIN1 - Freq=0.6, fdr=0.0066	TLR1 - Freq=0.6, fdr=0.0066	TNF - Freq=0.6, fdr=0.0066	TNFAIP3 - Freq=0.6, fdr=0.0066	TXK - Freq=0.6, fdr=0.0066	CLEC2D - Freq=0.55, fdr=0.0066	CRTAM - Freq=0.55, fdr=0.0066	CXCL9 - Freq=0.55, fdr=0.0066	CXCR4 - Freq=0.55, fdr=0.0066	DUSP5 - Freq=0.55, fdr=0.0066	EGR2 - Freq=0.55, fdr=0.0066	GPR65 - Freq=0.55, fdr=0.0066	HLA-DQA1 - Freq=0.55, fdr=0.0066	P2RY10 - Freq=0.55, fdr=0.0066	SERPINB2 - Freq=0.55, fdr=0.0066	SIRPG - Freq=0.55, fdr=0.0066	STK17B - Freq=0.55, fdr=0.0066	BCL11B - Freq=0.5, fdr=0.0066	BCL2A1 - Freq=0.5, fdr=0.0066	CD28 - Freq=0.5, fdr=0.0066	CD48 - Freq=0.5, fdr=0.0066	CD8BP - Freq=0.5, fdr=0.0066	DOCK10 - Freq=0.5, fdr=0.0066	EVI2B - Freq=0.5, fdr=0.0066	GPR171 - Freq=0.5, fdr=0.0066	HCLS1 - Freq=0.5, fdr=0.0066	HLA-DQB1 - Freq=0.5, fdr=0.0066	IFIT2 - Freq=0.5, fdr=0.0066	RGS1 - Freq=0.5, fdr=0.0066	SLAMF7 - Freq=0.5, fdr=0.0066	TESPA1 - Freq=0.5, fdr=0.0066	ADAMDEC1 - Freq=0.45, fdr=0.0066	ARHGAP15 - Freq=0.45, fdr=0.0066	BIRC3 - Freq=0.45, fdr=0.0066	BTG1 - Freq=0.45, fdr=0.0066	CCL8 - Freq=0.45, fdr=0.0066	CD2 - Freq=0.45, fdr=0.0066	CD86 - Freq=0.45, fdr=0.0066	CD96 - Freq=0.45, fdr=0.0066
Biocarta	IL17 Pathway	13	IFI27 - Freq=0.769, fdr=0.0043	TNFAIP3 - Freq=0.769, fdr=0.0043	AIM2 - Freq=0.692, fdr=0.0043	APOL3 - Freq=0.692, fdr=0.0043	CCL11 - Freq=0.692, fdr=0.0043	CCL5 - Freq=0.692, fdr=0.0043	CCR7 - Freq=0.692, fdr=0.0043	CD69 - Freq=0.692, fdr=0.0043	CFD - Freq=0.692, fdr=0.0043	EGR2 - Freq=0.692, fdr=0.0043	HCLS1 - Freq=0.692, fdr=0.0043	IL7R - Freq=0.692, fdr=0.0043	ITGB2 - Freq=0.692, fdr=0.0043	S100A9 - Freq=0.692, fdr=0.0043	SLAMF7 - Freq=0.692, fdr=0.0043	CCL8 - Freq=0.615, fdr=0.0043	CSF2RB - Freq=0.615, fdr=0.0043	CST7 - Freq=0.615, fdr=0.0043	CXCR4 - Freq=0.615, fdr=0.0043	DDX60 - Freq=0.615, fdr=0.0043	DUSP5 - Freq=0.615, fdr=0.0043	EVI2B - Freq=0.615, fdr=0.0043	GBP2 - Freq=0.615, fdr=0.0043	GIMAP4 - Freq=0.615, fdr=0.0043	GPR65 - Freq=0.615, fdr=0.0043	HLA-DQB1 - Freq=0.615, fdr=0.0043	IFIT2 - Freq=0.615, fdr=0.0043	IL18R1 - Freq=0.615, fdr=0.0043	PYHIN1 - Freq=0.615, fdr=0.0043	RGS1 - Freq=0.615, fdr=0.0043	S100A4 - Freq=0.615, fdr=0.0043	S100A8 - Freq=0.615, fdr=0.0043	SAMSN1 - Freq=0.615, fdr=0.0043	SERPINB2 - Freq=0.615, fdr=0.0043	TLR1 - Freq=0.615, fdr=0.0043	TNF - Freq=0.615, fdr=0.0043	ACAP1 - Freq=0.538, fdr=0.0043	APOL1 - Freq=0.538, fdr=0.0043	ARHGAP15 - Freq=0.538, fdr=0.0043	ARHGAP25 - Freq=0.538, fdr=0.0043	BCL11B - Freq=0.538, fdr=0.0043	CCL19 - Freq=0.538, fdr=0.0043	CD226 - Freq=0.538, fdr=0.0043	CD27 - Freq=0.538, fdr=0.0043	CD28 - Freq=0.538, fdr=0.0043	CD48 - Freq=0.538, fdr=0.0043	CD5 - Freq=0.538, fdr=0.0043
Biocarta	IL1R Pathway	31	DUSP5 - Freq=0.613, fdr=0.0092	PSMB9 - Freq=0.581, fdr=0.0092	GBP2 - Freq=0.548, fdr=0.0092	ICAM1 - Freq=0.548, fdr=0.0092	IFI27 - Freq=0.548, fdr=0.0151	JUNB - Freq=0.548, fdr=0.0092	S100A4 - Freq=0.548, fdr=0.0092	ZFP36 - Freq=0.548, fdr=0.0092	AIM1 - Freq=0.516, fdr=0.0092	TNFAIP3 - Freq=0.516, fdr=0.0092	ANXA1 - Freq=0.484, fdr=0.0092	BIRC3 - Freq=0.484, fdr=0.0092	IFITM1 - Freq=0.484, fdr=0.0092	TNFAIP8 - Freq=0.484, fdr=0.0092	EMP1 - Freq=0.452, fdr=0.0092	IER3 - Freq=0.452, fdr=0.0092	IFI30 - Freq=0.452, fdr=0.0092	IFIT2 - Freq=0.452, fdr=0.0092	IFITM2 - Freq=0.452, fdr=0.0092	OAS1 - Freq=0.452, fdr=0.0092	PMAIP1 - Freq=0.452, fdr=0.0092	S100A11 - Freq=0.452, fdr=0.0092	STK17B - Freq=0.452, fdr=0.0092	THBS1 - Freq=0.452, fdr=0.0092	BCL3 - Freq=0.419, fdr=0.0092	CCL5 - Freq=0.419, fdr=0.0092	CD55 - Freq=0.419, fdr=0.0092	CEBPB - Freq=0.419, fdr=0.0092	CXCR4 - Freq=0.419, fdr=0.0092	EMP3 - Freq=0.419, fdr=0.0092	FILIP1L - Freq=0.419, fdr=0.0092	GADD45B - Freq=0.419, fdr=0.0092	GEM - Freq=0.419, fdr=0.0092	GLIPR1 - Freq=0.419, fdr=0.0092	HEG1 - Freq=0.419, fdr=0.0092	IRF7 - Freq=0.419, fdr=0.0092	ISG20 - Freq=0.419, fdr=0.0092	LGALS3 - Freq=0.419, fdr=0.0092	MAP3K8 - Freq=0.419, fdr=0.0092	PLAC8 - Freq=0.419, fdr=0.0092	PSMB8 - Freq=0.419, fdr=0.0092	PTGER4 - Freq=0.419, fdr=0.0092	SOCS3 - Freq=0.419, fdr=0.0092	BTG1 - Freq=0.387, fdr=0.0092	CASP1 - Freq=0.387, fdr=0.0092	CD69 - Freq=0.387, fdr=0.0092	CSF2RB - Freq=0.387, fdr=0.0092
Biocarta	IL2 Pathway	22	MICAL1 - Freq=0.5, fdr=0.0127	BTG2 - Freq=0.455, fdr=0.0127	DUSP5 - Freq=0.455, fdr=0.0199	GBP2 - Freq=0.455, fdr=0.0127	STK17B - Freq=0.455, fdr=0.0127	TLR1 - Freq=0.455, fdr=0.0127	BTG1 - Freq=0.409, fdr=0.0127	CCL5 - Freq=0.409, fdr=0.0127	CD83 - Freq=0.409, fdr=0.0127	CXCR4 - Freq=0.409, fdr=0.0127	EMP3 - Freq=0.409, fdr=0.0127	GLIPR1 - Freq=0.409, fdr=0.0127	HCLS1 - Freq=0.409, fdr=0.0127	OAS1 - Freq=0.409, fdr=0.0127	PDP1 - Freq=0.409, fdr=0.0494	TNFAIP3 - Freq=0.409, fdr=0.0127	ADCY7 - Freq=0.364, fdr=0.0127	ARPC1B - Freq=0.364, fdr=0.0199	CD37 - Freq=0.364, fdr=0.0127	CST7 - Freq=0.364, fdr=0.0127	DGKA - Freq=0.364, fdr=0.0127	EVI2B - Freq=0.364, fdr=0.0127	FAM49A - Freq=0.364, fdr=0.0199	GPSM3 - Freq=0.364, fdr=0.0127	IRF7 - Freq=0.364, fdr=0.0127	ITGB2 - Freq=0.364, fdr=0.0127	MSN - Freq=0.364, fdr=0.0127	PRKCH - Freq=0.364, fdr=0.0127	PSMB9 - Freq=0.364, fdr=0.0455	PTGER4 - Freq=0.364, fdr=0.0127	PYHIN1 - Freq=0.364, fdr=0.0127	RGS1 - Freq=0.364, fdr=0.0127	SERPINB1 - Freq=0.364, fdr=0.0127	TXNIP - Freq=0.364, fdr=0.0419	WAS - Freq=0.364, fdr=0.0127	AIM2 - Freq=0.318, fdr=0.0127	ANXA1 - Freq=0.318, fdr=0.0494	ARHGDIB - Freq=0.318, fdr=0.0127	CD48 - Freq=0.318, fdr=0.0127	CD53 - Freq=0.318, fdr=0.0127	CD69 - Freq=0.318, fdr=0.0127	CD97 - Freq=0.318, fdr=0.0127	CLEC2D - Freq=0.318, fdr=0.0127	CORO1A - Freq=0.318, fdr=0.0127	DAPP1 - Freq=0.318, fdr=0.0127	DENND1C - Freq=0.318, fdr=0.0127	DOCK10 - Freq=0.318, fdr=0.0262
Biocarta	IL22BP Pathway	16	GBP2 - Freq=0.75, fdr=0.0066	PSMB9 - Freq=0.75, fdr=0.0066	STK17B - Freq=0.75, fdr=0.0066	TNFAIP3 - Freq=0.75, fdr=0.0066	CCL5 - Freq=0.688, fdr=0.0066	CST7 - Freq=0.688, fdr=0.0066	CXCR4 - Freq=0.688, fdr=0.0066	DGKA - Freq=0.688, fdr=0.0066	HCLS1 - Freq=0.688, fdr=0.0066	IFI35 - Freq=0.688, fdr=0.0066	IL2RG - Freq=0.688, fdr=0.0066	OAS1 - Freq=0.688, fdr=0.0066	TLR1 - Freq=0.688, fdr=0.0066	CASP8 - Freq=0.625, fdr=0.0066	CD97 - Freq=0.625, fdr=0.0066	DOCK10 - Freq=0.625, fdr=0.0066	GLIPR1 - Freq=0.625, fdr=0.0066	HLA-DMA - Freq=0.625, fdr=0.0066	HLA-DRB1 - Freq=0.625, fdr=0.0066	ICAM1 - Freq=0.625, fdr=0.0066	IFI27 - Freq=0.625, fdr=0.0066	IRF7 - Freq=0.625, fdr=0.0066	KIAA0040 - Freq=0.625, fdr=0.0066	PSMB8 - Freq=0.625, fdr=0.0066	ARID5A - Freq=0.562, fdr=0.0066	BIRC3 - Freq=0.562, fdr=0.0066	BTG2 - Freq=0.562, fdr=0.0066	DUSP5 - Freq=0.562, fdr=0.0066	ELF1 - Freq=0.562, fdr=0.0066	EMP3 - Freq=0.562, fdr=0.0066	IFI30 - Freq=0.562, fdr=0.0066	IFIT2 - Freq=0.562, fdr=0.0066	ISG20 - Freq=0.562, fdr=0.0066	ITGB2 - Freq=0.562, fdr=0.0066	MICAL1 - Freq=0.562, fdr=0.0066	PRKCH - Freq=0.562, fdr=0.0066	PTGER4 - Freq=0.562, fdr=0.0066	S100A4 - Freq=0.562, fdr=0.0066	SLFN12 - Freq=0.562, fdr=0.0066	SRGN - Freq=0.562, fdr=0.0066	TNFAIP8 - Freq=0.562, fdr=0.0066	UBA7 - Freq=0.562, fdr=0.0066	ZFP36 - Freq=0.562, fdr=0.0066	ADCY7 - Freq=0.5, fdr=0.0066	ARPC1B - Freq=0.5, fdr=0.0066	BTG1 - Freq=0.5, fdr=0.0066	CD40 - Freq=0.5, fdr=0.0066
Biocarta	IL2RB Pathway	38	CST7 - Freq=0.474, fdr=0.01	TLR1 - Freq=0.474, fdr=0.01	TNFAIP3 - Freq=0.474, fdr=0.01	CCL5 - Freq=0.447, fdr=0.01	CXCR4 - Freq=0.421, fdr=0.01	GBP2 - Freq=0.421, fdr=0.01	PSMB9 - Freq=0.421, fdr=0.01	STK17B - Freq=0.421, fdr=0.01	ARPC1B - Freq=0.395, fdr=0.01	CD69 - Freq=0.395, fdr=0.01	DOCK10 - Freq=0.395, fdr=0.01	EMP3 - Freq=0.395, fdr=0.0168	MICAL1 - Freq=0.395, fdr=0.01	OAS1 - Freq=0.395, fdr=0.01	PMAIP1 - Freq=0.395, fdr=0.01	PRKCH - Freq=0.395, fdr=0.01	BTG2 - Freq=0.368, fdr=0.01	CCR7 - Freq=0.368, fdr=0.01	DGKA - Freq=0.368, fdr=0.01	HCLS1 - Freq=0.368, fdr=0.01	HLA-DRB1 - Freq=0.368, fdr=0.01	PTGER4 - Freq=0.368, fdr=0.01	S100A4 - Freq=0.368, fdr=0.0278	CD2 - Freq=0.342, fdr=0.01	CD37 - Freq=0.342, fdr=0.01	CD48 - Freq=0.342, fdr=0.01	CD83 - Freq=0.342, fdr=0.01	CSF2RB - Freq=0.342, fdr=0.01	DUSP5 - Freq=0.342, fdr=0.01	EVI2B - Freq=0.342, fdr=0.01	FAM49A - Freq=0.342, fdr=0.01	GPSM3 - Freq=0.342, fdr=0.01	HLA-DQB1 - Freq=0.342, fdr=0.01	IFITM1 - Freq=0.342, fdr=0.0168	IL7R - Freq=0.342, fdr=0.01	IRF7 - Freq=0.342, fdr=0.01	IRF8 - Freq=0.342, fdr=0.01	ISG20 - Freq=0.342, fdr=0.01	PYHIN1 - Freq=0.342, fdr=0.01	TNF - Freq=0.342, fdr=0.01	TXNIP - Freq=0.342, fdr=0.01	BIRC3 - Freq=0.316, fdr=0.01	CCND2 - Freq=0.316, fdr=0.01	CD97 - Freq=0.316, fdr=0.01	CXCL9 - Freq=0.316, fdr=0.01	CYTIP - Freq=0.316, fdr=0.01	GLIPR1 - Freq=0.316, fdr=0.01
Biocarta	IL3 Pathway	14	MICAL1 - Freq=0.667, fdr=0.0121	ARPC1B - Freq=0.6, fdr=0.0176	CCND2 - Freq=0.533, fdr=0.0121	CD83 - Freq=0.533, fdr=0.0121	CXCR4 - Freq=0.533, fdr=0.0121	EHBP1L1 - Freq=0.533, fdr=0.0121	EMP3 - Freq=0.533, fdr=0.0121	GBP2 - Freq=0.533, fdr=0.0121	GLIPR1 - Freq=0.533, fdr=0.0121	HCLS1 - Freq=0.533, fdr=0.0121	IFI35 - Freq=0.533, fdr=0.0121	IFITM1 - Freq=0.533, fdr=0.0176	IFITM2 - Freq=0.533, fdr=0.0121	IL2RG - Freq=0.533, fdr=0.0121	ITGB2 - Freq=0.533, fdr=0.0121	JUNB - Freq=0.533, fdr=0.0121	MSN - Freq=0.533, fdr=0.0121	OAS1 - Freq=0.533, fdr=0.0121	PLEKHO1 - Freq=0.533, fdr=0.0121	SERPINB1 - Freq=0.533, fdr=0.0121	STK17B - Freq=0.533, fdr=0.0121	TLR1 - Freq=0.533, fdr=0.0121	TNFAIP3 - Freq=0.533, fdr=0.0121	ADCY7 - Freq=0.467, fdr=0.0121	BTG1 - Freq=0.467, fdr=0.0121	CCL5 - Freq=0.467, fdr=0.0176	CD37 - Freq=0.467, fdr=0.0121	CD53 - Freq=0.467, fdr=0.0121	CD69 - Freq=0.467, fdr=0.0121	CORO1A - Freq=0.467, fdr=0.0121	DAPP1 - Freq=0.467, fdr=0.0121	DUSP5 - Freq=0.467, fdr=0.0215	F13A1 - Freq=0.467, fdr=0.0121	FAM49A - Freq=0.467, fdr=0.0176	FGL2 - Freq=0.467, fdr=0.0121	GPR137B - Freq=0.467, fdr=0.0121	GPR65 - Freq=0.467, fdr=0.0121	ICAM1 - Freq=0.467, fdr=0.0121	IFIT2 - Freq=0.467, fdr=0.0121	IFITM3 - Freq=0.467, fdr=0.0283	IRF7 - Freq=0.467, fdr=0.0121	ISG20 - Freq=0.467, fdr=0.0121	LGALS3 - Freq=0.467, fdr=0.0176	LSP1 - Freq=0.467, fdr=0.0121	MS4A6A - Freq=0.467, fdr=0.0121	PRKCH - Freq=0.467, fdr=0.0121	PSMB9 - Freq=0.467, fdr=0.0283
Biocarta	IL4 Pathway	11	TGFB1 - Freq=0.636, fdr=0.0211	ARPC1B - Freq=0.545, fdr=0.0211	EMP3 - Freq=0.545, fdr=0.0211	IFI35 - Freq=0.545, fdr=0.0211	MSN - Freq=0.545, fdr=0.0211	ADCY7 - Freq=0.455, fdr=0.0211	AIM1 - Freq=0.455, fdr=0.0484	AIM2 - Freq=0.455, fdr=0.0211	ANXA1 - Freq=0.455, fdr=0.0395	ARHGAP25 - Freq=0.455, fdr=0.0211	ARHGDIB - Freq=0.455, fdr=0.0211	BTG2 - Freq=0.455, fdr=0.0211	CCL5 - Freq=0.455, fdr=0.0211	CD37 - Freq=0.455, fdr=0.0211	CD55 - Freq=0.455, fdr=0.0211	COTL1 - Freq=0.455, fdr=0.0285	CST7 - Freq=0.455, fdr=0.0211	DGKA - Freq=0.455, fdr=0.0211	EHBP1L1 - Freq=0.455, fdr=0.0211	EHD4 - Freq=0.455, fdr=0.0211	EVI2B - Freq=0.455, fdr=0.0211	FILIP1L - Freq=0.455, fdr=0.0339	GLIPR1 - Freq=0.455, fdr=0.0339	GPSM3 - Freq=0.455, fdr=0.0211	HCLS1 - Freq=0.455, fdr=0.0211	HLA-DMA - Freq=0.455, fdr=0.0211	ICAM1 - Freq=0.455, fdr=0.0285	IER5 - Freq=0.455, fdr=0.0285	IRF7 - Freq=0.455, fdr=0.0211	IRF9 - Freq=0.455, fdr=0.0211	JUNB - Freq=0.455, fdr=0.0285	KIAA1551 - Freq=0.455, fdr=0.0211	MICAL1 - Freq=0.455, fdr=0.0339	PLEKHA2 - Freq=0.455, fdr=0.0211	PSMB8 - Freq=0.455, fdr=0.0285	S100A6 - Freq=0.455, fdr=0.0339	SASH3 - Freq=0.455, fdr=0.0211	SERPINB1 - Freq=0.455, fdr=0.0285	SP140L - Freq=0.455, fdr=0.0211	STAT1 - Freq=0.455, fdr=0.0211	STK17B - Freq=0.455, fdr=0.0339	TLR1 - Freq=0.455, fdr=0.0211	TNFAIP3 - Freq=0.455, fdr=0.0211	TNFAIP8 - Freq=0.455, fdr=0.0435	VASP - Freq=0.455, fdr=0.0211	WIPF1 - Freq=0.455, fdr=0.0211	ALOX5AP - Freq=0.364, fdr=0.0211
Biocarta	IL5 Pathway	9	SERPINB2 - Freq=0.8, fdr=0.0197	CD69 - Freq=0.7, fdr=0.0197	ADAMDEC1 - Freq=0.6, fdr=0.0197	CCR7 - Freq=0.6, fdr=0.0197	CST7 - Freq=0.6, fdr=0.0197	CXCL9 - Freq=0.6, fdr=0.0197	SLAMF7 - Freq=0.6, fdr=0.0197	AIM2 - Freq=0.5, fdr=0.0197	CCL19 - Freq=0.5, fdr=0.0197	CCL5 - Freq=0.5, fdr=0.0197	CCL8 - Freq=0.5, fdr=0.0197	CD3D - Freq=0.5, fdr=0.0197	CD83 - Freq=0.5, fdr=0.0336	CD96 - Freq=0.5, fdr=0.0197	CRTAM - Freq=0.5, fdr=0.0197	CSF2RB - Freq=0.5, fdr=0.0197	CXCR4 - Freq=0.5, fdr=0.0302	DDX60 - Freq=0.5, fdr=0.0197	EGR2 - Freq=0.5, fdr=0.0302	FILIP1L - Freq=0.5, fdr=0.0302	IL18R1 - Freq=0.5, fdr=0.0197	PTGER4 - Freq=0.5, fdr=0.0197	S100A8 - Freq=0.5, fdr=0.0197	S100A9 - Freq=0.5, fdr=0.0197	SERPINB3 - Freq=0.5, fdr=0.0197	SERPINB4 - Freq=0.5, fdr=0.0439	TNF - Freq=0.5, fdr=0.0197	TNFAIP3 - Freq=0.5, fdr=0.0197	APOL3 - Freq=0.4, fdr=0.0197	C15orf48 - Freq=0.4, fdr=0.028	C1S - Freq=0.4, fdr=0.0197	CCL2 - Freq=0.4, fdr=0.0302	CD2 - Freq=0.4, fdr=0.0197	CD48 - Freq=0.4, fdr=0.0302	CD86 - Freq=0.4, fdr=0.028	CHIA - Freq=0.4, fdr=0.0377	CLEC10A - Freq=0.4, fdr=0.028	CLEC4A - Freq=0.4, fdr=0.0197	CTSG - Freq=0.4, fdr=0.0197	CXCL10 - Freq=0.4, fdr=0.028	CXCL6 - Freq=0.4, fdr=0.0197	EVI2B - Freq=0.4, fdr=0.0377	F13A1 - Freq=0.4, fdr=0.0462	FAM49A - Freq=0.4, fdr=0.0462	FCGR2B - Freq=0.4, fdr=0.0336	GEM - Freq=0.4, fdr=0.0462	GPR171 - Freq=0.4, fdr=0.0197
Biocarta	IL6 Pathway	22	DUSP5 - Freq=0.591, fdr=0.0208	GBP2 - Freq=0.545, fdr=0.0208	PDP1 - Freq=0.545, fdr=0.0208	EMP3 - Freq=0.5, fdr=0.0208	JUNB - Freq=0.5, fdr=0.0208	ARPC1B - Freq=0.455, fdr=0.0208	FILIP1L - Freq=0.455, fdr=0.0208	FLNA - Freq=0.455, fdr=0.0208	ICAM1 - Freq=0.455, fdr=0.0208	ANXA1 - Freq=0.409, fdr=0.0208	BTG2 - Freq=0.409, fdr=0.0208	COL1A1 - Freq=0.409, fdr=0.0453	GLIPR1 - Freq=0.409, fdr=0.0208	GPR137B - Freq=0.409, fdr=0.0309	HCLS1 - Freq=0.409, fdr=0.0208	IER5 - Freq=0.409, fdr=0.0208	IFITM1 - Freq=0.409, fdr=0.0378	IFITM2 - Freq=0.409, fdr=0.0378	IFITM3 - Freq=0.409, fdr=0.0309	LGALS3 - Freq=0.409, fdr=0.0208	MICAL1 - Freq=0.409, fdr=0.0208	PSMB9 - Freq=0.409, fdr=0.0309	RND3 - Freq=0.409, fdr=0.0208	SERPINB1 - Freq=0.409, fdr=0.0208	THBD - Freq=0.409, fdr=0.0208	TNFAIP3 - Freq=0.409, fdr=0.0208	TXNIP - Freq=0.409, fdr=0.0309	ZFP36 - Freq=0.409, fdr=0.0208	BTG1 - Freq=0.364, fdr=0.0208	CCL5 - Freq=0.364, fdr=0.0208	EMP1 - Freq=0.364, fdr=0.0309	GADD45B - Freq=0.364, fdr=0.0208	HEG1 - Freq=0.364, fdr=0.0378	IFI35 - Freq=0.364, fdr=0.0208	IFIT2 - Freq=0.364, fdr=0.0208	IFIT3 - Freq=0.364, fdr=0.0208	KLF6 - Freq=0.364, fdr=0.0208	MSN - Freq=0.364, fdr=0.0208	OAS1 - Freq=0.364, fdr=0.0309	PLEKHO1 - Freq=0.364, fdr=0.0208	PPP1R15A - Freq=0.364, fdr=0.0208	SERPINE1 - Freq=0.364, fdr=0.0378	STK17B - Freq=0.364, fdr=0.0208	TIMP1 - Freq=0.364, fdr=0.0208	TNFRSF12A - Freq=0.364, fdr=0.0493	ANXA5 - Freq=0.318, fdr=0.0378	BHLHE40 - Freq=0.318, fdr=0.0309
Biocarta	IL7 Pathway	17	DOCK10 - Freq=0.824, fdr=0.0063	STK17B - Freq=0.765, fdr=0.0063	GBP2 - Freq=0.706, fdr=0.0063	IFIT2 - Freq=0.706, fdr=0.0063	MICAL1 - Freq=0.706, fdr=0.0063	SATB1 - Freq=0.706, fdr=0.0063	TNFAIP3 - Freq=0.706, fdr=0.0063	CCL5 - Freq=0.647, fdr=0.0063	EVI2B - Freq=0.647, fdr=0.0063	FAM49A - Freq=0.647, fdr=0.0063	HLA-DRB1 - Freq=0.647, fdr=0.0063	KIAA0040 - Freq=0.647, fdr=0.0063	PRKCH - Freq=0.647, fdr=0.0063	RASSF2 - Freq=0.647, fdr=0.0063	TLR1 - Freq=0.647, fdr=0.0063	ADCY7 - Freq=0.588, fdr=0.0063	ARID5A - Freq=0.588, fdr=0.0063	CD69 - Freq=0.588, fdr=0.0063	CST7 - Freq=0.588, fdr=0.0063	CXCR4 - Freq=0.588, fdr=0.0063	DGKA - Freq=0.588, fdr=0.0063	EGR2 - Freq=0.588, fdr=0.0063	GLIPR1 - Freq=0.588, fdr=0.0063	HCLS1 - Freq=0.588, fdr=0.0063	PTGER4 - Freq=0.588, fdr=0.0063	ARHGAP15 - Freq=0.529, fdr=0.0063	BTG2 - Freq=0.529, fdr=0.0063	CCND2 - Freq=0.529, fdr=0.0063	CD37 - Freq=0.529, fdr=0.0063	CD48 - Freq=0.529, fdr=0.0063	CD53 - Freq=0.529, fdr=0.0063	ETS1 - Freq=0.529, fdr=0.0063	GPR65 - Freq=0.529, fdr=0.0063	GPSM3 - Freq=0.529, fdr=0.0063	HIVEP2 - Freq=0.529, fdr=0.0063	IRF8 - Freq=0.529, fdr=0.0063	KIAA1551 - Freq=0.529, fdr=0.0063	OAS1 - Freq=0.529, fdr=0.0063	PLEKHA2 - Freq=0.529, fdr=0.0063	PSMB9 - Freq=0.529, fdr=0.0063	PYHIN1 - Freq=0.529, fdr=0.0063	S100A4 - Freq=0.529, fdr=0.0172	SASH3 - Freq=0.529, fdr=0.0063	TNFAIP8 - Freq=0.529, fdr=0.0063	ARHGDIB - Freq=0.471, fdr=0.0063	BTG1 - Freq=0.471, fdr=0.0063	CD3D - Freq=0.471, fdr=0.0063
Biocarta	INFLAM Pathway	26	SERPINB2 - Freq=0.704, fdr=0.0102	AIM2 - Freq=0.63, fdr=0.0102	CD69 - Freq=0.593, fdr=0.0102	CXCL9 - Freq=0.593, fdr=0.0102	SERPINA3 - Freq=0.593, fdr=0.0102	TNFAIP3 - Freq=0.593, fdr=0.0102	CCL5 - Freq=0.556, fdr=0.0102	CXCL10 - Freq=0.556, fdr=0.0102	CCL8 - Freq=0.519, fdr=0.0102	DUSP5 - Freq=0.519, fdr=0.0102	CCR7 - Freq=0.481, fdr=0.0102	CST7 - Freq=0.481, fdr=0.0102	EGR2 - Freq=0.481, fdr=0.0102	GEM - Freq=0.481, fdr=0.0102	IFI27 - Freq=0.481, fdr=0.0377	SLAMF7 - Freq=0.481, fdr=0.0102	BCL2A1 - Freq=0.444, fdr=0.0102	CCL11 - Freq=0.444, fdr=0.0102	CXCL6 - Freq=0.444, fdr=0.0102	GBP2 - Freq=0.444, fdr=0.0102	IL1B - Freq=0.444, fdr=0.0102	OAS1 - Freq=0.444, fdr=0.0102	PMAIP1 - Freq=0.444, fdr=0.0102	CCL2 - Freq=0.407, fdr=0.0102	CCR3 - Freq=0.407, fdr=0.0102	CD83 - Freq=0.407, fdr=0.0102	CHIA - Freq=0.407, fdr=0.0102	GPR15 - Freq=0.407, fdr=0.0102	GPR65 - Freq=0.407, fdr=0.0102	HCAR3 - Freq=0.407, fdr=0.0102	HLA-DQA1 - Freq=0.407, fdr=0.0102	PTGS2 - Freq=0.407, fdr=0.0102	SERPINB3 - Freq=0.407, fdr=0.0102	SERPINB4 - Freq=0.407, fdr=0.0102	SLFN12 - Freq=0.407, fdr=0.0102	THBS1 - Freq=0.407, fdr=0.0102	TLR1 - Freq=0.407, fdr=0.0102	AXL - Freq=0.37, fdr=0.0102	CXCL5 - Freq=0.37, fdr=0.0102	DDX60 - Freq=0.37, fdr=0.0102	FILIP1L - Freq=0.37, fdr=0.0102	HEG1 - Freq=0.37, fdr=0.0164	HLA-DQB1 - Freq=0.37, fdr=0.0102	HSD3B2 - Freq=0.37, fdr=0.0164	ICAM1 - Freq=0.37, fdr=0.0102	IFIT2 - Freq=0.37, fdr=0.0102	S100A9 - Freq=0.37, fdr=0.0102
Biocarta	INSULIN Pathway	22	NA	NA	NA	NA	NA	NA	NA	NA	NA	NA	NA	NA	NA	NA	NA	NA	NA	NA	NA	NA	NA	NA	NA	NA	NA	NA	NA	NA	NA	NA	NA	NA	NA	NA	NA	NA	NA	NA	NA	NA	NA	NA	NA	NA	NA	NA	NA
Biocarta	INTEGRIN Pathway	36	DPYSL3 - Freq=0.444, fdr=0.0222	EMP3 - Freq=0.444, fdr=0.0163	ID1 - Freq=0.444, fdr=0.0163	DUSP5 - Freq=0.417, fdr=0.0222	FLNA - Freq=0.417, fdr=0.0163	GBP2 - Freq=0.417, fdr=0.0163	GPX3 - Freq=0.417, fdr=0.0397	IQCJ-SCHIP1 - Freq=0.417, fdr=0.0163	MSN - Freq=0.417, fdr=0.0163	S100A4 - Freq=0.417, fdr=0.0163	TXNIP - Freq=0.417, fdr=0.0163	ANXA1 - Freq=0.389, fdr=0.0163	CSRP1 - Freq=0.389, fdr=0.0163	EFEMP1 - Freq=0.389, fdr=0.0163	FADS3 - Freq=0.389, fdr=0.0163	IGFBP6 - Freq=0.389, fdr=0.034	MINOS1-NBL1 - Freq=0.389, fdr=0.0163	PCOLCE - Freq=0.389, fdr=0.034	PDP1 - Freq=0.389, fdr=0.0163	TAGLN - Freq=0.389, fdr=0.0222	COL1A1 - Freq=0.361, fdr=0.029	COL6A2 - Freq=0.361, fdr=0.0222	CYR61 - Freq=0.361, fdr=0.0163	FILIP1L - Freq=0.361, fdr=0.0163	GLIPR1 - Freq=0.361, fdr=0.0163	LGALS1 - Freq=0.361, fdr=0.0163	LGALS3 - Freq=0.361, fdr=0.0163	MYL9 - Freq=0.361, fdr=0.0222	OLFML3 - Freq=0.361, fdr=0.034	PIEZO1 - Freq=0.361, fdr=0.0163	RND3 - Freq=0.361, fdr=0.0163	S100A11 - Freq=0.361, fdr=0.0222	S100A6 - Freq=0.361, fdr=0.0163	TIMP3 - Freq=0.361, fdr=0.0397	TNFRSF12A - Freq=0.361, fdr=0.0163	ANXA3 - Freq=0.333, fdr=0.0222	ANXA5 - Freq=0.333, fdr=0.0163	CDC42EP3 - Freq=0.333, fdr=0.0163	COL4A1 - Freq=0.333, fdr=0.0222	COL4A2 - Freq=0.333, fdr=0.0397	COL5A1 - Freq=0.333, fdr=0.0222	COL5A2 - Freq=0.333, fdr=0.034	CRIM1 - Freq=0.333, fdr=0.0163	EHBP1L1 - Freq=0.333, fdr=0.0163	FBLN5 - Freq=0.333, fdr=0.0163	IER5 - Freq=0.333, fdr=0.0163	KLF6 - Freq=0.333, fdr=0.0163
Biocarta	INTRINSIC Pathway	23	SERPINA3 - Freq=0.875, fdr=0.0042	ADH1B - Freq=0.75, fdr=0.0042	AKR1C2 - Freq=0.667, fdr=0.0042	AGT - Freq=0.625, fdr=0.0042	AOX1 - Freq=0.625, fdr=0.0042	APOC1 - Freq=0.625, fdr=0.0042	CDO1 - Freq=0.625, fdr=0.0042	CYP4A11 - Freq=0.625, fdr=0.0042	HSD3B2 - Freq=0.625, fdr=0.0042	MLXIPL - Freq=0.625, fdr=0.0042	AADAC - Freq=0.583, fdr=0.0042	ADH1A - Freq=0.583, fdr=0.0042	AKR1C1 - Freq=0.583, fdr=0.0042	C3 - Freq=0.583, fdr=0.0042	C6 - Freq=0.583, fdr=0.0042	COLEC11 - Freq=0.583, fdr=0.0042	CYP2B6 - Freq=0.583, fdr=0.0042	CYP2C18 - Freq=0.583, fdr=0.0042	CYP3A5 - Freq=0.583, fdr=0.0042	CYP3A7 - Freq=0.583, fdr=0.0042	DIO1 - Freq=0.583, fdr=0.0042	FMO5 - Freq=0.583, fdr=0.0042	GHR - Freq=0.583, fdr=0.0042	GLDC - Freq=0.583, fdr=0.0042	GSTA2 - Freq=0.583, fdr=0.0042	HAO2 - Freq=0.583, fdr=0.0042	HSD17B2 - Freq=0.583, fdr=0.0042	ITIH3 - Freq=0.583, fdr=0.0042	PDZK1 - Freq=0.583, fdr=0.0042	RNASE4 - Freq=0.583, fdr=0.0042	SPP1 - Freq=0.583, fdr=0.0042	TTR - Freq=0.583, fdr=0.0042	ABCC2 - Freq=0.542, fdr=0.0042	ABCC6 - Freq=0.542, fdr=0.0042	ADH1C - Freq=0.542, fdr=0.0042	AFM - Freq=0.542, fdr=0.0042	AKR1C4 - Freq=0.542, fdr=0.0042	AKR1D1 - Freq=0.542, fdr=0.0042	ALB - Freq=0.542, fdr=0.0042	ALDH8A1 - Freq=0.542, fdr=0.0042	APOB - Freq=0.542, fdr=0.0042	BHMT - Freq=0.542, fdr=0.0042	C1R - Freq=0.542, fdr=0.0042	C4BPA - Freq=0.542, fdr=0.0042	C8B - Freq=0.542, fdr=0.0042	C9 - Freq=0.542, fdr=0.0042	CP - Freq=0.542, fdr=0.0042
Biocarta	KERATINOCYTE Pathway	45	IFI27 - Freq=0.489, fdr=0.0125	STK17B - Freq=0.489, fdr=0.0125	AIM1 - Freq=0.467, fdr=0.0125	DUSP5 - Freq=0.467, fdr=0.0125	GBP2 - Freq=0.467, fdr=0.0125	CXCR4 - Freq=0.444, fdr=0.0125	HLA-DRB1 - Freq=0.444, fdr=0.0125	IFI30 - Freq=0.444, fdr=0.0125	PMAIP1 - Freq=0.444, fdr=0.0125	PSMB9 - Freq=0.444, fdr=0.0125	S100A4 - Freq=0.444, fdr=0.0125	TNFAIP8 - Freq=0.444, fdr=0.0125	TXNIP - Freq=0.444, fdr=0.0125	ANXA1 - Freq=0.422, fdr=0.0125	CCL5 - Freq=0.422, fdr=0.0125	GPX3 - Freq=0.422, fdr=0.0341	HCLS1 - Freq=0.422, fdr=0.0125	IFITM2 - Freq=0.422, fdr=0.0125	S100A11 - Freq=0.422, fdr=0.0125	EMP1 - Freq=0.4, fdr=0.0125	EMP3 - Freq=0.4, fdr=0.0125	ICAM1 - Freq=0.4, fdr=0.0125	IFITM1 - Freq=0.4, fdr=0.0125	JUNB - Freq=0.4, fdr=0.0125	TLR1 - Freq=0.4, fdr=0.0125	ZFP36 - Freq=0.4, fdr=0.0125	FILIP1L - Freq=0.378, fdr=0.0125	GLIPR1 - Freq=0.378, fdr=0.0125	IRF7 - Freq=0.378, fdr=0.0125	ISG20 - Freq=0.378, fdr=0.0125	KLF6 - Freq=0.378, fdr=0.0125	OAS1 - Freq=0.378, fdr=0.0125	PSMB8 - Freq=0.378, fdr=0.0125	STAT1 - Freq=0.378, fdr=0.0125	TAGLN - Freq=0.378, fdr=0.0202	TNFAIP3 - Freq=0.378, fdr=0.0125	BLNK - Freq=0.356, fdr=0.0125	BTG1 - Freq=0.356, fdr=0.0125	BTG2 - Freq=0.356, fdr=0.0125	EFEMP1 - Freq=0.356, fdr=0.0268	EGR2 - Freq=0.356, fdr=0.0125	LGALS3 - Freq=0.356, fdr=0.0125	PTGER4 - Freq=0.356, fdr=0.0125	TGFBI - Freq=0.356, fdr=0.0125	ARPC1B - Freq=0.333, fdr=0.0125	CAV1 - Freq=0.333, fdr=0.0473	CD83 - Freq=0.333, fdr=0.0125
Biocarta	KREB Pathway	8	GOT1 - Freq=0.889, fdr=0.0047	PHYH - Freq=0.889, fdr=0.0047	ACADM - Freq=0.778, fdr=0.0047	ALAS1 - Freq=0.778, fdr=0.0047	APOO - Freq=0.778, fdr=0.0047	BNIP3 - Freq=0.778, fdr=0.0047	COQ9 - Freq=0.778, fdr=0.0047	ECH1 - Freq=0.778, fdr=0.0047	ECHS1 - Freq=0.778, fdr=0.0047	ECI1 - Freq=0.778, fdr=0.0047	ECI2 - Freq=0.778, fdr=0.0047	ETFA - Freq=0.778, fdr=0.0047	ETFB - Freq=0.778, fdr=0.0047	ETFDH - Freq=0.778, fdr=0.0047	HADH - Freq=0.778, fdr=0.0047	HADHB - Freq=0.778, fdr=0.0047	IDH3A - Freq=0.778, fdr=0.0047	MDH2 - Freq=0.778, fdr=0.0047	PXMP2 - Freq=0.778, fdr=0.0047	SLC25A11 - Freq=0.778, fdr=0.0047	UQCRC1 - Freq=0.778, fdr=0.0047	ACOT13 - Freq=0.667, fdr=0.0047	AGL - Freq=0.667, fdr=0.0047	B3GNT1 - Freq=0.667, fdr=0.0047	COX7B - Freq=0.667, fdr=0.0047	CYC1 - Freq=0.667, fdr=0.0047	DBI - Freq=0.667, fdr=0.0047	DECR1 - Freq=0.667, fdr=0.0047	HSPB1 - Freq=0.667, fdr=0.0047	ID1 - Freq=0.667, fdr=0.0084	MGST3 - Freq=0.667, fdr=0.0047	NDUFA4 - Freq=0.667, fdr=0.0047	NDUFB11 - Freq=0.667, fdr=0.0047	NDUFB3 - Freq=0.667, fdr=0.0047	NDUFB5 - Freq=0.667, fdr=0.0047	NDUFC1 - Freq=0.667, fdr=0.0047	NDUFV2 - Freq=0.667, fdr=0.0047	PDHX - Freq=0.667, fdr=0.0047	PDK2 - Freq=0.667, fdr=0.0047	PFKM - Freq=0.667, fdr=0.0047	PPIF - Freq=0.667, fdr=0.0047	SCD - Freq=0.667, fdr=0.0047	ACAT1 - Freq=0.556, fdr=0.0047	ACSL1 - Freq=0.556, fdr=0.0047	ACYP2 - Freq=0.556, fdr=0.0047	AIFM1 - Freq=0.556, fdr=0.0047	AKR1B1 - Freq=0.556, fdr=0.0047
Biocarta	LAIR Pathway	16	GBP2 - Freq=0.778, fdr=0.0059	OAS1 - Freq=0.778, fdr=0.0059	CXCL9 - Freq=0.722, fdr=0.0059	IFI27 - Freq=0.722, fdr=0.0059	S100A9 - Freq=0.722, fdr=0.0059	SERPINA3 - Freq=0.722, fdr=0.0059	LCN2 - Freq=0.667, fdr=0.0059	CCL5 - Freq=0.611, fdr=0.0059	CCR7 - Freq=0.611, fdr=0.0059	DDX60 - Freq=0.611, fdr=0.0059	S100A8 - Freq=0.611, fdr=0.0059	SERPINB2 - Freq=0.611, fdr=0.0059	SLFN12 - Freq=0.611, fdr=0.0059	TNFAIP3 - Freq=0.611, fdr=0.0059	BCL2A1 - Freq=0.556, fdr=0.0059	CASP1 - Freq=0.556, fdr=0.0059	CD69 - Freq=0.556, fdr=0.0059	CST7 - Freq=0.556, fdr=0.0059	EGR2 - Freq=0.556, fdr=0.0059	FCGR2B - Freq=0.556, fdr=0.0059	HCLS1 - Freq=0.556, fdr=0.0059	IFIT2 - Freq=0.556, fdr=0.0059	IFITM1 - Freq=0.556, fdr=0.0059	JUNB - Freq=0.556, fdr=0.0059	PSMB9 - Freq=0.556, fdr=0.0059	AIM2 - Freq=0.5, fdr=0.0059	CCL18 - Freq=0.5, fdr=0.0059	CCL8 - Freq=0.5, fdr=0.0059	CXCR4 - Freq=0.5, fdr=0.0059	FAM129A - Freq=0.5, fdr=0.0059	FAS - Freq=0.5, fdr=0.0059	GPNMB - Freq=0.5, fdr=0.0059	HLA-DQB1 - Freq=0.5, fdr=0.0059	HLA-DRB1 - Freq=0.5, fdr=0.0059	IFI44 - Freq=0.5, fdr=0.0059	IFITM2 - Freq=0.5, fdr=0.0093	IL1B - Freq=0.5, fdr=0.0059	IL7R - Freq=0.5, fdr=0.0059	ISG20 - Freq=0.5, fdr=0.0059	MAP3K8 - Freq=0.5, fdr=0.0059	PLAC8 - Freq=0.5, fdr=0.0059	S100A4 - Freq=0.5, fdr=0.0059	SERPINA1 - Freq=0.5, fdr=0.0059	SLC15A3 - Freq=0.5, fdr=0.0059	THBS1 - Freq=0.5, fdr=0.0059	TLR1 - Freq=0.5, fdr=0.0059	TLR2 - Freq=0.5, fdr=0.0059
Biocarta	LECTIN Pathway	9	CYP3A5 - Freq=1, fdr=0.0039	FGG - Freq=1, fdr=0.0039	MLXIPL - Freq=1, fdr=0.0039	SERPINA3 - Freq=1, fdr=0.0039	ADH1A - Freq=0.889, fdr=0.0039	ADH1B - Freq=0.889, fdr=0.0039	AGT - Freq=0.889, fdr=0.0039	C4BPA - Freq=0.889, fdr=0.0039	CDO1 - Freq=0.889, fdr=0.0039	CYP3A7 - Freq=0.889, fdr=0.0039	CYP4A11 - Freq=0.889, fdr=0.0039	DIO1 - Freq=0.889, fdr=0.0039	F13B - Freq=0.889, fdr=0.0039	FGA - Freq=0.889, fdr=0.0039	FGB - Freq=0.889, fdr=0.0039	FXYD1 - Freq=0.889, fdr=0.0039	GC - Freq=0.889, fdr=0.0039	HAL - Freq=0.889, fdr=0.0039	ITIH3 - Freq=0.889, fdr=0.0039	RGN - Freq=0.889, fdr=0.0039	TTPA - Freq=0.889, fdr=0.0039	AADAC - Freq=0.778, fdr=0.0039	AFM - Freq=0.778, fdr=0.0039	AGTR1 - Freq=0.778, fdr=0.0039	AOX1 - Freq=0.778, fdr=0.0039	APOB - Freq=0.778, fdr=0.0039	BHMT - Freq=0.778, fdr=0.0039	C8B - Freq=0.778, fdr=0.0039	CP - Freq=0.778, fdr=0.0039	CPN2 - Freq=0.778, fdr=0.0039	CYP2C18 - Freq=0.778, fdr=0.0039	F10 - Freq=0.778, fdr=0.0039	GJB1 - Freq=0.778, fdr=0.0039	HSD3B2 - Freq=0.778, fdr=0.0039	IGF1 - Freq=0.778, fdr=0.0039	ITIH2 - Freq=0.778, fdr=0.0039	MTTP - Freq=0.778, fdr=0.0039	NR0B2 - Freq=0.778, fdr=0.0039	PLSCR2 - Freq=0.778, fdr=0.0039	SLC30A10 - Freq=0.778, fdr=0.0039	SLC38A4 - Freq=0.778, fdr=0.0039	SULT2A1 - Freq=0.778, fdr=0.0039	TDO2 - Freq=0.778, fdr=0.0039	TF - Freq=0.778, fdr=0.0039	TTR - Freq=0.778, fdr=0.0039	ABCC6 - Freq=0.667, fdr=0.0039	C1S - Freq=0.667, fdr=0.0039
Biocarta	LEPTIN Pathway	10	NA	NA	NA	NA	NA	NA	NA	NA	NA	NA	NA	NA	NA	NA	NA	NA	NA	NA	NA	NA	NA	NA	NA	NA	NA	NA	NA	NA	NA	NA	NA	NA	NA	NA	NA	NA	NA	NA	NA	NA	NA	NA	NA	NA	NA	NA	NA
Biocarta	LONGEVITY Pathway	15	NA	NA	NA	NA	NA	NA	NA	NA	NA	NA	NA	NA	NA	NA	NA	NA	NA	NA	NA	NA	NA	NA	NA	NA	NA	NA	NA	NA	NA	NA	NA	NA	NA	NA	NA	NA	NA	NA	NA	NA	NA	NA	NA	NA	NA	NA	NA
Biocarta	LYM Pathway	10	GBP2 - Freq=0.909, fdr=0.0054	SLFN12 - Freq=0.909, fdr=0.0054	BCL2A1 - Freq=0.818, fdr=0.0054	IFI27 - Freq=0.818, fdr=0.0054	OAS1 - Freq=0.818, fdr=0.0054	S100A9 - Freq=0.818, fdr=0.0054	SERPINB2 - Freq=0.818, fdr=0.0054	CASP1 - Freq=0.727, fdr=0.0054	CCR7 - Freq=0.727, fdr=0.0054	DDX60 - Freq=0.727, fdr=0.0054	EGR2 - Freq=0.727, fdr=0.0054	S100A8 - Freq=0.727, fdr=0.0054	AIM2 - Freq=0.636, fdr=0.0054	ANXA1 - Freq=0.636, fdr=0.0054	C3 - Freq=0.636, fdr=0.0087	CCL2 - Freq=0.636, fdr=0.0054	CCL5 - Freq=0.636, fdr=0.0054	CCL8 - Freq=0.636, fdr=0.0054	CD69 - Freq=0.636, fdr=0.0054	CST7 - Freq=0.636, fdr=0.0054	EMP3 - Freq=0.636, fdr=0.0054	FAS - Freq=0.636, fdr=0.0054	GEM - Freq=0.636, fdr=0.0054	GPR65 - Freq=0.636, fdr=0.0054	IFI44 - Freq=0.636, fdr=0.0054	IFIT2 - Freq=0.636, fdr=0.0054	IFITM1 - Freq=0.636, fdr=0.0054	IFITM2 - Freq=0.636, fdr=0.0054	LCN2 - Freq=0.636, fdr=0.0054	MAP3K8 - Freq=0.636, fdr=0.0054	RGS1 - Freq=0.636, fdr=0.0054	S100A4 - Freq=0.636, fdr=0.0054	SERPINE1 - Freq=0.636, fdr=0.0054	SLAMF7 - Freq=0.636, fdr=0.0054	SLC15A3 - Freq=0.636, fdr=0.0054	TFEC - Freq=0.636, fdr=0.0054	THBS1 - Freq=0.636, fdr=0.0054	TLR1 - Freq=0.636, fdr=0.0054	TNF - Freq=0.636, fdr=0.0054	TNFAIP3 - Freq=0.636, fdr=0.0054	AIM1 - Freq=0.545, fdr=0.0054	APOL1 - Freq=0.545, fdr=0.0054	APOL3 - Freq=0.545, fdr=0.0054	BST1 - Freq=0.545, fdr=0.0054	CCL18 - Freq=0.545, fdr=0.0054	CD302 - Freq=0.545, fdr=0.0054	CLEC5A - Freq=0.545, fdr=0.0054
Biocarta	MAL Pathway	19	NA	NA	NA	NA	NA	NA	NA	NA	NA	NA	NA	NA	NA	NA	NA	NA	NA	NA	NA	NA	NA	NA	NA	NA	NA	NA	NA	NA	NA	NA	NA	NA	NA	NA	NA	NA	NA	NA	NA	NA	NA	NA	NA	NA	NA	NA	NA
Biocarta	MAPK Pathway	86	DUSP5 - Freq=0.43, fdr=0.0138	PDP1 - Freq=0.384, fdr=0.0138	STK17B - Freq=0.384, fdr=0.0138	GBP2 - Freq=0.372, fdr=0.0138	ATP2B1 - Freq=0.337, fdr=0.0138	EMP3 - Freq=0.337, fdr=0.0138	MICAL1 - Freq=0.337, fdr=0.0138	S100A4 - Freq=0.337, fdr=0.0138	GRAMD1B - Freq=0.326, fdr=0.0138	TNFAIP8 - Freq=0.326, fdr=0.0138	EHBP1L1 - Freq=0.314, fdr=0.0138	IFI30 - Freq=0.314, fdr=0.0138	PIEZO1 - Freq=0.314, fdr=0.0138	PMAIP1 - Freq=0.314, fdr=0.0138	S100A11 - Freq=0.314, fdr=0.0138	ICAM1 - Freq=0.302, fdr=0.0138	PLEKHO1 - Freq=0.302, fdr=0.0138	PSMB9 - Freq=0.302, fdr=0.0138	VASP - Freq=0.302, fdr=0.0138	ARPC1B - Freq=0.291, fdr=0.0138	LGALS3 - Freq=0.291, fdr=0.0138	TXNIP - Freq=0.291, fdr=0.0138	CXCR4 - Freq=0.279, fdr=0.0138	FLNA - Freq=0.279, fdr=0.0138	GLIPR1 - Freq=0.279, fdr=0.0138	HEG1 - Freq=0.279, fdr=0.0138	HLA-DRB1 - Freq=0.279, fdr=0.0138	IFITM2 - Freq=0.279, fdr=0.0138	OAS1 - Freq=0.279, fdr=0.0138	AIM1 - Freq=0.267, fdr=0.0138	ANXA1 - Freq=0.267, fdr=0.0138	CASP8 - Freq=0.267, fdr=0.0138	FAM49A - Freq=0.267, fdr=0.0138	JUNB - Freq=0.267, fdr=0.0138	PRKCH - Freq=0.267, fdr=0.0138	PSMB8 - Freq=0.267, fdr=0.0138	TLR1 - Freq=0.267, fdr=0.0138	TNFAIP3 - Freq=0.267, fdr=0.0138	TRIB2 - Freq=0.267, fdr=0.0138	BTG1 - Freq=0.256, fdr=0.0138	ELF1 - Freq=0.256, fdr=0.0138	FAM129A - Freq=0.256, fdr=0.0138	FILIP1L - Freq=0.256, fdr=0.0237	GPR137B - Freq=0.256, fdr=0.0138	HCLS1 - Freq=0.256, fdr=0.0138	IER3 - Freq=0.256, fdr=0.0315	STAT6 - Freq=0.256, fdr=0.0138
Biocarta	MCALPAIN Pathway	23	IFI27 - Freq=0.609, fdr=0.0297	GPX3 - Freq=0.565, fdr=0.0297	EFEMP1 - Freq=0.522, fdr=0.0297	HTRA1 - Freq=0.522, fdr=0.0297	ID1 - Freq=0.522, fdr=0.0297	IGFBP6 - Freq=0.522, fdr=0.0297	TAGLN - Freq=0.522, fdr=0.0297	ANXA1 - Freq=0.478, fdr=0.0297	COL5A2 - Freq=0.478, fdr=0.0297	CSRP1 - Freq=0.478, fdr=0.0297	CTGF - Freq=0.478, fdr=0.0297	DPYSL3 - Freq=0.478, fdr=0.0297	ANXA3 - Freq=0.435, fdr=0.0415	COL1A1 - Freq=0.435, fdr=0.0297	COL1A2 - Freq=0.435, fdr=0.0297	COL5A1 - Freq=0.435, fdr=0.0297	FADS3 - Freq=0.435, fdr=0.0297	FAM127B - Freq=0.435, fdr=0.0297	FILIP1L - Freq=0.435, fdr=0.0297	NID2 - Freq=0.435, fdr=0.0297	OLFML3 - Freq=0.435, fdr=0.0415	TIMP3 - Freq=0.435, fdr=0.0498	COL4A1 - Freq=0.391, fdr=0.0498	COL6A2 - Freq=0.391, fdr=0.0415	CYR61 - Freq=0.391, fdr=0.0498	FAM171A1 - Freq=0.391, fdr=0.0415	MYL9 - Freq=0.391, fdr=0.0297	PMP22 - Freq=0.391, fdr=0.0415	TGFBI - Freq=0.391, fdr=0.0297	CDC42EP1 - Freq=0.348, fdr=0.0297	COL6A3 - Freq=0.348, fdr=0.0415	DCN - Freq=0.348, fdr=0.0498	FAM129A - Freq=0.348, fdr=0.0297	LOX - Freq=0.348, fdr=0.0415	MEIS2 - Freq=0.348, fdr=0.0415	PLD3 - Freq=0.348, fdr=0.0498	PRSS23 - Freq=0.348, fdr=0.0498	S100A6 - Freq=0.348, fdr=0.0415	THBS1 - Freq=0.348, fdr=0.0297	TSPYL4 - Freq=0.348, fdr=0.0498	ABR - Freq=0.304, fdr=0.0297	CLSTN1 - Freq=0.304, fdr=0.0297	CNN2 - Freq=0.304, fdr=0.0297	COL4A5 - Freq=0.304, fdr=0.0498	G0S2 - Freq=0.304, fdr=0.0415	GDI1 - Freq=0.304, fdr=0.0297	KLF6 - Freq=0.304, fdr=0.0297
Biocarta	MCM Pathway	18	CCNE2 - Freq=0.944, fdr=0.0031	ARHGAP11A - Freq=0.889, fdr=0.0031	ATAD2 - Freq=0.889, fdr=0.0031	EZH2 - Freq=0.889, fdr=0.0031	MAD2L1 - Freq=0.889, fdr=0.0031	OIP5 - Freq=0.889, fdr=0.0031	PBK - Freq=0.889, fdr=0.0031	PCNA - Freq=0.889, fdr=0.0031	PRIM1 - Freq=0.889, fdr=0.0031	RFC4 - Freq=0.889, fdr=0.0031	RFC5 - Freq=0.889, fdr=0.0031	SKP2 - Freq=0.889, fdr=0.0031	SMC2 - Freq=0.889, fdr=0.0031	TEX30 - Freq=0.889, fdr=0.0031	USP1 - Freq=0.889, fdr=0.0031	VRK1 - Freq=0.889, fdr=0.0031	ZWILCH - Freq=0.889, fdr=0.0031	ARHGAP19-SLIT1 - Freq=0.833, fdr=0.0031	BORA - Freq=0.833, fdr=0.0031	CCNA2 - Freq=0.833, fdr=0.0031	CDC20 - Freq=0.833, fdr=0.0031	CDC7 - Freq=0.833, fdr=0.0031	CDK1 - Freq=0.833, fdr=0.0031	DBF4 - Freq=0.833, fdr=0.0031	ECT2 - Freq=0.833, fdr=0.0031	FBXO5 - Freq=0.833, fdr=0.0031	FEN1 - Freq=0.833, fdr=0.0031	GPSM2 - Freq=0.833, fdr=0.0031	KIF11 - Freq=0.833, fdr=0.0031	LSM5 - Freq=0.833, fdr=0.0031	MIS18A - Freq=0.833, fdr=0.0031	MNS1 - Freq=0.833, fdr=0.0031	NCAPD2 - Freq=0.833, fdr=0.0031	NCAPD3 - Freq=0.833, fdr=0.0031	NCAPG2 - Freq=0.833, fdr=0.0031	NEK2 - Freq=0.833, fdr=0.0031	NUP155 - Freq=0.833, fdr=0.0031	NUP205 - Freq=0.833, fdr=0.0031	NUP93 - Freq=0.833, fdr=0.0031	PHGDH - Freq=0.833, fdr=0.0031	PSAT1 - Freq=0.833, fdr=0.0031	RFC3 - Freq=0.833, fdr=0.0031	RNASEH2A - Freq=0.833, fdr=0.0031	RRM1 - Freq=0.833, fdr=0.0031	RRM2 - Freq=0.833, fdr=0.0031	SPDL1 - Freq=0.833, fdr=0.0031	SUPT16H - Freq=0.833, fdr=0.0031
Biocarta	MEF2D Pathway	16	NA	NA	NA	NA	NA	NA	NA	NA	NA	NA	NA	NA	NA	NA	NA	NA	NA	NA	NA	NA	NA	NA	NA	NA	NA	NA	NA	NA	NA	NA	NA	NA	NA	NA	NA	NA	NA	NA	NA	NA	NA	NA	NA	NA	NA	NA	NA
Biocarta	MET Pathway	36	PDP1 - Freq=0.472, fdr=0.0374	ZBTB18 - Freq=0.444, fdr=0.0374	ATP2B1 - Freq=0.389, fdr=0.0374	EGR1 - Freq=0.389, fdr=0.0374	GLIPR1 - Freq=0.333, fdr=0.0374	WDR47 - Freq=0.333, fdr=0.0374	ALCAM - Freq=0.306, fdr=0.0374	MICAL1 - Freq=0.306, fdr=0.0374	BTG2 - Freq=0.278, fdr=0.0374	CD83 - Freq=0.278, fdr=0.0374	FAM49A - Freq=0.278, fdr=0.0374	FILIP1L - Freq=0.278, fdr=0.0374	FYN - Freq=0.278, fdr=0.0374	IER5 - Freq=0.278, fdr=0.0374	KCTD12 - Freq=0.278, fdr=0.0374	ABR - Freq=0.25, fdr=0.0374	ENDOD1 - Freq=0.25, fdr=0.0374	IFIT2 - Freq=0.25, fdr=0.0374	JUNB - Freq=0.25, fdr=0.0374	PPP3CA - Freq=0.25, fdr=0.0374	RTN2 - Freq=0.25, fdr=0.0374	SEPT8 - Freq=0.25, fdr=0.0374	HIVEP2 - Freq=0.222, fdr=0.0374	KLF6 - Freq=0.222, fdr=0.0374	MAP4K5 - Freq=0.222, fdr=0.0374	NDRG3 - Freq=0.222, fdr=0.0374	RASSF2 - Freq=0.222, fdr=0.0374	SATB1 - Freq=0.222, fdr=0.0374	SLC2A3 - Freq=0.222, fdr=0.0374	SYNJ1 - Freq=0.222, fdr=0.0374	ARRB2 - Freq=0.194, fdr=0.0374	NECAP1 - Freq=0.194, fdr=0.0374	PRKCB - Freq=0.194, fdr=0.0374	PRKCH - Freq=0.194, fdr=0.0374	TTC3 - Freq=0.194, fdr=0.0374	VAMP2 - Freq=0.194, fdr=0.0374	DGKZ - Freq=0.167, fdr=0.0374	KLF7 - Freq=0.167, fdr=0.0374	MTMR6 - Freq=0.167, fdr=0.0374	NR3C1 - Freq=0.167, fdr=0.0374	PHACTR2 - Freq=0.167, fdr=0.0374	PPP1R12A - Freq=0.167, fdr=0.0374	PPP1R15A - Freq=0.167, fdr=0.0374	ZC2HC1A - Freq=0.167, fdr=0.0374	ADRBK2 - Freq=0.139, fdr=0.0374	ARF3 - Freq=0.139, fdr=0.0374	EFHD2 - Freq=0.139, fdr=0.0374
Biocarta	MITOCHONDRIA Pathway	20	PMAIP1 - Freq=0.6, fdr=0.0237	IFI30 - Freq=0.5, fdr=0.0237	LGALS3BP - Freq=0.5, fdr=0.0237	OIP5 - Freq=0.5, fdr=0.0365	PBK - Freq=0.5, fdr=0.0237	STK17B - Freq=0.5, fdr=0.0237	TNFAIP3 - Freq=0.5, fdr=0.0237	AIM1 - Freq=0.45, fdr=0.0237	DDX58 - Freq=0.45, fdr=0.0237	GALNT7 - Freq=0.45, fdr=0.0237	GBP2 - Freq=0.45, fdr=0.0237	IFI35 - Freq=0.45, fdr=0.0237	LGALS3 - Freq=0.45, fdr=0.0237	PSMB8 - Freq=0.45, fdr=0.0237	PSMB9 - Freq=0.45, fdr=0.0237	SLC43A3 - Freq=0.45, fdr=0.0237	TNFAIP8 - Freq=0.45, fdr=0.0237	ZNF217 - Freq=0.45, fdr=0.0237	ANXA1 - Freq=0.4, fdr=0.0237	BAZ1A - Freq=0.4, fdr=0.0237	HCLS1 - Freq=0.4, fdr=0.0237	JUNB - Freq=0.4, fdr=0.0237	MSN - Freq=0.4, fdr=0.0237	PIEZO1 - Freq=0.4, fdr=0.0237	RRM2 - Freq=0.4, fdr=0.0237	S100A11 - Freq=0.4, fdr=0.0478	ARPC1B - Freq=0.35, fdr=0.0237	BUB1B - Freq=0.35, fdr=0.0365	CAPG - Freq=0.35, fdr=0.0237	CCL5 - Freq=0.35, fdr=0.0237	CNN2 - Freq=0.35, fdr=0.0237	CYBA - Freq=0.35, fdr=0.0237	DDX60 - Freq=0.35, fdr=0.0237	ELF1 - Freq=0.35, fdr=0.0237	GCH1 - Freq=0.35, fdr=0.0237	IRF7 - Freq=0.35, fdr=0.0237	NMI - Freq=0.35, fdr=0.0237	PLAC8 - Freq=0.35, fdr=0.0237	PLEKHF2 - Freq=0.35, fdr=0.0237	SYNGR2 - Freq=0.35, fdr=0.0237	TAGLN2 - Freq=0.35, fdr=0.0237	TLR3 - Freq=0.35, fdr=0.0237	ACSL5 - Freq=0.3, fdr=0.0237	CEP55 - Freq=0.3, fdr=0.0365	CLIC1 - Freq=0.3, fdr=0.0237	CTSH - Freq=0.3, fdr=0.0237	ETS1 - Freq=0.3, fdr=0.0365
Biocarta	MONOCYTE Pathway	10	S100A9 - Freq=0.909, fdr=0.0037	AIM2 - Freq=0.818, fdr=0.0037	BCL2A1 - Freq=0.818, fdr=0.0037	CCL5 - Freq=0.818, fdr=0.0037	GBP2 - Freq=0.818, fdr=0.0037	HLA-DQB1 - Freq=0.818, fdr=0.0037	LCN2 - Freq=0.818, fdr=0.0037	OAS1 - Freq=0.818, fdr=0.0037	SERPINB2 - Freq=0.818, fdr=0.0037	APOL1 - Freq=0.727, fdr=0.0037	APOL3 - Freq=0.727, fdr=0.0037	CCR7 - Freq=0.727, fdr=0.0037	CD69 - Freq=0.727, fdr=0.0037	CST7 - Freq=0.727, fdr=0.0037	CSTA - Freq=0.727, fdr=0.0037	IFI27 - Freq=0.727, fdr=0.0063	IFITM2 - Freq=0.727, fdr=0.0037	IL2RG - Freq=0.727, fdr=0.0037	SIRPG - Freq=0.727, fdr=0.0037	SLFN12 - Freq=0.727, fdr=0.0037	TNFAIP3 - Freq=0.727, fdr=0.0037	ADRB2 - Freq=0.636, fdr=0.0037	ALOX5AP - Freq=0.636, fdr=0.0037	ANXA1 - Freq=0.636, fdr=0.0037	BST1 - Freq=0.636, fdr=0.0037	CCL18 - Freq=0.636, fdr=0.0037	CCL8 - Freq=0.636, fdr=0.0037	CD37 - Freq=0.636, fdr=0.0037	CLEC10A - Freq=0.636, fdr=0.0037	CSF2RB - Freq=0.636, fdr=0.0037	CXCR4 - Freq=0.636, fdr=0.0037	CYTIP - Freq=0.636, fdr=0.0037	DDX60 - Freq=0.636, fdr=0.0037	EGR2 - Freq=0.636, fdr=0.0037	EMP3 - Freq=0.636, fdr=0.0037	F13A1 - Freq=0.636, fdr=0.0037	FAM129A - Freq=0.636, fdr=0.0037	FCER1G - Freq=0.636, fdr=0.0037	FCGR2B - Freq=0.636, fdr=0.0037	FGL2 - Freq=0.636, fdr=0.0037	GLIPR1 - Freq=0.636, fdr=0.0037	HCAR3 - Freq=0.636, fdr=0.0037	HCLS1 - Freq=0.636, fdr=0.0037	HLA-DRB1 - Freq=0.636, fdr=0.0037	IFITM1 - Freq=0.636, fdr=0.0037	IL1B - Freq=0.636, fdr=0.0037	IL6 - Freq=0.636, fdr=0.0037
Biocarta	MPR Pathway	33	PDP1 - Freq=0.429, fdr=0.0394	PMAIP1 - Freq=0.429, fdr=0.0329	TUBA1A - Freq=0.429, fdr=0.0329	MARCKS - Freq=0.343, fdr=0.0329	STXBP1 - Freq=0.343, fdr=0.0329	ABR - Freq=0.314, fdr=0.0329	CSRP1 - Freq=0.314, fdr=0.0329	ENC1 - Freq=0.314, fdr=0.05	FLNA - Freq=0.314, fdr=0.0329	PFN2 - Freq=0.314, fdr=0.0394	RAB31 - Freq=0.314, fdr=0.0329	TSPYL4 - Freq=0.314, fdr=0.0394	CCDC109B - Freq=0.286, fdr=0.0329	COTL1 - Freq=0.286, fdr=0.0329	HDAC1 - Freq=0.286, fdr=0.0394	KCTD12 - Freq=0.286, fdr=0.0394	MICAL1 - Freq=0.286, fdr=0.0394	NGFRAP1 - Freq=0.286, fdr=0.0329	PIEZO1 - Freq=0.286, fdr=0.05	PLD3 - Freq=0.286, fdr=0.0394	PRAF2 - Freq=0.286, fdr=0.0329	WDR47 - Freq=0.286, fdr=0.0329	CAPG - Freq=0.257, fdr=0.0394	CLIC1 - Freq=0.257, fdr=0.0329	FSCN1 - Freq=0.257, fdr=0.0394	GLIPR1 - Freq=0.257, fdr=0.05	KIFAP3 - Freq=0.257, fdr=0.0329	NDRG3 - Freq=0.257, fdr=0.0329	NSF - Freq=0.257, fdr=0.0329	SERPINB1 - Freq=0.257, fdr=0.0394	SHCBP1 - Freq=0.257, fdr=0.0329	TAGLN2 - Freq=0.257, fdr=0.0394	TSPAN5 - Freq=0.257, fdr=0.0329	TUBB2A - Freq=0.257, fdr=0.0394	ADCY7 - Freq=0.229, fdr=0.0394	BAZ1A - Freq=0.229, fdr=0.0394	CASP8 - Freq=0.229, fdr=0.0329	CKLF - Freq=0.229, fdr=0.0329	CLSTN1 - Freq=0.229, fdr=0.0329	CORO1A - Freq=0.229, fdr=0.05	EID1 - Freq=0.229, fdr=0.0329	EVI2B - Freq=0.229, fdr=0.0394	GDI1 - Freq=0.229, fdr=0.0394	MTMR6 - Freq=0.229, fdr=0.0329	PEA15 - Freq=0.229, fdr=0.0329	PRKCD - Freq=0.229, fdr=0.0329	RTN2 - Freq=0.229, fdr=0.0329
Biocarta	MTA3 Pathway	16	NA	NA	NA	NA	NA	NA	NA	NA	NA	NA	NA	NA	NA	NA	NA	NA	NA	NA	NA	NA	NA	NA	NA	NA	NA	NA	NA	NA	NA	NA	NA	NA	NA	NA	NA	NA	NA	NA	NA	NA	NA	NA	NA	NA	NA	NA	NA
Biocarta	MTOR Pathway	23	PDP1 - Freq=0.565, fdr=0.0472	WDR47 - Freq=0.391, fdr=0.0472	ZBTB18 - Freq=0.391, fdr=0.0472	NUP205 - Freq=0.348, fdr=0.0472	DKC1 - Freq=0.304, fdr=0.0472	DNAJB14 - Freq=0.304, fdr=0.0472	CLSTN1 - Freq=0.261, fdr=0.0472	HNRNPF - Freq=0.261, fdr=0.0472	PPP3CA - Freq=0.261, fdr=0.0472	RANBP6 - Freq=0.261, fdr=0.0472	RBM34 - Freq=0.261, fdr=0.0472	ARAP2 - Freq=0.217, fdr=0.0472	CCNT2 - Freq=0.217, fdr=0.0472	CDK17 - Freq=0.217, fdr=0.0472	EID1 - Freq=0.217, fdr=0.0472	GMPS - Freq=0.217, fdr=0.0472	HIVEP2 - Freq=0.217, fdr=0.0472	HNRNPA1P26 - Freq=0.217, fdr=0.0472	OGT - Freq=0.217, fdr=0.0472	PRRC2B - Freq=0.217, fdr=0.0472	THOC2 - Freq=0.217, fdr=0.0472	VAMP2 - Freq=0.217, fdr=0.0472	ZBTB11 - Freq=0.217, fdr=0.0472	ATF2 - Freq=0.174, fdr=0.0472	CNOT6 - Freq=0.174, fdr=0.0472	NR3C1 - Freq=0.174, fdr=0.0472	PTBP2 - Freq=0.174, fdr=0.0472	ARFGEF1 - Freq=0.13, fdr=0.0472	EPM2AIP1 - Freq=0.13, fdr=0.0472	FAM172A - Freq=0.13, fdr=0.0472	HNRNPH2 - Freq=0.13, fdr=0.0472	NEMF - Freq=0.13, fdr=0.0472	PAFAH1B1 - Freq=0.13, fdr=0.0472	PGAP1 - Freq=0.13, fdr=0.0472	RB1CC1 - Freq=0.13, fdr=0.0472	STAG1 - Freq=0.13, fdr=0.0472	EIF2S3 - Freq=0.087, fdr=0.0472	RPL22 - Freq=0.087, fdr=0.0472	XRCC5 - Freq=0.087, fdr=0.0472	NUDT3 - Freq=0.043, fdr=0.0472	NA	NA	NA	NA	NA	NA	NA
Biocarta	MYOSIN Pathway	31	SPARCL1 - Freq=0.516, fdr=0.0449	ENO2 - Freq=0.484, fdr=0.0449	APBB1 - Freq=0.452, fdr=0.0449	REEP1 - Freq=0.452, fdr=0.0449	CKB - Freq=0.419, fdr=0.0449	TSPAN7 - Freq=0.419, fdr=0.0449	ATP2B1 - Freq=0.387, fdr=0.0449	TRIM2 - Freq=0.387, fdr=0.0449	CYFIP2 - Freq=0.355, fdr=0.0449	FAM171A1 - Freq=0.355, fdr=0.0449	NBEA - Freq=0.355, fdr=0.0449	PCDH17 - Freq=0.355, fdr=0.0449	PENK - Freq=0.355, fdr=0.0449	ALDOC - Freq=0.323, fdr=0.0449	CACNB3 - Freq=0.323, fdr=0.0449	CAP2 - Freq=0.323, fdr=0.0449	FEZ1 - Freq=0.323, fdr=0.0449	SLC1A3 - Freq=0.323, fdr=0.0449	TSPAN5 - Freq=0.323, fdr=0.0449	FAM49A - Freq=0.29, fdr=0.0449	GUCY1A3 - Freq=0.29, fdr=0.0449	PRKACB - Freq=0.29, fdr=0.0449	RASL10A - Freq=0.29, fdr=0.0449	ATP8A1 - Freq=0.258, fdr=0.0449	GUCY1B3 - Freq=0.258, fdr=0.0449	ITM2C - Freq=0.258, fdr=0.0449	NCALD - Freq=0.258, fdr=0.0449	PCBP4 - Freq=0.258, fdr=0.0449	RASSF2 - Freq=0.258, fdr=0.0449	TUBA1A - Freq=0.258, fdr=0.0449	ADCY7 - Freq=0.226, fdr=0.0449	B3GALNT1 - Freq=0.226, fdr=0.0449	BTBD3 - Freq=0.226, fdr=0.0449	CELF2 - Freq=0.226, fdr=0.0449	VAMP2 - Freq=0.226, fdr=0.0449	ATP9A - Freq=0.194, fdr=0.0449	FKBP1B - Freq=0.194, fdr=0.0449	MAST3 - Freq=0.194, fdr=0.0449	MCF2L - Freq=0.194, fdr=0.0449	PIP4K2A - Freq=0.194, fdr=0.0449	SEPT6 - Freq=0.194, fdr=0.0449	SOD3 - Freq=0.194, fdr=0.0449	SP140L - Freq=0.194, fdr=0.0449	EVL - Freq=0.161, fdr=0.0449	GAS7 - Freq=0.161, fdr=0.0449	MCTP1 - Freq=0.161, fdr=0.0449	PDE8B - Freq=0.161, fdr=0.0449
Biocarta	NDKDYNAMIN Pathway	15	CKB - Freq=0.733, fdr=0.012	ENO2 - Freq=0.667, fdr=0.012	HTRA1 - Freq=0.667, fdr=0.012	IQCJ-SCHIP1 - Freq=0.667, fdr=0.012	MAP1B - Freq=0.667, fdr=0.012	AATK - Freq=0.6, fdr=0.012	BEX1 - Freq=0.6, fdr=0.0177	CHN1 - Freq=0.6, fdr=0.012	EEF1A2 - Freq=0.6, fdr=0.012	FEZ1 - Freq=0.6, fdr=0.012	GDI1 - Freq=0.6, fdr=0.012	GRAMD1B - Freq=0.6, fdr=0.012	LPHN1 - Freq=0.6, fdr=0.012	NDRG4 - Freq=0.6, fdr=0.012	OLFM1 - Freq=0.6, fdr=0.012	PCP4 - Freq=0.6, fdr=0.0277	PDP1 - Freq=0.6, fdr=0.012	PKIA - Freq=0.6, fdr=0.012	PRAF2 - Freq=0.6, fdr=0.012	SALL2 - Freq=0.6, fdr=0.012	SCG5 - Freq=0.6, fdr=0.012	SERPINE2 - Freq=0.6, fdr=0.012	SERPINI1 - Freq=0.6, fdr=0.012	STXBP1 - Freq=0.6, fdr=0.012	THY1 - Freq=0.6, fdr=0.012	TSPAN5 - Freq=0.6, fdr=0.012	TSPYL4 - Freq=0.6, fdr=0.012	WASF1 - Freq=0.6, fdr=0.012	ALDOC - Freq=0.533, fdr=0.012	APBB1 - Freq=0.533, fdr=0.012	ATP2B1 - Freq=0.533, fdr=0.012	CHGB - Freq=0.533, fdr=0.012	CYFIP2 - Freq=0.533, fdr=0.012	DCLK1 - Freq=0.533, fdr=0.012	MLLT11 - Freq=0.533, fdr=0.012	NBEA - Freq=0.533, fdr=0.012	NRGN - Freq=0.533, fdr=0.012	NUAK1 - Freq=0.533, fdr=0.012	PAK3 - Freq=0.533, fdr=0.012	PTN - Freq=0.533, fdr=0.0177	REEP1 - Freq=0.533, fdr=0.012	RGS4 - Freq=0.533, fdr=0.0177	SLC12A5 - Freq=0.533, fdr=0.012	STX1A - Freq=0.533, fdr=0.012	TUBA1A - Freq=0.533, fdr=0.012	TUBB2A - Freq=0.533, fdr=0.012	UCHL1 - Freq=0.533, fdr=0.012
Biocarta	NEUROTRANSMITTERS Pathway	6	NA	NA	NA	NA	NA	NA	NA	NA	NA	NA	NA	NA	NA	NA	NA	NA	NA	NA	NA	NA	NA	NA	NA	NA	NA	NA	NA	NA	NA	NA	NA	NA	NA	NA	NA	NA	NA	NA	NA	NA	NA	NA	NA	NA	NA	NA	NA
Biocarta	NFAT Pathway	50	PDP1 - Freq=0.46, fdr=0.0458	ATP2B1 - Freq=0.38, fdr=0.0458	IQCJ-SCHIP1 - Freq=0.38, fdr=0.0458	PKIA - Freq=0.38, fdr=0.0458	THY1 - Freq=0.38, fdr=0.0458	PTN - Freq=0.36, fdr=0.0458	ENC1 - Freq=0.34, fdr=0.0458	TSPYL4 - Freq=0.34, fdr=0.0458	WDR47 - Freq=0.34, fdr=0.0458	TSPAN5 - Freq=0.3, fdr=0.0458	ABR - Freq=0.26, fdr=0.0458	FSCN1 - Freq=0.26, fdr=0.0458	GDI1 - Freq=0.26, fdr=0.0458	TRIB2 - Freq=0.26, fdr=0.0458	ENDOD1 - Freq=0.24, fdr=0.0458	SCRN1 - Freq=0.24, fdr=0.0458	TTC3 - Freq=0.24, fdr=0.0458	CDK17 - Freq=0.22, fdr=0.0458	FYN - Freq=0.22, fdr=0.0458	KIF3C - Freq=0.22, fdr=0.0458	RTN2 - Freq=0.22, fdr=0.0458	TNIK - Freq=0.22, fdr=0.0458	CLSTN1 - Freq=0.2, fdr=0.0458	ETV1 - Freq=0.2, fdr=0.0458	FLNC - Freq=0.2, fdr=0.0458	MARCKS - Freq=0.2, fdr=0.0458	NSF - Freq=0.2, fdr=0.0458	RAB31 - Freq=0.2, fdr=0.0458	SYNJ1 - Freq=0.2, fdr=0.0458	USP11 - Freq=0.2, fdr=0.0458	VAMP2 - Freq=0.2, fdr=0.0458	C1orf216 - Freq=0.18, fdr=0.0458	EGR3 - Freq=0.18, fdr=0.0458	EID1 - Freq=0.18, fdr=0.0458	EPHB6 - Freq=0.18, fdr=0.0458	FAM168A - Freq=0.18, fdr=0.0458	NDRG3 - Freq=0.18, fdr=0.0458	PEA15 - Freq=0.18, fdr=0.0458	PJA2 - Freq=0.18, fdr=0.0458	STX1A - Freq=0.18, fdr=0.0458	ANKRD1 - Freq=0.16, fdr=0.0458	ARF3 - Freq=0.16, fdr=0.0458	HIVEP2 - Freq=0.16, fdr=0.0458	MTMR6 - Freq=0.16, fdr=0.0458	PPP1R12A - Freq=0.16, fdr=0.0458	CST3 - Freq=0.14, fdr=0.0458	INPP5F - Freq=0.14, fdr=0.0458
Biocarta	NFKB Pathway	22	AIM1 - Freq=0.864, fdr=0.005	PSMB9 - Freq=0.818, fdr=0.005	PSMB8 - Freq=0.773, fdr=0.005	IFI30 - Freq=0.727, fdr=0.005	IFI35 - Freq=0.727, fdr=0.005	IRF7 - Freq=0.727, fdr=0.005	GBP2 - Freq=0.682, fdr=0.005	ICAM1 - Freq=0.682, fdr=0.005	IFI27 - Freq=0.682, fdr=0.005	IFITM1 - Freq=0.682, fdr=0.005	IFITM2 - Freq=0.682, fdr=0.005	S100A4 - Freq=0.682, fdr=0.005	TNFAIP8 - Freq=0.682, fdr=0.005	BIRC3 - Freq=0.636, fdr=0.005	FAS - Freq=0.636, fdr=0.005	HLA-DRB1 - Freq=0.636, fdr=0.005	NMI - Freq=0.636, fdr=0.005	S100A11 - Freq=0.636, fdr=0.005	STK17B - Freq=0.636, fdr=0.005	ZFP36 - Freq=0.636, fdr=0.005	ANXA1 - Freq=0.591, fdr=0.005	ARPC1B - Freq=0.591, fdr=0.005	EMP3 - Freq=0.591, fdr=0.005	IFITM3 - Freq=0.591, fdr=0.005	IRF9 - Freq=0.591, fdr=0.005	LGALS3 - Freq=0.591, fdr=0.005	OAS1 - Freq=0.591, fdr=0.005	BCL3 - Freq=0.545, fdr=0.005	CCL5 - Freq=0.545, fdr=0.005	CD55 - Freq=0.545, fdr=0.005	CD97 - Freq=0.545, fdr=0.005	CEBPB - Freq=0.545, fdr=0.005	DDX60 - Freq=0.545, fdr=0.005	DUSP5 - Freq=0.545, fdr=0.005	ELF1 - Freq=0.545, fdr=0.005	EMP1 - Freq=0.545, fdr=0.005	JUNB - Freq=0.545, fdr=0.005	LGALS1 - Freq=0.545, fdr=0.005	MSN - Freq=0.545, fdr=0.005	SLFN12 - Freq=0.545, fdr=0.005	STAT6 - Freq=0.545, fdr=0.005	TSPO - Freq=0.545, fdr=0.005	CAPG - Freq=0.5, fdr=0.005	CD69 - Freq=0.5, fdr=0.005	GEM - Freq=0.5, fdr=0.005	GLIPR1 - Freq=0.5, fdr=0.005	GRN - Freq=0.5, fdr=0.005
Biocarta	NGF Pathway	18	NA	NA	NA	NA	NA	NA	NA	NA	NA	NA	NA	NA	NA	NA	NA	NA	NA	NA	NA	NA	NA	NA	NA	NA	NA	NA	NA	NA	NA	NA	NA	NA	NA	NA	NA	NA	NA	NA	NA	NA	NA	NA	NA	NA	NA	NA	NA
Biocarta	NKCELLS Pathway	15	FAM49A - Freq=0.667, fdr=0.0169	DOCK10 - Freq=0.6, fdr=0.0169	GBP2 - Freq=0.6, fdr=0.0169	BLNK - Freq=0.533, fdr=0.0169	CORO1A - Freq=0.533, fdr=0.0169	GPR137B - Freq=0.533, fdr=0.0169	HLA-DRB1 - Freq=0.533, fdr=0.0169	IFITM2 - Freq=0.533, fdr=0.0169	S100A4 - Freq=0.533, fdr=0.0256	ATP2B1 - Freq=0.467, fdr=0.0169	CCL5 - Freq=0.467, fdr=0.0217	COTL1 - Freq=0.467, fdr=0.0169	CTSS - Freq=0.467, fdr=0.0169	EMP3 - Freq=0.467, fdr=0.0287	HLA-DQA1 - Freq=0.467, fdr=0.0217	IFIT2 - Freq=0.467, fdr=0.0169	JUNB - Freq=0.467, fdr=0.0169	MICAL1 - Freq=0.467, fdr=0.0169	OAS1 - Freq=0.467, fdr=0.0256	PRKCH - Freq=0.467, fdr=0.0169	PSMB9 - Freq=0.467, fdr=0.0319	TYROBP - Freq=0.467, fdr=0.0169	ALCAM - Freq=0.4, fdr=0.0169	ANXA1 - Freq=0.4, fdr=0.0395	APBB1IP - Freq=0.4, fdr=0.0169	ARRB2 - Freq=0.4, fdr=0.0169	BANK1 - Freq=0.4, fdr=0.0169	CD48 - Freq=0.4, fdr=0.0169	CD53 - Freq=0.4, fdr=0.0169	CD74 - Freq=0.4, fdr=0.0217	CD83 - Freq=0.4, fdr=0.0169	CLEC7A - Freq=0.4, fdr=0.0169	EHBP1L1 - Freq=0.4, fdr=0.0169	EVI2B - Freq=0.4, fdr=0.0169	FCER1G - Freq=0.4, fdr=0.0169	FCGR2B - Freq=0.4, fdr=0.0217	GLIPR1 - Freq=0.4, fdr=0.0217	GPR65 - Freq=0.4, fdr=0.0169	HCLS1 - Freq=0.4, fdr=0.0217	HLA-DMA - Freq=0.4, fdr=0.0169	HLA-DQB1 - Freq=0.4, fdr=0.0169	IL2RG - Freq=0.4, fdr=0.0169	IRF8 - Freq=0.4, fdr=0.0169	ITGB2 - Freq=0.4, fdr=0.0169	LST1 - Freq=0.4, fdr=0.0169	LTB - Freq=0.4, fdr=0.0169	LY86 - Freq=0.4, fdr=0.0217
Biocarta	NKT Pathway	28	CCL5 - Freq=0.733, fdr=0.0043	SERPINB2 - Freq=0.733, fdr=0.0043	TNF - Freq=0.733, fdr=0.0043	CD69 - Freq=0.7, fdr=0.0043	AIM2 - Freq=0.667, fdr=0.0043	CST7 - Freq=0.667, fdr=0.0043	CXCL9 - Freq=0.633, fdr=0.0043	SLAMF7 - Freq=0.6, fdr=0.0043	TNFAIP3 - Freq=0.6, fdr=0.0043	TXK - Freq=0.567, fdr=0.0043	CCL11 - Freq=0.533, fdr=0.0043	GBP2 - Freq=0.533, fdr=0.0043	GPR65 - Freq=0.533, fdr=0.0043	HLA-DRB1 - Freq=0.533, fdr=0.0043	PSMB9 - Freq=0.533, fdr=0.0043	S100A9 - Freq=0.533, fdr=0.0043	TLR1 - Freq=0.533, fdr=0.0043	BLNK - Freq=0.5, fdr=0.0043	CCL8 - Freq=0.5, fdr=0.0043	CD3G - Freq=0.5, fdr=0.0043	CD48 - Freq=0.5, fdr=0.0043	EGR2 - Freq=0.5, fdr=0.0043	EVI2B - Freq=0.5, fdr=0.0043	F13A1 - Freq=0.5, fdr=0.0043	FAM46C - Freq=0.5, fdr=0.0043	GPR171 - Freq=0.5, fdr=0.0043	HCLS1 - Freq=0.5, fdr=0.0043	HLA-DQA1 - Freq=0.5, fdr=0.0043	HLA-DQB1 - Freq=0.5, fdr=0.0043	IFI27 - Freq=0.5, fdr=0.0079	OAS1 - Freq=0.5, fdr=0.0043	PTGER4 - Freq=0.5, fdr=0.0043	TFEC - Freq=0.5, fdr=0.0043	BCL2A1 - Freq=0.467, fdr=0.0043	BIRC3 - Freq=0.467, fdr=0.0043	CD86 - Freq=0.467, fdr=0.0043	CD8BP - Freq=0.467, fdr=0.0043	CHIA - Freq=0.467, fdr=0.0043	CRTAM - Freq=0.467, fdr=0.0043	CSF2RB - Freq=0.467, fdr=0.0043	CXCL10 - Freq=0.467, fdr=0.0043	DENND1C - Freq=0.467, fdr=0.0043	IRF8 - Freq=0.467, fdr=0.0043	ITGB2 - Freq=0.467, fdr=0.0043	LY86 - Freq=0.467, fdr=0.0043	PTPRC - Freq=0.467, fdr=0.0043	PYHIN1 - Freq=0.467, fdr=0.0043
Biocarta	NO1 Pathway	27	NNAT - Freq=0.571, fdr=0.0444	HTRA1 - Freq=0.464, fdr=0.0444	AQP1 - Freq=0.429, fdr=0.0444	CPE - Freq=0.429, fdr=0.0444	GPM6A - Freq=0.429, fdr=0.0444	CDO1 - Freq=0.393, fdr=0.0444	CRYAB - Freq=0.393, fdr=0.0444	ASPA - Freq=0.357, fdr=0.0444	FXYD1 - Freq=0.357, fdr=0.0444	PDK4 - Freq=0.357, fdr=0.0444	CLDN5 - Freq=0.321, fdr=0.0444	FGF13 - Freq=0.321, fdr=0.0444	HSPB6 - Freq=0.321, fdr=0.0444	ITIH5 - Freq=0.321, fdr=0.0444	MN1 - Freq=0.321, fdr=0.0444	ADIPOQ - Freq=0.286, fdr=0.0444	COL15A1 - Freq=0.286, fdr=0.0444	FBN1 - Freq=0.286, fdr=0.0444	MAOB - Freq=0.286, fdr=0.0444	PRELP - Freq=0.286, fdr=0.0444	SEMA3G - Freq=0.286, fdr=0.0444	SLC7A10 - Freq=0.286, fdr=0.0444	APLNR - Freq=0.25, fdr=0.0444	ART3 - Freq=0.25, fdr=0.0444	ETV1 - Freq=0.25, fdr=0.0444	FBLN2 - Freq=0.25, fdr=0.0444	GPR116 - Freq=0.25, fdr=0.0444	KCNJ8 - Freq=0.25, fdr=0.0444	PARM1 - Freq=0.25, fdr=0.0444	RAMP2 - Freq=0.25, fdr=0.0444	TMOD1 - Freq=0.25, fdr=0.0444	ADCY2 - Freq=0.214, fdr=0.0444	FHL1 - Freq=0.214, fdr=0.0444	PLVAP - Freq=0.214, fdr=0.0444	SCN7A - Freq=0.214, fdr=0.0444	ABCB1 - Freq=0.179, fdr=0.0444	ACTN2 - Freq=0.179, fdr=0.0444	AGTR1 - Freq=0.179, fdr=0.0444	ALDH1A2 - Freq=0.179, fdr=0.0444	CDH5 - Freq=0.179, fdr=0.0444	DES - Freq=0.179, fdr=0.0444	MYH2 - Freq=0.179, fdr=0.0444	NDUFA4L2 - Freq=0.179, fdr=0.0444	RGS5 - Freq=0.179, fdr=0.0444	SOX18 - Freq=0.179, fdr=0.0444	TEK - Freq=0.179, fdr=0.0444	EGFL7 - Freq=0.143, fdr=0.0444
Biocarta	NO2IL12 Pathway	16	AIM2 - Freq=0.875, fdr=0.0031	CCL5 - Freq=0.875, fdr=0.0031	CD69 - Freq=0.875, fdr=0.0031	CST7 - Freq=0.875, fdr=0.0031	PYHIN1 - Freq=0.875, fdr=0.0031	CCR7 - Freq=0.812, fdr=0.0031	CXCL9 - Freq=0.812, fdr=0.0031	TNF - Freq=0.812, fdr=0.0031	TNFAIP3 - Freq=0.812, fdr=0.0031	TXK - Freq=0.812, fdr=0.0031	CLEC2D - Freq=0.75, fdr=0.0031	CRTAM - Freq=0.75, fdr=0.0031	GPR65 - Freq=0.75, fdr=0.0031	P2RY10 - Freq=0.75, fdr=0.0031	SERPINB2 - Freq=0.75, fdr=0.0031	SIRPG - Freq=0.75, fdr=0.0031	TLR1 - Freq=0.75, fdr=0.0031	CD28 - Freq=0.688, fdr=0.0031	CD48 - Freq=0.688, fdr=0.0031	CD8BP - Freq=0.688, fdr=0.0031	DOCK10 - Freq=0.688, fdr=0.0031	EGR2 - Freq=0.688, fdr=0.0031	EVI2B - Freq=0.688, fdr=0.0031	GPR171 - Freq=0.688, fdr=0.0031	HCLS1 - Freq=0.688, fdr=0.0031	HLA-DQA1 - Freq=0.688, fdr=0.0031	HLA-DQB2 - Freq=0.688, fdr=0.0031	IL18R1 - Freq=0.688, fdr=0.0031	OAS1 - Freq=0.688, fdr=0.0031	SLAMF7 - Freq=0.688, fdr=0.0031	TESPA1 - Freq=0.688, fdr=0.0031	ARHGAP15 - Freq=0.625, fdr=0.0031	BCL11B - Freq=0.625, fdr=0.0031	CD5 - Freq=0.625, fdr=0.0031	CD86 - Freq=0.625, fdr=0.0031	CD96 - Freq=0.625, fdr=0.0031	CXCL10 - Freq=0.625, fdr=0.0031	CXCR4 - Freq=0.625, fdr=0.0031	CXCR6 - Freq=0.625, fdr=0.0031	DEF6 - Freq=0.625, fdr=0.0031	DENND1C - Freq=0.625, fdr=0.0031	FAM46C - Freq=0.625, fdr=0.0031	FYB - Freq=0.625, fdr=0.0031	GBP2 - Freq=0.625, fdr=0.0031	GPR18 - Freq=0.625, fdr=0.0031	HLA-DQB1 - Freq=0.625, fdr=0.0031	IKZF3 - Freq=0.625, fdr=0.0031
Biocarta	NOS1 Pathway	18	PAK3 - Freq=0.778, fdr=0.0048	CHGB - Freq=0.722, fdr=0.0048	PCP4 - Freq=0.722, fdr=0.0048	SCG2 - Freq=0.722, fdr=0.0048	BEX1 - Freq=0.667, fdr=0.0048	NNAT - Freq=0.667, fdr=0.0048	OLFM1 - Freq=0.667, fdr=0.0048	GABRB1 - Freq=0.611, fdr=0.0048	PHYHIP - Freq=0.611, fdr=0.0048	SYT1 - Freq=0.611, fdr=0.0048	TMEM35 - Freq=0.611, fdr=0.0048	AATK - Freq=0.556, fdr=0.0048	ATP1A2 - Freq=0.556, fdr=0.0048	ATP6V1G2 - Freq=0.556, fdr=0.0048	CA11 - Freq=0.556, fdr=0.0048	CRMP1 - Freq=0.556, fdr=0.0048	DCLK1 - Freq=0.556, fdr=0.0048	FXYD7 - Freq=0.556, fdr=0.0048	GABRG2 - Freq=0.556, fdr=0.0048	GAP43 - Freq=0.556, fdr=0.0048	GRAMD1B - Freq=0.556, fdr=0.0048	INA - Freq=0.556, fdr=0.0048	IQCJ-SCHIP1 - Freq=0.556, fdr=0.0082	MAP1B - Freq=0.556, fdr=0.0048	NDRG4 - Freq=0.556, fdr=0.0048	NPTX1 - Freq=0.556, fdr=0.0048	PLP1 - Freq=0.556, fdr=0.0048	REEP1 - Freq=0.556, fdr=0.0048	RGS4 - Freq=0.556, fdr=0.0048	SALL2 - Freq=0.556, fdr=0.0048	SH3GL2 - Freq=0.556, fdr=0.0048	SLC12A5 - Freq=0.556, fdr=0.0048	SNAP25 - Freq=0.556, fdr=0.0048	SST - Freq=0.556, fdr=0.0048	ZNF365 - Freq=0.556, fdr=0.0048	APOD - Freq=0.5, fdr=0.0048	CADPS - Freq=0.5, fdr=0.0048	CAMK2A - Freq=0.5, fdr=0.0048	ENO2 - Freq=0.5, fdr=0.0289	FEZ1 - Freq=0.5, fdr=0.0048	KIF5C - Freq=0.5, fdr=0.0048	MAP2 - Freq=0.5, fdr=0.0048	NBEA - Freq=0.5, fdr=0.0048	NRGN - Freq=0.5, fdr=0.0048	PCDH17 - Freq=0.5, fdr=0.0048	PDP1 - Freq=0.5, fdr=0.0082	PKIA - Freq=0.5, fdr=0.0082
Biocarta	NTHI Pathway	23	STK17B - Freq=0.696, fdr=0.0067	DUSP5 - Freq=0.609, fdr=0.0067	GBP2 - Freq=0.609, fdr=0.0067	ICAM1 - Freq=0.609, fdr=0.0067	JUNB - Freq=0.609, fdr=0.0067	TNFAIP3 - Freq=0.609, fdr=0.0067	TNFAIP8 - Freq=0.609, fdr=0.0067	BTG1 - Freq=0.565, fdr=0.0067	PSMB9 - Freq=0.565, fdr=0.0067	S100A4 - Freq=0.565, fdr=0.0067	AIM1 - Freq=0.522, fdr=0.0067	EMP3 - Freq=0.522, fdr=0.0067	GLIPR1 - Freq=0.522, fdr=0.0067	IFI27 - Freq=0.522, fdr=0.0113	IFI30 - Freq=0.522, fdr=0.0067	IFIT2 - Freq=0.522, fdr=0.0067	OAS1 - Freq=0.522, fdr=0.0067	PMAIP1 - Freq=0.522, fdr=0.0067	TLR1 - Freq=0.522, fdr=0.0067	CXCR4 - Freq=0.478, fdr=0.0067	EVI2B - Freq=0.478, fdr=0.0067	FAS - Freq=0.478, fdr=0.0067	FILIP1L - Freq=0.478, fdr=0.0067	HEG1 - Freq=0.478, fdr=0.0067	HLA-DRB1 - Freq=0.478, fdr=0.0067	IFI35 - Freq=0.478, fdr=0.0067	IFITM1 - Freq=0.478, fdr=0.0067	IFITM2 - Freq=0.478, fdr=0.0067	IRF7 - Freq=0.478, fdr=0.0067	PRKCH - Freq=0.478, fdr=0.0067	PSMB8 - Freq=0.478, fdr=0.0067	THBS1 - Freq=0.478, fdr=0.0067	TXNIP - Freq=0.478, fdr=0.0067	ZFP36 - Freq=0.478, fdr=0.0067	BTG2 - Freq=0.435, fdr=0.0067	CAPG - Freq=0.435, fdr=0.0067	CCL5 - Freq=0.435, fdr=0.0067	CD69 - Freq=0.435, fdr=0.0067	CD97 - Freq=0.435, fdr=0.0067	CSF2RB - Freq=0.435, fdr=0.0067	ELK3 - Freq=0.435, fdr=0.0067	FAM129A - Freq=0.435, fdr=0.0067	GADD45B - Freq=0.435, fdr=0.0067	GEM - Freq=0.435, fdr=0.0067	HCLS1 - Freq=0.435, fdr=0.0067	IER3 - Freq=0.435, fdr=0.0067	IER5 - Freq=0.435, fdr=0.0067
Biocarta	NUCLEARRS Pathway	14	SERPINA3 - Freq=0.733, fdr=0.0061	ACSM3 - Freq=0.667, fdr=0.0061	AKR1C2 - Freq=0.667, fdr=0.0061	AOX1 - Freq=0.667, fdr=0.0061	CYP3A5 - Freq=0.667, fdr=0.0061	MLXIPL - Freq=0.667, fdr=0.0061	AGT - Freq=0.6, fdr=0.0061	AGTR1 - Freq=0.6, fdr=0.0061	AKR1C4 - Freq=0.6, fdr=0.0061	C6 - Freq=0.6, fdr=0.0061	CYP3A7 - Freq=0.6, fdr=0.0061	DIO1 - Freq=0.6, fdr=0.0061	FGA - Freq=0.6, fdr=0.0061	FGG - Freq=0.6, fdr=0.0061	FMO5 - Freq=0.6, fdr=0.0061	FXYD1 - Freq=0.6, fdr=0.0061	GC - Freq=0.6, fdr=0.0061	HSD3B2 - Freq=0.6, fdr=0.0061	ITIH3 - Freq=0.6, fdr=0.0061	PON3 - Freq=0.6, fdr=0.0061	AFM - Freq=0.533, fdr=0.0061	AKR1C1 - Freq=0.533, fdr=0.0061	BHMT - Freq=0.533, fdr=0.0061	C4BPA - Freq=0.533, fdr=0.0061	CPN2 - Freq=0.533, fdr=0.0061	CYP2C19 - Freq=0.533, fdr=0.0061	CYP2C8 - Freq=0.533, fdr=0.0061	CYP3A43 - Freq=0.533, fdr=0.0061	FGB - Freq=0.533, fdr=0.0061	GHR - Freq=0.533, fdr=0.0061	GSTA2 - Freq=0.533, fdr=0.0061	HRG - Freq=0.533, fdr=0.0061	KLF15 - Freq=0.533, fdr=0.0061	PDZK1 - Freq=0.533, fdr=0.0061	PIGR - Freq=0.533, fdr=0.0061	PZP - Freq=0.533, fdr=0.0061	RNF186 - Freq=0.533, fdr=0.0061	RORC - Freq=0.533, fdr=0.0061	AADAC - Freq=0.467, fdr=0.0061	ACSM5 - Freq=0.467, fdr=0.0061	ADH1A - Freq=0.467, fdr=0.0114	ADH1C - Freq=0.467, fdr=0.0061	AKR1D1 - Freq=0.467, fdr=0.0061	APOB - Freq=0.467, fdr=0.0061	AQP1 - Freq=0.467, fdr=0.0061	C8A - Freq=0.467, fdr=0.0061	C9 - Freq=0.467, fdr=0.0061
Biocarta	P27 Pathway	13	OIP5 - Freq=0.786, fdr=0.0058	MAD2L1 - Freq=0.643, fdr=0.0058	PBK - Freq=0.643, fdr=0.0058	RNASEH2A - Freq=0.643, fdr=0.0058	SUPT16H - Freq=0.643, fdr=0.0058	TEX30 - Freq=0.643, fdr=0.0058	ATAD2 - Freq=0.571, fdr=0.0058	BLM - Freq=0.571, fdr=0.0058	BORA - Freq=0.571, fdr=0.0058	CCNE2 - Freq=0.571, fdr=0.0058	EZH2 - Freq=0.571, fdr=0.0058	FAM216A - Freq=0.571, fdr=0.01	FBXO5 - Freq=0.571, fdr=0.0058	NUP93 - Freq=0.571, fdr=0.0058	PMAIP1 - Freq=0.571, fdr=0.014	PSAT1 - Freq=0.571, fdr=0.0058	SMC4 - Freq=0.571, fdr=0.0058	SNRPF - Freq=0.571, fdr=0.0058	TUBB4B - Freq=0.571, fdr=0.0058	ZWILCH - Freq=0.571, fdr=0.0058	ARHGAP11A - Freq=0.5, fdr=0.0058	ARHGAP19-SLIT1 - Freq=0.5, fdr=0.0058	CCNA2 - Freq=0.5, fdr=0.0058	CDC6 - Freq=0.5, fdr=0.0058	CDC7 - Freq=0.5, fdr=0.0058	CENPN - Freq=0.5, fdr=0.0058	DBF4 - Freq=0.5, fdr=0.0058	DDX39A - Freq=0.5, fdr=0.0058	DKC1 - Freq=0.5, fdr=0.0058	DNMT1 - Freq=0.5, fdr=0.0058	E2F8 - Freq=0.5, fdr=0.0058	HMGB2 - Freq=0.5, fdr=0.0058	JADE3 - Freq=0.5, fdr=0.01	KIF11 - Freq=0.5, fdr=0.0058	LSM5 - Freq=0.5, fdr=0.0058	MCM7 - Freq=0.5, fdr=0.0058	MKI67 - Freq=0.5, fdr=0.0058	NCAPG2 - Freq=0.5, fdr=0.0058	NEIL3 - Freq=0.5, fdr=0.0058	NUP155 - Freq=0.5, fdr=0.0058	PHGDH - Freq=0.5, fdr=0.01	PLK1 - Freq=0.5, fdr=0.0058	PLK4 - Freq=0.5, fdr=0.0058	RFC4 - Freq=0.5, fdr=0.01	RPA3 - Freq=0.5, fdr=0.0058	SHCBP1 - Freq=0.5, fdr=0.0058	SMC2 - Freq=0.5, fdr=0.0058
Biocarta	P35ALZHEIMERS Pathway	11	NA	NA	NA	NA	NA	NA	NA	NA	NA	NA	NA	NA	NA	NA	NA	NA	NA	NA	NA	NA	NA	NA	NA	NA	NA	NA	NA	NA	NA	NA	NA	NA	NA	NA	NA	NA	NA	NA	NA	NA	NA	NA	NA	NA	NA	NA	NA
Biocarta	P38MAPK Pathway	40	DUSP5 - Freq=0.425, fdr=0.0317	EMP3 - Freq=0.425, fdr=0.0317	STK17B - Freq=0.425, fdr=0.0317	GBP2 - Freq=0.4, fdr=0.0317	TRIB2 - Freq=0.4, fdr=0.0317	FILIP1L - Freq=0.35, fdr=0.0317	HEG1 - Freq=0.35, fdr=0.0317	ICAM1 - Freq=0.35, fdr=0.0317	IFIT2 - Freq=0.35, fdr=0.0317	OAS1 - Freq=0.35, fdr=0.0406	PIEZO1 - Freq=0.35, fdr=0.0317	ATP2B1 - Freq=0.325, fdr=0.0406	PSMB9 - Freq=0.325, fdr=0.049	TLR1 - Freq=0.325, fdr=0.0317	TNFAIP8 - Freq=0.325, fdr=0.0317	ARPC1B - Freq=0.3, fdr=0.0317	CDC42EP3 - Freq=0.3, fdr=0.0317	DOCK10 - Freq=0.3, fdr=0.0317	EHBP1L1 - Freq=0.3, fdr=0.0317	FAM129A - Freq=0.3, fdr=0.0317	GPR137B - Freq=0.3, fdr=0.0406	IFI35 - Freq=0.3, fdr=0.0317	MICAL1 - Freq=0.3, fdr=0.0406	PSMB8 - Freq=0.3, fdr=0.0406	VASP - Freq=0.3, fdr=0.0317	CASP8 - Freq=0.275, fdr=0.0317	CXCR4 - Freq=0.275, fdr=0.0317	ELK3 - Freq=0.275, fdr=0.0317	FAM49A - Freq=0.275, fdr=0.0406	HLA-DRB1 - Freq=0.275, fdr=0.049	IRF9 - Freq=0.275, fdr=0.0317	PLEKHO1 - Freq=0.275, fdr=0.0317	PRKX - Freq=0.275, fdr=0.0317	TNFAIP3 - Freq=0.275, fdr=0.049	ZBTB18 - Freq=0.275, fdr=0.0406	CAP2 - Freq=0.25, fdr=0.0406	GLIPR1 - Freq=0.25, fdr=0.0317	IER5 - Freq=0.25, fdr=0.0317	MSN - Freq=0.25, fdr=0.0317	RGS2 - Freq=0.25, fdr=0.0406	TAGLN2 - Freq=0.25, fdr=0.0317	THBS1 - Freq=0.25, fdr=0.049	TSPO - Freq=0.25, fdr=0.049	ZNF43 - Freq=0.25, fdr=0.0317	BTG1 - Freq=0.225, fdr=0.0406	CD55 - Freq=0.225, fdr=0.0406	CLIC1 - Freq=0.225, fdr=0.0317
Biocarta	P53 Pathway	16	PMAIP1 - Freq=0.812, fdr=0.0086	DUSP5 - Freq=0.625, fdr=0.0086	PBK - Freq=0.625, fdr=0.0086	ABCC4 - Freq=0.562, fdr=0.0086	CCNE2 - Freq=0.562, fdr=0.0086	CDC20 - Freq=0.562, fdr=0.0086	CDC6 - Freq=0.562, fdr=0.0086	EMP3 - Freq=0.562, fdr=0.0086	RRM2 - Freq=0.562, fdr=0.0086	SHCBP1 - Freq=0.562, fdr=0.0086	SLC43A3 - Freq=0.562, fdr=0.0086	ANXA3 - Freq=0.5, fdr=0.0144	BORA - Freq=0.5, fdr=0.0086	CCNA2 - Freq=0.5, fdr=0.0086	CCNB1 - Freq=0.5, fdr=0.0086	CEP55 - Freq=0.5, fdr=0.0086	DBF4 - Freq=0.5, fdr=0.0086	ERCC6L - Freq=0.5, fdr=0.0086	FBXO5 - Freq=0.5, fdr=0.0086	KIF11 - Freq=0.5, fdr=0.0086	KIF20A - Freq=0.5, fdr=0.0086	LGALS1 - Freq=0.5, fdr=0.0086	MAD2L1 - Freq=0.5, fdr=0.0086	MKI67 - Freq=0.5, fdr=0.0086	OIP5 - Freq=0.5, fdr=0.0144	PRC1 - Freq=0.5, fdr=0.0086	PROCR - Freq=0.5, fdr=0.0086	RRAS2 - Freq=0.5, fdr=0.0086	SERPINH1 - Freq=0.5, fdr=0.0086	TAGLN2 - Freq=0.5, fdr=0.0086	TK1 - Freq=0.5, fdr=0.0086	TOP2A - Freq=0.5, fdr=0.0086	TRIP13 - Freq=0.5, fdr=0.0086	UBE2C - Freq=0.5, fdr=0.0086	ARHGAP11A - Freq=0.438, fdr=0.0086	ASF1B - Freq=0.438, fdr=0.0086	ATAD2 - Freq=0.438, fdr=0.0086	AURKB - Freq=0.438, fdr=0.0086	BIRC5 - Freq=0.438, fdr=0.0086	BTG2 - Freq=0.438, fdr=0.0086	BUB1B - Freq=0.438, fdr=0.0086	CDCA8 - Freq=0.438, fdr=0.0086	CDK1 - Freq=0.438, fdr=0.0086	CDT1 - Freq=0.438, fdr=0.0086	DDX39A - Freq=0.438, fdr=0.0086	DUSP4 - Freq=0.438, fdr=0.0144	E2F8 - Freq=0.438, fdr=0.0086
Biocarta	P53HYPOXIA Pathway	21	NA	NA	NA	NA	NA	NA	NA	NA	NA	NA	NA	NA	NA	NA	NA	NA	NA	NA	NA	NA	NA	NA	NA	NA	NA	NA	NA	NA	NA	NA	NA	NA	NA	NA	NA	NA	NA	NA	NA	NA	NA	NA	NA	NA	NA	NA	NA
Biocarta	PAR1 Pathway	37	ENO2 - Freq=0.459, fdr=0.0281	CD200 - Freq=0.432, fdr=0.0281	SPARCL1 - Freq=0.432, fdr=0.0281	TRIB2 - Freq=0.432, fdr=0.0281	CKB - Freq=0.405, fdr=0.049	EGR1 - Freq=0.405, fdr=0.0393	GRAMD1B - Freq=0.405, fdr=0.0281	HTRA1 - Freq=0.405, fdr=0.0281	OLFM1 - Freq=0.405, fdr=0.0281	PCDH17 - Freq=0.405, fdr=0.0281	PKIA - Freq=0.405, fdr=0.0281	SALL2 - Freq=0.405, fdr=0.0393	TSPAN7 - Freq=0.405, fdr=0.0281	APBB1 - Freq=0.378, fdr=0.0281	ATP2B1 - Freq=0.378, fdr=0.0281	CYFIP2 - Freq=0.378, fdr=0.0281	DPYSL3 - Freq=0.378, fdr=0.049	NBEA - Freq=0.378, fdr=0.0281	PTN - Freq=0.378, fdr=0.0393	RCAN2 - Freq=0.378, fdr=0.0281	REEP1 - Freq=0.378, fdr=0.0393	STXBP1 - Freq=0.378, fdr=0.0281	THY1 - Freq=0.378, fdr=0.0281	TRIM2 - Freq=0.378, fdr=0.0281	DOCK10 - Freq=0.351, fdr=0.0281	FLRT3 - Freq=0.351, fdr=0.0393	NUAK1 - Freq=0.351, fdr=0.049	ALDOC - Freq=0.324, fdr=0.049	CAP2 - Freq=0.324, fdr=0.0281	EFNB2 - Freq=0.324, fdr=0.0281	FAM49A - Freq=0.324, fdr=0.0281	FEZ1 - Freq=0.324, fdr=0.0281	GPR137B - Freq=0.324, fdr=0.0393	MAL - Freq=0.324, fdr=0.0393	PRKACB - Freq=0.324, fdr=0.0281	RASSF2 - Freq=0.324, fdr=0.0281	SLC1A3 - Freq=0.324, fdr=0.0393	SYT11 - Freq=0.324, fdr=0.0281	COTL1 - Freq=0.297, fdr=0.0281	DCLK1 - Freq=0.297, fdr=0.0281	ENPP2 - Freq=0.297, fdr=0.0281	EPB41L3 - Freq=0.297, fdr=0.049	FLRT2 - Freq=0.297, fdr=0.0281	GUCY1A3 - Freq=0.297, fdr=0.0281	MEF2C - Freq=0.297, fdr=0.0281	MICAL1 - Freq=0.297, fdr=0.0281	PENK - Freq=0.297, fdr=0.049
Biocarta	PARKIN Pathway	11	NA	NA	NA	NA	NA	NA	NA	NA	NA	NA	NA	NA	NA	NA	NA	NA	NA	NA	NA	NA	NA	NA	NA	NA	NA	NA	NA	NA	NA	NA	NA	NA	NA	NA	NA	NA	NA	NA	NA	NA	NA	NA	NA	NA	NA	NA	NA
Biocarta	PDGF Pathway	32	PDP1 - Freq=0.531, fdr=0.0134	GBP2 - Freq=0.469, fdr=0.0134	IFIT2 - Freq=0.469, fdr=0.0134	STK17B - Freq=0.469, fdr=0.0134	DUSP5 - Freq=0.438, fdr=0.0134	MICAL1 - Freq=0.438, fdr=0.0134	BTG2 - Freq=0.406, fdr=0.0134	DOCK10 - Freq=0.406, fdr=0.0134	DPYSL3 - Freq=0.406, fdr=0.0277	EMP3 - Freq=0.406, fdr=0.0214	GLIPR1 - Freq=0.406, fdr=0.0134	HCLS1 - Freq=0.406, fdr=0.0134	TXNIP - Freq=0.406, fdr=0.0134	ATP2B1 - Freq=0.375, fdr=0.0134	CXCR4 - Freq=0.375, fdr=0.0134	EGR1 - Freq=0.375, fdr=0.0214	FAM49A - Freq=0.375, fdr=0.0134	FILIP1L - Freq=0.375, fdr=0.0134	GRAMD1B - Freq=0.375, fdr=0.0134	ITGB2 - Freq=0.375, fdr=0.0134	PKIA - Freq=0.375, fdr=0.0388	PLEKHO1 - Freq=0.375, fdr=0.0134	TLR1 - Freq=0.375, fdr=0.0134	TNFAIP3 - Freq=0.375, fdr=0.0134	EMP1 - Freq=0.344, fdr=0.0134	GPR137B - Freq=0.344, fdr=0.0134	HEG1 - Freq=0.344, fdr=0.0134	HLA-DMA - Freq=0.344, fdr=0.0134	HLA-DRB1 - Freq=0.344, fdr=0.0134	IL2RG - Freq=0.344, fdr=0.0134	JUNB - Freq=0.344, fdr=0.0134	OAS1 - Freq=0.344, fdr=0.0134	PRKCH - Freq=0.344, fdr=0.0134	PSMB9 - Freq=0.344, fdr=0.0388	TSPAN5 - Freq=0.344, fdr=0.0134	TSPYL4 - Freq=0.344, fdr=0.0134	ZBTB18 - Freq=0.344, fdr=0.0134	ADCY7 - Freq=0.312, fdr=0.0134	ALCAM - Freq=0.312, fdr=0.0134	ARPC1B - Freq=0.312, fdr=0.0277	CCL5 - Freq=0.312, fdr=0.0134	CCND2 - Freq=0.312, fdr=0.0134	DGKA - Freq=0.312, fdr=0.0134	EFNB2 - Freq=0.312, fdr=0.034	EGR2 - Freq=0.312, fdr=0.0134	IER5 - Freq=0.312, fdr=0.0134	IRF7 - Freq=0.312, fdr=0.0134
Biocarta	PGC1A Pathway	21	OLFM1 - Freq=0.667, fdr=0.0128	REEP1 - Freq=0.667, fdr=0.0128	IQCJ-SCHIP1 - Freq=0.619, fdr=0.0128	MAP1B - Freq=0.619, fdr=0.0128	NBEA - Freq=0.619, fdr=0.0128	NDRG4 - Freq=0.619, fdr=0.0128	NNAT - Freq=0.619, fdr=0.0128	PKIA - Freq=0.619, fdr=0.0128	PTN - Freq=0.619, fdr=0.0128	RCAN2 - Freq=0.619, fdr=0.0128	ATP1A2 - Freq=0.571, fdr=0.0128	FGF13 - Freq=0.571, fdr=0.0128	GRAMD1B - Freq=0.571, fdr=0.0128	PAK3 - Freq=0.571, fdr=0.0128	TSPAN7 - Freq=0.571, fdr=0.0128	ATP1B2 - Freq=0.524, fdr=0.0128	BEX1 - Freq=0.524, fdr=0.0128	CHN1 - Freq=0.524, fdr=0.0128	CYFIP2 - Freq=0.524, fdr=0.0128	DCLK1 - Freq=0.524, fdr=0.0128	ENO2 - Freq=0.524, fdr=0.0128	MAP2 - Freq=0.524, fdr=0.0128	PCP4 - Freq=0.524, fdr=0.039	PDP1 - Freq=0.524, fdr=0.0242	RTN1 - Freq=0.524, fdr=0.0128	RTN2 - Freq=0.524, fdr=0.0128	SPARCL1 - Freq=0.524, fdr=0.0128	STXBP1 - Freq=0.524, fdr=0.0128	THY1 - Freq=0.524, fdr=0.0128	AATK - Freq=0.476, fdr=0.0128	APBB1 - Freq=0.476, fdr=0.0128	CAP2 - Freq=0.476, fdr=0.0128	CHGB - Freq=0.476, fdr=0.0189	ENC1 - Freq=0.476, fdr=0.0128	FHOD3 - Freq=0.476, fdr=0.0128	HTRA1 - Freq=0.476, fdr=0.0297	PCDH17 - Freq=0.476, fdr=0.0128	PENK - Freq=0.476, fdr=0.0128	SCG5 - Freq=0.476, fdr=0.0128	TUBB2B - Freq=0.476, fdr=0.0128	ATP2B1 - Freq=0.429, fdr=0.0128	ATP6V1G2 - Freq=0.429, fdr=0.0128	CA11 - Freq=0.429, fdr=0.0128	CKB - Freq=0.429, fdr=0.0344	CPE - Freq=0.429, fdr=0.0463	DNM1 - Freq=0.429, fdr=0.0128	ETV1 - Freq=0.429, fdr=0.0128
Biocarta	PITX2 Pathway	15	NA	NA	NA	NA	NA	NA	NA	NA	NA	NA	NA	NA	NA	NA	NA	NA	NA	NA	NA	NA	NA	NA	NA	NA	NA	NA	NA	NA	NA	NA	NA	NA	NA	NA	NA	NA	NA	NA	NA	NA	NA	NA	NA	NA	NA	NA	NA
Biocarta	PLATELETAPP Pathway	14	SERPINA3 - Freq=0.786, fdr=0.0064	ADAMTS1 - Freq=0.643, fdr=0.0064	CTGF - Freq=0.643, fdr=0.0094	F3 - Freq=0.643, fdr=0.0064	IGFBP3 - Freq=0.643, fdr=0.0064	CAV1 - Freq=0.571, fdr=0.0064	COL5A2 - Freq=0.571, fdr=0.0064	DPYSL3 - Freq=0.571, fdr=0.0198	EFEMP1 - Freq=0.571, fdr=0.0064	FLRT2 - Freq=0.571, fdr=0.0064	GPX3 - Freq=0.571, fdr=0.0122	IGFBP5 - Freq=0.571, fdr=0.0064	MINOS1-NBL1 - Freq=0.571, fdr=0.0064	OLFML3 - Freq=0.571, fdr=0.0064	PRSS23 - Freq=0.571, fdr=0.0064	SEMA3C - Freq=0.571, fdr=0.0064	SPP1 - Freq=0.571, fdr=0.0122	TIMP3 - Freq=0.571, fdr=0.0064	ACTA2 - Freq=0.5, fdr=0.0064	ADH1B - Freq=0.5, fdr=0.0064	ANXA3 - Freq=0.5, fdr=0.0064	AOX1 - Freq=0.5, fdr=0.0064	C3 - Freq=0.5, fdr=0.0064	CDH11 - Freq=0.5, fdr=0.0064	CNN1 - Freq=0.5, fdr=0.0064	COL1A1 - Freq=0.5, fdr=0.0122	COL1A2 - Freq=0.5, fdr=0.0198	COL3A1 - Freq=0.5, fdr=0.0064	COL5A1 - Freq=0.5, fdr=0.0064	CRYAB - Freq=0.5, fdr=0.0064	CYR61 - Freq=0.5, fdr=0.0094	DCN - Freq=0.5, fdr=0.0094	EFEMP2 - Freq=0.5, fdr=0.0064	EPS8 - Freq=0.5, fdr=0.0287	FBLN5 - Freq=0.5, fdr=0.0064	FHOD3 - Freq=0.5, fdr=0.0094	FST - Freq=0.5, fdr=0.0064	FSTL1 - Freq=0.5, fdr=0.0064	HTRA1 - Freq=0.5, fdr=0.0429	ID1 - Freq=0.5, fdr=0.0327	IER3 - Freq=0.5, fdr=0.0122	IGFBP6 - Freq=0.5, fdr=0.0094	LOX - Freq=0.5, fdr=0.0064	MYOF - Freq=0.5, fdr=0.0064	NID1 - Freq=0.5, fdr=0.0064	NID2 - Freq=0.5, fdr=0.0094	NUAK1 - Freq=0.5, fdr=0.0122
Biocarta	PLCE Pathway	11	NA	NA	NA	NA	NA	NA	NA	NA	NA	NA	NA	NA	NA	NA	NA	NA	NA	NA	NA	NA	NA	NA	NA	NA	NA	NA	NA	NA	NA	NA	NA	NA	NA	NA	NA	NA	NA	NA	NA	NA	NA	NA	NA	NA	NA	NA	NA
Biocarta	PML Pathway	17	EMP3 - Freq=0.588, fdr=0.021	IFI30 - Freq=0.588, fdr=0.021	S100A4 - Freq=0.588, fdr=0.0301	TNFAIP3 - Freq=0.588, fdr=0.021	CCL5 - Freq=0.529, fdr=0.021	CSF2RB - Freq=0.529, fdr=0.021	DUSP5 - Freq=0.529, fdr=0.0301	PSMB9 - Freq=0.529, fdr=0.021	STK17B - Freq=0.529, fdr=0.021	TNFAIP8 - Freq=0.529, fdr=0.021	CCR2 - Freq=0.471, fdr=0.021	CCR7 - Freq=0.471, fdr=0.021	CST7 - Freq=0.471, fdr=0.021	CXCR4 - Freq=0.471, fdr=0.021	GBP2 - Freq=0.471, fdr=0.0388	HLA-DRB1 - Freq=0.471, fdr=0.021	ISG20 - Freq=0.471, fdr=0.021	JUNB - Freq=0.471, fdr=0.021	PMAIP1 - Freq=0.471, fdr=0.021	STAT1 - Freq=0.471, fdr=0.021	TLR1 - Freq=0.471, fdr=0.021	TXNIP - Freq=0.471, fdr=0.0301	AIM2 - Freq=0.412, fdr=0.021	ANXA1 - Freq=0.412, fdr=0.0388	CAPG - Freq=0.412, fdr=0.021	CASP1 - Freq=0.412, fdr=0.021	CASP8 - Freq=0.412, fdr=0.021	CD97 - Freq=0.412, fdr=0.021	EMP1 - Freq=0.412, fdr=0.021	ETS1 - Freq=0.412, fdr=0.021	GEM - Freq=0.412, fdr=0.0301	HCLS1 - Freq=0.412, fdr=0.021	ICAM1 - Freq=0.412, fdr=0.0388	IFI35 - Freq=0.412, fdr=0.0301	IFIT2 - Freq=0.412, fdr=0.021	IL1B - Freq=0.412, fdr=0.021	IL7R - Freq=0.412, fdr=0.021	IRF7 - Freq=0.412, fdr=0.021	KIAA0040 - Freq=0.412, fdr=0.021	LCN2 - Freq=0.412, fdr=0.0388	MSN - Freq=0.412, fdr=0.021	OAS1 - Freq=0.412, fdr=0.021	PLAC8 - Freq=0.412, fdr=0.0301	PSMB8 - Freq=0.412, fdr=0.021	RAC2 - Freq=0.412, fdr=0.021	S100A9 - Freq=0.412, fdr=0.021	SLFN12 - Freq=0.412, fdr=0.021
Biocarta	PPARA Pathway	54	NA	NA	NA	NA	NA	NA	NA	NA	NA	NA	NA	NA	NA	NA	NA	NA	NA	NA	NA	NA	NA	NA	NA	NA	NA	NA	NA	NA	NA	NA	NA	NA	NA	NA	NA	NA	NA	NA	NA	NA	NA	NA	NA	NA	NA	NA	NA
Biocarta	PROTEASOME Pathway	28	OIP5 - Freq=0.857, fdr=0.0035	PBK - Freq=0.857, fdr=0.0035	RFC4 - Freq=0.786, fdr=0.0035	RNASEH2A - Freq=0.786, fdr=0.0035	BZW1 - Freq=0.75, fdr=0.0035	LSM5 - Freq=0.75, fdr=0.0035	MAD2L1 - Freq=0.714, fdr=0.0035	MED21 - Freq=0.714, fdr=0.0035	PRIM1 - Freq=0.714, fdr=0.0035	TEX30 - Freq=0.714, fdr=0.0035	DDX39A - Freq=0.679, fdr=0.0035	HSPH1 - Freq=0.679, fdr=0.0035	MCM2 - Freq=0.679, fdr=0.0035	MCM7 - Freq=0.679, fdr=0.0035	SNRPF - Freq=0.679, fdr=0.0035	TUBB4B - Freq=0.679, fdr=0.0035	CKS1B - Freq=0.643, fdr=0.0035	HAT1 - Freq=0.643, fdr=0.0035	SNRPD1 - Freq=0.643, fdr=0.0035	ZWILCH - Freq=0.643, fdr=0.0035	CDK1 - Freq=0.607, fdr=0.0035	DKC1 - Freq=0.607, fdr=0.0035	NUP37 - Freq=0.607, fdr=0.0035	RRM2 - Freq=0.607, fdr=0.0035	BANF1 - Freq=0.571, fdr=0.0035	CCT7 - Freq=0.571, fdr=0.0035	LDHA - Freq=0.571, fdr=0.0035	LRRC42 - Freq=0.571, fdr=0.0035	MRPL42 - Freq=0.571, fdr=0.0035	NUP205 - Freq=0.571, fdr=0.0035	NUP93 - Freq=0.571, fdr=0.0035	C11orf73 - Freq=0.536, fdr=0.0035	ETFA - Freq=0.536, fdr=0.0035	HNRNPF - Freq=0.536, fdr=0.0035	LAP3 - Freq=0.536, fdr=0.0035	LSM2 - Freq=0.536, fdr=0.0035	PSMD2 - Freq=0.536, fdr=0.0035	ID1 - Freq=0.5, fdr=0.0035	MRPS7 - Freq=0.5, fdr=0.0035	PCNA - Freq=0.5, fdr=0.0035	STIP1 - Freq=0.5, fdr=0.0035	STRA13 - Freq=0.5, fdr=0.0035	ZWINT - Freq=0.5, fdr=0.0035	FAM216A - Freq=0.464, fdr=0.0035	HDAC1 - Freq=0.464, fdr=0.0035	MCM6 - Freq=0.464, fdr=0.0035	MRPS28 - Freq=0.464, fdr=0.0035
Biocarta	PS1 Pathway	14	NA	NA	NA	NA	NA	NA	NA	NA	NA	NA	NA	NA	NA	NA	NA	NA	NA	NA	NA	NA	NA	NA	NA	NA	NA	NA	NA	NA	NA	NA	NA	NA	NA	NA	NA	NA	NA	NA	NA	NA	NA	NA	NA	NA	NA	NA	NA
Biocarta	PTC1 Pathway	11	OIP5 - Freq=0.818, fdr=0.005	PBK - Freq=0.818, fdr=0.005	PRIM1 - Freq=0.818, fdr=0.005	TEX30 - Freq=0.818, fdr=0.005	ZWILCH - Freq=0.818, fdr=0.005	CCNE2 - Freq=0.727, fdr=0.005	MAD2L1 - Freq=0.727, fdr=0.005	NCAPD3 - Freq=0.727, fdr=0.005	NUP93 - Freq=0.727, fdr=0.005	RFC4 - Freq=0.727, fdr=0.005	RNASEH2A - Freq=0.727, fdr=0.005	RRM2 - Freq=0.727, fdr=0.005	SKP2 - Freq=0.727, fdr=0.005	SUPT16H - Freq=0.727, fdr=0.005	TIPIN - Freq=0.727, fdr=0.005	ATAD2 - Freq=0.636, fdr=0.005	BUB1B - Freq=0.636, fdr=0.005	C1orf112 - Freq=0.636, fdr=0.005	CCNA2 - Freq=0.636, fdr=0.005	CKS1B - Freq=0.636, fdr=0.005	DBF4 - Freq=0.636, fdr=0.005	DLGAP5 - Freq=0.636, fdr=0.005	ESPL1 - Freq=0.636, fdr=0.005	EZH2 - Freq=0.636, fdr=0.005	FBXO5 - Freq=0.636, fdr=0.005	GMNN - Freq=0.636, fdr=0.005	HMMR - Freq=0.636, fdr=0.005	KIAA0101 - Freq=0.636, fdr=0.005	KIF11 - Freq=0.636, fdr=0.005	KIF4A - Freq=0.636, fdr=0.005	KNTC1 - Freq=0.636, fdr=0.005	MCM2 - Freq=0.636, fdr=0.005	MCM4 - Freq=0.636, fdr=0.005	MCM6 - Freq=0.636, fdr=0.005	MELK - Freq=0.636, fdr=0.005	MKI67 - Freq=0.636, fdr=0.005	NUP155 - Freq=0.636, fdr=0.005	NUP37 - Freq=0.636, fdr=0.005	NUSAP1 - Freq=0.636, fdr=0.005	PRC1 - Freq=0.636, fdr=0.005	PSAT1 - Freq=0.636, fdr=0.005	RFC3 - Freq=0.636, fdr=0.005	RFC5 - Freq=0.636, fdr=0.005	SMC2 - Freq=0.636, fdr=0.005	SMC4 - Freq=0.636, fdr=0.005	STIL - Freq=0.636, fdr=0.005	TPX2 - Freq=0.636, fdr=0.005
Biocarta	PTDINS Pathway	23	CKB - Freq=0.478, fdr=0.046	CLSTN1 - Freq=0.478, fdr=0.046	GRAMD1B - Freq=0.478, fdr=0.046	PRAF2 - Freq=0.435, fdr=0.046	ATP2B1 - Freq=0.391, fdr=0.046	DNM1 - Freq=0.391, fdr=0.046	PRNP - Freq=0.391, fdr=0.046	STX1A - Freq=0.391, fdr=0.046	ACOT7 - Freq=0.348, fdr=0.046	CSRP1 - Freq=0.348, fdr=0.046	ITM2C - Freq=0.348, fdr=0.046	KIFAP3 - Freq=0.348, fdr=0.046	TSPAN5 - Freq=0.348, fdr=0.046	TUBA1A - Freq=0.348, fdr=0.046	GDI1 - Freq=0.304, fdr=0.046	HK1 - Freq=0.304, fdr=0.046	MARCKS - Freq=0.304, fdr=0.046	PPP3CA - Freq=0.304, fdr=0.046	USP11 - Freq=0.304, fdr=0.046	ABR - Freq=0.261, fdr=0.046	EID1 - Freq=0.261, fdr=0.046	PEA15 - Freq=0.261, fdr=0.046	PKM - Freq=0.261, fdr=0.046	PSAP - Freq=0.261, fdr=0.046	AP1S1 - Freq=0.217, fdr=0.046	ATP6V1A - Freq=0.217, fdr=0.046	MAP7D1 - Freq=0.217, fdr=0.046	PAPSS1 - Freq=0.217, fdr=0.046	ROGDI - Freq=0.217, fdr=0.046	TUBB3 - Freq=0.217, fdr=0.046	DYNLT3 - Freq=0.174, fdr=0.046	MAP2K1 - Freq=0.174, fdr=0.046	NAB2 - Freq=0.174, fdr=0.046	PITPNA - Freq=0.174, fdr=0.046	ATP6V0B - Freq=0.13, fdr=0.046	CORO1C - Freq=0.13, fdr=0.046	FAM89B - Freq=0.13, fdr=0.046	HNRNPH2 - Freq=0.13, fdr=0.046	MPDU1 - Freq=0.13, fdr=0.046	RAB11A - Freq=0.13, fdr=0.046	SH3GLB2 - Freq=0.13, fdr=0.046	TMEM30A - Freq=0.13, fdr=0.046	VOPP1 - Freq=0.13, fdr=0.046	YWHAH - Freq=0.13, fdr=0.046	APLP2 - Freq=0.087, fdr=0.046	CAMKK2 - Freq=0.087, fdr=0.046	CFL1 - Freq=0.087, fdr=0.046
Biocarta	PTEN Pathway	18	ATP2B1 - Freq=0.556, fdr=0.0461	ZBTB18 - Freq=0.5, fdr=0.0461	FADS3 - Freq=0.444, fdr=0.0461	IRS2 - Freq=0.444, fdr=0.0461	TSPYL4 - Freq=0.444, fdr=0.0461	ENDOD1 - Freq=0.389, fdr=0.0461	HIVEP2 - Freq=0.389, fdr=0.0461	RPS6KA5 - Freq=0.389, fdr=0.0461	CDC42EP1 - Freq=0.333, fdr=0.0461	PPP3CA - Freq=0.333, fdr=0.0461	TTC3 - Freq=0.333, fdr=0.0461	VAMP2 - Freq=0.333, fdr=0.0461	ARID4A - Freq=0.278, fdr=0.0461	BAZ2B - Freq=0.278, fdr=0.0461	PJA2 - Freq=0.278, fdr=0.0461	TRPS1 - Freq=0.278, fdr=0.0461	ABR - Freq=0.222, fdr=0.0461	CDK17 - Freq=0.222, fdr=0.0461	CEP170B - Freq=0.222, fdr=0.0461	DCBLD2 - Freq=0.222, fdr=0.0461	EHD4 - Freq=0.222, fdr=0.0461	KLF7 - Freq=0.222, fdr=0.0461	MYLIP - Freq=0.222, fdr=0.0461	NR3C1 - Freq=0.222, fdr=0.0461	NSF - Freq=0.222, fdr=0.0461	SECISBP2L - Freq=0.222, fdr=0.0461	TBC1D4 - Freq=0.222, fdr=0.0461	TMEM256-PLSCR3 - Freq=0.222, fdr=0.0461	TOPORS - Freq=0.222, fdr=0.0461	ADRBK2 - Freq=0.167, fdr=0.0461	EPHB4 - Freq=0.167, fdr=0.0461	IQGAP1 - Freq=0.167, fdr=0.0461	TRAK2 - Freq=0.167, fdr=0.0461	ARHGAP12 - Freq=0.111, fdr=0.0461	ASAP2 - Freq=0.111, fdr=0.0461	DNAJC16 - Freq=0.111, fdr=0.0461	HNRNPUL2 - Freq=0.111, fdr=0.0461	SMG7 - Freq=0.111, fdr=0.0461	SZT2 - Freq=0.111, fdr=0.0461	NA	NA	NA	NA	NA	NA	NA	NA
Biocarta	PYK2 Pathway	26	ATP2B1 - Freq=0.577, fdr=0.0228	PDP1 - Freq=0.577, fdr=0.0228	ENO2 - Freq=0.5, fdr=0.0228	FAM171A1 - Freq=0.462, fdr=0.0228	STXBP1 - Freq=0.462, fdr=0.0228	TUBA1A - Freq=0.462, fdr=0.0228	ZBTB18 - Freq=0.462, fdr=0.0228	ALDOC - Freq=0.423, fdr=0.0228	CKB - Freq=0.423, fdr=0.0462	ENC1 - Freq=0.423, fdr=0.0228	GRAMD1B - Freq=0.423, fdr=0.0352	TSPAN5 - Freq=0.423, fdr=0.0228	WASF1 - Freq=0.423, fdr=0.0352	CYFIP2 - Freq=0.385, fdr=0.0228	FSCN1 - Freq=0.385, fdr=0.0228	GDI1 - Freq=0.385, fdr=0.0228	PKIA - Freq=0.385, fdr=0.0462	TSPYL4 - Freq=0.385, fdr=0.0228	AATK - Freq=0.346, fdr=0.0228	ABR - Freq=0.346, fdr=0.0228	KIF3C - Freq=0.346, fdr=0.0228	NDRG3 - Freq=0.346, fdr=0.0228	NUAK1 - Freq=0.346, fdr=0.0228	PEA15 - Freq=0.346, fdr=0.0228	PFN2 - Freq=0.346, fdr=0.0352	PRKACB - Freq=0.346, fdr=0.0228	RAP1GAP2 - Freq=0.346, fdr=0.0228	RTN2 - Freq=0.346, fdr=0.0228	SCRN1 - Freq=0.346, fdr=0.0228	TUBB2A - Freq=0.346, fdr=0.0228	UCHL1 - Freq=0.346, fdr=0.0228	VAMP2 - Freq=0.346, fdr=0.0228	WDR47 - Freq=0.346, fdr=0.0228	ADAP1 - Freq=0.308, fdr=0.0228	ALCAM - Freq=0.308, fdr=0.0228	ARF3 - Freq=0.308, fdr=0.0228	ATP1B1 - Freq=0.308, fdr=0.0462	CA11 - Freq=0.308, fdr=0.0228	CLSTN1 - Freq=0.308, fdr=0.0228	ENDOD1 - Freq=0.308, fdr=0.0228	EPHB6 - Freq=0.308, fdr=0.0228	FAM49A - Freq=0.308, fdr=0.0352	ITM2C - Freq=0.308, fdr=0.0228	KIFAP3 - Freq=0.308, fdr=0.0228	NECAP1 - Freq=0.308, fdr=0.0228	NSF - Freq=0.308, fdr=0.0228	PLD3 - Freq=0.308, fdr=0.0462
Biocarta	RAB Pathway	12	SERINC1 - Freq=0.583, fdr=0.0239	ATP1B1 - Freq=0.5, fdr=0.0382	ATP6V1A - Freq=0.5, fdr=0.0239	CLN5 - Freq=0.5, fdr=0.0239	OXR1 - Freq=0.5, fdr=0.0239	ACSL3 - Freq=0.417, fdr=0.0239	DEGS1 - Freq=0.417, fdr=0.0239	DYNLT3 - Freq=0.417, fdr=0.0239	EFR3A - Freq=0.417, fdr=0.0239	FAM63B - Freq=0.417, fdr=0.0239	FNBP1L - Freq=0.417, fdr=0.0476	ID2 - Freq=0.417, fdr=0.0239	KIFAP3 - Freq=0.417, fdr=0.0382	NXT2 - Freq=0.417, fdr=0.0239	PJA2 - Freq=0.417, fdr=0.0239	PRNP - Freq=0.417, fdr=0.0239	PTP4A1 - Freq=0.417, fdr=0.0239	SECISBP2L - Freq=0.417, fdr=0.0239	SLC31A2 - Freq=0.417, fdr=0.0239	TUBB2A - Freq=0.417, fdr=0.0476	TVP23B - Freq=0.417, fdr=0.0239	WBP5 - Freq=0.417, fdr=0.0239	APP - Freq=0.333, fdr=0.0239	ATP6V1B2 - Freq=0.333, fdr=0.0239	BLCAP - Freq=0.333, fdr=0.0239	BTBD3 - Freq=0.333, fdr=0.0382	BZW1 - Freq=0.333, fdr=0.0476	FAM115A - Freq=0.333, fdr=0.0239	FUBP3 - Freq=0.333, fdr=0.0476	HEXB - Freq=0.333, fdr=0.0382	KRCC1 - Freq=0.333, fdr=0.0239	LAMP2 - Freq=0.333, fdr=0.0239	MAN2B2 - Freq=0.333, fdr=0.0239	MTMR6 - Freq=0.333, fdr=0.0476	NCKAP1 - Freq=0.333, fdr=0.0239	NECAP1 - Freq=0.333, fdr=0.0239	NPTN - Freq=0.333, fdr=0.0239	PAPSS1 - Freq=0.333, fdr=0.0239	PPP3CA - Freq=0.333, fdr=0.0476	RNF14 - Freq=0.333, fdr=0.0239	SSFA2 - Freq=0.333, fdr=0.0239	TJP1 - Freq=0.333, fdr=0.0239	XBP1 - Freq=0.333, fdr=0.0239	ZFYVE21 - Freq=0.333, fdr=0.0239	ACVR1 - Freq=0.25, fdr=0.0239	APH1B - Freq=0.25, fdr=0.0239	APPL2 - Freq=0.25, fdr=0.0239
Biocarta	RAC1 Pathway	23	NA	NA	NA	NA	NA	NA	NA	NA	NA	NA	NA	NA	NA	NA	NA	NA	NA	NA	NA	NA	NA	NA	NA	NA	NA	NA	NA	NA	NA	NA	NA	NA	NA	NA	NA	NA	NA	NA	NA	NA	NA	NA	NA	NA	NA	NA	NA
Biocarta	RACCYCD Pathway	26	PMAIP1 - Freq=0.5, fdr=0.0385	EMP3 - Freq=0.423, fdr=0.0448	GPR137B - Freq=0.385, fdr=0.0448	HEG1 - Freq=0.385, fdr=0.0385	IFITM3 - Freq=0.385, fdr=0.0448	PIEZO1 - Freq=0.385, fdr=0.0385	ARPC1B - Freq=0.346, fdr=0.0385	ATP2B1 - Freq=0.346, fdr=0.0448	FLNA - Freq=0.346, fdr=0.0385	IER5 - Freq=0.346, fdr=0.0385	SLC43A3 - Freq=0.346, fdr=0.0448	ABCC4 - Freq=0.308, fdr=0.0385	GADD45A - Freq=0.308, fdr=0.0385	IFIT2 - Freq=0.308, fdr=0.0385	KLF10 - Freq=0.308, fdr=0.0385	MVP - Freq=0.308, fdr=0.0448	TAGLN2 - Freq=0.308, fdr=0.0385	TNFAIP3 - Freq=0.308, fdr=0.0448	CDC25B - Freq=0.269, fdr=0.0385	GPSM2 - Freq=0.269, fdr=0.0385	KIAA1551 - Freq=0.269, fdr=0.0385	SEPT8 - Freq=0.269, fdr=0.0385	ZBTB18 - Freq=0.269, fdr=0.0385	BLM - Freq=0.231, fdr=0.0385	E2F8 - Freq=0.231, fdr=0.0448	EHBP1L1 - Freq=0.231, fdr=0.0448	ELF1 - Freq=0.231, fdr=0.0448	ERCC6L - Freq=0.231, fdr=0.0385	ETS1 - Freq=0.231, fdr=0.0385	FAM64A - Freq=0.231, fdr=0.0385	KIAA0040 - Freq=0.231, fdr=0.0448	STAT1 - Freq=0.231, fdr=0.0385	TBC1D4 - Freq=0.231, fdr=0.0385	TUBB4B - Freq=0.231, fdr=0.0448	UBE2C - Freq=0.231, fdr=0.0448	ARID5A - Freq=0.192, fdr=0.0448	ASPM - Freq=0.192, fdr=0.0385	AUNIP - Freq=0.192, fdr=0.0448	BRCA1 - Freq=0.192, fdr=0.0385	BUB1 - Freq=0.192, fdr=0.0385	CCNB2 - Freq=0.192, fdr=0.0385	CDC45 - Freq=0.192, fdr=0.0385	CDK17 - Freq=0.192, fdr=0.0385	CENPA - Freq=0.192, fdr=0.0385	CENPM - Freq=0.192, fdr=0.0448	CHAF1B - Freq=0.192, fdr=0.0385	CKAP2 - Freq=0.192, fdr=0.0448
Biocarta	RANKL Pathway	14	DUSP5 - Freq=0.6, fdr=0.0131	GBP2 - Freq=0.6, fdr=0.0131	IFI35 - Freq=0.6, fdr=0.0131	JUNB - Freq=0.6, fdr=0.0131	OAS1 - Freq=0.6, fdr=0.0131	SLFN12 - Freq=0.6, fdr=0.0131	TNFAIP3 - Freq=0.6, fdr=0.0131	BTG2 - Freq=0.533, fdr=0.0131	CASP8 - Freq=0.533, fdr=0.0131	CCL5 - Freq=0.533, fdr=0.0131	FLNA - Freq=0.533, fdr=0.0131	HEG1 - Freq=0.533, fdr=0.0131	IFITM1 - Freq=0.533, fdr=0.0198	IFITM2 - Freq=0.533, fdr=0.0131	ISG20 - Freq=0.533, fdr=0.0131	KCNN4 - Freq=0.533, fdr=0.0131	LGALS3 - Freq=0.533, fdr=0.0198	S100A11 - Freq=0.533, fdr=0.0198	S100A4 - Freq=0.533, fdr=0.0245	STK17B - Freq=0.533, fdr=0.0131	AIM1 - Freq=0.467, fdr=0.0131	ANXA1 - Freq=0.467, fdr=0.0131	ARPC1B - Freq=0.467, fdr=0.0198	BLNK - Freq=0.467, fdr=0.0131	CD83 - Freq=0.467, fdr=0.0131	CEBPB - Freq=0.467, fdr=0.0131	CXCR4 - Freq=0.467, fdr=0.0131	ELK3 - Freq=0.467, fdr=0.0131	EMP1 - Freq=0.467, fdr=0.0131	EMP3 - Freq=0.467, fdr=0.0295	ICAM1 - Freq=0.467, fdr=0.0131	IER3 - Freq=0.467, fdr=0.0245	IER5 - Freq=0.467, fdr=0.0131	IFIT2 - Freq=0.467, fdr=0.0131	IFITM3 - Freq=0.467, fdr=0.0337	IRF7 - Freq=0.467, fdr=0.0131	KLF6 - Freq=0.467, fdr=0.0131	PARP4 - Freq=0.467, fdr=0.0131	PIEZO1 - Freq=0.467, fdr=0.0245	PMAIP1 - Freq=0.467, fdr=0.0245	PRKCH - Freq=0.467, fdr=0.0131	PSMB9 - Freq=0.467, fdr=0.0337	RTP4 - Freq=0.467, fdr=0.0131	TGFBI - Freq=0.467, fdr=0.0245	ZFP36 - Freq=0.467, fdr=0.0131	BTG1 - Freq=0.4, fdr=0.0131	CAPG - Freq=0.4, fdr=0.0198
Biocarta	RANMS Pathway	9	BIRC5 - Freq=0.778, fdr=0.0055	CCNB1 - Freq=0.778, fdr=0.0055	CDK1 - Freq=0.778, fdr=0.0055	MKI67 - Freq=0.778, fdr=0.0055	OIP5 - Freq=0.778, fdr=0.0055	PBK - Freq=0.778, fdr=0.0055	PLK1 - Freq=0.778, fdr=0.0055	RRM2 - Freq=0.778, fdr=0.0055	ZWILCH - Freq=0.778, fdr=0.0055	ATAD2 - Freq=0.667, fdr=0.0055	AURKB - Freq=0.667, fdr=0.0055	CDC20 - Freq=0.667, fdr=0.0055	CDC6 - Freq=0.667, fdr=0.0055	CDCA8 - Freq=0.667, fdr=0.0055	CENPN - Freq=0.667, fdr=0.0055	CENPU - Freq=0.667, fdr=0.0085	DBF4 - Freq=0.667, fdr=0.0055	DDX39A - Freq=0.667, fdr=0.0055	DKC1 - Freq=0.667, fdr=0.0055	DLGAP5 - Freq=0.667, fdr=0.0055	ECT2 - Freq=0.667, fdr=0.0055	GTSE1 - Freq=0.667, fdr=0.0055	KIAA0101 - Freq=0.667, fdr=0.0055	KIF11 - Freq=0.667, fdr=0.0055	KIF20A - Freq=0.667, fdr=0.0055	MDC1 - Freq=0.667, fdr=0.0055	NCAPD2 - Freq=0.667, fdr=0.0085	NCAPD3 - Freq=0.667, fdr=0.0085	NCAPG - Freq=0.667, fdr=0.0055	NUP155 - Freq=0.667, fdr=0.0055	NUP93 - Freq=0.667, fdr=0.0055	NUSAP1 - Freq=0.667, fdr=0.0055	PFAS - Freq=0.667, fdr=0.0055	PRC1 - Freq=0.667, fdr=0.0055	RNASEH2A - Freq=0.667, fdr=0.0055	SPAG5 - Freq=0.667, fdr=0.0055	STIL - Freq=0.667, fdr=0.0055	STMN1 - Freq=0.667, fdr=0.0055	SUPT16H - Freq=0.667, fdr=0.0085	TEX30 - Freq=0.667, fdr=0.0085	TK1 - Freq=0.667, fdr=0.0055	TUBB4B - Freq=0.667, fdr=0.0055	UBE2C - Freq=0.667, fdr=0.0055	WHSC1 - Freq=0.667, fdr=0.0055	ACTL6A - Freq=0.556, fdr=0.0055	BORA - Freq=0.556, fdr=0.0129	CCNA2 - Freq=0.556, fdr=0.0055
Biocarta	RARRXR Pathway	15	NA	NA	NA	NA	NA	NA	NA	NA	NA	NA	NA	NA	NA	NA	NA	NA	NA	NA	NA	NA	NA	NA	NA	NA	NA	NA	NA	NA	NA	NA	NA	NA	NA	NA	NA	NA	NA	NA	NA	NA	NA	NA	NA	NA	NA	NA	NA
Biocarta	RAS Pathway	23	NA	NA	NA	NA	NA	NA	NA	NA	NA	NA	NA	NA	NA	NA	NA	NA	NA	NA	NA	NA	NA	NA	NA	NA	NA	NA	NA	NA	NA	NA	NA	NA	NA	NA	NA	NA	NA	NA	NA	NA	NA	NA	NA	NA	NA	NA	NA
Biocarta	RB Pathway	13	ATAD2 - Freq=0.769, fdr=0.0055	BORA - Freq=0.769, fdr=0.0055	CCNA2 - Freq=0.769, fdr=0.0055	MAD2L1 - Freq=0.769, fdr=0.0055	MKI67 - Freq=0.769, fdr=0.0055	OIP5 - Freq=0.769, fdr=0.0055	PBK - Freq=0.769, fdr=0.0055	PMAIP1 - Freq=0.769, fdr=0.0055	SMC4 - Freq=0.769, fdr=0.0055	CCNE2 - Freq=0.692, fdr=0.0055	CDC6 - Freq=0.692, fdr=0.0055	DBF4 - Freq=0.692, fdr=0.0055	DUSP5 - Freq=0.692, fdr=0.0055	E2F8 - Freq=0.692, fdr=0.0055	EZH2 - Freq=0.692, fdr=0.0055	FBXO5 - Freq=0.692, fdr=0.0055	KIF11 - Freq=0.692, fdr=0.0055	MCM2 - Freq=0.692, fdr=0.0055	NCAPD3 - Freq=0.692, fdr=0.0055	PLK4 - Freq=0.692, fdr=0.0055	PRIM1 - Freq=0.692, fdr=0.0055	RFC5 - Freq=0.692, fdr=0.0055	SHCBP1 - Freq=0.692, fdr=0.0055	SMC2 - Freq=0.692, fdr=0.0055	SUPT16H - Freq=0.692, fdr=0.0055	TEX30 - Freq=0.692, fdr=0.0055	ABCC4 - Freq=0.615, fdr=0.0055	ARHGAP11A - Freq=0.615, fdr=0.0055	ASF1B - Freq=0.615, fdr=0.0055	ASPM - Freq=0.615, fdr=0.0055	AURKB - Freq=0.615, fdr=0.0055	BIRC5 - Freq=0.615, fdr=0.0055	BLM - Freq=0.615, fdr=0.0055	BRCA2 - Freq=0.615, fdr=0.0055	BUB1B - Freq=0.615, fdr=0.0055	C1orf112 - Freq=0.615, fdr=0.0055	CCNB1 - Freq=0.615, fdr=0.0055	CDC20 - Freq=0.615, fdr=0.0055	CDC45 - Freq=0.615, fdr=0.0055	CDC7 - Freq=0.615, fdr=0.0055	CDCA3 - Freq=0.615, fdr=0.0055	CDCA8 - Freq=0.615, fdr=0.0055	CDT1 - Freq=0.615, fdr=0.0055	CENPA - Freq=0.615, fdr=0.0055	CENPE - Freq=0.615, fdr=0.0055	CEP55 - Freq=0.615, fdr=0.0055	CKS1B - Freq=0.615, fdr=0.0055
Biocarta	RELA Pathway	16	AIM1 - Freq=0.75, fdr=0.0091	IFI35 - Freq=0.75, fdr=0.0091	STK17B - Freq=0.75, fdr=0.0091	IRF7 - Freq=0.688, fdr=0.0091	IRF9 - Freq=0.688, fdr=0.0091	PSMB8 - Freq=0.688, fdr=0.0091	PSMB9 - Freq=0.688, fdr=0.0091	TNFAIP3 - Freq=0.688, fdr=0.0091	TNFAIP8 - Freq=0.688, fdr=0.0091	ARPC1B - Freq=0.625, fdr=0.0091	ELF1 - Freq=0.625, fdr=0.0091	ICAM1 - Freq=0.625, fdr=0.0091	IFI30 - Freq=0.625, fdr=0.0091	BIRC3 - Freq=0.562, fdr=0.0091	EMP3 - Freq=0.562, fdr=0.0091	FAS - Freq=0.562, fdr=0.0091	GBP2 - Freq=0.562, fdr=0.0091	HLA-DRB1 - Freq=0.562, fdr=0.0091	IFITM1 - Freq=0.562, fdr=0.0091	IFITM2 - Freq=0.562, fdr=0.0091	KIAA0040 - Freq=0.562, fdr=0.0091	NMI - Freq=0.562, fdr=0.0091	S100A4 - Freq=0.562, fdr=0.0091	STAT6 - Freq=0.562, fdr=0.0091	ZFP36 - Freq=0.562, fdr=0.0091	CAPG - Freq=0.5, fdr=0.0091	CD97 - Freq=0.5, fdr=0.0091	CEBPB - Freq=0.5, fdr=0.0091	GLIPR1 - Freq=0.5, fdr=0.0091	GRN - Freq=0.5, fdr=0.0091	GSDMD - Freq=0.5, fdr=0.0091	IFITM3 - Freq=0.5, fdr=0.0145	JUNB - Freq=0.5, fdr=0.0091	KIAA1551 - Freq=0.5, fdr=0.0091	LGALS3 - Freq=0.5, fdr=0.0186	LRP10 - Freq=0.5, fdr=0.0091	MSN - Freq=0.5, fdr=0.0091	MVP - Freq=0.5, fdr=0.0091	MYD88 - Freq=0.5, fdr=0.0091	NFKBIE - Freq=0.5, fdr=0.0091	OAS1 - Freq=0.5, fdr=0.0091	ORAI3 - Freq=0.5, fdr=0.0091	PIEZO1 - Freq=0.5, fdr=0.0091	S100A11 - Freq=0.5, fdr=0.0145	SLC43A3 - Freq=0.5, fdr=0.0091	STAT1 - Freq=0.5, fdr=0.0091	TSPO - Freq=0.5, fdr=0.0091
Biocarta	RHO Pathway	32	EMP3 - Freq=0.485, fdr=0.018	GBP2 - Freq=0.455, fdr=0.0291	PMAIP1 - Freq=0.455, fdr=0.018	PSMB9 - Freq=0.455, fdr=0.018	FLNA - Freq=0.394, fdr=0.018	GLIPR1 - Freq=0.394, fdr=0.018	MSN - Freq=0.394, fdr=0.018	TNFAIP8 - Freq=0.394, fdr=0.018	VASP - Freq=0.394, fdr=0.018	CNN2 - Freq=0.364, fdr=0.018	COTL1 - Freq=0.364, fdr=0.018	IFI30 - Freq=0.364, fdr=0.018	IGFBP6 - Freq=0.364, fdr=0.0499	LGALS1 - Freq=0.364, fdr=0.0397	LGALS3 - Freq=0.364, fdr=0.018	MICAL1 - Freq=0.364, fdr=0.018	PIEZO1 - Freq=0.364, fdr=0.018	S100A11 - Freq=0.364, fdr=0.0397	S100A6 - Freq=0.364, fdr=0.0291	SERPINB1 - Freq=0.364, fdr=0.018	STK17B - Freq=0.364, fdr=0.018	TNFAIP3 - Freq=0.364, fdr=0.018	CASP8 - Freq=0.333, fdr=0.018	CSRP1 - Freq=0.333, fdr=0.018	EHBP1L1 - Freq=0.333, fdr=0.018	FXYD5 - Freq=0.333, fdr=0.018	IER3 - Freq=0.333, fdr=0.018	IER5 - Freq=0.333, fdr=0.018	JUNB - Freq=0.333, fdr=0.018	KCTD12 - Freq=0.333, fdr=0.018	PRKCD - Freq=0.333, fdr=0.018	SRGN - Freq=0.333, fdr=0.018	TES - Freq=0.333, fdr=0.018	TXNIP - Freq=0.333, fdr=0.0291	ACTN1 - Freq=0.303, fdr=0.018	ADCY7 - Freq=0.303, fdr=0.018	CAPG - Freq=0.303, fdr=0.018	CYBA - Freq=0.303, fdr=0.018	HCLS1 - Freq=0.303, fdr=0.018	KLF6 - Freq=0.303, fdr=0.018	MARCKS - Freq=0.303, fdr=0.018	MYH9 - Freq=0.303, fdr=0.018	RGS19 - Freq=0.303, fdr=0.018	ANXA5 - Freq=0.273, fdr=0.018	ARHGDIB - Freq=0.273, fdr=0.018	BAZ1A - Freq=0.273, fdr=0.018	CLIC1 - Freq=0.273, fdr=0.018
Biocarta	RNA Pathway	9	RND3 - Freq=0.778, fdr=0.0186	STAT1 - Freq=0.778, fdr=0.0186	BAZ1A - Freq=0.667, fdr=0.0186	FAS - Freq=0.667, fdr=0.0186	IFITM2 - Freq=0.667, fdr=0.0186	PSMB8 - Freq=0.667, fdr=0.0186	PSMB9 - Freq=0.667, fdr=0.0186	SLC43A3 - Freq=0.667, fdr=0.0186	AIM1 - Freq=0.556, fdr=0.034	ARPC1B - Freq=0.556, fdr=0.0186	CASP7 - Freq=0.556, fdr=0.0186	ELF1 - Freq=0.556, fdr=0.0186	ELK3 - Freq=0.556, fdr=0.0186	HSPA13 - Freq=0.556, fdr=0.0186	ICAM1 - Freq=0.556, fdr=0.0186	IFITM3 - Freq=0.556, fdr=0.0283	IRF7 - Freq=0.556, fdr=0.0186	IRF9 - Freq=0.556, fdr=0.0186	JUNB - Freq=0.556, fdr=0.0186	LGALS3BP - Freq=0.556, fdr=0.0461	NMI - Freq=0.556, fdr=0.0186	SUPT16H - Freq=0.556, fdr=0.034	SWAP70 - Freq=0.556, fdr=0.0186	TNFAIP8 - Freq=0.556, fdr=0.0424	TXNIP - Freq=0.556, fdr=0.034	VASP - Freq=0.556, fdr=0.0186	ZNF217 - Freq=0.556, fdr=0.0186	ABCC4 - Freq=0.444, fdr=0.0186	BCL3 - Freq=0.444, fdr=0.0186	BIRC3 - Freq=0.444, fdr=0.0186	CAPG - Freq=0.444, fdr=0.034	CASP8 - Freq=0.444, fdr=0.034	CD55 - Freq=0.444, fdr=0.0283	CD97 - Freq=0.444, fdr=0.0283	CEBPB - Freq=0.444, fdr=0.0186	DDX39A - Freq=0.444, fdr=0.0424	DDX58 - Freq=0.444, fdr=0.0186	DGKA - Freq=0.444, fdr=0.0186	ETS1 - Freq=0.444, fdr=0.0283	FXYD5 - Freq=0.444, fdr=0.0283	IER5 - Freq=0.444, fdr=0.0283	IFI35 - Freq=0.444, fdr=0.0186	IRF1 - Freq=0.444, fdr=0.0186	ISG20 - Freq=0.444, fdr=0.0461	KIAA0040 - Freq=0.444, fdr=0.0186	KLF10 - Freq=0.444, fdr=0.034	LGALS8 - Freq=0.444, fdr=0.0186
Biocarta	SALMONELLA Pathway	13	EMP3 - Freq=0.643, fdr=0.014	MARCKS - Freq=0.643, fdr=0.014	IER5 - Freq=0.571, fdr=0.014	PMAIP1 - Freq=0.571, fdr=0.0294	CAP1 - Freq=0.5, fdr=0.014	CASP8 - Freq=0.5, fdr=0.014	CCDC109B - Freq=0.5, fdr=0.014	CLIC1 - Freq=0.5, fdr=0.014	COTL1 - Freq=0.5, fdr=0.014	GLIPR1 - Freq=0.5, fdr=0.014	GPR137B - Freq=0.5, fdr=0.0294	LGALS1 - Freq=0.5, fdr=0.0227	PIEZO1 - Freq=0.5, fdr=0.014	RAB31 - Freq=0.5, fdr=0.014	S100A11 - Freq=0.5, fdr=0.014	S100A6 - Freq=0.5, fdr=0.014	SERPINB1 - Freq=0.5, fdr=0.014	STK17B - Freq=0.5, fdr=0.014	TNFAIP8 - Freq=0.5, fdr=0.014	TUBA1A - Freq=0.5, fdr=0.014	ACTN1 - Freq=0.429, fdr=0.014	ADCY7 - Freq=0.429, fdr=0.014	ARHGDIB - Freq=0.429, fdr=0.014	ATP2B1 - Freq=0.429, fdr=0.0294	BAZ1A - Freq=0.429, fdr=0.014	CKLF - Freq=0.429, fdr=0.014	DUSP5 - Freq=0.429, fdr=0.0422	EVI2B - Freq=0.429, fdr=0.014	FLNA - Freq=0.429, fdr=0.0294	GNG10 - Freq=0.429, fdr=0.014	HCLS1 - Freq=0.429, fdr=0.014	HEXB - Freq=0.429, fdr=0.014	IRF9 - Freq=0.429, fdr=0.014	JUNB - Freq=0.429, fdr=0.0227	KCTD12 - Freq=0.429, fdr=0.0227	KLF10 - Freq=0.429, fdr=0.014	LGALS3 - Freq=0.429, fdr=0.0294	MICAL1 - Freq=0.429, fdr=0.0363	MSN - Freq=0.429, fdr=0.014	MTMR6 - Freq=0.429, fdr=0.014	PFN1 - Freq=0.429, fdr=0.014	RBM3 - Freq=0.429, fdr=0.014	RGS19 - Freq=0.429, fdr=0.014	SH3BGRL3 - Freq=0.429, fdr=0.014	SLC20A1 - Freq=0.429, fdr=0.014	TAGLN2 - Freq=0.429, fdr=0.014	TLR1 - Freq=0.429, fdr=0.014
Biocarta	SARS Pathway	10	NA	NA	NA	NA	NA	NA	NA	NA	NA	NA	NA	NA	NA	NA	NA	NA	NA	NA	NA	NA	NA	NA	NA	NA	NA	NA	NA	NA	NA	NA	NA	NA	NA	NA	NA	NA	NA	NA	NA	NA	NA	NA	NA	NA	NA	NA	NA
Biocarta	SET Pathway	10	BTG1 - Freq=0.545, fdr=0.047	STK17B - Freq=0.545, fdr=0.047	NUP205 - Freq=0.455, fdr=0.047	NUP93 - Freq=0.455, fdr=0.047	TUBB - Freq=0.455, fdr=0.047	CD8BP - Freq=0.364, fdr=0.047	GPR171 - Freq=0.364, fdr=0.047	STMN1 - Freq=0.364, fdr=0.047	ZWINT - Freq=0.364, fdr=0.047	APOL1 - Freq=0.273, fdr=0.047	CD300C - Freq=0.273, fdr=0.047	CXCR6 - Freq=0.273, fdr=0.047	ERH - Freq=0.273, fdr=0.047	HNRNPA0 - Freq=0.273, fdr=0.047	IFNG - Freq=0.273, fdr=0.047	KLRC4-KLRK1 - Freq=0.273, fdr=0.047	LAX1 - Freq=0.273, fdr=0.047	NAP1L1 - Freq=0.273, fdr=0.047	SP140 - Freq=0.273, fdr=0.047	CTLA4 - Freq=0.182, fdr=0.047	NAA16 - Freq=0.182, fdr=0.047	PRRG4 - Freq=0.182, fdr=0.047	SH2D1A - Freq=0.182, fdr=0.047	TOMM20 - Freq=0.182, fdr=0.047	NA	NA	NA	NA	NA	NA	NA	NA	NA	NA	NA	NA	NA	NA	NA	NA	NA	NA	NA	NA	NA	NA	NA
Biocarta	SHH Pathway	15	NA	NA	NA	NA	NA	NA	NA	NA	NA	NA	NA	NA	NA	NA	NA	NA	NA	NA	NA	NA	NA	NA	NA	NA	NA	NA	NA	NA	NA	NA	NA	NA	NA	NA	NA	NA	NA	NA	NA	NA	NA	NA	NA	NA	NA	NA	NA
Biocarta	SKP2E2F Pathway	10	TEX30 - Freq=0.8, fdr=0.0052	BLM - Freq=0.7, fdr=0.0052	BORA - Freq=0.7, fdr=0.0052	EZH2 - Freq=0.7, fdr=0.0052	MAD2L1 - Freq=0.7, fdr=0.0052	MCM7 - Freq=0.7, fdr=0.0052	OIP5 - Freq=0.7, fdr=0.0052	SMC4 - Freq=0.7, fdr=0.0052	ABCC4 - Freq=0.6, fdr=0.0052	ARHGAP11A - Freq=0.6, fdr=0.0052	ATAD2 - Freq=0.6, fdr=0.0052	CCNA2 - Freq=0.6, fdr=0.0052	CCNE2 - Freq=0.6, fdr=0.0085	CDC6 - Freq=0.6, fdr=0.0052	CKAP2 - Freq=0.6, fdr=0.0052	DBF4 - Freq=0.6, fdr=0.0052	DDX39A - Freq=0.6, fdr=0.0085	DKC1 - Freq=0.6, fdr=0.0052	DNMT1 - Freq=0.6, fdr=0.0052	E2F8 - Freq=0.6, fdr=0.0052	FBXO5 - Freq=0.6, fdr=0.0052	JADE3 - Freq=0.6, fdr=0.0052	KIF11 - Freq=0.6, fdr=0.0052	MCM5 - Freq=0.6, fdr=0.0052	MKI67 - Freq=0.6, fdr=0.0052	NCAPG2 - Freq=0.6, fdr=0.0052	NUP93 - Freq=0.6, fdr=0.0052	PBK - Freq=0.6, fdr=0.0118	PLK4 - Freq=0.6, fdr=0.0052	PMAIP1 - Freq=0.6, fdr=0.0052	RFC4 - Freq=0.6, fdr=0.0052	RNASEH2A - Freq=0.6, fdr=0.0052	SHCBP1 - Freq=0.6, fdr=0.0052	SMC2 - Freq=0.6, fdr=0.0052	SNRNP40 - Freq=0.6, fdr=0.0052	STIL - Freq=0.6, fdr=0.0052	USP1 - Freq=0.6, fdr=0.0052	VRK1 - Freq=0.6, fdr=0.0052	ZWILCH - Freq=0.6, fdr=0.0052	ARHGAP19-SLIT1 - Freq=0.5, fdr=0.0052	ASF1B - Freq=0.5, fdr=0.0052	ASPM - Freq=0.5, fdr=0.0052	AUNIP - Freq=0.5, fdr=0.0052	AURKA - Freq=0.5, fdr=0.0052	AURKB - Freq=0.5, fdr=0.0052	BIRC5 - Freq=0.5, fdr=0.0052	BRCA1 - Freq=0.5, fdr=0.0052
Biocarta	SODD Pathway	10	AIM1 - Freq=0.9, fdr=0.0081	IFI30 - Freq=0.9, fdr=0.0081	IFI35 - Freq=0.9, fdr=0.0081	IRF7 - Freq=0.9, fdr=0.0081	PSMB8 - Freq=0.9, fdr=0.0081	PSMB9 - Freq=0.9, fdr=0.0081	ARPC1B - Freq=0.8, fdr=0.0081	CCL5 - Freq=0.8, fdr=0.0081	HLA-DRB1 - Freq=0.8, fdr=0.0081	IFI27 - Freq=0.8, fdr=0.0081	OAS1 - Freq=0.8, fdr=0.0081	S100A4 - Freq=0.8, fdr=0.0081	AKR1C3 - Freq=0.7, fdr=0.0081	BCL3 - Freq=0.7, fdr=0.0081	CAPG - Freq=0.7, fdr=0.0081	DDX60 - Freq=0.7, fdr=0.0081	ELF1 - Freq=0.7, fdr=0.0081	FAS - Freq=0.7, fdr=0.0081	GBP2 - Freq=0.7, fdr=0.0081	ICAM1 - Freq=0.7, fdr=0.0081	IFI44 - Freq=0.7, fdr=0.0081	IFITM1 - Freq=0.7, fdr=0.0081	ISG20 - Freq=0.7, fdr=0.0081	LGALS3 - Freq=0.7, fdr=0.0081	NMI - Freq=0.7, fdr=0.0081	PIEZO1 - Freq=0.7, fdr=0.0081	S100A11 - Freq=0.7, fdr=0.0081	SLC43A3 - Freq=0.7, fdr=0.0081	STK17B - Freq=0.7, fdr=0.0081	TNFAIP3 - Freq=0.7, fdr=0.0081	TNFAIP8 - Freq=0.7, fdr=0.0081	ACP5 - Freq=0.6, fdr=0.0081	ANXA1 - Freq=0.6, fdr=0.0081	CEBPB - Freq=0.6, fdr=0.0081	CTSH - Freq=0.6, fdr=0.0081	EMP3 - Freq=0.6, fdr=0.0132	FAM129A - Freq=0.6, fdr=0.0081	GEM - Freq=0.6, fdr=0.0081	GLIPR1 - Freq=0.6, fdr=0.0081	GSDMD - Freq=0.6, fdr=0.0081	IFIT2 - Freq=0.6, fdr=0.0081	IFITM2 - Freq=0.6, fdr=0.0081	IFITM3 - Freq=0.6, fdr=0.0081	IRF1 - Freq=0.6, fdr=0.0081	IRF9 - Freq=0.6, fdr=0.0081	MSN - Freq=0.6, fdr=0.0081	MVP - Freq=0.6, fdr=0.0081
Biocarta	SPPA Pathway	21	NA	NA	NA	NA	NA	NA	NA	NA	NA	NA	NA	NA	NA	NA	NA	NA	NA	NA	NA	NA	NA	NA	NA	NA	NA	NA	NA	NA	NA	NA	NA	NA	NA	NA	NA	NA	NA	NA	NA	NA	NA	NA	NA	NA	NA	NA	NA
Biocarta	SPRY Pathway	18	NA	NA	NA	NA	NA	NA	NA	NA	NA	NA	NA	NA	NA	NA	NA	NA	NA	NA	NA	NA	NA	NA	NA	NA	NA	NA	NA	NA	NA	NA	NA	NA	NA	NA	NA	NA	NA	NA	NA	NA	NA	NA	NA	NA	NA	NA	NA
Biocarta	SRCRPTP Pathway	11	ASF1B - Freq=0.545, fdr=0.0069	BORA - Freq=0.545, fdr=0.0069	BUB1B - Freq=0.545, fdr=0.0069	CCNA2 - Freq=0.545, fdr=0.0069	CDC20 - Freq=0.545, fdr=0.0069	CDT1 - Freq=0.545, fdr=0.0069	DBF4 - Freq=0.545, fdr=0.0069	DDX39A - Freq=0.545, fdr=0.0069	DNMT1 - Freq=0.545, fdr=0.0069	DUSP5 - Freq=0.545, fdr=0.0148	ESPL1 - Freq=0.545, fdr=0.0069	EZH2 - Freq=0.545, fdr=0.0069	HMGB2 - Freq=0.545, fdr=0.0069	HMMR - Freq=0.545, fdr=0.0069	KIAA0101 - Freq=0.545, fdr=0.0069	KIF11 - Freq=0.545, fdr=0.0069	KNTC1 - Freq=0.545, fdr=0.0069	LIG1 - Freq=0.545, fdr=0.0069	MCM2 - Freq=0.545, fdr=0.0069	MCM5 - Freq=0.545, fdr=0.0069	MCM6 - Freq=0.545, fdr=0.0069	MCM7 - Freq=0.545, fdr=0.0069	MKI67 - Freq=0.545, fdr=0.0069	NCAPD2 - Freq=0.545, fdr=0.0069	NUP93 - Freq=0.545, fdr=0.0069	OIP5 - Freq=0.545, fdr=0.0385	PBK - Freq=0.545, fdr=0.022	PLK1 - Freq=0.545, fdr=0.0069	PMAIP1 - Freq=0.545, fdr=0.0187	PRC1 - Freq=0.545, fdr=0.0069	RRM2 - Freq=0.545, fdr=0.0109	SHCBP1 - Freq=0.545, fdr=0.0069	TACC3 - Freq=0.545, fdr=0.0069	TK1 - Freq=0.545, fdr=0.0069	TPX2 - Freq=0.545, fdr=0.0069	UBE2C - Freq=0.545, fdr=0.0069	VRK1 - Freq=0.545, fdr=0.0069	ADAP1 - Freq=0.455, fdr=0.0069	ARHGAP11A - Freq=0.455, fdr=0.0069	ARHGAP19-SLIT1 - Freq=0.455, fdr=0.0069	ASPM - Freq=0.455, fdr=0.0069	ATAD2 - Freq=0.455, fdr=0.0109	AURKA - Freq=0.455, fdr=0.0069	AURKB - Freq=0.455, fdr=0.0069	BIRC5 - Freq=0.455, fdr=0.0069	BLM - Freq=0.455, fdr=0.0069	BRCA1 - Freq=0.455, fdr=0.0069
Biocarta	STATHMIN Pathway	18	DOCK10 - Freq=0.5, fdr=0.0135	DUSP5 - Freq=0.5, fdr=0.0135	FAM49A - Freq=0.5, fdr=0.0135	IQCJ-SCHIP1 - Freq=0.5, fdr=0.0343	PTN - Freq=0.444, fdr=0.0135	SATB1 - Freq=0.444, fdr=0.0135	SCG2 - Freq=0.444, fdr=0.0249	ATP1A2 - Freq=0.389, fdr=0.0423	CFD - Freq=0.389, fdr=0.0294	CXCR4 - Freq=0.389, fdr=0.0193	CYFIP2 - Freq=0.389, fdr=0.0294	DCLK1 - Freq=0.389, fdr=0.0249	EGR2 - Freq=0.389, fdr=0.0249	ENC1 - Freq=0.389, fdr=0.0135	FEZ1 - Freq=0.389, fdr=0.0135	FGF13 - Freq=0.389, fdr=0.0294	NBEA - Freq=0.389, fdr=0.0423	PAK3 - Freq=0.389, fdr=0.0423	PCDH17 - Freq=0.389, fdr=0.0294	PCDH9 - Freq=0.389, fdr=0.0135	PLAC8 - Freq=0.389, fdr=0.0193	PLP1 - Freq=0.389, fdr=0.0294	PPP1R16B - Freq=0.389, fdr=0.0135	PRKCB - Freq=0.389, fdr=0.0135	RCAN2 - Freq=0.389, fdr=0.0343	RGS4 - Freq=0.389, fdr=0.0193	SIDT1 - Freq=0.389, fdr=0.0135	APBA2 - Freq=0.333, fdr=0.0193	ATP1B2 - Freq=0.333, fdr=0.0423	ATP6V1G2 - Freq=0.333, fdr=0.0193	BAI2 - Freq=0.333, fdr=0.0343	BCL11B - Freq=0.333, fdr=0.0135	CA11 - Freq=0.333, fdr=0.0249	CHGA - Freq=0.333, fdr=0.0294	DDX60 - Freq=0.333, fdr=0.0135	DEF6 - Freq=0.333, fdr=0.0135	DNM1 - Freq=0.333, fdr=0.0463	EVL - Freq=0.333, fdr=0.0135	FXYD7 - Freq=0.333, fdr=0.0135	GABRG2 - Freq=0.333, fdr=0.0135	GAP43 - Freq=0.333, fdr=0.0249	GATA3 - Freq=0.333, fdr=0.0135	HCLS1 - Freq=0.333, fdr=0.0388	HLA-DQB1 - Freq=0.333, fdr=0.0193	HLA-DQB2 - Freq=0.333, fdr=0.0135	ISG20 - Freq=0.333, fdr=0.0249	KCNN4 - Freq=0.333, fdr=0.0193
Biocarta	STEM Pathway	14	SERPINA3 - Freq=0.714, fdr=0.0144	SERPINB2 - Freq=0.643, fdr=0.0144	SERPINB3 - Freq=0.643, fdr=0.0144	SERPINB4 - Freq=0.643, fdr=0.0144	AIM2 - Freq=0.571, fdr=0.0144	TNFAIP3 - Freq=0.571, fdr=0.0144	DUSP5 - Freq=0.5, fdr=0.0144	GEM - Freq=0.5, fdr=0.0144	HSD3B2 - Freq=0.5, fdr=0.0144	SLAMF7 - Freq=0.5, fdr=0.0144	BCL2A1 - Freq=0.429, fdr=0.0144	CCL11 - Freq=0.429, fdr=0.0223	CCL5 - Freq=0.429, fdr=0.0144	CCL8 - Freq=0.429, fdr=0.0144	CD69 - Freq=0.429, fdr=0.0144	CXCL5 - Freq=0.429, fdr=0.0144	CXCL6 - Freq=0.429, fdr=0.0144	CXCL9 - Freq=0.429, fdr=0.0144	EGR2 - Freq=0.429, fdr=0.0223	IFIT2 - Freq=0.429, fdr=0.0144	KRT3 - Freq=0.429, fdr=0.0223	SERPINE1 - Freq=0.429, fdr=0.0329	TNF - Freq=0.429, fdr=0.0144	TNIP3 - Freq=0.429, fdr=0.0144	APOL3 - Freq=0.357, fdr=0.0144	BMP3 - Freq=0.357, fdr=0.0144	CCL18 - Freq=0.357, fdr=0.0144	CCL2 - Freq=0.357, fdr=0.0417	CCL7 - Freq=0.357, fdr=0.0144	CCR7 - Freq=0.357, fdr=0.0144	CH25H - Freq=0.357, fdr=0.0144	CHIA - Freq=0.357, fdr=0.0374	CST1 - Freq=0.357, fdr=0.0144	CST7 - Freq=0.357, fdr=0.0144	CXCL1 - Freq=0.357, fdr=0.0144	CXCL10 - Freq=0.357, fdr=0.0144	CXCL2 - Freq=0.357, fdr=0.0144	CXCL3 - Freq=0.357, fdr=0.0144	IFNA2 - Freq=0.357, fdr=0.0282	IL1B - Freq=0.357, fdr=0.0144	MMP3 - Freq=0.357, fdr=0.0144	MYF5 - Freq=0.357, fdr=0.0144	PSG3 - Freq=0.357, fdr=0.0223	PSG5 - Freq=0.357, fdr=0.0144	PTGER4 - Freq=0.357, fdr=0.0144	PTGS2 - Freq=0.357, fdr=0.0223	PTX3 - Freq=0.357, fdr=0.0144
Biocarta	STRESS Pathway	24	PSMB9 - Freq=0.625, fdr=0.0124	AIM1 - Freq=0.583, fdr=0.0124	ICAM1 - Freq=0.583, fdr=0.0124	PSMB8 - Freq=0.583, fdr=0.0124	STK17B - Freq=0.583, fdr=0.0124	BIRC3 - Freq=0.542, fdr=0.0124	EMP3 - Freq=0.542, fdr=0.0124	IFI30 - Freq=0.542, fdr=0.0124	IFI35 - Freq=0.542, fdr=0.0124	IRF7 - Freq=0.542, fdr=0.0124	S100A4 - Freq=0.542, fdr=0.0124	TNFAIP8 - Freq=0.542, fdr=0.0124	GBP2 - Freq=0.5, fdr=0.0124	IFI27 - Freq=0.5, fdr=0.0393	IRF9 - Freq=0.5, fdr=0.0124	TNFAIP3 - Freq=0.5, fdr=0.0124	ARPC1B - Freq=0.458, fdr=0.0124	CASP8 - Freq=0.458, fdr=0.0124	CCL5 - Freq=0.458, fdr=0.0124	DUSP5 - Freq=0.458, fdr=0.0202	ELF1 - Freq=0.458, fdr=0.0124	HLA-DRB1 - Freq=0.458, fdr=0.0124	OAS1 - Freq=0.458, fdr=0.0124	PMAIP1 - Freq=0.458, fdr=0.0124	S100A11 - Freq=0.458, fdr=0.0202	STAT1 - Freq=0.458, fdr=0.0124	STAT6 - Freq=0.458, fdr=0.0124	TXNIP - Freq=0.458, fdr=0.0124	VASP - Freq=0.458, fdr=0.0124	ZFP36 - Freq=0.458, fdr=0.0124	BTG1 - Freq=0.417, fdr=0.0124	FAS - Freq=0.417, fdr=0.0124	GLIPR1 - Freq=0.417, fdr=0.0124	IFIT2 - Freq=0.417, fdr=0.0124	JUNB - Freq=0.417, fdr=0.0124	KLF6 - Freq=0.417, fdr=0.0124	MSN - Freq=0.417, fdr=0.0124	NMI - Freq=0.417, fdr=0.0124	PIEZO1 - Freq=0.417, fdr=0.0124	SLC43A3 - Freq=0.417, fdr=0.0124	ANXA1 - Freq=0.375, fdr=0.0124	BAZ1A - Freq=0.375, fdr=0.0124	BCL3 - Freq=0.375, fdr=0.0124	CD97 - Freq=0.375, fdr=0.0124	CXCR4 - Freq=0.375, fdr=0.0124	EHBP1L1 - Freq=0.375, fdr=0.0124	ETS1 - Freq=0.375, fdr=0.0124
Biocarta	TALL1 Pathway	12	NA	NA	NA	NA	NA	NA	NA	NA	NA	NA	NA	NA	NA	NA	NA	NA	NA	NA	NA	NA	NA	NA	NA	NA	NA	NA	NA	NA	NA	NA	NA	NA	NA	NA	NA	NA	NA	NA	NA	NA	NA	NA	NA	NA	NA	NA	NA
Biocarta	TCAPOPTOSIS Pathway	8	CCL5 - Freq=1, fdr=0.003	CCR7 - Freq=1, fdr=0.003	CD2 - Freq=1, fdr=0.003	CD69 - Freq=1, fdr=0.003	CST7 - Freq=1, fdr=0.003	TLR1 - Freq=1, fdr=0.003	AIM2 - Freq=0.875, fdr=0.003	APOL3 - Freq=0.875, fdr=0.003	BCL11B - Freq=0.875, fdr=0.003	CD226 - Freq=0.875, fdr=0.003	CD27 - Freq=0.875, fdr=0.003	CD48 - Freq=0.875, fdr=0.003	CD5 - Freq=0.875, fdr=0.003	CD6 - Freq=0.875, fdr=0.003	CD8BP - Freq=0.875, fdr=0.003	CD96 - Freq=0.875, fdr=0.003	CLEC2D - Freq=0.875, fdr=0.003	CRTAM - Freq=0.875, fdr=0.003	CXCR4 - Freq=0.875, fdr=0.003	CXCR6 - Freq=0.875, fdr=0.003	CYTIP - Freq=0.875, fdr=0.003	DENND1C - Freq=0.875, fdr=0.003	EGR2 - Freq=0.875, fdr=0.003	EVI2B - Freq=0.875, fdr=0.003	GIMAP5 - Freq=0.875, fdr=0.003	GPR65 - Freq=0.875, fdr=0.003	GZMA - Freq=0.875, fdr=0.003	HCLS1 - Freq=0.875, fdr=0.003	HLA-DQA1 - Freq=0.875, fdr=0.003	HLA-DQB1 - Freq=0.875, fdr=0.003	IL21R - Freq=0.875, fdr=0.003	IL7R - Freq=0.875, fdr=0.003	IRF8 - Freq=0.875, fdr=0.003	ITGB2 - Freq=0.875, fdr=0.003	KLRD1 - Freq=0.875, fdr=0.003	LAX1 - Freq=0.875, fdr=0.003	LCK - Freq=0.875, fdr=0.003	MS4A1 - Freq=0.875, fdr=0.003	P2RY10 - Freq=0.875, fdr=0.003	PYHIN1 - Freq=0.875, fdr=0.003	SASH3 - Freq=0.875, fdr=0.003	SELL - Freq=0.875, fdr=0.003	SH2D2A - Freq=0.875, fdr=0.003	SIDT1 - Freq=0.875, fdr=0.003	SKAP1 - Freq=0.875, fdr=0.003	SLAMF7 - Freq=0.875, fdr=0.003	SLAMF8 - Freq=0.875, fdr=0.003
Biocarta	TCR Pathway	41	STK17B - Freq=0.512, fdr=0.0081	DOCK10 - Freq=0.463, fdr=0.0081	FAM49A - Freq=0.463, fdr=0.0081	GBP2 - Freq=0.463, fdr=0.0081	MICAL1 - Freq=0.463, fdr=0.0081	PDP1 - Freq=0.463, fdr=0.0081	TLR1 - Freq=0.439, fdr=0.0081	CXCR4 - Freq=0.415, fdr=0.0081	HCLS1 - Freq=0.415, fdr=0.0081	SATB1 - Freq=0.415, fdr=0.0081	TNFAIP3 - Freq=0.415, fdr=0.0081	ATP2B1 - Freq=0.39, fdr=0.0081	BTG1 - Freq=0.39, fdr=0.0081	CCL5 - Freq=0.39, fdr=0.0081	CD83 - Freq=0.39, fdr=0.0081	DGKA - Freq=0.39, fdr=0.0081	DUSP5 - Freq=0.39, fdr=0.0081	IFIT2 - Freq=0.39, fdr=0.0081	PRKCH - Freq=0.39, fdr=0.0081	SASH3 - Freq=0.39, fdr=0.0081	CORO1A - Freq=0.366, fdr=0.0081	EGR2 - Freq=0.366, fdr=0.0081	EMP3 - Freq=0.366, fdr=0.0081	GRAMD1B - Freq=0.366, fdr=0.0081	ITGB2 - Freq=0.366, fdr=0.0081	KIAA0040 - Freq=0.366, fdr=0.0081	PYHIN1 - Freq=0.366, fdr=0.0081	S100A4 - Freq=0.366, fdr=0.0408	ARHGAP15 - Freq=0.341, fdr=0.0081	CD37 - Freq=0.341, fdr=0.0081	CD69 - Freq=0.341, fdr=0.0081	CSF2RB - Freq=0.341, fdr=0.0081	DAPP1 - Freq=0.341, fdr=0.0081	ETS1 - Freq=0.341, fdr=0.0081	GPR65 - Freq=0.341, fdr=0.0081	HLA-DMA - Freq=0.341, fdr=0.0081	IL2RG - Freq=0.341, fdr=0.0081	IRF8 - Freq=0.341, fdr=0.0081	LTB - Freq=0.341, fdr=0.0081	MEF2C - Freq=0.341, fdr=0.0081	OAS1 - Freq=0.341, fdr=0.0081	PKIA - Freq=0.341, fdr=0.0081	PSMB8 - Freq=0.341, fdr=0.0081	PSMB9 - Freq=0.341, fdr=0.0081	RGS1 - Freq=0.341, fdr=0.0081	TRAF3IP3 - Freq=0.341, fdr=0.0081	TSPAN5 - Freq=0.341, fdr=0.0081
Biocarta	TCRA Pathway	10	ARHGAP15 - Freq=1, fdr=0.0029	CXCR4 - Freq=1, fdr=0.0029	DOCK10 - Freq=1, fdr=0.0029	EVI2B - Freq=1, fdr=0.0029	STK17B - Freq=1, fdr=0.0029	CCL19 - Freq=0.909, fdr=0.0029	CCL5 - Freq=0.909, fdr=0.0029	CCR7 - Freq=0.909, fdr=0.0029	CD2 - Freq=0.909, fdr=0.0029	CD48 - Freq=0.909, fdr=0.0029	CD69 - Freq=0.909, fdr=0.0029	CD86 - Freq=0.909, fdr=0.0029	CLEC2D - Freq=0.909, fdr=0.0029	CST7 - Freq=0.909, fdr=0.0029	DDX60 - Freq=0.909, fdr=0.0029	FAIM3 - Freq=0.909, fdr=0.0029	FYB - Freq=0.909, fdr=0.0029	GIMAP4 - Freq=0.909, fdr=0.0029	GPR171 - Freq=0.909, fdr=0.0029	GPR18 - Freq=0.909, fdr=0.0029	GPR183 - Freq=0.909, fdr=0.0029	GPR65 - Freq=0.909, fdr=0.0029	HLA-DMB - Freq=0.909, fdr=0.0029	HLA-DOB - Freq=0.909, fdr=0.0029	HLA-DQA1 - Freq=0.909, fdr=0.0029	IL18R1 - Freq=0.909, fdr=0.0029	IL21R - Freq=0.909, fdr=0.0029	KIAA0040 - Freq=0.909, fdr=0.0029	LTB - Freq=0.909, fdr=0.0029	MS4A6A - Freq=0.909, fdr=0.0029	NKG7 - Freq=0.909, fdr=0.0029	POU2AF1 - Freq=0.909, fdr=0.0029	PTPN22 - Freq=0.909, fdr=0.0029	RGS1 - Freq=0.909, fdr=0.0029	SAMSN1 - Freq=0.909, fdr=0.0029	SASH3 - Freq=0.909, fdr=0.0029	SLAMF7 - Freq=0.909, fdr=0.0029	SLAMF8 - Freq=0.909, fdr=0.0029	STAT4 - Freq=0.909, fdr=0.0029	TLR1 - Freq=0.909, fdr=0.0029	TNFAIP3 - Freq=0.909, fdr=0.0029	TRAF3IP3 - Freq=0.909, fdr=0.0029	ARHGEF6 - Freq=0.818, fdr=0.0029	BCL11B - Freq=0.818, fdr=0.0029	BTG1 - Freq=0.818, fdr=0.0029	CD53 - Freq=0.818, fdr=0.0029	CD72 - Freq=0.818, fdr=0.0029
Biocarta	TCYTOTOXIC Pathway	12	SLAMF7 - Freq=0.923, fdr=0.0031	SLAMF8 - Freq=0.923, fdr=0.0031	AIM2 - Freq=0.846, fdr=0.0031	APOL3 - Freq=0.846, fdr=0.0031	CCL19 - Freq=0.846, fdr=0.0031	CCL5 - Freq=0.846, fdr=0.0031	CCR7 - Freq=0.846, fdr=0.0031	CD69 - Freq=0.846, fdr=0.0031	CD86 - Freq=0.846, fdr=0.0031	CST7 - Freq=0.846, fdr=0.0031	CXCR4 - Freq=0.846, fdr=0.0031	CYTIP - Freq=0.846, fdr=0.0031	EVI2B - Freq=0.846, fdr=0.0031	GPR171 - Freq=0.846, fdr=0.0031	GPR65 - Freq=0.846, fdr=0.0031	HCLS1 - Freq=0.846, fdr=0.0031	HLA-DQA1 - Freq=0.846, fdr=0.0031	HLA-DQB1 - Freq=0.846, fdr=0.0031	IL18R1 - Freq=0.846, fdr=0.0031	IL21R - Freq=0.846, fdr=0.0031	IL7R - Freq=0.846, fdr=0.0031	IRF8 - Freq=0.846, fdr=0.0031	P2RY10 - Freq=0.846, fdr=0.0031	RGS1 - Freq=0.846, fdr=0.0031	S100A9 - Freq=0.846, fdr=0.0031	SAMSN1 - Freq=0.846, fdr=0.0031	SASH3 - Freq=0.846, fdr=0.0031	SLA - Freq=0.846, fdr=0.0031	STAT4 - Freq=0.846, fdr=0.0031	TLR1 - Freq=0.846, fdr=0.0031	ARHGAP25 - Freq=0.769, fdr=0.0031	CD37 - Freq=0.769, fdr=0.0031	CD48 - Freq=0.769, fdr=0.0031	CD53 - Freq=0.769, fdr=0.0031	CD96 - Freq=0.769, fdr=0.0031	CLEC10A - Freq=0.769, fdr=0.0031	CLEC2D - Freq=0.769, fdr=0.0031	CORO1A - Freq=0.769, fdr=0.0031	CTSW - Freq=0.769, fdr=0.0031	DEF6 - Freq=0.769, fdr=0.0031	DENND1C - Freq=0.769, fdr=0.0031	DOCK10 - Freq=0.769, fdr=0.0031	EGR2 - Freq=0.769, fdr=0.0031	FYB - Freq=0.769, fdr=0.0031	GBP2 - Freq=0.769, fdr=0.0031	GIMAP4 - Freq=0.769, fdr=0.0031	GPR183 - Freq=0.769, fdr=0.0031
Biocarta	TEL Pathway	18	NA	NA	NA	NA	NA	NA	NA	NA	NA	NA	NA	NA	NA	NA	NA	NA	NA	NA	NA	NA	NA	NA	NA	NA	NA	NA	NA	NA	NA	NA	NA	NA	NA	NA	NA	NA	NA	NA	NA	NA	NA	NA	NA	NA	NA	NA	NA
Biocarta	TFF Pathway	20	NA	NA	NA	NA	NA	NA	NA	NA	NA	NA	NA	NA	NA	NA	NA	NA	NA	NA	NA	NA	NA	NA	NA	NA	NA	NA	NA	NA	NA	NA	NA	NA	NA	NA	NA	NA	NA	NA	NA	NA	NA	NA	NA	NA	NA	NA	NA
Biocarta	TGFB Pathway	19	NA	NA	NA	NA	NA	NA	NA	NA	NA	NA	NA	NA	NA	NA	NA	NA	NA	NA	NA	NA	NA	NA	NA	NA	NA	NA	NA	NA	NA	NA	NA	NA	NA	NA	NA	NA	NA	NA	NA	NA	NA	NA	NA	NA	NA	NA	NA
Biocarta	TH1TH2 Pathway	18	CCL5 - Freq=0.895, fdr=0.0048	CD69 - Freq=0.789, fdr=0.0048	CST7 - Freq=0.737, fdr=0.0048	SERPINB2 - Freq=0.737, fdr=0.0048	TNF - Freq=0.737, fdr=0.0048	AIM2 - Freq=0.684, fdr=0.0048	CCR7 - Freq=0.684, fdr=0.0048	HLA-DQB1 - Freq=0.632, fdr=0.0048	OAS1 - Freq=0.632, fdr=0.0048	PSMB9 - Freq=0.632, fdr=0.0048	SLAMF7 - Freq=0.632, fdr=0.0048	TLR1 - Freq=0.632, fdr=0.0048	ADAMDEC1 - Freq=0.579, fdr=0.0048	CCL8 - Freq=0.579, fdr=0.0048	CD48 - Freq=0.579, fdr=0.0048	CXCL10 - Freq=0.579, fdr=0.0048	CXCL9 - Freq=0.579, fdr=0.0048	EVI2B - Freq=0.579, fdr=0.0048	GBP2 - Freq=0.579, fdr=0.0048	GPR171 - Freq=0.579, fdr=0.0048	GPR65 - Freq=0.579, fdr=0.0048	TNFAIP3 - Freq=0.579, fdr=0.0048	TXK - Freq=0.579, fdr=0.0048	BCL2A1 - Freq=0.526, fdr=0.0048	BLNK - Freq=0.526, fdr=0.0048	CD2 - Freq=0.526, fdr=0.0048	CLEC2D - Freq=0.526, fdr=0.0048	CRTAM - Freq=0.526, fdr=0.0048	CXCR4 - Freq=0.526, fdr=0.0048	HLA-DQA1 - Freq=0.526, fdr=0.0048	HLA-DQB2 - Freq=0.526, fdr=0.0048	PTGER4 - Freq=0.526, fdr=0.0048	PYHIN1 - Freq=0.526, fdr=0.0048	S100A9 - Freq=0.526, fdr=0.0048	SLAMF8 - Freq=0.526, fdr=0.0048	STAT4 - Freq=0.526, fdr=0.0048	TFEC - Freq=0.526, fdr=0.0048	CD3D - Freq=0.474, fdr=0.0048	CD3G - Freq=0.474, fdr=0.0048	CORO1A - Freq=0.474, fdr=0.0048	EGR2 - Freq=0.474, fdr=0.0048	F13A1 - Freq=0.474, fdr=0.0048	FAM46C - Freq=0.474, fdr=0.0048	FAM49A - Freq=0.474, fdr=0.0048	HCLS1 - Freq=0.474, fdr=0.0048	IFIT2 - Freq=0.474, fdr=0.0048	IL21R - Freq=0.474, fdr=0.0048
Biocarta	THELPER Pathway	12	SLAMF7 - Freq=0.923, fdr=0.003	SLAMF8 - Freq=0.923, fdr=0.003	AIM2 - Freq=0.846, fdr=0.003	APOL3 - Freq=0.846, fdr=0.003	CCL19 - Freq=0.846, fdr=0.003	CCL5 - Freq=0.846, fdr=0.003	CCR7 - Freq=0.846, fdr=0.003	CD69 - Freq=0.846, fdr=0.003	CD86 - Freq=0.846, fdr=0.003	CST7 - Freq=0.846, fdr=0.003	CXCR4 - Freq=0.846, fdr=0.003	CYTIP - Freq=0.846, fdr=0.003	EGR2 - Freq=0.846, fdr=0.003	EVI2B - Freq=0.846, fdr=0.003	GPR171 - Freq=0.846, fdr=0.003	GPR65 - Freq=0.846, fdr=0.003	HCLS1 - Freq=0.846, fdr=0.003	HLA-DQA1 - Freq=0.846, fdr=0.003	HLA-DQB1 - Freq=0.846, fdr=0.003	IL18R1 - Freq=0.846, fdr=0.003	IL21R - Freq=0.846, fdr=0.003	IL7R - Freq=0.846, fdr=0.003	IRF8 - Freq=0.846, fdr=0.003	P2RY10 - Freq=0.846, fdr=0.003	RGS1 - Freq=0.846, fdr=0.003	S100A8 - Freq=0.846, fdr=0.003	S100A9 - Freq=0.846, fdr=0.003	SAMSN1 - Freq=0.846, fdr=0.003	SASH3 - Freq=0.846, fdr=0.003	SERPINB2 - Freq=0.846, fdr=0.003	SLA - Freq=0.846, fdr=0.003	STAT4 - Freq=0.846, fdr=0.003	TLR1 - Freq=0.846, fdr=0.003	ARHGAP25 - Freq=0.769, fdr=0.003	CD37 - Freq=0.769, fdr=0.003	CD48 - Freq=0.769, fdr=0.003	CD53 - Freq=0.769, fdr=0.003	CD96 - Freq=0.769, fdr=0.003	CLEC10A - Freq=0.769, fdr=0.003	CLEC2D - Freq=0.769, fdr=0.003	CLEC4A - Freq=0.769, fdr=0.003	CORO1A - Freq=0.769, fdr=0.003	CTSW - Freq=0.769, fdr=0.003	DDX60 - Freq=0.769, fdr=0.003	DEF6 - Freq=0.769, fdr=0.003	DENND1C - Freq=0.769, fdr=0.003	DOCK10 - Freq=0.769, fdr=0.003
Biocarta	TID Pathway	18	TNFAIP3 - Freq=0.722, fdr=0.0089	EMP3 - Freq=0.667, fdr=0.0089	GBP2 - Freq=0.667, fdr=0.0089	PSMB8 - Freq=0.667, fdr=0.0089	PSMB9 - Freq=0.667, fdr=0.0089	S100A4 - Freq=0.667, fdr=0.0089	ARPC1B - Freq=0.611, fdr=0.0089	HLA-DRB1 - Freq=0.611, fdr=0.0089	ICAM1 - Freq=0.611, fdr=0.0089	IFI35 - Freq=0.611, fdr=0.0089	JUNB - Freq=0.611, fdr=0.0089	KIAA0040 - Freq=0.611, fdr=0.0089	OAS1 - Freq=0.611, fdr=0.0089	STK17B - Freq=0.611, fdr=0.0089	TNFAIP8 - Freq=0.611, fdr=0.0089	AIM1 - Freq=0.556, fdr=0.0089	CXCR4 - Freq=0.556, fdr=0.0089	DUSP5 - Freq=0.556, fdr=0.0089	ELF1 - Freq=0.556, fdr=0.0089	IER3 - Freq=0.556, fdr=0.0089	IER5 - Freq=0.556, fdr=0.0089	IFI27 - Freq=0.556, fdr=0.0089	IFI30 - Freq=0.556, fdr=0.0089	IFITM1 - Freq=0.556, fdr=0.0089	IRF7 - Freq=0.556, fdr=0.0089	MSN - Freq=0.556, fdr=0.0089	STAT1 - Freq=0.556, fdr=0.0089	STAT6 - Freq=0.556, fdr=0.0089	TXNIP - Freq=0.556, fdr=0.0089	ZFP36 - Freq=0.556, fdr=0.0089	BIRC3 - Freq=0.5, fdr=0.0089	BTG2 - Freq=0.5, fdr=0.0089	CCL5 - Freq=0.5, fdr=0.0089	CD55 - Freq=0.5, fdr=0.0089	CD97 - Freq=0.5, fdr=0.0089	COTL1 - Freq=0.5, fdr=0.0089	ETS1 - Freq=0.5, fdr=0.0089	FAM129A - Freq=0.5, fdr=0.0089	GADD45B - Freq=0.5, fdr=0.0089	GEM - Freq=0.5, fdr=0.0089	HCLS1 - Freq=0.5, fdr=0.0089	HEG1 - Freq=0.5, fdr=0.0089	IFIT2 - Freq=0.5, fdr=0.0089	IFITM2 - Freq=0.5, fdr=0.0146	IFITM3 - Freq=0.5, fdr=0.0146	IRF8 - Freq=0.5, fdr=0.0089	ISG20 - Freq=0.5, fdr=0.0089
Biocarta	TNFR1 Pathway	29	PMAIP1 - Freq=0.483, fdr=0.0294	S100A4 - Freq=0.483, fdr=0.0421	STK17B - Freq=0.483, fdr=0.0294	DUSP5 - Freq=0.448, fdr=0.0421	OIP5 - Freq=0.448, fdr=0.0492	PSMB9 - Freq=0.448, fdr=0.0294	AIM1 - Freq=0.414, fdr=0.0294	CCNE2 - Freq=0.414, fdr=0.0294	IFI30 - Freq=0.414, fdr=0.0294	PSMB8 - Freq=0.414, fdr=0.0294	TNFAIP8 - Freq=0.414, fdr=0.0294	ANXA1 - Freq=0.379, fdr=0.0294	BORA - Freq=0.379, fdr=0.0294	MSN - Freq=0.379, fdr=0.0294	PIEZO1 - Freq=0.379, fdr=0.0294	SLC43A3 - Freq=0.379, fdr=0.0294	TAGLN2 - Freq=0.379, fdr=0.0294	TEX30 - Freq=0.379, fdr=0.0294	IFI35 - Freq=0.345, fdr=0.0294	IRF7 - Freq=0.345, fdr=0.0294	KLF10 - Freq=0.345, fdr=0.0294	SUPT16H - Freq=0.345, fdr=0.0492	ARHGAP11A - Freq=0.31, fdr=0.0294	ARPC1B - Freq=0.31, fdr=0.0492	ATAD2 - Freq=0.31, fdr=0.0294	CAPG - Freq=0.31, fdr=0.0421	CCL5 - Freq=0.31, fdr=0.0294	ELF1 - Freq=0.31, fdr=0.0294	FAM129A - Freq=0.31, fdr=0.0294	FBXO5 - Freq=0.31, fdr=0.0421	GALNT7 - Freq=0.31, fdr=0.0294	MKI67 - Freq=0.31, fdr=0.0294	NCAPD3 - Freq=0.31, fdr=0.0492	PLA2G4A - Freq=0.31, fdr=0.0492	PLAC8 - Freq=0.31, fdr=0.0294	TAF5 - Freq=0.31, fdr=0.0294	TNFAIP3 - Freq=0.31, fdr=0.0492	ZBTB18 - Freq=0.31, fdr=0.0294	ZNF217 - Freq=0.31, fdr=0.0294	BRCA2 - Freq=0.276, fdr=0.0294	BUB1B - Freq=0.276, fdr=0.0421	CENPU - Freq=0.276, fdr=0.0294	CNN2 - Freq=0.276, fdr=0.0294	ETS1 - Freq=0.276, fdr=0.0294	FAS - Freq=0.276, fdr=0.0294	GINS1 - Freq=0.276, fdr=0.0421	IER5 - Freq=0.276, fdr=0.0294
Biocarta	TNFR2 Pathway	17	AIM1 - Freq=0.824, fdr=0.0069	BIRC3 - Freq=0.765, fdr=0.0069	IRF7 - Freq=0.765, fdr=0.0069	PSMB8 - Freq=0.765, fdr=0.0069	PSMB9 - Freq=0.765, fdr=0.0069	TNFAIP8 - Freq=0.765, fdr=0.0069	DUSP5 - Freq=0.706, fdr=0.0069	EMP3 - Freq=0.706, fdr=0.0069	ICAM1 - Freq=0.706, fdr=0.0069	IFI30 - Freq=0.706, fdr=0.0069	STK17B - Freq=0.706, fdr=0.0069	BTG1 - Freq=0.647, fdr=0.0069	CCL5 - Freq=0.647, fdr=0.0069	GBP2 - Freq=0.647, fdr=0.0069	HLA-DRB1 - Freq=0.647, fdr=0.0069	IFI35 - Freq=0.647, fdr=0.0069	IFIT2 - Freq=0.647, fdr=0.0069	OAS1 - Freq=0.647, fdr=0.0069	PMAIP1 - Freq=0.647, fdr=0.0069	SLFN12 - Freq=0.647, fdr=0.0069	STAT1 - Freq=0.647, fdr=0.0069	ARPC1B - Freq=0.588, fdr=0.0069	BCL3 - Freq=0.588, fdr=0.0069	CD97 - Freq=0.588, fdr=0.0069	CXCR4 - Freq=0.588, fdr=0.0069	FAS - Freq=0.588, fdr=0.0069	HCLS1 - Freq=0.588, fdr=0.0069	IER5 - Freq=0.588, fdr=0.0069	IFI27 - Freq=0.588, fdr=0.0118	IFITM1 - Freq=0.588, fdr=0.0069	IFITM2 - Freq=0.588, fdr=0.0069	IRF9 - Freq=0.588, fdr=0.0069	MICAL1 - Freq=0.588, fdr=0.0069	NMI - Freq=0.588, fdr=0.0069	RELB - Freq=0.588, fdr=0.0069	S100A4 - Freq=0.588, fdr=0.0118	TLR1 - Freq=0.588, fdr=0.0069	ZFP36 - Freq=0.588, fdr=0.0069	ANXA1 - Freq=0.529, fdr=0.0069	ARID5A - Freq=0.529, fdr=0.0069	BLNK - Freq=0.529, fdr=0.0069	CAPG - Freq=0.529, fdr=0.0069	CD37 - Freq=0.529, fdr=0.0069	CD69 - Freq=0.529, fdr=0.0069	CD83 - Freq=0.529, fdr=0.0069	CST7 - Freq=0.529, fdr=0.0069	CYTIP - Freq=0.529, fdr=0.0069
Biocarta	TOB1 Pathway	19	GBP2 - Freq=0.579, fdr=0.0097	CD69 - Freq=0.526, fdr=0.0097	HLA-DRB1 - Freq=0.526, fdr=0.0097	TLR1 - Freq=0.526, fdr=0.0097	AIM2 - Freq=0.474, fdr=0.0097	CCL5 - Freq=0.474, fdr=0.0097	CST7 - Freq=0.474, fdr=0.0097	CXCR4 - Freq=0.474, fdr=0.0097	F13A1 - Freq=0.474, fdr=0.0097	GPR65 - Freq=0.474, fdr=0.0097	HLA-DQB1 - Freq=0.474, fdr=0.0097	OAS1 - Freq=0.474, fdr=0.0097	PRKCH - Freq=0.474, fdr=0.0097	SLAMF7 - Freq=0.474, fdr=0.0097	CCR7 - Freq=0.421, fdr=0.0097	CD48 - Freq=0.421, fdr=0.0097	CFD - Freq=0.421, fdr=0.0166	COL1A1 - Freq=0.421, fdr=0.0432	DENND1C - Freq=0.421, fdr=0.0097	DUSP5 - Freq=0.421, fdr=0.0273	EVI2B - Freq=0.421, fdr=0.0097	FABP4 - Freq=0.421, fdr=0.0097	FILIP1L - Freq=0.421, fdr=0.0166	GPR171 - Freq=0.421, fdr=0.0097	IL21R - Freq=0.421, fdr=0.0097	KIAA0040 - Freq=0.421, fdr=0.0097	PYHIN1 - Freq=0.421, fdr=0.0097	SERPINB2 - Freq=0.421, fdr=0.0166	SLAMF8 - Freq=0.421, fdr=0.0097	TNF - Freq=0.421, fdr=0.0097	TNFAIP3 - Freq=0.421, fdr=0.0166	TRIB2 - Freq=0.421, fdr=0.0097	TXK - Freq=0.421, fdr=0.0097	CCL11 - Freq=0.368, fdr=0.0224	CCL19 - Freq=0.368, fdr=0.0097	CD2 - Freq=0.368, fdr=0.0097	CD226 - Freq=0.368, fdr=0.0097	CD8BP - Freq=0.368, fdr=0.0097	CD96 - Freq=0.368, fdr=0.0097	CLEC2D - Freq=0.368, fdr=0.0097	CRTAM - Freq=0.368, fdr=0.0097	CTLA4 - Freq=0.368, fdr=0.0097	CXCR6 - Freq=0.368, fdr=0.0097	DOCK10 - Freq=0.368, fdr=0.0224	EGR2 - Freq=0.368, fdr=0.0224	FAIM3 - Freq=0.368, fdr=0.0097	FAM129A - Freq=0.368, fdr=0.0166
Biocarta	TOLL Pathway	35	PSMB9 - Freq=0.571, fdr=0.009	GBP2 - Freq=0.514, fdr=0.009	TNFAIP8 - Freq=0.514, fdr=0.009	AIM1 - Freq=0.486, fdr=0.009	ANXA1 - Freq=0.486, fdr=0.009	DUSP5 - Freq=0.486, fdr=0.009	IFI27 - Freq=0.486, fdr=0.0152	IFITM2 - Freq=0.486, fdr=0.009	JUNB - Freq=0.486, fdr=0.009	PSMB8 - Freq=0.486, fdr=0.009	S100A4 - Freq=0.486, fdr=0.009	TNFAIP3 - Freq=0.486, fdr=0.009	EMP3 - Freq=0.457, fdr=0.009	HLA-DRB1 - Freq=0.457, fdr=0.009	IFI30 - Freq=0.457, fdr=0.009	IFI35 - Freq=0.457, fdr=0.009	IFIT2 - Freq=0.457, fdr=0.009	IFITM1 - Freq=0.457, fdr=0.009	IRF9 - Freq=0.457, fdr=0.009	OAS1 - Freq=0.457, fdr=0.009	STK17B - Freq=0.457, fdr=0.009	BIRC3 - Freq=0.429, fdr=0.009	CCL5 - Freq=0.429, fdr=0.009	GLIPR1 - Freq=0.429, fdr=0.009	HCLS1 - Freq=0.429, fdr=0.009	IFITM3 - Freq=0.429, fdr=0.009	IRF7 - Freq=0.429, fdr=0.009	S100A11 - Freq=0.429, fdr=0.009	SLFN12 - Freq=0.429, fdr=0.009	CXCR4 - Freq=0.4, fdr=0.009	EMP1 - Freq=0.4, fdr=0.009	ITGB2 - Freq=0.4, fdr=0.009	KLF6 - Freq=0.4, fdr=0.009	SLC43A3 - Freq=0.4, fdr=0.009	STAT1 - Freq=0.4, fdr=0.009	TXNIP - Freq=0.4, fdr=0.009	ZFP36 - Freq=0.4, fdr=0.009	BLNK - Freq=0.371, fdr=0.009	BTG2 - Freq=0.371, fdr=0.009	CASP1 - Freq=0.371, fdr=0.009	CD55 - Freq=0.371, fdr=0.009	CEBPB - Freq=0.371, fdr=0.009	CSF2RB - Freq=0.371, fdr=0.009	EGR2 - Freq=0.371, fdr=0.009	EHBP1L1 - Freq=0.371, fdr=0.009	ELK3 - Freq=0.371, fdr=0.009	GEM - Freq=0.371, fdr=0.009
Biocarta	TPO Pathway	24	IFIT2 - Freq=0.5, fdr=0.0445	MICAL1 - Freq=0.5, fdr=0.0445	PDP1 - Freq=0.5, fdr=0.0445	GLIPR1 - Freq=0.458, fdr=0.0445	ATP2B1 - Freq=0.417, fdr=0.0487	GBP2 - Freq=0.417, fdr=0.0487	GPR137B - Freq=0.417, fdr=0.0445	STK17B - Freq=0.417, fdr=0.0445	ARPC1B - Freq=0.375, fdr=0.0487	BTG2 - Freq=0.375, fdr=0.0445	DOCK10 - Freq=0.375, fdr=0.0445	FAM49A - Freq=0.375, fdr=0.0445	FILIP1L - Freq=0.375, fdr=0.0445	HCLS1 - Freq=0.375, fdr=0.0445	ITGB2 - Freq=0.375, fdr=0.0445	MSN - Freq=0.375, fdr=0.0445	PLEKHO1 - Freq=0.375, fdr=0.0445	TSPYL4 - Freq=0.375, fdr=0.0487	ZBTB18 - Freq=0.375, fdr=0.0445	ADCY7 - Freq=0.333, fdr=0.0445	CD83 - Freq=0.333, fdr=0.0445	IER5 - Freq=0.333, fdr=0.0445	JUNB - Freq=0.333, fdr=0.0445	KCTD12 - Freq=0.333, fdr=0.0445	OAS1 - Freq=0.333, fdr=0.0487	PRKAR2B - Freq=0.333, fdr=0.0487	PRKCH - Freq=0.333, fdr=0.0445	TLR1 - Freq=0.333, fdr=0.0487	TNFAIP3 - Freq=0.333, fdr=0.0487	TUBA1A - Freq=0.333, fdr=0.0445	BTG1 - Freq=0.292, fdr=0.0487	CCND2 - Freq=0.292, fdr=0.0487	FYN - Freq=0.292, fdr=0.0445	HIVEP2 - Freq=0.292, fdr=0.0445	IRF7 - Freq=0.292, fdr=0.0487	KLF6 - Freq=0.292, fdr=0.0445	PTGER4 - Freq=0.292, fdr=0.0487	SATB1 - Freq=0.292, fdr=0.0487	ZNF43 - Freq=0.292, fdr=0.0445	ARID5A - Freq=0.25, fdr=0.0487	CASP8 - Freq=0.25, fdr=0.0487	DGKA - Freq=0.25, fdr=0.0487	ETS1 - Freq=0.25, fdr=0.0445	FAM46A - Freq=0.25, fdr=0.0445	GADD45B - Freq=0.25, fdr=0.0445	LPAR6 - Freq=0.25, fdr=0.0445	PEA15 - Freq=0.25, fdr=0.0487
Biocarta	TRKA Pathway	12	NA	NA	NA	NA	NA	NA	NA	NA	NA	NA	NA	NA	NA	NA	NA	NA	NA	NA	NA	NA	NA	NA	NA	NA	NA	NA	NA	NA	NA	NA	NA	NA	NA	NA	NA	NA	NA	NA	NA	NA	NA	NA	NA	NA	NA	NA	NA
Biocarta	UCALPAIN Pathway	16	ANXA1 - Freq=0.562, fdr=0.0287	IGFBP6 - Freq=0.562, fdr=0.0287	CSRP1 - Freq=0.5, fdr=0.0438	GBP2 - Freq=0.5, fdr=0.0287	IER3 - Freq=0.5, fdr=0.0438	S100A11 - Freq=0.5, fdr=0.0438	S100A6 - Freq=0.5, fdr=0.0287	TAGLN2 - Freq=0.5, fdr=0.0287	ANXA4 - Freq=0.438, fdr=0.0438	CNN2 - Freq=0.438, fdr=0.0287	COTL1 - Freq=0.438, fdr=0.0287	FADS3 - Freq=0.438, fdr=0.0287	FAM129A - Freq=0.438, fdr=0.0438	FLNA - Freq=0.438, fdr=0.0287	KLF6 - Freq=0.438, fdr=0.0287	MSN - Freq=0.438, fdr=0.0287	PIEZO1 - Freq=0.438, fdr=0.0438	PLP2 - Freq=0.438, fdr=0.0287	RHOC - Freq=0.438, fdr=0.0287	S100A10 - Freq=0.438, fdr=0.0287	TPM4 - Freq=0.438, fdr=0.0287	TSPO - Freq=0.438, fdr=0.0287	ANXA2 - Freq=0.375, fdr=0.0287	CDC42EP3 - Freq=0.375, fdr=0.0438	EHD4 - Freq=0.375, fdr=0.0287	GADD45A - Freq=0.375, fdr=0.0287	GADD45B - Freq=0.375, fdr=0.0287	IQGAP1 - Freq=0.375, fdr=0.0287	ITGA6 - Freq=0.375, fdr=0.0287	LRP10 - Freq=0.375, fdr=0.0287	MVP - Freq=0.375, fdr=0.0287	MYH9 - Freq=0.375, fdr=0.0287	THBS1 - Freq=0.375, fdr=0.0287	TMEM256-PLSCR3 - Freq=0.375, fdr=0.0287	TPM1 - Freq=0.375, fdr=0.0287	VAT1 - Freq=0.375, fdr=0.0287	ACTN4 - Freq=0.312, fdr=0.0287	CRIP2 - Freq=0.312, fdr=0.0438	CRTAP - Freq=0.312, fdr=0.0287	EHBP1L1 - Freq=0.312, fdr=0.0287	ELK3 - Freq=0.312, fdr=0.0438	FAM127B - Freq=0.312, fdr=0.0438	FXYD5 - Freq=0.312, fdr=0.0438	IER5 - Freq=0.312, fdr=0.0287	KLF10 - Freq=0.312, fdr=0.0287	MFSD10 - Freq=0.312, fdr=0.0287	RAB31 - Freq=0.312, fdr=0.0438
Biocarta	VDR Pathway	12	STK17B - Freq=0.583, fdr=0.0396	MED13L - Freq=0.5, fdr=0.0396	RPS6KA5 - Freq=0.5, fdr=0.0396	ZBTB18 - Freq=0.5, fdr=0.0396	ZCCHC11 - Freq=0.5, fdr=0.0396	ZNF43 - Freq=0.5, fdr=0.0396	CHD3 - Freq=0.417, fdr=0.0396	PNISR - Freq=0.417, fdr=0.0396	SMCHD1 - Freq=0.417, fdr=0.0396	SYNJ1 - Freq=0.417, fdr=0.0396	ARID4A - Freq=0.333, fdr=0.0396	ATM - Freq=0.333, fdr=0.0396	DOPEY1 - Freq=0.333, fdr=0.0396	KDM6B - Freq=0.333, fdr=0.0396	MSL2 - Freq=0.333, fdr=0.0396	NPAT - Freq=0.333, fdr=0.0396	ZNF665 - Freq=0.333, fdr=0.0396	CLCN3 - Freq=0.25, fdr=0.0396	DCP2 - Freq=0.25, fdr=0.0396	GPATCH8 - Freq=0.25, fdr=0.0396	KIAA0430 - Freq=0.25, fdr=0.0396	MECP2 - Freq=0.25, fdr=0.0396	MYCBP2 - Freq=0.25, fdr=0.0396	PUM1 - Freq=0.25, fdr=0.0396	SCAPER - Freq=0.25, fdr=0.0396	SPEN - Freq=0.25, fdr=0.0396	VAMP1 - Freq=0.25, fdr=0.0396	YTHDC2 - Freq=0.25, fdr=0.0396	ZBED4 - Freq=0.25, fdr=0.0396	ZKSCAN8 - Freq=0.25, fdr=0.0396	ZMYM4 - Freq=0.25, fdr=0.0396	ATAD2B - Freq=0.167, fdr=0.0396	SLC38A1 - Freq=0.167, fdr=0.0396	SRRM2 - Freq=0.167, fdr=0.0396	TNRC6B - Freq=0.167, fdr=0.0396	ZBTB1 - Freq=0.167, fdr=0.0396	NA	NA	NA	NA	NA	NA	NA	NA	NA	NA	NA
Biocarta	VEGF Pathway	29	NA	NA	NA	NA	NA	NA	NA	NA	NA	NA	NA	NA	NA	NA	NA	NA	NA	NA	NA	NA	NA	NA	NA	NA	NA	NA	NA	NA	NA	NA	NA	NA	NA	NA	NA	NA	NA	NA	NA	NA	NA	NA	NA	NA	NA	NA	NA
Biocarta	VIP Pathway	23	PDP1 - Freq=0.478, fdr=0.0414	SERPINE2 - Freq=0.478, fdr=0.0414	FAM49A - Freq=0.435, fdr=0.0295	FGF13 - Freq=0.435, fdr=0.0295	MEF2C - Freq=0.435, fdr=0.0295	OLFM1 - Freq=0.435, fdr=0.0295	SPARCL1 - Freq=0.435, fdr=0.0295	TRIB2 - Freq=0.435, fdr=0.0295	ATP2B1 - Freq=0.391, fdr=0.0295	BEX4 - Freq=0.391, fdr=0.0295	DCLK1 - Freq=0.391, fdr=0.0295	DOCK10 - Freq=0.391, fdr=0.0295	GPM6B - Freq=0.391, fdr=0.0414	TSPYL4 - Freq=0.391, fdr=0.0414	KCTD12 - Freq=0.348, fdr=0.0414	MLLT11 - Freq=0.348, fdr=0.0414	NGFRAP1 - Freq=0.348, fdr=0.0295	PCDH17 - Freq=0.348, fdr=0.0414	TLR1 - Freq=0.348, fdr=0.0295	TNFAIP3 - Freq=0.348, fdr=0.0295	TSPAN5 - Freq=0.348, fdr=0.0295	TUBA1A - Freq=0.348, fdr=0.0295	TUBB2A - Freq=0.348, fdr=0.0414	WDR47 - Freq=0.348, fdr=0.0295	BTG2 - Freq=0.304, fdr=0.0414	CA11 - Freq=0.304, fdr=0.0414	CD83 - Freq=0.304, fdr=0.0295	GDI1 - Freq=0.304, fdr=0.0295	ITM2C - Freq=0.304, fdr=0.0414	JUN - Freq=0.304, fdr=0.0414	KIF3C - Freq=0.304, fdr=0.0295	KIFAP3 - Freq=0.304, fdr=0.0414	NEFH - Freq=0.304, fdr=0.0295	NR4A2 - Freq=0.304, fdr=0.0295	SLC1A3 - Freq=0.304, fdr=0.0414	ARID5A - Freq=0.261, fdr=0.0295	BTBD3 - Freq=0.261, fdr=0.0295	C1orf216 - Freq=0.261, fdr=0.0295	CLSTN1 - Freq=0.261, fdr=0.0295	FAM168A - Freq=0.261, fdr=0.0295	FYN - Freq=0.261, fdr=0.0295	IER5 - Freq=0.261, fdr=0.0295	INPP5F - Freq=0.261, fdr=0.0295	KLF2 - Freq=0.261, fdr=0.0295	MARCKS - Freq=0.261, fdr=0.0295	NSF - Freq=0.261, fdr=0.0295	PREPL - Freq=0.261, fdr=0.0295
Biocarta	VITCB Pathway	11	NA	NA	NA	NA	NA	NA	NA	NA	NA	NA	NA	NA	NA	NA	NA	NA	NA	NA	NA	NA	NA	NA	NA	NA	NA	NA	NA	NA	NA	NA	NA	NA	NA	NA	NA	NA	NA	NA	NA	NA	NA	NA	NA	NA	NA	NA	NA
Biocarta	WNT Pathway	26	NA	NA	NA	NA	NA	NA	NA	NA	NA	NA	NA	NA	NA	NA	NA	NA	NA	NA	NA	NA	NA	NA	NA	NA	NA	NA	NA	NA	NA	NA	NA	NA	NA	NA	NA	NA	NA	NA	NA	NA	NA	NA	NA	NA	NA	NA	NA
KEGG	ABC Transporters	41	SERPINA3 - Freq=0.488, fdr=0.0262	CDO1 - Freq=0.349, fdr=0.0262	FXYD1 - Freq=0.349, fdr=0.0262	ASPA - Freq=0.326, fdr=0.0262	HPGD - Freq=0.326, fdr=0.0262	APOE - Freq=0.302, fdr=0.0262	CFH - Freq=0.302, fdr=0.0262	AGT - Freq=0.279, fdr=0.0262	BLNK - Freq=0.279, fdr=0.0262	GHR - Freq=0.279, fdr=0.0262	GSTT2B - Freq=0.279, fdr=0.0262	RNF128 - Freq=0.279, fdr=0.0262	ADH1B - Freq=0.256, fdr=0.0262	AOX1 - Freq=0.256, fdr=0.0262	APOC1 - Freq=0.256, fdr=0.0262	CYP3A5 - Freq=0.256, fdr=0.0262	FMO1 - Freq=0.256, fdr=0.0262	SLC47A1 - Freq=0.256, fdr=0.0262	ADH1A - Freq=0.233, fdr=0.0262	AKR1C4 - Freq=0.233, fdr=0.0262	BMP2 - Freq=0.233, fdr=0.0262	CCDC68 - Freq=0.233, fdr=0.0262	GC - Freq=0.233, fdr=0.0262	HSD17B2 - Freq=0.233, fdr=0.0262	ITIH3 - Freq=0.233, fdr=0.0262	MLXIPL - Freq=0.233, fdr=0.0262	AADAC - Freq=0.209, fdr=0.0262	FGG - Freq=0.209, fdr=0.0262	HMGCS2 - Freq=0.209, fdr=0.0262	SLC38A4 - Freq=0.209, fdr=0.0262	TF - Freq=0.209, fdr=0.0262	C6 - Freq=0.186, fdr=0.0262	CD5L - Freq=0.186, fdr=0.0262	CYP2J2 - Freq=0.186, fdr=0.0262	CYP3A7 - Freq=0.186, fdr=0.0262	CYP4A11 - Freq=0.186, fdr=0.0443	DIO1 - Freq=0.186, fdr=0.0262	F10 - Freq=0.186, fdr=0.0262	F5 - Freq=0.186, fdr=0.0262	GYS2 - Freq=0.186, fdr=0.0262	MAOB - Freq=0.186, fdr=0.0262	MTTP - Freq=0.186, fdr=0.0262	NDRG2 - Freq=0.186, fdr=0.0443	PDZK1 - Freq=0.186, fdr=0.0262	RGN - Freq=0.186, fdr=0.0262	SERPIND1 - Freq=0.186, fdr=0.0262	SLC30A10 - Freq=0.186, fdr=0.0262
KEGG	Acute Myeloid Leukemia	57	GBP2 - Freq=0.368, fdr=0.0249	EMP3 - Freq=0.351, fdr=0.0249	MICAL1 - Freq=0.351, fdr=0.0249	AIM1 - Freq=0.333, fdr=0.0249	DUSP5 - Freq=0.333, fdr=0.0249	FAM49A - Freq=0.333, fdr=0.0249	GRAMD1B - Freq=0.333, fdr=0.0249	IFI30 - Freq=0.333, fdr=0.0348	IFITM1 - Freq=0.333, fdr=0.0249	IFITM2 - Freq=0.333, fdr=0.0249	ARPC1B - Freq=0.316, fdr=0.0249	DOCK10 - Freq=0.316, fdr=0.0249	JUNB - Freq=0.316, fdr=0.0249	STK17B - Freq=0.316, fdr=0.0249	IFIT2 - Freq=0.298, fdr=0.0249	TNFAIP3 - Freq=0.298, fdr=0.0249	ATP2B1 - Freq=0.281, fdr=0.0249	CD97 - Freq=0.281, fdr=0.0249	HEG1 - Freq=0.281, fdr=0.0249	HLA-DRB1 - Freq=0.281, fdr=0.0348	IRF7 - Freq=0.281, fdr=0.0249	PYHIN1 - Freq=0.281, fdr=0.0249	TNFAIP8 - Freq=0.281, fdr=0.0249	TRIB2 - Freq=0.281, fdr=0.0348	ARID5A - Freq=0.263, fdr=0.0249	CXCR4 - Freq=0.263, fdr=0.0348	HCLS1 - Freq=0.263, fdr=0.0249	IL2RG - Freq=0.263, fdr=0.0249	PRKCH - Freq=0.263, fdr=0.0249	SIPA1 - Freq=0.263, fdr=0.0249	TGFB1 - Freq=0.263, fdr=0.0249	TXNIP - Freq=0.263, fdr=0.0436	CASP8 - Freq=0.246, fdr=0.0249	CD83 - Freq=0.246, fdr=0.0348	FLNA - Freq=0.246, fdr=0.0348	GPSM3 - Freq=0.246, fdr=0.0249	HLA-DMA - Freq=0.246, fdr=0.0348	ITGB2 - Freq=0.246, fdr=0.0249	KIAA0040 - Freq=0.246, fdr=0.0249	ZFP36 - Freq=0.246, fdr=0.0249	BTG2 - Freq=0.228, fdr=0.0249	CCL5 - Freq=0.228, fdr=0.0348	CD37 - Freq=0.228, fdr=0.0348	DGKA - Freq=0.228, fdr=0.0249	MSN - Freq=0.228, fdr=0.0249	PLEKHO1 - Freq=0.228, fdr=0.0249	TLR1 - Freq=0.228, fdr=0.0436
KEGG	Adherens Junction	72	F3 - Freq=0.472, fdr=0.0138	EFEMP1 - Freq=0.458, fdr=0.0138	TAGLN - Freq=0.458, fdr=0.0138	CTGF - Freq=0.444, fdr=0.0138	OLFML3 - Freq=0.444, fdr=0.0138	FAT1 - Freq=0.431, fdr=0.0138	GPX3 - Freq=0.431, fdr=0.0138	ID1 - Freq=0.431, fdr=0.0138	PDGFC - Freq=0.431, fdr=0.0138	COL5A2 - Freq=0.417, fdr=0.0138	DPYSL3 - Freq=0.417, fdr=0.0138	EPS8 - Freq=0.417, fdr=0.0138	COL1A2 - Freq=0.403, fdr=0.0138	CRIM1 - Freq=0.403, fdr=0.0138	IGFBP3 - Freq=0.403, fdr=0.0138	IGFBP6 - Freq=0.403, fdr=0.0138	PXDN - Freq=0.403, fdr=0.0138	COL1A1 - Freq=0.389, fdr=0.0138	IGFBP5 - Freq=0.389, fdr=0.0138	RND3 - Freq=0.389, fdr=0.0138	COL4A1 - Freq=0.375, fdr=0.0138	COL4A2 - Freq=0.375, fdr=0.0138	CYR61 - Freq=0.375, fdr=0.0138	EFNB2 - Freq=0.375, fdr=0.0138	SERPINH1 - Freq=0.375, fdr=0.0138	TIMP3 - Freq=0.375, fdr=0.0138	HTRA1 - Freq=0.361, fdr=0.0372	MEIS2 - Freq=0.361, fdr=0.0138	PARVA - Freq=0.361, fdr=0.0138	ADAMTS1 - Freq=0.347, fdr=0.0138	AKAP12 - Freq=0.347, fdr=0.0138	ANXA3 - Freq=0.347, fdr=0.0138	CAMK2N1 - Freq=0.347, fdr=0.0138	CAV1 - Freq=0.347, fdr=0.0225	DCN - Freq=0.347, fdr=0.0138	NUAK1 - Freq=0.347, fdr=0.0138	NUPR1 - Freq=0.347, fdr=0.0138	BAMBI - Freq=0.333, fdr=0.0138	FBLN5 - Freq=0.333, fdr=0.0138	FLRT3 - Freq=0.333, fdr=0.0138	IQCJ-SCHIP1 - Freq=0.333, fdr=0.0225	MINOS1-NBL1 - Freq=0.333, fdr=0.0138	NID2 - Freq=0.333, fdr=0.0138	PRSS23 - Freq=0.333, fdr=0.0138	SCARA3 - Freq=0.333, fdr=0.0138	TINAGL1 - Freq=0.333, fdr=0.0138	FAM171A1 - Freq=0.319, fdr=0.0138
KEGG	Adipocytokine Signaling Pathway	65	IFITM1 - Freq=0.338, fdr=0.0286	PSMB9 - Freq=0.338, fdr=0.0286	AIM1 - Freq=0.323, fdr=0.0286	GBP2 - Freq=0.323, fdr=0.0286	IFI30 - Freq=0.323, fdr=0.0286	IFITM2 - Freq=0.323, fdr=0.0286	IFITM3 - Freq=0.308, fdr=0.0414	IRF7 - Freq=0.308, fdr=0.0286	ICAM1 - Freq=0.292, fdr=0.0286	IFI35 - Freq=0.292, fdr=0.0286	AKR1C1 - Freq=0.277, fdr=0.0414	HLA-DRB1 - Freq=0.277, fdr=0.0286	JUNB - Freq=0.277, fdr=0.0286	SLC43A3 - Freq=0.277, fdr=0.0286	ZFP36 - Freq=0.277, fdr=0.0286	ARPC1B - Freq=0.262, fdr=0.0286	FAS - Freq=0.262, fdr=0.0286	TNFAIP3 - Freq=0.262, fdr=0.0286	TXNIP - Freq=0.262, fdr=0.0286	BCL3 - Freq=0.246, fdr=0.0286	CCL5 - Freq=0.246, fdr=0.0286	FILIP1L - Freq=0.246, fdr=0.0286	GEM - Freq=0.246, fdr=0.0286	IRF9 - Freq=0.246, fdr=0.0286	ISG20 - Freq=0.246, fdr=0.0286	OAS1 - Freq=0.246, fdr=0.0286	PSMB8 - Freq=0.246, fdr=0.0286	CD55 - Freq=0.231, fdr=0.0286	CDO1 - Freq=0.231, fdr=0.0414	CEBPB - Freq=0.231, fdr=0.0286	HLA-DQA1 - Freq=0.231, fdr=0.0286	IFIT2 - Freq=0.231, fdr=0.0286	STK17B - Freq=0.231, fdr=0.0414	MAN1A1 - Freq=0.215, fdr=0.0286	MVP - Freq=0.215, fdr=0.0286	SERPINB1 - Freq=0.215, fdr=0.0286	BIRC3 - Freq=0.2, fdr=0.0286	CD83 - Freq=0.2, fdr=0.0286	FAM49A - Freq=0.2, fdr=0.0286	ITGB2 - Freq=0.2, fdr=0.0286	MYD88 - Freq=0.2, fdr=0.0286	PLAC8 - Freq=0.2, fdr=0.0286	SLC7A7 - Freq=0.2, fdr=0.0286	ARID5A - Freq=0.185, fdr=0.0286	CXCL9 - Freq=0.185, fdr=0.0286	GADD45B - Freq=0.185, fdr=0.0286	GSDMD - Freq=0.185, fdr=0.0286
KEGG	Alanine Aspartate And Glutamate Metabolism	32	AGT - Freq=0.594, fdr=0.0179	SERPINA3 - Freq=0.562, fdr=0.0179	GLDC - Freq=0.531, fdr=0.0179	AKR1C2 - Freq=0.5, fdr=0.0179	AKR1C3 - Freq=0.5, fdr=0.0179	CAMK2N1 - Freq=0.469, fdr=0.0179	GJB1 - Freq=0.469, fdr=0.0179	RCAN2 - Freq=0.469, fdr=0.0179	RNF128 - Freq=0.469, fdr=0.0179	SLC27A2 - Freq=0.469, fdr=0.0179	AKR1C1 - Freq=0.438, fdr=0.0179	APOE - Freq=0.438, fdr=0.0179	ATP1B1 - Freq=0.438, fdr=0.0179	CDO1 - Freq=0.438, fdr=0.0179	CYP2J2 - Freq=0.438, fdr=0.0179	FGFR3 - Freq=0.438, fdr=0.0179	PRODH - Freq=0.438, fdr=0.0179	RNASE4 - Freq=0.438, fdr=0.0179	ALDOC - Freq=0.406, fdr=0.0179	CA14 - Freq=0.406, fdr=0.0179	CKB - Freq=0.406, fdr=0.0286	EPHX1 - Freq=0.406, fdr=0.0179	IGFBP2 - Freq=0.406, fdr=0.0179	MT1H - Freq=0.406, fdr=0.0179	SCD - Freq=0.406, fdr=0.0179	SERPINF1 - Freq=0.406, fdr=0.0179	SYBU - Freq=0.406, fdr=0.0179	TM7SF2 - Freq=0.406, fdr=0.0179	TST - Freq=0.406, fdr=0.0179	ANG - Freq=0.375, fdr=0.0179	DNAJC12 - Freq=0.375, fdr=0.0179	ELOVL2 - Freq=0.375, fdr=0.0179	EPHX2 - Freq=0.375, fdr=0.0179	GHR - Freq=0.375, fdr=0.0179	HPGD - Freq=0.375, fdr=0.0179	MT1HL1 - Freq=0.375, fdr=0.0179	NDRG2 - Freq=0.375, fdr=0.0179	S100A1 - Freq=0.375, fdr=0.0179	SLC47A1 - Freq=0.375, fdr=0.0179	SLC4A4 - Freq=0.375, fdr=0.0179	SPP1 - Freq=0.375, fdr=0.0179	APOC1 - Freq=0.344, fdr=0.0179	BNIP3 - Freq=0.344, fdr=0.0179	C3 - Freq=0.344, fdr=0.0179	FXYD1 - Freq=0.344, fdr=0.0179	GRB14 - Freq=0.344, fdr=0.0179	MLXIPL - Freq=0.344, fdr=0.0179
KEGG	Aldosterone Regulated Sodium Reabsorption	42	NA	NA	NA	NA	NA	NA	NA	NA	NA	NA	NA	NA	NA	NA	NA	NA	NA	NA	NA	NA	NA	NA	NA	NA	NA	NA	NA	NA	NA	NA	NA	NA	NA	NA	NA	NA	NA	NA	NA	NA	NA	NA	NA	NA	NA	NA	NA
KEGG	Allograft Rejection	24	CCL5 - Freq=0.815, fdr=0.0033	CD69 - Freq=0.778, fdr=0.0033	CCR7 - Freq=0.741, fdr=0.0033	CXCL9 - Freq=0.741, fdr=0.0033	CST7 - Freq=0.704, fdr=0.0033	PYHIN1 - Freq=0.667, fdr=0.0033	SLAMF7 - Freq=0.667, fdr=0.0033	ADAMDEC1 - Freq=0.63, fdr=0.0033	GPR171 - Freq=0.63, fdr=0.0033	TLR1 - Freq=0.63, fdr=0.0033	AIM2 - Freq=0.593, fdr=0.0033	CD2 - Freq=0.593, fdr=0.0033	CLEC2D - Freq=0.593, fdr=0.0033	EGR2 - Freq=0.593, fdr=0.0033	GPR65 - Freq=0.593, fdr=0.0033	HLA-DQB2 - Freq=0.593, fdr=0.0033	OAS1 - Freq=0.593, fdr=0.0033	PLEK - Freq=0.593, fdr=0.0033	PSMB9 - Freq=0.593, fdr=0.0033	CCR2 - Freq=0.556, fdr=0.0033	CD48 - Freq=0.556, fdr=0.0033	CD83 - Freq=0.556, fdr=0.0033	CSF2RB - Freq=0.556, fdr=0.0033	GBP2 - Freq=0.556, fdr=0.0033	IL21R - Freq=0.556, fdr=0.0033	IL7R - Freq=0.556, fdr=0.0033	SASH3 - Freq=0.556, fdr=0.0033	STAT4 - Freq=0.556, fdr=0.0033	TNFAIP3 - Freq=0.556, fdr=0.0033	APOL3 - Freq=0.519, fdr=0.0033	CCL8 - Freq=0.519, fdr=0.0033	CD3D - Freq=0.519, fdr=0.0033	CXCL10 - Freq=0.519, fdr=0.0033	CXCR4 - Freq=0.519, fdr=0.0033	EVI2B - Freq=0.519, fdr=0.0033	FAM46C - Freq=0.519, fdr=0.0033	HCLS1 - Freq=0.519, fdr=0.0033	S100A9 - Freq=0.519, fdr=0.0033	SERPINB2 - Freq=0.519, fdr=0.0033	SLAMF8 - Freq=0.519, fdr=0.0033	BCL2A1 - Freq=0.481, fdr=0.0033	BLNK - Freq=0.481, fdr=0.0033	CCL19 - Freq=0.481, fdr=0.0033	CD37 - Freq=0.481, fdr=0.0033	CLEC10A - Freq=0.481, fdr=0.0033	CRTAM - Freq=0.481, fdr=0.0033	DDX60 - Freq=0.481, fdr=0.0033
KEGG	Alpha Linolenic Acid Metabolism	15	NA	NA	NA	NA	NA	NA	NA	NA	NA	NA	NA	NA	NA	NA	NA	NA	NA	NA	NA	NA	NA	NA	NA	NA	NA	NA	NA	NA	NA	NA	NA	NA	NA	NA	NA	NA	NA	NA	NA	NA	NA	NA	NA	NA	NA	NA	NA
KEGG	Alzheimers Disease	144	GOT1 - Freq=0.451, fdr=0.0106	ID1 - Freq=0.438, fdr=0.0106	PHYH - Freq=0.431, fdr=0.0106	PFKM - Freq=0.424, fdr=0.0106	ACADM - Freq=0.417, fdr=0.0106	ECH1 - Freq=0.403, fdr=0.0106	ETFB - Freq=0.403, fdr=0.0106	APOO - Freq=0.396, fdr=0.0106	BNIP3 - Freq=0.396, fdr=0.0106	DCXR - Freq=0.396, fdr=0.0106	IDH3A - Freq=0.396, fdr=0.0106	DBI - Freq=0.389, fdr=0.0106	DECR1 - Freq=0.389, fdr=0.0106	ECHS1 - Freq=0.389, fdr=0.0106	FH - Freq=0.389, fdr=0.0106	HADH - Freq=0.389, fdr=0.0106	ETFA - Freq=0.382, fdr=0.0106	PDHX - Freq=0.382, fdr=0.0106	ACOT13 - Freq=0.375, fdr=0.0106	CRYZ - Freq=0.375, fdr=0.0106	ECI1 - Freq=0.375, fdr=0.0106	MDH2 - Freq=0.375, fdr=0.0106	MRPS35 - Freq=0.368, fdr=0.0106	AGL - Freq=0.361, fdr=0.0106	BAG3 - Freq=0.361, fdr=0.0106	COQ9 - Freq=0.361, fdr=0.0106	GBE1 - Freq=0.361, fdr=0.0106	SUCLG2 - Freq=0.361, fdr=0.0106	ATP5I - Freq=0.354, fdr=0.0106	MRPS28 - Freq=0.354, fdr=0.0106	PDHA1 - Freq=0.354, fdr=0.0106	PXMP2 - Freq=0.354, fdr=0.0106	SLC25A11 - Freq=0.354, fdr=0.0106	GSTO1 - Freq=0.347, fdr=0.0106	NDUFAF1 - Freq=0.347, fdr=0.0106	NDUFB11 - Freq=0.347, fdr=0.0106	DDT - Freq=0.34, fdr=0.0106	ECI2 - Freq=0.34, fdr=0.0106	HSPB1 - Freq=0.34, fdr=0.0106	HADHB - Freq=0.333, fdr=0.0106	TST - Freq=0.333, fdr=0.0106	ACO2 - Freq=0.326, fdr=0.0106	ALAS1 - Freq=0.326, fdr=0.0106	ENDOG - Freq=0.326, fdr=0.0106	IDH2 - Freq=0.326, fdr=0.0106	LACTB2 - Freq=0.326, fdr=0.0106	LDHB - Freq=0.326, fdr=0.0106
KEGG	Amino Sugar And Nucleotide Sugar Metabolism	43	EPS8 - Freq=0.5, fdr=0.0247	IFI27 - Freq=0.435, fdr=0.0359	LGALS3BP - Freq=0.435, fdr=0.0247	PDGFC - Freq=0.435, fdr=0.0247	SOWAHC - Freq=0.435, fdr=0.0247	ANXA4 - Freq=0.413, fdr=0.0247	PBK - Freq=0.413, fdr=0.0247	S100A11 - Freq=0.413, fdr=0.0247	S100A4 - Freq=0.413, fdr=0.0247	LGALS3 - Freq=0.391, fdr=0.0247	MT1H - Freq=0.391, fdr=0.0247	TAGLN - Freq=0.391, fdr=0.0359	AKR1C3 - Freq=0.37, fdr=0.046	BAMBI - Freq=0.37, fdr=0.0247	FAT1 - Freq=0.37, fdr=0.0247	IFI30 - Freq=0.37, fdr=0.0247	LGALS1 - Freq=0.37, fdr=0.0247	ARPC1B - Freq=0.348, fdr=0.0247	IFITM1 - Freq=0.348, fdr=0.0247	RND3 - Freq=0.348, fdr=0.0247	TSPAN4 - Freq=0.348, fdr=0.0247	EPHX1 - Freq=0.326, fdr=0.0247	IFITM2 - Freq=0.326, fdr=0.0247	IFITM3 - Freq=0.326, fdr=0.0359	OAS1 - Freq=0.326, fdr=0.0247	PSAT1 - Freq=0.326, fdr=0.0247	RNASEH2A - Freq=0.326, fdr=0.0247	SLC43A3 - Freq=0.326, fdr=0.0247	TNFRSF12A - Freq=0.326, fdr=0.0247	GALNT7 - Freq=0.304, fdr=0.0247	IFI35 - Freq=0.304, fdr=0.0247	RHOC - Freq=0.304, fdr=0.0247	RRM2 - Freq=0.304, fdr=0.0359	SCD - Freq=0.304, fdr=0.0359	AIM1 - Freq=0.283, fdr=0.046	CBR3 - Freq=0.283, fdr=0.0247	CDKN1A - Freq=0.283, fdr=0.0247	CRIM1 - Freq=0.283, fdr=0.046	GPR137B - Freq=0.283, fdr=0.0359	MET - Freq=0.283, fdr=0.0247	PDIA5 - Freq=0.283, fdr=0.0247	PIEZO1 - Freq=0.283, fdr=0.0247	PPIC - Freq=0.283, fdr=0.0247	S100A6 - Freq=0.283, fdr=0.0359	TMED3 - Freq=0.283, fdr=0.0247	TSPO - Freq=0.283, fdr=0.0247	TST - Freq=0.283, fdr=0.0247
KEGG	Aminoacyl Trna Biosynthesis	41	OIP5 - Freq=0.78, fdr=0.0066	RNASEH2A - Freq=0.732, fdr=0.0066	SUPT16H - Freq=0.707, fdr=0.0066	PBK - Freq=0.683, fdr=0.0066	MCM2 - Freq=0.659, fdr=0.0066	PHGDH - Freq=0.659, fdr=0.0066	RFC4 - Freq=0.634, fdr=0.0066	MCM7 - Freq=0.61, fdr=0.0066	PRIM1 - Freq=0.61, fdr=0.0066	PSAT1 - Freq=0.585, fdr=0.0066	TEX30 - Freq=0.585, fdr=0.0066	MCM5 - Freq=0.537, fdr=0.0066	RFC5 - Freq=0.537, fdr=0.0066	WDR3 - Freq=0.537, fdr=0.0066	MAD2L1 - Freq=0.512, fdr=0.0066	NUP37 - Freq=0.512, fdr=0.0066	RRM2 - Freq=0.512, fdr=0.0066	ZWILCH - Freq=0.512, fdr=0.0066	FAM216A - Freq=0.488, fdr=0.0066	MCM6 - Freq=0.488, fdr=0.0066	NUP93 - Freq=0.488, fdr=0.0066	POLD2 - Freq=0.488, fdr=0.0066	BORA - Freq=0.463, fdr=0.0066	CCNE2 - Freq=0.463, fdr=0.0066	CDC20 - Freq=0.463, fdr=0.0066	DKC1 - Freq=0.463, fdr=0.0066	GOT1 - Freq=0.463, fdr=0.0066	CKS1B - Freq=0.439, fdr=0.0066	GEMIN4 - Freq=0.439, fdr=0.0066	HSPH1 - Freq=0.439, fdr=0.0066	KNTC1 - Freq=0.439, fdr=0.0066	PFAS - Freq=0.439, fdr=0.0066	SNRPF - Freq=0.439, fdr=0.0066	TIPIN - Freq=0.439, fdr=0.0066	CDK1 - Freq=0.415, fdr=0.0066	CTPS1 - Freq=0.415, fdr=0.0066	DDX39A - Freq=0.415, fdr=0.0066	FEN1 - Freq=0.415, fdr=0.0066	MCM4 - Freq=0.415, fdr=0.0066	NOLC1 - Freq=0.415, fdr=0.0066	NUP205 - Freq=0.415, fdr=0.0066	PLK1 - Freq=0.415, fdr=0.0066	SCD - Freq=0.415, fdr=0.0066	CCNB1 - Freq=0.39, fdr=0.0066	KIF20A - Freq=0.39, fdr=0.0066	LSM5 - Freq=0.39, fdr=0.0066	NCAPD2 - Freq=0.39, fdr=0.0066
KEGG	Amyotrophic Lateral Sclerosis Als	51	INA - Freq=0.294, fdr=0.0243	TNFAIP8 - Freq=0.294, fdr=0.0243	PSMB8 - Freq=0.275, fdr=0.0361	CADPS - Freq=0.255, fdr=0.0243	FXYD7 - Freq=0.255, fdr=0.0243	GAP43 - Freq=0.255, fdr=0.0361	ICAM1 - Freq=0.255, fdr=0.0361	PCDH17 - Freq=0.255, fdr=0.0361	PHYHIP - Freq=0.255, fdr=0.0243	ZNF365 - Freq=0.255, fdr=0.0243	AATK - Freq=0.235, fdr=0.0444	BAI2 - Freq=0.235, fdr=0.0243	CAMKV - Freq=0.235, fdr=0.0243	CTNND2 - Freq=0.235, fdr=0.0243	DNAJC6 - Freq=0.235, fdr=0.0361	ELAVL4 - Freq=0.235, fdr=0.0243	GABRG2 - Freq=0.235, fdr=0.0361	JUNB - Freq=0.235, fdr=0.0243	SST - Freq=0.235, fdr=0.0243	STK17B - Freq=0.235, fdr=0.0444	SULT4A1 - Freq=0.235, fdr=0.0243	SYT1 - Freq=0.235, fdr=0.0243	ADCY8 - Freq=0.216, fdr=0.0243	ATP6V1G2 - Freq=0.216, fdr=0.0361	CAMK2A - Freq=0.216, fdr=0.0243	CASP8 - Freq=0.216, fdr=0.0243	GABRA5 - Freq=0.216, fdr=0.0243	GABRB2 - Freq=0.216, fdr=0.0243	IFI35 - Freq=0.216, fdr=0.0444	KCNJ10 - Freq=0.216, fdr=0.0361	KIAA1045 - Freq=0.216, fdr=0.0243	KIF5C - Freq=0.216, fdr=0.0243	L1CAM - Freq=0.216, fdr=0.0361	MOG - Freq=0.216, fdr=0.0243	MSN - Freq=0.216, fdr=0.0243	NPTX1 - Freq=0.216, fdr=0.0243	PCLO - Freq=0.216, fdr=0.0361	SLC12A5 - Freq=0.216, fdr=0.0361	SLC17A7 - Freq=0.216, fdr=0.0243	SLC6A1 - Freq=0.216, fdr=0.0243	SNAP25 - Freq=0.216, fdr=0.0361	TNFAIP3 - Freq=0.216, fdr=0.0444	TSPO - Freq=0.216, fdr=0.0243	VSNL1 - Freq=0.216, fdr=0.0243	ADCY1 - Freq=0.196, fdr=0.0243	BRINP1 - Freq=0.196, fdr=0.0243	BRINP2 - Freq=0.196, fdr=0.0243
KEGG	Antigen Processing And Presentation	62	OR7A17 - Freq=0.545, fdr=0.0101	HSD3B2 - Freq=0.479, fdr=0.0101	PSG3 - Freq=0.455, fdr=0.0101	OR1E1 - Freq=0.437, fdr=0.0101	SERPINA3 - Freq=0.408, fdr=0.0101	MAGEA8 - Freq=0.38, fdr=0.0101	OR12D3 - Freq=0.366, fdr=0.0101	OR7E24 - Freq=0.366, fdr=0.0101	KRT3 - Freq=0.338, fdr=0.0101	MAGEB2 - Freq=0.338, fdr=0.0101	CRNN - Freq=0.333, fdr=0.0101	PRL - Freq=0.329, fdr=0.0101	MAGEB1 - Freq=0.3, fdr=0.0101	CHIA - Freq=0.296, fdr=0.0101	MAS1 - Freq=0.296, fdr=0.0101	PRSS1 - Freq=0.291, fdr=0.0101	TAS2R7 - Freq=0.291, fdr=0.0101	SERPINB4 - Freq=0.286, fdr=0.0101	PGLYRP4 - Freq=0.268, fdr=0.0101	OR1F1 - Freq=0.263, fdr=0.0101	PYHIN1 - Freq=0.263, fdr=0.0101	OR52A1 - Freq=0.258, fdr=0.0101	PCDH11Y - Freq=0.258, fdr=0.0101	MAGEA12 - Freq=0.254, fdr=0.0101	AOC1 - Freq=0.244, fdr=0.0101	IL19 - Freq=0.239, fdr=0.0101	OR1G1 - Freq=0.239, fdr=0.0101	CYP4A11 - Freq=0.235, fdr=0.0101	MYL1 - Freq=0.23, fdr=0.0101	OR2F2 - Freq=0.23, fdr=0.0101	BPIFA1 - Freq=0.225, fdr=0.0101	KRTAP1-1 - Freq=0.225, fdr=0.0101	OR10H3 - Freq=0.225, fdr=0.0101	VN1R1 - Freq=0.225, fdr=0.0101	GML - Freq=0.221, fdr=0.0101	SERPINB3 - Freq=0.221, fdr=0.0101	BMP3 - Freq=0.216, fdr=0.0101	CXCL10 - Freq=0.216, fdr=0.0101	MAGEA3 - Freq=0.216, fdr=0.0101	CLCA1 - Freq=0.211, fdr=0.0101	CCR3 - Freq=0.207, fdr=0.0101	OR10H1 - Freq=0.197, fdr=0.0101	CABP5 - Freq=0.192, fdr=0.0101	CYP2C19 - Freq=0.192, fdr=0.0101	KRT5 - Freq=0.192, fdr=0.0101	PSG5 - Freq=0.192, fdr=0.0101	PVALB - Freq=0.192, fdr=0.0101
KEGG	Apoptosis	82	AIM1 - Freq=0.47, fdr=0.0094	PSMB9 - Freq=0.47, fdr=0.0094	S100A4 - Freq=0.47, fdr=0.0094	EMP3 - Freq=0.446, fdr=0.0094	GBP2 - Freq=0.446, fdr=0.0094	IFI27 - Freq=0.446, fdr=0.0094	TNFAIP3 - Freq=0.446, fdr=0.0094	IFI30 - Freq=0.434, fdr=0.0094	PSMB8 - Freq=0.41, fdr=0.0094	ANXA1 - Freq=0.398, fdr=0.0094	CCL5 - Freq=0.398, fdr=0.0094	IFIT2 - Freq=0.398, fdr=0.0094	PMAIP1 - Freq=0.398, fdr=0.0094	TNFAIP8 - Freq=0.398, fdr=0.0094	DUSP5 - Freq=0.386, fdr=0.0094	JUNB - Freq=0.386, fdr=0.0094	OAS1 - Freq=0.386, fdr=0.0094	ARPC1B - Freq=0.373, fdr=0.0094	IFI35 - Freq=0.373, fdr=0.0094	IFITM1 - Freq=0.373, fdr=0.0094	IRF7 - Freq=0.373, fdr=0.0094	S100A11 - Freq=0.373, fdr=0.0094	HLA-DRB1 - Freq=0.361, fdr=0.0094	IFITM2 - Freq=0.361, fdr=0.0094	LGALS3 - Freq=0.361, fdr=0.0094	STK17B - Freq=0.361, fdr=0.0094	CAPG - Freq=0.349, fdr=0.0094	EMP1 - Freq=0.349, fdr=0.0094	TLR1 - Freq=0.349, fdr=0.0094	AKR1C3 - Freq=0.337, fdr=0.0094	ICAM1 - Freq=0.337, fdr=0.0094	IFITM3 - Freq=0.337, fdr=0.0094	ZFP36 - Freq=0.337, fdr=0.0094	GLIPR1 - Freq=0.325, fdr=0.0094	PIEZO1 - Freq=0.325, fdr=0.0094	BCL3 - Freq=0.313, fdr=0.0094	CD97 - Freq=0.313, fdr=0.0094	HCLS1 - Freq=0.313, fdr=0.0094	IER3 - Freq=0.313, fdr=0.0094	IGFBP3 - Freq=0.313, fdr=0.0162	IRF8 - Freq=0.313, fdr=0.0094	ISG20 - Freq=0.313, fdr=0.0094	MICAL1 - Freq=0.313, fdr=0.0094	MSN - Freq=0.313, fdr=0.0094	SLC43A3 - Freq=0.313, fdr=0.0094	TAGLN - Freq=0.313, fdr=0.0231	THBS1 - Freq=0.313, fdr=0.0094
KEGG	Arachidonic Acid Metabolism	51	SERPINA3 - Freq=0.659, fdr=0.0094	AADAC - Freq=0.538, fdr=0.0094	CYP3A5 - Freq=0.527, fdr=0.0094	AKR1C4 - Freq=0.516, fdr=0.0094	AKR1C1 - Freq=0.505, fdr=0.0094	HSD3B2 - Freq=0.505, fdr=0.0094	ADH1B - Freq=0.484, fdr=0.0094	ACSM3 - Freq=0.462, fdr=0.0094	PDZK1 - Freq=0.462, fdr=0.0094	AKR1C2 - Freq=0.451, fdr=0.0094	FMO5 - Freq=0.429, fdr=0.0094	GC - Freq=0.418, fdr=0.0094	CYP3A7 - Freq=0.407, fdr=0.0094	HSD17B2 - Freq=0.407, fdr=0.0094	CYP3A43 - Freq=0.396, fdr=0.0094	DIO1 - Freq=0.396, fdr=0.0094	HAO2 - Freq=0.385, fdr=0.0094	IFNA4 - Freq=0.385, fdr=0.0094	ITIH3 - Freq=0.385, fdr=0.0094	PRSS1 - Freq=0.385, fdr=0.0094	SERPINB4 - Freq=0.385, fdr=0.0094	TTR - Freq=0.385, fdr=0.0094	ADH1C - Freq=0.374, fdr=0.0094	CYP4F12 - Freq=0.374, fdr=0.0094	GSTA2 - Freq=0.374, fdr=0.0094	AGT - Freq=0.363, fdr=0.0094	FGG - Freq=0.363, fdr=0.0094	AOC1 - Freq=0.352, fdr=0.0094	C8A - Freq=0.352, fdr=0.0094	CPN2 - Freq=0.352, fdr=0.0094	HRG - Freq=0.352, fdr=0.0094	IFNA10 - Freq=0.352, fdr=0.0094	IFNA7 - Freq=0.352, fdr=0.0094	IRF6 - Freq=0.352, fdr=0.0094	PIGR - Freq=0.352, fdr=0.0094	RGN - Freq=0.352, fdr=0.0094	AKR1D1 - Freq=0.341, fdr=0.0094	ALB - Freq=0.341, fdr=0.0094	ARG1 - Freq=0.341, fdr=0.0094	BHMT - Freq=0.341, fdr=0.0094	FGA - Freq=0.341, fdr=0.0094	FGB - Freq=0.341, fdr=0.0094	IFNA14 - Freq=0.341, fdr=0.0094	NR0B2 - Freq=0.341, fdr=0.0094	SERPINA7 - Freq=0.341, fdr=0.0094	AFM - Freq=0.33, fdr=0.0094	APOB - Freq=0.33, fdr=0.0094
KEGG	Arginine And Proline Metabolism	51	SERPINA3 - Freq=0.556, fdr=0.013	GPX3 - Freq=0.5, fdr=0.013	MT1H - Freq=0.5, fdr=0.013	AGT - Freq=0.463, fdr=0.013	CAMK2N1 - Freq=0.444, fdr=0.013	GLDC - Freq=0.444, fdr=0.013	RNASE4 - Freq=0.444, fdr=0.013	SERPINF1 - Freq=0.444, fdr=0.013	AKR1C2 - Freq=0.426, fdr=0.013	CCND1 - Freq=0.426, fdr=0.013	CDO1 - Freq=0.426, fdr=0.013	GHR - Freq=0.426, fdr=0.013	MT1HL1 - Freq=0.407, fdr=0.013	SCD - Freq=0.407, fdr=0.013	AKR1C3 - Freq=0.389, fdr=0.013	EPHX1 - Freq=0.389, fdr=0.013	IGFBP2 - Freq=0.389, fdr=0.013	RCAN2 - Freq=0.389, fdr=0.013	AKR1C1 - Freq=0.37, fdr=0.013	CSRP2 - Freq=0.37, fdr=0.013	CTH - Freq=0.37, fdr=0.013	EPS8 - Freq=0.37, fdr=0.0308	F3 - Freq=0.37, fdr=0.0308	ID1 - Freq=0.37, fdr=0.0308	PIR - Freq=0.37, fdr=0.013	ANG - Freq=0.352, fdr=0.013	EFEMP1 - Freq=0.352, fdr=0.0227	MT1X - Freq=0.352, fdr=0.013	MT2A - Freq=0.352, fdr=0.013	NRN1 - Freq=0.352, fdr=0.013	PDGFC - Freq=0.352, fdr=0.013	PYGL - Freq=0.352, fdr=0.013	SLC27A2 - Freq=0.352, fdr=0.013	SPP1 - Freq=0.352, fdr=0.013	APOE - Freq=0.333, fdr=0.013	BNIP3 - Freq=0.333, fdr=0.013	IGFBP3 - Freq=0.333, fdr=0.013	IRF6 - Freq=0.333, fdr=0.013	LGALS3BP - Freq=0.333, fdr=0.013	RNF128 - Freq=0.333, fdr=0.013	SDC1 - Freq=0.333, fdr=0.013	TIMP3 - Freq=0.333, fdr=0.0308	TM7SF2 - Freq=0.333, fdr=0.013	TSPAN4 - Freq=0.333, fdr=0.013	TST - Freq=0.333, fdr=0.013	ZCCHC24 - Freq=0.333, fdr=0.013	FAT1 - Freq=0.315, fdr=0.013
KEGG	Arrhythmogenic Right Ventricular Cardiomyopathy Arvc	72	IGFBP5 - Freq=0.458, fdr=0.0089	EFEMP1 - Freq=0.444, fdr=0.0089	TAGLN - Freq=0.444, fdr=0.0089	DPYSL3 - Freq=0.431, fdr=0.0089	COL5A2 - Freq=0.417, fdr=0.0089	CPE - Freq=0.417, fdr=0.0089	GPX3 - Freq=0.417, fdr=0.0089	COL1A1 - Freq=0.403, fdr=0.0089	CRYAB - Freq=0.403, fdr=0.0089	SPARCL1 - Freq=0.403, fdr=0.0089	TIMP3 - Freq=0.403, fdr=0.0089	TMEM45A - Freq=0.403, fdr=0.0089	APOD - Freq=0.389, fdr=0.0089	ATP1A2 - Freq=0.389, fdr=0.0089	HTRA1 - Freq=0.389, fdr=0.0089	IGFBP6 - Freq=0.389, fdr=0.0089	OLFML3 - Freq=0.389, fdr=0.0089	CAV1 - Freq=0.375, fdr=0.0089	COL1A2 - Freq=0.375, fdr=0.0089	CYR61 - Freq=0.375, fdr=0.0089	IFI27 - Freq=0.375, fdr=0.0303	NNAT - Freq=0.375, fdr=0.0089	CNN1 - Freq=0.361, fdr=0.0089	COL4A1 - Freq=0.361, fdr=0.0089	COL4A2 - Freq=0.361, fdr=0.0089	CTGF - Freq=0.361, fdr=0.0089	FLRT3 - Freq=0.361, fdr=0.0089	NDRG4 - Freq=0.361, fdr=0.0137	NID2 - Freq=0.361, fdr=0.0089	ADAMTS1 - Freq=0.347, fdr=0.0089	F3 - Freq=0.347, fdr=0.0227	FAT1 - Freq=0.347, fdr=0.0089	FILIP1L - Freq=0.347, fdr=0.0089	ID1 - Freq=0.347, fdr=0.0227	IGFBP3 - Freq=0.347, fdr=0.0089	NUPR1 - Freq=0.347, fdr=0.0089	COL6A2 - Freq=0.333, fdr=0.0089	DCN - Freq=0.333, fdr=0.0089	HSPB1 - Freq=0.333, fdr=0.0089	MINOS1-NBL1 - Freq=0.333, fdr=0.0089	MYL9 - Freq=0.333, fdr=0.0089	PTN - Freq=0.333, fdr=0.0137	PXDN - Freq=0.333, fdr=0.0089	RCAN2 - Freq=0.333, fdr=0.0089	THBS2 - Freq=0.333, fdr=0.0089	THY1 - Freq=0.333, fdr=0.0089	BAMBI - Freq=0.319, fdr=0.0089
KEGG	Ascorbate And Aldarate Metabolism	13	SERPINA3 - Freq=0.923, fdr=0.0056	AKR1C2 - Freq=0.692, fdr=0.0056	AKR1C3 - Freq=0.692, fdr=0.0056	CYP3A5 - Freq=0.692, fdr=0.0056	GHR - Freq=0.692, fdr=0.0056	PDZK1 - Freq=0.692, fdr=0.0056	AGT - Freq=0.615, fdr=0.0056	ALDH1A1 - Freq=0.615, fdr=0.0056	ANG - Freq=0.615, fdr=0.0056	GLDC - Freq=0.615, fdr=0.0056	HPGD - Freq=0.615, fdr=0.0056	IGFBP2 - Freq=0.615, fdr=0.0056	RNASE4 - Freq=0.615, fdr=0.0088	SLC27A2 - Freq=0.615, fdr=0.0056	SLC47A1 - Freq=0.615, fdr=0.0056	AADAC - Freq=0.538, fdr=0.0056	ACSM3 - Freq=0.538, fdr=0.0056	AKR1C1 - Freq=0.538, fdr=0.0119	AOX1 - Freq=0.538, fdr=0.0056	C1R - Freq=0.538, fdr=0.0088	CFH - Freq=0.538, fdr=0.0056	HSD17B2 - Freq=0.538, fdr=0.0056	IRF6 - Freq=0.538, fdr=0.0056	ORM1 - Freq=0.538, fdr=0.0056	SERPINF1 - Freq=0.538, fdr=0.0056	ABCG5 - Freq=0.462, fdr=0.0056	ACOX2 - Freq=0.462, fdr=0.0056	ADH1B - Freq=0.462, fdr=0.0056	ADH1C - Freq=0.462, fdr=0.0056	AHSG - Freq=0.462, fdr=0.0056	APOF - Freq=0.462, fdr=0.0056	ASS1 - Freq=0.462, fdr=0.0056	AZGP1 - Freq=0.462, fdr=0.0056	C3 - Freq=0.462, fdr=0.0119	C9 - Freq=0.462, fdr=0.0056	CA5A - Freq=0.462, fdr=0.0056	CCDC68 - Freq=0.462, fdr=0.0056	CPN2 - Freq=0.462, fdr=0.0056	CSRP2 - Freq=0.462, fdr=0.0175	CTH - Freq=0.462, fdr=0.0056	CYP2C18 - Freq=0.462, fdr=0.0056	DHCR7 - Freq=0.462, fdr=0.0056	DIO1 - Freq=0.462, fdr=0.0056	EPHX1 - Freq=0.462, fdr=0.0088	FGG - Freq=0.462, fdr=0.0056	GC - Freq=0.462, fdr=0.0056	GJB1 - Freq=0.462, fdr=0.0056
KEGG	Asthma	22	CXCL9 - Freq=0.679, fdr=0.0037	CD69 - Freq=0.643, fdr=0.0037	CLEC10A - Freq=0.643, fdr=0.0037	CST7 - Freq=0.607, fdr=0.0037	CTSG - Freq=0.607, fdr=0.0037	SERPINB2 - Freq=0.607, fdr=0.0037	CCL5 - Freq=0.571, fdr=0.0037	CCL8 - Freq=0.571, fdr=0.0037	CCR7 - Freq=0.571, fdr=0.0037	CD3D - Freq=0.571, fdr=0.0037	HLA-DQB2 - Freq=0.571, fdr=0.0037	MS4A6A - Freq=0.571, fdr=0.0037	CD86 - Freq=0.536, fdr=0.0037	CHIA - Freq=0.536, fdr=0.0037	CSF2RB - Freq=0.536, fdr=0.0037	CXCR4 - Freq=0.536, fdr=0.0037	F13A1 - Freq=0.536, fdr=0.0037	FAM46C - Freq=0.536, fdr=0.0037	NCF4 - Freq=0.536, fdr=0.0037	S100A9 - Freq=0.536, fdr=0.0037	SERPINA3 - Freq=0.536, fdr=0.0065	CCL19 - Freq=0.5, fdr=0.0037	CD37 - Freq=0.5, fdr=0.0037	CLEC4A - Freq=0.5, fdr=0.0037	EGR2 - Freq=0.5, fdr=0.0037	SIRPG - Freq=0.5, fdr=0.0037	SLAMF7 - Freq=0.5, fdr=0.0037	CCR2 - Freq=0.464, fdr=0.0037	CD2 - Freq=0.464, fdr=0.0037	CFD - Freq=0.464, fdr=0.0037	FCGR2B - Freq=0.464, fdr=0.0037	GPR171 - Freq=0.464, fdr=0.0037	HDC - Freq=0.464, fdr=0.0037	IL7R - Freq=0.464, fdr=0.0037	LCN2 - Freq=0.464, fdr=0.0037	S100A8 - Freq=0.464, fdr=0.0037	SELL - Freq=0.464, fdr=0.0037	ADAMDEC1 - Freq=0.429, fdr=0.0037	CCR3 - Freq=0.429, fdr=0.0037	CSTA - Freq=0.429, fdr=0.0037	FABP4 - Freq=0.429, fdr=0.0065	GPR65 - Freq=0.429, fdr=0.0037	HSD3B2 - Freq=0.429, fdr=0.0037	IFI27 - Freq=0.429, fdr=0.0313	IFI30 - Freq=0.429, fdr=0.0037	IFNA6 - Freq=0.429, fdr=0.0037	LTB - Freq=0.429, fdr=0.0037
KEGG	Autoimmune Thyroid Disease	37	OR7A17 - Freq=0.663, fdr=0.0049	HSD3B2 - Freq=0.616, fdr=0.0049	PSG3 - Freq=0.587, fdr=0.0049	OR1E1 - Freq=0.541, fdr=0.0049	SERPINA3 - Freq=0.517, fdr=0.0049	OR12D3 - Freq=0.488, fdr=0.0049	OR7E24 - Freq=0.477, fdr=0.0049	KRT3 - Freq=0.448, fdr=0.0049	CRNN - Freq=0.442, fdr=0.0049	MAGEB2 - Freq=0.413, fdr=0.0049	MAGEA8 - Freq=0.401, fdr=0.0049	TAS2R7 - Freq=0.401, fdr=0.0049	PRL - Freq=0.395, fdr=0.0049	MAGEB1 - Freq=0.372, fdr=0.0049	MAS1 - Freq=0.372, fdr=0.0049	SERPINB4 - Freq=0.372, fdr=0.0049	PRSS1 - Freq=0.349, fdr=0.0049	CHIA - Freq=0.343, fdr=0.0049	PGLYRP4 - Freq=0.337, fdr=0.0049	PYHIN1 - Freq=0.337, fdr=0.0049	OR1F1 - Freq=0.331, fdr=0.0049	OR52A1 - Freq=0.331, fdr=0.0049	PCDH11Y - Freq=0.32, fdr=0.0049	AOC1 - Freq=0.314, fdr=0.0049	IL19 - Freq=0.308, fdr=0.0049	BPIFA1 - Freq=0.297, fdr=0.0049	OR1G1 - Freq=0.297, fdr=0.0049	SERPINB3 - Freq=0.297, fdr=0.0049	OR2F2 - Freq=0.291, fdr=0.0049	CCR3 - Freq=0.285, fdr=0.0049	CYP4A11 - Freq=0.285, fdr=0.0049	KRTAP1-1 - Freq=0.285, fdr=0.0049	MAGEA12 - Freq=0.285, fdr=0.0049	OR10H3 - Freq=0.285, fdr=0.0049	BMP3 - Freq=0.279, fdr=0.0049	VN1R1 - Freq=0.279, fdr=0.0049	CXCL10 - Freq=0.267, fdr=0.0049	CABP5 - Freq=0.262, fdr=0.0049	CCL11 - Freq=0.262, fdr=0.0049	CLCA1 - Freq=0.262, fdr=0.0049	KIR2DL3 - Freq=0.262, fdr=0.0049	OR10H1 - Freq=0.262, fdr=0.0049	KIR2DL2 - Freq=0.256, fdr=0.0049	OR5I1 - Freq=0.256, fdr=0.0049	SERPINB10 - Freq=0.256, fdr=0.0049	GML - Freq=0.25, fdr=0.0049	KIR3DL1 - Freq=0.25, fdr=0.0049
KEGG	Axon Guidance	127	DPYSL3 - Freq=0.465, fdr=0.0107	NDRG4 - Freq=0.465, fdr=0.0107	PCP4 - Freq=0.457, fdr=0.0107	BEX1 - Freq=0.449, fdr=0.0107	CPE - Freq=0.449, fdr=0.0107	ENO2 - Freq=0.441, fdr=0.0107	THY1 - Freq=0.433, fdr=0.0107	MAP1B - Freq=0.425, fdr=0.0107	OLFM1 - Freq=0.425, fdr=0.0107	PTN - Freq=0.425, fdr=0.0107	CAMK2N1 - Freq=0.417, fdr=0.0107	REEP1 - Freq=0.417, fdr=0.0107	SALL2 - Freq=0.417, fdr=0.0107	F3 - Freq=0.409, fdr=0.0107	CKB - Freq=0.402, fdr=0.0107	MAP2 - Freq=0.402, fdr=0.0107	SYBU - Freq=0.402, fdr=0.0107	FLRT3 - Freq=0.386, fdr=0.0107	HTRA1 - Freq=0.386, fdr=0.0107	RCAN2 - Freq=0.386, fdr=0.0107	DNM1 - Freq=0.378, fdr=0.0107	NNAT - Freq=0.37, fdr=0.0107	NUAK1 - Freq=0.37, fdr=0.0107	SERPINE2 - Freq=0.37, fdr=0.0107	APOD - Freq=0.362, fdr=0.0107	CHN1 - Freq=0.362, fdr=0.0107	FAM171A1 - Freq=0.362, fdr=0.0107	SCG2 - Freq=0.362, fdr=0.0107	SCG5 - Freq=0.362, fdr=0.0107	SPARCL1 - Freq=0.362, fdr=0.0107	IQCJ-SCHIP1 - Freq=0.354, fdr=0.0107	TSPAN7 - Freq=0.354, fdr=0.0107	PCDH17 - Freq=0.346, fdr=0.0107	CHGB - Freq=0.339, fdr=0.0107	FAM107A - Freq=0.339, fdr=0.0107	GPM6B - Freq=0.331, fdr=0.0107	NBEA - Freq=0.331, fdr=0.0107	SCARA3 - Freq=0.331, fdr=0.0107	EGR1 - Freq=0.323, fdr=0.0188	INA - Freq=0.323, fdr=0.0107	PKIA - Freq=0.323, fdr=0.0107	ARNT2 - Freq=0.315, fdr=0.0107	DCLK1 - Freq=0.315, fdr=0.0107	EFEMP1 - Freq=0.315, fdr=0.0107	NAP1L3 - Freq=0.315, fdr=0.0107	OLFML3 - Freq=0.315, fdr=0.0107	RGS4 - Freq=0.315, fdr=0.0107
KEGG	B Cell Receptor Signaling Pathway	75	GBP2 - Freq=0.538, fdr=0.0068	TLR1 - Freq=0.525, fdr=0.0068	CCL5 - Freq=0.5, fdr=0.0068	TNFAIP3 - Freq=0.5, fdr=0.0068	CXCR4 - Freq=0.488, fdr=0.0068	HCLS1 - Freq=0.488, fdr=0.0068	HLA-DRB1 - Freq=0.488, fdr=0.0068	CD83 - Freq=0.475, fdr=0.0068	ITGB2 - Freq=0.475, fdr=0.0068	PSMB9 - Freq=0.475, fdr=0.0068	DOCK10 - Freq=0.462, fdr=0.0068	IFI30 - Freq=0.462, fdr=0.0068	IL2RG - Freq=0.462, fdr=0.0068	ISG20 - Freq=0.462, fdr=0.0068	OAS1 - Freq=0.462, fdr=0.0068	STK17B - Freq=0.462, fdr=0.0068	CSF2RB - Freq=0.438, fdr=0.0068	EMP3 - Freq=0.438, fdr=0.0068	IRF8 - Freq=0.438, fdr=0.0068	ARHGDIB - Freq=0.425, fdr=0.0068	HLA-DQA1 - Freq=0.425, fdr=0.0068	S100A4 - Freq=0.425, fdr=0.0068	TNFAIP8 - Freq=0.425, fdr=0.0068	EVI2B - Freq=0.412, fdr=0.0068	FAM49A - Freq=0.412, fdr=0.0068	GPR65 - Freq=0.412, fdr=0.0068	IRF7 - Freq=0.412, fdr=0.0068	MICAL1 - Freq=0.412, fdr=0.0068	CD37 - Freq=0.4, fdr=0.0068	CD74 - Freq=0.4, fdr=0.0068	CORO1A - Freq=0.4, fdr=0.0068	CST7 - Freq=0.4, fdr=0.0068	IFI27 - Freq=0.4, fdr=0.0068	KIAA0040 - Freq=0.4, fdr=0.0068	LCP1 - Freq=0.4, fdr=0.0068	NCF4 - Freq=0.4, fdr=0.0068	PLEKHO1 - Freq=0.4, fdr=0.0068	PSMB8 - Freq=0.4, fdr=0.0068	S100A9 - Freq=0.4, fdr=0.0068	SASH3 - Freq=0.4, fdr=0.0068	SLC7A7 - Freq=0.4, fdr=0.0068	SRGN - Freq=0.4, fdr=0.0068	AIM1 - Freq=0.388, fdr=0.0068	CD69 - Freq=0.388, fdr=0.0068	CTSS - Freq=0.388, fdr=0.0068	HLA-DMA - Freq=0.388, fdr=0.0068	HMHA1 - Freq=0.388, fdr=0.0068
KEGG	Basal Cell Carcinoma	54	DPYSL3 - Freq=0.481, fdr=0.0257	IGFBP5 - Freq=0.389, fdr=0.0257	COL1A2 - Freq=0.37, fdr=0.0257	CPE - Freq=0.37, fdr=0.0257	OLFML3 - Freq=0.37, fdr=0.0257	PCOLCE - Freq=0.37, fdr=0.0257	SCARA3 - Freq=0.37, fdr=0.0257	FAT1 - Freq=0.352, fdr=0.0257	COL1A1 - Freq=0.333, fdr=0.0257	COL5A2 - Freq=0.333, fdr=0.0257	CTGF - Freq=0.333, fdr=0.0389	FLRT3 - Freq=0.333, fdr=0.0257	SERPINE2 - Freq=0.333, fdr=0.0257	COL3A1 - Freq=0.315, fdr=0.0257	DACT1 - Freq=0.315, fdr=0.0257	PCOLCE2 - Freq=0.315, fdr=0.0389	PDGFC - Freq=0.315, fdr=0.0389	PXDN - Freq=0.315, fdr=0.0257	CDH11 - Freq=0.296, fdr=0.0257	COL4A1 - Freq=0.296, fdr=0.0257	COL5A1 - Freq=0.296, fdr=0.0257	CYR61 - Freq=0.296, fdr=0.0389	DCN - Freq=0.296, fdr=0.0257	MGP - Freq=0.296, fdr=0.0257	MN1 - Freq=0.296, fdr=0.0257	NUAK1 - Freq=0.296, fdr=0.0257	TMEM45A - Freq=0.296, fdr=0.0257	TNC - Freq=0.296, fdr=0.0257	TWIST1 - Freq=0.296, fdr=0.0257	ADAMTS1 - Freq=0.278, fdr=0.0389	BAMBI - Freq=0.278, fdr=0.0389	COL4A5 - Freq=0.278, fdr=0.0257	COL6A2 - Freq=0.278, fdr=0.0389	FST - Freq=0.278, fdr=0.0257	ID4 - Freq=0.278, fdr=0.0257	PDGFRL - Freq=0.278, fdr=0.0257	TRIB2 - Freq=0.278, fdr=0.0389	AKAP12 - Freq=0.259, fdr=0.0389	CSRP2 - Freq=0.259, fdr=0.0257	EFEMP2 - Freq=0.259, fdr=0.0257	FBLN5 - Freq=0.259, fdr=0.0257	FSTL1 - Freq=0.259, fdr=0.0257	GPR124 - Freq=0.259, fdr=0.0257	GULP1 - Freq=0.259, fdr=0.0257	IGFBP2 - Freq=0.259, fdr=0.0257	ISLR - Freq=0.259, fdr=0.0257	MEIS2 - Freq=0.259, fdr=0.0389
KEGG	Basal Transcription Factors	33	CCNE2 - Freq=0.647, fdr=0.0098	OIP5 - Freq=0.647, fdr=0.0098	BORA - Freq=0.559, fdr=0.0098	FAM216A - Freq=0.559, fdr=0.0098	USP1 - Freq=0.559, fdr=0.0098	DBF4 - Freq=0.529, fdr=0.0098	STIL - Freq=0.529, fdr=0.0098	EZH2 - Freq=0.5, fdr=0.0098	MIS18A - Freq=0.5, fdr=0.0098	PBK - Freq=0.5, fdr=0.0098	TEX30 - Freq=0.5, fdr=0.0098	RFC4 - Freq=0.471, fdr=0.0098	DNAAF2 - Freq=0.441, fdr=0.0098	MAD2L1 - Freq=0.441, fdr=0.0098	PRIM1 - Freq=0.441, fdr=0.0098	RNASEH2A - Freq=0.441, fdr=0.0098	SUPT16H - Freq=0.441, fdr=0.0098	ZWILCH - Freq=0.441, fdr=0.0098	CDC6 - Freq=0.412, fdr=0.0098	CUL4B - Freq=0.412, fdr=0.0098	GMNN - Freq=0.412, fdr=0.0098	HAT1 - Freq=0.412, fdr=0.0098	HSPA4L - Freq=0.412, fdr=0.0098	SNRNP40 - Freq=0.412, fdr=0.0098	YRDC - Freq=0.412, fdr=0.0098	ARHGAP11A - Freq=0.382, fdr=0.0098	BUB1B - Freq=0.382, fdr=0.0098	JADE3 - Freq=0.382, fdr=0.0098	MCM2 - Freq=0.382, fdr=0.0098	SMC2 - Freq=0.382, fdr=0.0098	SMC4 - Freq=0.382, fdr=0.0098	TIPIN - Freq=0.382, fdr=0.0098	BZW1 - Freq=0.353, fdr=0.0098	CCNA2 - Freq=0.353, fdr=0.0098	DONSON - Freq=0.353, fdr=0.0098	FBXO5 - Freq=0.353, fdr=0.0098	GEMIN2 - Freq=0.353, fdr=0.0098	HAUS3 - Freq=0.353, fdr=0.0098	KNTC1 - Freq=0.353, fdr=0.0098	NCAPD3 - Freq=0.353, fdr=0.0098	NUP155 - Freq=0.353, fdr=0.0098	NUP37 - Freq=0.353, fdr=0.0098	ORC2 - Freq=0.353, fdr=0.0098	PLK1 - Freq=0.353, fdr=0.0098	RACGAP1 - Freq=0.353, fdr=0.0098	RFC3 - Freq=0.353, fdr=0.0098	RFC5 - Freq=0.353, fdr=0.0098
KEGG	Base Excision Repair	33	PHGDH - Freq=0.697, fdr=0.0049	DNMT1 - Freq=0.667, fdr=0.0049	MCM7 - Freq=0.667, fdr=0.0049	OIP5 - Freq=0.667, fdr=0.0049	RFC4 - Freq=0.667, fdr=0.0049	DDX39A - Freq=0.636, fdr=0.0049	HMMR - Freq=0.636, fdr=0.0049	MCM2 - Freq=0.636, fdr=0.0049	MCM5 - Freq=0.636, fdr=0.0049	MCM6 - Freq=0.636, fdr=0.0049	PRIM1 - Freq=0.636, fdr=0.0049	RNASEH2A - Freq=0.636, fdr=0.0049	STIL - Freq=0.636, fdr=0.0049	SUPT16H - Freq=0.636, fdr=0.0049	ARHGAP19-SLIT1 - Freq=0.606, fdr=0.0049	BORA - Freq=0.606, fdr=0.0049	BUB1B - Freq=0.606, fdr=0.0049	C1orf112 - Freq=0.606, fdr=0.0049	CCNB1 - Freq=0.606, fdr=0.0049	CDK1 - Freq=0.606, fdr=0.0049	DBF4 - Freq=0.606, fdr=0.0049	ESPL1 - Freq=0.606, fdr=0.0049	GINS1 - Freq=0.606, fdr=0.0049	KIF2C - Freq=0.606, fdr=0.0049	KNTC1 - Freq=0.606, fdr=0.0049	NCAPG2 - Freq=0.606, fdr=0.0049	PLK1 - Freq=0.606, fdr=0.0049	SPAG5 - Freq=0.606, fdr=0.0049	TEX30 - Freq=0.606, fdr=0.0049	ASF1B - Freq=0.576, fdr=0.0049	CCNE2 - Freq=0.576, fdr=0.0049	CDC20 - Freq=0.576, fdr=0.0049	CDC6 - Freq=0.576, fdr=0.0049	CENPU - Freq=0.576, fdr=0.0049	CKS1B - Freq=0.576, fdr=0.0049	DSN1 - Freq=0.576, fdr=0.0049	EZH2 - Freq=0.576, fdr=0.0049	KIAA0101 - Freq=0.576, fdr=0.0049	KIF11 - Freq=0.576, fdr=0.0049	MIS18A - Freq=0.576, fdr=0.0049	MKI67 - Freq=0.576, fdr=0.0049	NCAPD2 - Freq=0.576, fdr=0.0049	NCAPD3 - Freq=0.576, fdr=0.0049	PBK - Freq=0.576, fdr=0.0049	PRC1 - Freq=0.576, fdr=0.0049	RRM2 - Freq=0.576, fdr=0.0049	SKP2 - Freq=0.576, fdr=0.0049
KEGG	Beta Alanine Metabolism	22	GHR - Freq=0.636, fdr=0.012	SERPINF1 - Freq=0.591, fdr=0.012	PHYH - Freq=0.545, fdr=0.012	RNASE4 - Freq=0.545, fdr=0.012	EPHX1 - Freq=0.5, fdr=0.012	GPX3 - Freq=0.5, fdr=0.0388	PIR - Freq=0.5, fdr=0.012	PYGL - Freq=0.5, fdr=0.012	TST - Freq=0.5, fdr=0.012	AGT - Freq=0.455, fdr=0.012	AKR1C2 - Freq=0.455, fdr=0.02	AKR1C3 - Freq=0.455, fdr=0.0388	ANG - Freq=0.455, fdr=0.012	BNIP3 - Freq=0.455, fdr=0.012	C1R - Freq=0.455, fdr=0.012	CDO1 - Freq=0.455, fdr=0.012	CRYZ - Freq=0.455, fdr=0.012	CSRP2 - Freq=0.455, fdr=0.012	G0S2 - Freq=0.455, fdr=0.012	GOT1 - Freq=0.455, fdr=0.012	LGALS3BP - Freq=0.455, fdr=0.012	ACOX2 - Freq=0.409, fdr=0.012	ACSL1 - Freq=0.409, fdr=0.012	ALDH4A1 - Freq=0.409, fdr=0.012	ALDH6A1 - Freq=0.409, fdr=0.012	AOX1 - Freq=0.409, fdr=0.012	BCKDHB - Freq=0.409, fdr=0.012	C3 - Freq=0.409, fdr=0.02	CTH - Freq=0.409, fdr=0.012	CYB5A - Freq=0.409, fdr=0.012	DCXR - Freq=0.409, fdr=0.012	ECHDC3 - Freq=0.409, fdr=0.012	ELOVL6 - Freq=0.409, fdr=0.012	IFITM3 - Freq=0.409, fdr=0.02	LACTB2 - Freq=0.409, fdr=0.012	MARC2 - Freq=0.409, fdr=0.012	PAPSS2 - Freq=0.409, fdr=0.012	PON3 - Freq=0.409, fdr=0.012	PXMP2 - Freq=0.409, fdr=0.012	RETSAT - Freq=0.409, fdr=0.012	SERPING1 - Freq=0.409, fdr=0.02	SLC27A2 - Freq=0.409, fdr=0.012	SORD - Freq=0.409, fdr=0.012	ACO1 - Freq=0.364, fdr=0.012	AKR1C1 - Freq=0.364, fdr=0.0388	ANXA4 - Freq=0.364, fdr=0.012	APOC1 - Freq=0.364, fdr=0.012
KEGG	Biosynthesis Of Unsaturated Fatty Acids	20	MT1HL1 - Freq=0.556, fdr=0.015	AKR1C1 - Freq=0.519, fdr=0.015	AKR1C2 - Freq=0.519, fdr=0.015	MT1H - Freq=0.519, fdr=0.015	AKR1C3 - Freq=0.481, fdr=0.015	CDO1 - Freq=0.481, fdr=0.015	DHCR7 - Freq=0.481, fdr=0.015	EPS8 - Freq=0.444, fdr=0.023	GSTM1 - Freq=0.444, fdr=0.015	HTRA1 - Freq=0.444, fdr=0.0396	ID1 - Freq=0.444, fdr=0.0317	PAPSS2 - Freq=0.444, fdr=0.015	PHYH - Freq=0.444, fdr=0.015	PYGL - Freq=0.444, fdr=0.015	RNASE4 - Freq=0.444, fdr=0.015	AGT - Freq=0.407, fdr=0.015	EPHX1 - Freq=0.407, fdr=0.015	FAM127A - Freq=0.407, fdr=0.015	GNAI1 - Freq=0.407, fdr=0.023	GSTA4 - Freq=0.407, fdr=0.015	GSTM2 - Freq=0.407, fdr=0.015	IGFBP3 - Freq=0.407, fdr=0.023	MT2A - Freq=0.407, fdr=0.015	TST - Freq=0.407, fdr=0.015	ALCAM - Freq=0.37, fdr=0.015	ASS1 - Freq=0.37, fdr=0.015	BNIP3 - Freq=0.37, fdr=0.015	G0S2 - Freq=0.37, fdr=0.015	IGFBP2 - Freq=0.37, fdr=0.015	LGALS3BP - Freq=0.37, fdr=0.023	MT1X - Freq=0.37, fdr=0.015	PSAT1 - Freq=0.37, fdr=0.0317	SQLE - Freq=0.37, fdr=0.015	ACADM - Freq=0.333, fdr=0.015	ACSL1 - Freq=0.333, fdr=0.015	CCND1 - Freq=0.333, fdr=0.023	CYP51A1 - Freq=0.333, fdr=0.015	FAM127B - Freq=0.333, fdr=0.015	FN1 - Freq=0.333, fdr=0.015	GSTT2B - Freq=0.333, fdr=0.015	MET - Freq=0.333, fdr=0.015	PC - Freq=0.333, fdr=0.015	SDC4 - Freq=0.333, fdr=0.015	TM7SF2 - Freq=0.333, fdr=0.015	TMEM97 - Freq=0.333, fdr=0.015	ACAT2 - Freq=0.296, fdr=0.015	ALDH4A1 - Freq=0.296, fdr=0.015
KEGG	Bladder Cancer	40	NA	NA	NA	NA	NA	NA	NA	NA	NA	NA	NA	NA	NA	NA	NA	NA	NA	NA	NA	NA	NA	NA	NA	NA	NA	NA	NA	NA	NA	NA	NA	NA	NA	NA	NA	NA	NA	NA	NA	NA	NA	NA	NA	NA	NA	NA	NA
KEGG	Butanoate Metabolism	33	EPHX1 - Freq=0.639, fdr=0.0076	GPX3 - Freq=0.639, fdr=0.0076	AKR1C2 - Freq=0.611, fdr=0.0076	AKR1C3 - Freq=0.611, fdr=0.0076	AKR1C1 - Freq=0.556, fdr=0.0076	TST - Freq=0.556, fdr=0.0076	PHYH - Freq=0.528, fdr=0.0076	CRYZ - Freq=0.5, fdr=0.0076	G0S2 - Freq=0.5, fdr=0.0076	SERPINA3 - Freq=0.5, fdr=0.0132	BNIP3 - Freq=0.472, fdr=0.0076	GHR - Freq=0.472, fdr=0.0076	IRF6 - Freq=0.472, fdr=0.0076	PON3 - Freq=0.472, fdr=0.0076	RNASE4 - Freq=0.472, fdr=0.0076	SLC47A1 - Freq=0.472, fdr=0.0076	TM7SF2 - Freq=0.472, fdr=0.0076	ALDH4A1 - Freq=0.444, fdr=0.0076	BCKDHB - Freq=0.444, fdr=0.0076	CTH - Freq=0.444, fdr=0.0076	DCXR - Freq=0.444, fdr=0.0076	DHCR7 - Freq=0.444, fdr=0.0076	GSTA4 - Freq=0.444, fdr=0.0076	GSTM2 - Freq=0.444, fdr=0.0076	ID1 - Freq=0.444, fdr=0.0076	KRT8P3 - Freq=0.444, fdr=0.0076	PIR - Freq=0.444, fdr=0.0076	PXMP2 - Freq=0.444, fdr=0.0076	SCD - Freq=0.444, fdr=0.0076	SDC1 - Freq=0.444, fdr=0.0076	SLC27A2 - Freq=0.444, fdr=0.0076	ALDH6A1 - Freq=0.417, fdr=0.0076	ANG - Freq=0.417, fdr=0.0076	ASS1 - Freq=0.417, fdr=0.0076	C1R - Freq=0.417, fdr=0.0076	CDO1 - Freq=0.417, fdr=0.0076	ELOVL6 - Freq=0.417, fdr=0.0076	FAT1 - Freq=0.417, fdr=0.0076	GLDC - Freq=0.417, fdr=0.0076	GOT1 - Freq=0.417, fdr=0.0076	GSTM1 - Freq=0.417, fdr=0.0076	IFI27 - Freq=0.417, fdr=0.0397	IGFBP3 - Freq=0.417, fdr=0.0076	IGFBP4 - Freq=0.417, fdr=0.0076	LACTB2 - Freq=0.417, fdr=0.0076	ME1 - Freq=0.417, fdr=0.0076	NIPSNAP1 - Freq=0.417, fdr=0.0076
KEGG	Calcium Signaling Pathway	171	PCP4 - Freq=0.448, fdr=0.0106	NNAT - Freq=0.395, fdr=0.0106	APOD - Freq=0.366, fdr=0.0106	SCG2 - Freq=0.36, fdr=0.0106	PAK3 - Freq=0.355, fdr=0.0106	FAM107A - Freq=0.337, fdr=0.0106	NDRG4 - Freq=0.337, fdr=0.0106	OLFM1 - Freq=0.337, fdr=0.0106	RCAN2 - Freq=0.337, fdr=0.0106	REEP1 - Freq=0.337, fdr=0.0106	ATP1A2 - Freq=0.326, fdr=0.0106	CHGB - Freq=0.32, fdr=0.0106	CPE - Freq=0.32, fdr=0.0106	PTN - Freq=0.32, fdr=0.0106	BEX1 - Freq=0.308, fdr=0.0459	GABRB1 - Freq=0.302, fdr=0.0106	RGS4 - Freq=0.297, fdr=0.0106	CCK - Freq=0.291, fdr=0.0106	GPM6A - Freq=0.291, fdr=0.0106	PHYHIP - Freq=0.291, fdr=0.0106	TSPAN7 - Freq=0.291, fdr=0.0106	MAP1B - Freq=0.285, fdr=0.0106	MAP2 - Freq=0.285, fdr=0.0106	SST - Freq=0.285, fdr=0.0106	DPYSL3 - Freq=0.279, fdr=0.026	SPARCL1 - Freq=0.279, fdr=0.0106	SCG5 - Freq=0.273, fdr=0.0106	ATP1B2 - Freq=0.267, fdr=0.0106	CAMK2N1 - Freq=0.267, fdr=0.0189	PKIA - Freq=0.267, fdr=0.0106	GABRG2 - Freq=0.262, fdr=0.0106	SYT1 - Freq=0.262, fdr=0.0106	THY1 - Freq=0.262, fdr=0.0106	RASL10A - Freq=0.256, fdr=0.0106	SH3GL2 - Freq=0.256, fdr=0.0106	STMN2 - Freq=0.256, fdr=0.0106	GPM6B - Freq=0.25, fdr=0.0106	IQCJ-SCHIP1 - Freq=0.25, fdr=0.026	PCDH17 - Freq=0.25, fdr=0.0106	RGS7 - Freq=0.25, fdr=0.0106	ASTN1 - Freq=0.244, fdr=0.0106	CYP46A1 - Freq=0.244, fdr=0.0106	DNM1 - Freq=0.244, fdr=0.0106	FXYD7 - Freq=0.244, fdr=0.0106	INA - Freq=0.244, fdr=0.0106	KCNK2 - Freq=0.244, fdr=0.0106	PVALB - Freq=0.244, fdr=0.0106
KEGG	Cardiac Muscle Contraction	69	RCAN2 - Freq=0.435, fdr=0.0071	APOD - Freq=0.42, fdr=0.0071	BEX1 - Freq=0.406, fdr=0.0071	NNAT - Freq=0.406, fdr=0.0071	PKIA - Freq=0.391, fdr=0.0071	REEP1 - Freq=0.391, fdr=0.0071	CRYAB - Freq=0.377, fdr=0.0071	NDRG4 - Freq=0.377, fdr=0.0121	FHOD3 - Freq=0.362, fdr=0.0071	PCP4 - Freq=0.362, fdr=0.041	EEF1A2 - Freq=0.348, fdr=0.0071	FAM107A - Freq=0.348, fdr=0.0071	SPARCL1 - Freq=0.348, fdr=0.0071	CKB - Freq=0.333, fdr=0.0166	CHGB - Freq=0.319, fdr=0.0071	PAK3 - Freq=0.319, fdr=0.0121	PYGM - Freq=0.319, fdr=0.0071	RBFOX1 - Freq=0.319, fdr=0.0071	MAL - Freq=0.304, fdr=0.0071	PENK - Freq=0.304, fdr=0.0071	PTN - Freq=0.304, fdr=0.0071	PVALB - Freq=0.304, fdr=0.0071	RASL10A - Freq=0.304, fdr=0.0071	FABP3 - Freq=0.29, fdr=0.0071	GABRB1 - Freq=0.29, fdr=0.0071	GOT1 - Freq=0.29, fdr=0.0071	IQCJ-SCHIP1 - Freq=0.29, fdr=0.0336	PFKM - Freq=0.29, fdr=0.0071	SCG5 - Freq=0.29, fdr=0.0121	SMPX - Freq=0.29, fdr=0.0071	THY1 - Freq=0.29, fdr=0.0071	TSPAN7 - Freq=0.29, fdr=0.0166	ACTA1 - Freq=0.275, fdr=0.0071	CRMP1 - Freq=0.275, fdr=0.0071	IDH3A - Freq=0.275, fdr=0.0071	IGFBP5 - Freq=0.275, fdr=0.0296	KCNB1 - Freq=0.275, fdr=0.0071	LDHB - Freq=0.275, fdr=0.0071	ACTN2 - Freq=0.261, fdr=0.0071	ASTN1 - Freq=0.261, fdr=0.0071	CAP2 - Freq=0.261, fdr=0.0071	CASQ2 - Freq=0.261, fdr=0.0071	FGF13 - Freq=0.261, fdr=0.0071	GAP43 - Freq=0.261, fdr=0.0071	HSPB1 - Freq=0.261, fdr=0.0121	PHYH - Freq=0.261, fdr=0.0071	PHYHIP - Freq=0.261, fdr=0.0071
KEGG	Cell Adhesion Molecules Cams	113	IFI27 - Freq=0.448, fdr=0.0058	GPX3 - Freq=0.397, fdr=0.0058	SERPINA3 - Freq=0.397, fdr=0.0058	CCL5 - Freq=0.362, fdr=0.0058	PTN - Freq=0.345, fdr=0.0058	TAGLN - Freq=0.345, fdr=0.0058	GBP2 - Freq=0.336, fdr=0.0058	CCR7 - Freq=0.328, fdr=0.0058	EFEMP1 - Freq=0.328, fdr=0.0058	PSMB9 - Freq=0.328, fdr=0.0058	CXCL9 - Freq=0.319, fdr=0.0058	CFD - Freq=0.31, fdr=0.0058	CPE - Freq=0.31, fdr=0.0058	IGFBP3 - Freq=0.31, fdr=0.0058	OLFML3 - Freq=0.31, fdr=0.0058	PYHIN1 - Freq=0.31, fdr=0.0058	CD69 - Freq=0.302, fdr=0.0058	CLEC10A - Freq=0.302, fdr=0.0058	CTGF - Freq=0.302, fdr=0.0058	DOCK10 - Freq=0.302, fdr=0.0058	IFITM1 - Freq=0.302, fdr=0.0058	S100A4 - Freq=0.302, fdr=0.0058	S100A9 - Freq=0.302, fdr=0.0058	COL1A2 - Freq=0.293, fdr=0.0097	CST7 - Freq=0.293, fdr=0.0058	CXCR4 - Freq=0.293, fdr=0.0058	DPYSL3 - Freq=0.293, fdr=0.0097	FABP4 - Freq=0.293, fdr=0.0058	SERPINB2 - Freq=0.293, fdr=0.0058	SLAMF7 - Freq=0.293, fdr=0.0058	SPARCL1 - Freq=0.293, fdr=0.0058	STAT4 - Freq=0.293, fdr=0.0058	TLR1 - Freq=0.293, fdr=0.0058	BLNK - Freq=0.284, fdr=0.0058	C3 - Freq=0.284, fdr=0.0058	CCL8 - Freq=0.284, fdr=0.0058	CD37 - Freq=0.284, fdr=0.0058	GPR65 - Freq=0.284, fdr=0.0058	HCLS1 - Freq=0.284, fdr=0.0058	HLA-DQB2 - Freq=0.284, fdr=0.0058	IFI30 - Freq=0.284, fdr=0.0058	MAP1B - Freq=0.284, fdr=0.0058	OAS1 - Freq=0.284, fdr=0.0058	SYBU - Freq=0.284, fdr=0.0058	THY1 - Freq=0.284, fdr=0.0058	TNFAIP3 - Freq=0.284, fdr=0.0058	AIM2 - Freq=0.276, fdr=0.0058
KEGG	Cell Cycle	122	OIP5 - Freq=0.648, fdr=0.0081	PBK - Freq=0.631, fdr=0.0081	ZWILCH - Freq=0.582, fdr=0.0081	RFC4 - Freq=0.574, fdr=0.0081	PRIM1 - Freq=0.566, fdr=0.0081	RNASEH2A - Freq=0.566, fdr=0.0081	RRM2 - Freq=0.557, fdr=0.0081	SUPT16H - Freq=0.557, fdr=0.0081	TEX30 - Freq=0.549, fdr=0.0081	BORA - Freq=0.541, fdr=0.0081	DNMT1 - Freq=0.533, fdr=0.0081	ATAD2 - Freq=0.525, fdr=0.0081	NCAPD3 - Freq=0.525, fdr=0.0081	SMC2 - Freq=0.525, fdr=0.0081	USP1 - Freq=0.525, fdr=0.0081	ARHGAP11A - Freq=0.516, fdr=0.0081	EZH2 - Freq=0.516, fdr=0.0081	NCAPD2 - Freq=0.516, fdr=0.0081	PSAT1 - Freq=0.516, fdr=0.0081	TIPIN - Freq=0.516, fdr=0.0081	FBXO5 - Freq=0.508, fdr=0.0081	KIF11 - Freq=0.508, fdr=0.0081	NCAPG2 - Freq=0.508, fdr=0.0081	NUP93 - Freq=0.508, fdr=0.0081	RFC5 - Freq=0.508, fdr=0.0081	CEP55 - Freq=0.5, fdr=0.0081	NCAPG - Freq=0.5, fdr=0.0081	SHCBP1 - Freq=0.5, fdr=0.0081	DDX39A - Freq=0.492, fdr=0.0081	DKC1 - Freq=0.492, fdr=0.0081	KNTC1 - Freq=0.492, fdr=0.0081	LIG1 - Freq=0.492, fdr=0.0081	PMAIP1 - Freq=0.492, fdr=0.0081	PRC1 - Freq=0.492, fdr=0.0081	CENPU - Freq=0.484, fdr=0.0081	MKI67 - Freq=0.484, fdr=0.0081	SMC4 - Freq=0.484, fdr=0.0081	HMMR - Freq=0.475, fdr=0.0081	KIF20A - Freq=0.475, fdr=0.0081	STIL - Freq=0.475, fdr=0.0081	BIRC5 - Freq=0.467, fdr=0.0081	BRCA2 - Freq=0.467, fdr=0.0081	PLK4 - Freq=0.467, fdr=0.0081	RACGAP1 - Freq=0.467, fdr=0.0081	RAD51 - Freq=0.467, fdr=0.0081	SPAG5 - Freq=0.467, fdr=0.0081	TACC3 - Freq=0.467, fdr=0.0081
KEGG	Chemokine Signaling Pathway	176	GBP2 - Freq=0.411, fdr=0.0082	OAS1 - Freq=0.383, fdr=0.0082	TNFAIP3 - Freq=0.378, fdr=0.0082	EGR2 - Freq=0.372, fdr=0.0082	HCLS1 - Freq=0.372, fdr=0.0082	PSMB9 - Freq=0.372, fdr=0.0082	HLA-DRB1 - Freq=0.367, fdr=0.0082	S100A4 - Freq=0.367, fdr=0.0082	TLR1 - Freq=0.367, fdr=0.0082	IFI27 - Freq=0.361, fdr=0.0082	CST7 - Freq=0.356, fdr=0.0082	HLA-DQA1 - Freq=0.356, fdr=0.0082	DOCK10 - Freq=0.35, fdr=0.0082	ITGB2 - Freq=0.35, fdr=0.0082	DUSP5 - Freq=0.344, fdr=0.0082	IFI30 - Freq=0.333, fdr=0.0082	CSF2RB - Freq=0.328, fdr=0.0082	S100A9 - Freq=0.328, fdr=0.0082	SERPINB2 - Freq=0.328, fdr=0.0082	CD37 - Freq=0.322, fdr=0.0082	FAM49A - Freq=0.322, fdr=0.0082	IFIT2 - Freq=0.322, fdr=0.0082	IL2RG - Freq=0.322, fdr=0.0082	IRF8 - Freq=0.322, fdr=0.0082	CD69 - Freq=0.317, fdr=0.0082	EVI2B - Freq=0.317, fdr=0.0082	IL7R - Freq=0.317, fdr=0.0082	IFITM1 - Freq=0.311, fdr=0.0082	BLNK - Freq=0.306, fdr=0.0082	HLA-DMA - Freq=0.306, fdr=0.0082	ISG20 - Freq=0.306, fdr=0.0082	PLEK - Freq=0.306, fdr=0.0082	EMP3 - Freq=0.3, fdr=0.0082	NCF4 - Freq=0.3, fdr=0.0082	CD83 - Freq=0.294, fdr=0.0082	CORO1A - Freq=0.294, fdr=0.0082	PLEKHO1 - Freq=0.294, fdr=0.0082	PTGER4 - Freq=0.294, fdr=0.0082	S100A8 - Freq=0.294, fdr=0.0082	IRF7 - Freq=0.289, fdr=0.0082	JUNB - Freq=0.289, fdr=0.0082	LY86 - Freq=0.289, fdr=0.0082	SIRPG - Freq=0.289, fdr=0.0082	TNF - Freq=0.289, fdr=0.0082	CYTIP - Freq=0.283, fdr=0.0082	GPR65 - Freq=0.283, fdr=0.0082	ICAM1 - Freq=0.283, fdr=0.0082
KEGG	Chronic Myeloid Leukemia	71	DUSP5 - Freq=0.366, fdr=0.0361	EMP3 - Freq=0.352, fdr=0.0361	TRIB2 - Freq=0.338, fdr=0.0361	GBP2 - Freq=0.31, fdr=0.0361	HEG1 - Freq=0.31, fdr=0.0361	IFIT2 - Freq=0.31, fdr=0.0361	TNFAIP3 - Freq=0.31, fdr=0.0361	ARPC1B - Freq=0.296, fdr=0.0361	ATP2B1 - Freq=0.282, fdr=0.0361	FLNA - Freq=0.282, fdr=0.0361	STK17B - Freq=0.282, fdr=0.0361	MICAL1 - Freq=0.268, fdr=0.0361	TNFAIP8 - Freq=0.268, fdr=0.0361	ZBTB18 - Freq=0.268, fdr=0.0361	DOCK10 - Freq=0.254, fdr=0.0361	GPR137B - Freq=0.254, fdr=0.0361	JUNB - Freq=0.254, fdr=0.0361	PIEZO1 - Freq=0.254, fdr=0.0361	CXCR4 - Freq=0.239, fdr=0.0361	ENDOD1 - Freq=0.239, fdr=0.0361	IER5 - Freq=0.239, fdr=0.0361	MSN - Freq=0.239, fdr=0.0361	BTG2 - Freq=0.225, fdr=0.0361	CDC42EP3 - Freq=0.225, fdr=0.0361	COTL1 - Freq=0.225, fdr=0.0361	FAM49A - Freq=0.225, fdr=0.0361	KIAA0040 - Freq=0.225, fdr=0.0361	CASP8 - Freq=0.211, fdr=0.0361	DGKA - Freq=0.211, fdr=0.0361	ELK3 - Freq=0.211, fdr=0.0361	GLIPR1 - Freq=0.211, fdr=0.0361	IL2RG - Freq=0.211, fdr=0.0361	PLEKHO1 - Freq=0.211, fdr=0.0361	PRKCH - Freq=0.211, fdr=0.0361	CD97 - Freq=0.197, fdr=0.0361	EHBP1L1 - Freq=0.197, fdr=0.0361	ELF1 - Freq=0.197, fdr=0.0361	HCLS1 - Freq=0.197, fdr=0.0361	KIAA1551 - Freq=0.197, fdr=0.0361	TAGLN2 - Freq=0.197, fdr=0.0361	VASP - Freq=0.197, fdr=0.0361	ADCY7 - Freq=0.183, fdr=0.0361	ARID5A - Freq=0.183, fdr=0.0361	ETS1 - Freq=0.183, fdr=0.0361	PRKCD - Freq=0.183, fdr=0.0361	CEP170 - Freq=0.169, fdr=0.0361	FXYD5 - Freq=0.169, fdr=0.0361
KEGG	Circadian Rhythm Mammal	12	NA	NA	NA	NA	NA	NA	NA	NA	NA	NA	NA	NA	NA	NA	NA	NA	NA	NA	NA	NA	NA	NA	NA	NA	NA	NA	NA	NA	NA	NA	NA	NA	NA	NA	NA	NA	NA	NA	NA	NA	NA	NA	NA	NA	NA	NA	NA
KEGG	Citrate Cycle Tca Cycle	30	GOT1 - Freq=0.71, fdr=0.0058	PHYH - Freq=0.71, fdr=0.0058	BNIP3 - Freq=0.677, fdr=0.0058	ECI2 - Freq=0.645, fdr=0.0058	HADH - Freq=0.645, fdr=0.0058	ID1 - Freq=0.645, fdr=0.0058	PXMP2 - Freq=0.645, fdr=0.0058	ETFA - Freq=0.613, fdr=0.0058	ACADM - Freq=0.581, fdr=0.0058	ALAS1 - Freq=0.581, fdr=0.0058	APOO - Freq=0.581, fdr=0.0058	DECR1 - Freq=0.581, fdr=0.0058	ECI1 - Freq=0.581, fdr=0.0058	ETFB - Freq=0.581, fdr=0.0058	ETFDH - Freq=0.581, fdr=0.0058	GBE1 - Freq=0.581, fdr=0.0058	AGL - Freq=0.548, fdr=0.0058	COQ9 - Freq=0.548, fdr=0.0058	CRYZ - Freq=0.548, fdr=0.0058	ECH1 - Freq=0.548, fdr=0.0058	ECHS1 - Freq=0.548, fdr=0.0058	NDUFB5 - Freq=0.548, fdr=0.0058	ACSL1 - Freq=0.516, fdr=0.0058	AIFM1 - Freq=0.516, fdr=0.0058	BAG3 - Freq=0.516, fdr=0.0058	COX7B - Freq=0.516, fdr=0.0058	CYC1 - Freq=0.516, fdr=0.0058	HADHB - Freq=0.516, fdr=0.0058	HIBCH - Freq=0.516, fdr=0.0058	LACTB2 - Freq=0.516, fdr=0.0058	NDUFV2 - Freq=0.516, fdr=0.0058	PDHX - Freq=0.516, fdr=0.0058	UQCRC1 - Freq=0.516, fdr=0.0058	ACOT13 - Freq=0.484, fdr=0.0058	BCKDHB - Freq=0.484, fdr=0.0058	GPX3 - Freq=0.484, fdr=0.0101	MRPS35 - Freq=0.484, fdr=0.0058	NDUFAF1 - Freq=0.484, fdr=0.0058	PFKM - Freq=0.484, fdr=0.0058	SLC25A11 - Freq=0.484, fdr=0.0058	TST - Freq=0.484, fdr=0.0058	B3GNT1 - Freq=0.452, fdr=0.0058	CHCHD3 - Freq=0.452, fdr=0.0058	DBI - Freq=0.452, fdr=0.0058	DCXR - Freq=0.452, fdr=0.0058	ENDOG - Freq=0.452, fdr=0.0058	GSTM4 - Freq=0.452, fdr=0.0058
KEGG	Colorectal Cancer	61	NA	NA	NA	NA	NA	NA	NA	NA	NA	NA	NA	NA	NA	NA	NA	NA	NA	NA	NA	NA	NA	NA	NA	NA	NA	NA	NA	NA	NA	NA	NA	NA	NA	NA	NA	NA	NA	NA	NA	NA	NA	NA	NA	NA	NA	NA	NA
KEGG	Complement And Coagulation Cascades	65	SERPINA3 - Freq=0.859, fdr=0.0041	ADH1B - Freq=0.603, fdr=0.0041	AKR1C2 - Freq=0.603, fdr=0.0041	CYP3A5 - Freq=0.59, fdr=0.0041	APOC1 - Freq=0.577, fdr=0.0041	AKR1C1 - Freq=0.551, fdr=0.0041	CP - Freq=0.551, fdr=0.0041	AKR1C3 - Freq=0.538, fdr=0.0041	SPP1 - Freq=0.526, fdr=0.0041	ADH1C - Freq=0.513, fdr=0.0041	RNASE4 - Freq=0.513, fdr=0.0041	AGT - Freq=0.5, fdr=0.0041	AOX1 - Freq=0.5, fdr=0.0041	GBP2 - Freq=0.5, fdr=0.0041	NNMT - Freq=0.5, fdr=0.0041	CDO1 - Freq=0.487, fdr=0.0041	CYP4A11 - Freq=0.487, fdr=0.0041	HSD17B2 - Freq=0.487, fdr=0.0041	SERPINF1 - Freq=0.487, fdr=0.0041	HPGD - Freq=0.474, fdr=0.0041	LCN2 - Freq=0.474, fdr=0.0041	MLXIPL - Freq=0.474, fdr=0.0041	AADAC - Freq=0.462, fdr=0.0041	CXCL9 - Freq=0.462, fdr=0.0041	DIO1 - Freq=0.462, fdr=0.0041	IGF1 - Freq=0.462, fdr=0.0041	ALDH1A1 - Freq=0.449, fdr=0.0041	GC - Freq=0.449, fdr=0.0041	PDZK1 - Freq=0.449, fdr=0.0041	TTR - Freq=0.449, fdr=0.0041	GHR - Freq=0.436, fdr=0.0041	HAL - Freq=0.436, fdr=0.0041	ITIH3 - Freq=0.436, fdr=0.0041	ADH1A - Freq=0.423, fdr=0.0041	AZGP1 - Freq=0.423, fdr=0.0041	IGFBP3 - Freq=0.423, fdr=0.0041	MTTP - Freq=0.423, fdr=0.0041	FMO1 - Freq=0.41, fdr=0.0041	GJB1 - Freq=0.41, fdr=0.0041	GLDC - Freq=0.41, fdr=0.0041	GPX3 - Freq=0.41, fdr=0.0041	HSD3B2 - Freq=0.41, fdr=0.0041	IFI27 - Freq=0.41, fdr=0.0041	PON3 - Freq=0.41, fdr=0.0041	ANG - Freq=0.397, fdr=0.0041	COLEC11 - Freq=0.397, fdr=0.0041	CYP3A7 - Freq=0.397, fdr=0.0041
KEGG	Cysteine And Methionine Metabolism	31	AGT - Freq=0.323, fdr=0.0399	GLDC - Freq=0.323, fdr=0.0399	BNIP3 - Freq=0.29, fdr=0.0399	CA14 - Freq=0.29, fdr=0.0399	HSPH1 - Freq=0.29, fdr=0.0399	MKI67 - Freq=0.29, fdr=0.0399	PHYH - Freq=0.29, fdr=0.0399	PIR - Freq=0.29, fdr=0.0399	TUBB4B - Freq=0.29, fdr=0.0399	APOE - Freq=0.258, fdr=0.0399	ARHGAP11A - Freq=0.258, fdr=0.0399	DCXR - Freq=0.258, fdr=0.0399	DHCR7 - Freq=0.258, fdr=0.0399	ELOVL6 - Freq=0.258, fdr=0.0399	MLXIPL - Freq=0.258, fdr=0.0399	SQLE - Freq=0.258, fdr=0.0399	TM7SF2 - Freq=0.258, fdr=0.0399	TMEM97 - Freq=0.258, fdr=0.0399	ACADM - Freq=0.226, fdr=0.0399	ALDH6A1 - Freq=0.226, fdr=0.0399	CYP51A1 - Freq=0.226, fdr=0.0399	GJB1 - Freq=0.226, fdr=0.0399	LACTB2 - Freq=0.226, fdr=0.0399	MT1X - Freq=0.226, fdr=0.0399	RAB17 - Freq=0.226, fdr=0.0399	SIGMAR1 - Freq=0.226, fdr=0.0399	TBC1D4 - Freq=0.226, fdr=0.0399	AGL - Freq=0.194, fdr=0.0399	ALDH1B1 - Freq=0.194, fdr=0.0399	DDT - Freq=0.194, fdr=0.0399	ECHDC3 - Freq=0.194, fdr=0.0399	ETFA - Freq=0.194, fdr=0.0399	ETFB - Freq=0.194, fdr=0.0399	IDH3A - Freq=0.194, fdr=0.0399	IFRD2 - Freq=0.194, fdr=0.0399	NQO2 - Freq=0.194, fdr=0.0399	PRODH - Freq=0.194, fdr=0.0399	RGN - Freq=0.194, fdr=0.0399	ALDH4A1 - Freq=0.161, fdr=0.0399	ASL - Freq=0.161, fdr=0.0399	C8B - Freq=0.161, fdr=0.0399	DHTKD1 - Freq=0.161, fdr=0.0399	GAMT - Freq=0.161, fdr=0.0399	HRSP12 - Freq=0.161, fdr=0.0399	ISOC1 - Freq=0.161, fdr=0.0399	PREPL - Freq=0.161, fdr=0.0399	SGK2 - Freq=0.161, fdr=0.0399
KEGG	Cytokine Cytokine Receptor Interaction	243	SERPINA3 - Freq=0.525, fdr=0.0062	OR7A17 - Freq=0.41, fdr=0.0062	HSD3B2 - Freq=0.398, fdr=0.0062	SERPINB2 - Freq=0.39, fdr=0.0062	CHIA - Freq=0.315, fdr=0.0062	OR12D3 - Freq=0.305, fdr=0.0062	SERPINB4 - Freq=0.305, fdr=0.0062	PSG3 - Freq=0.3, fdr=0.0062	IFI27 - Freq=0.298, fdr=0.0117	OR7E24 - Freq=0.292, fdr=0.0062	PYHIN1 - Freq=0.278, fdr=0.0062	KRT3 - Freq=0.27, fdr=0.0062	OR1E1 - Freq=0.265, fdr=0.0062	CRNN - Freq=0.26, fdr=0.0062	AOC1 - Freq=0.258, fdr=0.0062	GBP2 - Freq=0.258, fdr=0.0062	MAGEB2 - Freq=0.248, fdr=0.0062	EGR2 - Freq=0.245, fdr=0.0062	PRSS1 - Freq=0.242, fdr=0.0062	LCN2 - Freq=0.235, fdr=0.0062	OAS1 - Freq=0.235, fdr=0.0062	TNFAIP3 - Freq=0.232, fdr=0.0062	TAS2R7 - Freq=0.23, fdr=0.0062	CST7 - Freq=0.228, fdr=0.0062	BCL2A1 - Freq=0.225, fdr=0.0062	CD69 - Freq=0.222, fdr=0.0062	MAGEA8 - Freq=0.222, fdr=0.0062	OR52A1 - Freq=0.222, fdr=0.0062	IFITM1 - Freq=0.218, fdr=0.0117	SIRPG - Freq=0.218, fdr=0.0062	THBS1 - Freq=0.218, fdr=0.0062	S100A9 - Freq=0.215, fdr=0.0062	HLA-DQA1 - Freq=0.212, fdr=0.0062	MAS1 - Freq=0.212, fdr=0.0062	SERPINB3 - Freq=0.212, fdr=0.0062	OR2F2 - Freq=0.21, fdr=0.0062	C3 - Freq=0.208, fdr=0.0062	MAGEB1 - Freq=0.208, fdr=0.0062	PTGS2 - Freq=0.208, fdr=0.0062	BMP3 - Freq=0.205, fdr=0.0062	DUSP5 - Freq=0.205, fdr=0.0062	KRTAP1-1 - Freq=0.205, fdr=0.0062	AIM2 - Freq=0.2, fdr=0.0062	FABP4 - Freq=0.2, fdr=0.0062	HLA-DRB1 - Freq=0.2, fdr=0.0062	ICAM1 - Freq=0.2, fdr=0.0062	PSMB9 - Freq=0.2, fdr=0.0117
KEGG	Cytosolic Dna Sensing Pathway	51	OR7A17 - Freq=0.596, fdr=0.0106	HSD3B2 - Freq=0.541, fdr=0.0106	PSG3 - Freq=0.525, fdr=0.0106	OR1E1 - Freq=0.481, fdr=0.0106	SERPINA3 - Freq=0.475, fdr=0.0106	OR12D3 - Freq=0.421, fdr=0.0106	OR7E24 - Freq=0.421, fdr=0.0106	KRT3 - Freq=0.393, fdr=0.0106	CRNN - Freq=0.383, fdr=0.0106	MAGEB2 - Freq=0.383, fdr=0.0106	MAGEA8 - Freq=0.361, fdr=0.0106	PRL - Freq=0.35, fdr=0.0106	MAS1 - Freq=0.344, fdr=0.0106	MAGEB1 - Freq=0.328, fdr=0.0106	TAS2R7 - Freq=0.328, fdr=0.0106	PRSS1 - Freq=0.317, fdr=0.0106	OR1F1 - Freq=0.306, fdr=0.0106	PGLYRP4 - Freq=0.306, fdr=0.0106	SERPINB4 - Freq=0.306, fdr=0.0106	OR52A1 - Freq=0.295, fdr=0.0106	PCDH11Y - Freq=0.295, fdr=0.0106	PYHIN1 - Freq=0.295, fdr=0.0106	IL19 - Freq=0.273, fdr=0.0106	CHIA - Freq=0.268, fdr=0.0106	OR1G1 - Freq=0.268, fdr=0.0106	BPIFA1 - Freq=0.262, fdr=0.0106	CYP4A11 - Freq=0.262, fdr=0.0106	KRTAP1-1 - Freq=0.262, fdr=0.0106	MAGEA12 - Freq=0.262, fdr=0.0106	OR10H3 - Freq=0.262, fdr=0.0106	OR2F2 - Freq=0.262, fdr=0.0106	VN1R1 - Freq=0.262, fdr=0.0106	AOC1 - Freq=0.246, fdr=0.0106	BMP3 - Freq=0.246, fdr=0.0106	CLCA1 - Freq=0.246, fdr=0.0106	SERPINB3 - Freq=0.24, fdr=0.0106	OR10H1 - Freq=0.23, fdr=0.0106	ATP1B4 - Freq=0.224, fdr=0.0106	CCR3 - Freq=0.224, fdr=0.0106	GML - Freq=0.224, fdr=0.0106	KRT5 - Freq=0.224, fdr=0.0106	CABP5 - Freq=0.219, fdr=0.0106	CCL11 - Freq=0.219, fdr=0.0106	CYP26A1 - Freq=0.219, fdr=0.0106	IMPG2 - Freq=0.219, fdr=0.0106	MYL1 - Freq=0.219, fdr=0.0106	OR5I1 - Freq=0.219, fdr=0.0106
KEGG	Dilated Cardiomyopathy	88	APOD - Freq=0.489, fdr=0.0073	IGFBP5 - Freq=0.477, fdr=0.0073	CRYAB - Freq=0.466, fdr=0.0073	FHOD3 - Freq=0.466, fdr=0.0073	ATP1A2 - Freq=0.455, fdr=0.0073	RCAN2 - Freq=0.455, fdr=0.0073	SPARCL1 - Freq=0.455, fdr=0.0073	DPYSL3 - Freq=0.443, fdr=0.0073	CPE - Freq=0.432, fdr=0.0073	IGFBP6 - Freq=0.42, fdr=0.0073	NDRG4 - Freq=0.42, fdr=0.0073	TAGLN - Freq=0.42, fdr=0.0073	HSPB6 - Freq=0.409, fdr=0.0073	PKIA - Freq=0.409, fdr=0.0073	COL1A2 - Freq=0.398, fdr=0.0073	EFEMP1 - Freq=0.398, fdr=0.0073	GPX3 - Freq=0.398, fdr=0.0073	REEP1 - Freq=0.398, fdr=0.0073	PTN - Freq=0.386, fdr=0.0073	BEX1 - Freq=0.375, fdr=0.0073	COL1A1 - Freq=0.375, fdr=0.0073	COL5A2 - Freq=0.375, fdr=0.0073	FABP4 - Freq=0.375, fdr=0.0073	NID2 - Freq=0.375, fdr=0.0073	NNAT - Freq=0.375, fdr=0.0073	OLFML3 - Freq=0.375, fdr=0.0073	PCP4 - Freq=0.375, fdr=0.0073	THBS2 - Freq=0.375, fdr=0.0073	CNN1 - Freq=0.364, fdr=0.0073	COL6A2 - Freq=0.364, fdr=0.0073	DCN - Freq=0.364, fdr=0.0073	HTRA1 - Freq=0.364, fdr=0.0073	IFI27 - Freq=0.364, fdr=0.0296	PCOLCE - Freq=0.364, fdr=0.0073	ADAMTS1 - Freq=0.352, fdr=0.0073	FAM107A - Freq=0.352, fdr=0.0073	ISLR - Freq=0.352, fdr=0.0073	MYL9 - Freq=0.352, fdr=0.0073	PYGM - Freq=0.352, fdr=0.0073	TIMP3 - Freq=0.352, fdr=0.0073	CAV1 - Freq=0.341, fdr=0.0073	COL5A1 - Freq=0.341, fdr=0.0073	FILIP1L - Freq=0.341, fdr=0.0073	LOX - Freq=0.341, fdr=0.0073	MFAP5 - Freq=0.341, fdr=0.0073	PAK3 - Freq=0.341, fdr=0.0073	PPP1R3C - Freq=0.341, fdr=0.0073
KEGG	Dna Replication	35	MAD2L1 - Freq=0.943, fdr=0.0029	OIP5 - Freq=0.943, fdr=0.0029	CKS1B - Freq=0.914, fdr=0.0029	DDX39A - Freq=0.914, fdr=0.0029	GINS1 - Freq=0.914, fdr=0.0029	HMMR - Freq=0.914, fdr=0.0029	MKI67 - Freq=0.914, fdr=0.0029	NCAPD2 - Freq=0.914, fdr=0.0029	NCAPG2 - Freq=0.914, fdr=0.0029	TIPIN - Freq=0.914, fdr=0.0029	ASF1B - Freq=0.886, fdr=0.0029	BORA - Freq=0.886, fdr=0.0029	BUB1B - Freq=0.886, fdr=0.0029	C1orf112 - Freq=0.886, fdr=0.0029	CCNA2 - Freq=0.886, fdr=0.0029	CDC6 - Freq=0.886, fdr=0.0029	DBF4 - Freq=0.886, fdr=0.0029	DLGAP5 - Freq=0.886, fdr=0.0029	DONSON - Freq=0.886, fdr=0.0029	DSN1 - Freq=0.886, fdr=0.0029	ESPL1 - Freq=0.886, fdr=0.0029	EZH2 - Freq=0.886, fdr=0.0029	KIF11 - Freq=0.886, fdr=0.0029	KIF2C - Freq=0.886, fdr=0.0029	KIF4A - Freq=0.886, fdr=0.0029	NUP155 - Freq=0.886, fdr=0.0029	NUP205 - Freq=0.886, fdr=0.0029	PBK - Freq=0.886, fdr=0.0029	PFAS - Freq=0.886, fdr=0.0029	PHGDH - Freq=0.886, fdr=0.0029	PLK1 - Freq=0.886, fdr=0.0029	PRC1 - Freq=0.886, fdr=0.0029	SNRPF - Freq=0.886, fdr=0.0029	SUPT16H - Freq=0.886, fdr=0.0029	TEX30 - Freq=0.886, fdr=0.0029	TPX2 - Freq=0.886, fdr=0.0029	ZWILCH - Freq=0.886, fdr=0.0029	ATAD2 - Freq=0.857, fdr=0.0029	AURKA - Freq=0.857, fdr=0.0029	CCNB1 - Freq=0.857, fdr=0.0029	CCNE2 - Freq=0.857, fdr=0.0029	CDC20 - Freq=0.857, fdr=0.0029	CDCA8 - Freq=0.857, fdr=0.0029	CDK1 - Freq=0.857, fdr=0.0029	CENPU - Freq=0.857, fdr=0.0029	DNMT1 - Freq=0.857, fdr=0.0029	FBXO5 - Freq=0.857, fdr=0.0029
KEGG	Dorso Ventral Axis Formation	22	NA	NA	NA	NA	NA	NA	NA	NA	NA	NA	NA	NA	NA	NA	NA	NA	NA	NA	NA	NA	NA	NA	NA	NA	NA	NA	NA	NA	NA	NA	NA	NA	NA	NA	NA	NA	NA	NA	NA	NA	NA	NA	NA	NA	NA	NA	NA
KEGG	Drug Metabolism Cytochrome P450	57	SERPINA3 - Freq=0.841, fdr=0.0049	HSD3B2 - Freq=0.667, fdr=0.0049	AGT - Freq=0.627, fdr=0.0049	AKR1C1 - Freq=0.619, fdr=0.0049	DIO1 - Freq=0.587, fdr=0.0049	MLXIPL - Freq=0.587, fdr=0.0049	AKR1C2 - Freq=0.579, fdr=0.0049	IRF6 - Freq=0.548, fdr=0.0049	AADAC - Freq=0.532, fdr=0.0049	SERPINA7 - Freq=0.532, fdr=0.0049	HAO2 - Freq=0.516, fdr=0.0049	AKR1C4 - Freq=0.508, fdr=0.0049	C8A - Freq=0.508, fdr=0.0049	CYP4A11 - Freq=0.508, fdr=0.0049	RGN - Freq=0.508, fdr=0.0049	ANG - Freq=0.5, fdr=0.0049	CDO1 - Freq=0.5, fdr=0.0049	PIGR - Freq=0.5, fdr=0.0049	FXYD1 - Freq=0.492, fdr=0.0049	GC - Freq=0.492, fdr=0.0049	GJB1 - Freq=0.492, fdr=0.0049	C6 - Freq=0.476, fdr=0.0049	GHR - Freq=0.476, fdr=0.0049	FGG - Freq=0.468, fdr=0.0049	IGF1 - Freq=0.468, fdr=0.0049	PON1 - Freq=0.468, fdr=0.0049	CPN2 - Freq=0.46, fdr=0.0049	FGB - Freq=0.46, fdr=0.0049	SERPINA6 - Freq=0.46, fdr=0.0049	ITIH3 - Freq=0.452, fdr=0.0049	SULT2A1 - Freq=0.452, fdr=0.0049	AKR1C3 - Freq=0.444, fdr=0.0049	C4BPA - Freq=0.444, fdr=0.0049	PZP - Freq=0.444, fdr=0.0049	CYP26A1 - Freq=0.437, fdr=0.0049	FGA - Freq=0.437, fdr=0.0049	APOB - Freq=0.429, fdr=0.0049	COLEC10 - Freq=0.429, fdr=0.0049	HAL - Freq=0.429, fdr=0.0049	NR0B2 - Freq=0.429, fdr=0.0049	ACSM5 - Freq=0.421, fdr=0.0049	MIA2 - Freq=0.421, fdr=0.0049	PON3 - Freq=0.421, fdr=0.0049	BCHE - Freq=0.413, fdr=0.0049	CA5A - Freq=0.413, fdr=0.0049	CPS1 - Freq=0.413, fdr=0.0049	PDZK1 - Freq=0.413, fdr=0.0049
KEGG	Drug Metabolism Other Enzymes	37	SERPINA3 - Freq=0.695, fdr=0.0068	DIO1 - Freq=0.627, fdr=0.0068	HSD3B2 - Freq=0.542, fdr=0.0068	C8A - Freq=0.525, fdr=0.0068	CYP2B6 - Freq=0.525, fdr=0.0068	SERPINA7 - Freq=0.525, fdr=0.0068	CYP2C18 - Freq=0.508, fdr=0.0068	CYP4A11 - Freq=0.508, fdr=0.0068	GSTA2 - Freq=0.508, fdr=0.0068	AKR1C2 - Freq=0.492, fdr=0.0068	FMO5 - Freq=0.492, fdr=0.0068	GC - Freq=0.492, fdr=0.0068	SERPINA6 - Freq=0.492, fdr=0.0068	AADAC - Freq=0.475, fdr=0.0068	HAO2 - Freq=0.475, fdr=0.0068	FGG - Freq=0.458, fdr=0.0068	SULT2A1 - Freq=0.458, fdr=0.0068	ABCC6 - Freq=0.441, fdr=0.0068	ADH1A - Freq=0.441, fdr=0.0068	AKR1C1 - Freq=0.441, fdr=0.0068	AKR1C4 - Freq=0.441, fdr=0.0068	FGB - Freq=0.441, fdr=0.0068	GJB1 - Freq=0.441, fdr=0.0068	PDZK1 - Freq=0.441, fdr=0.0068	RGN - Freq=0.441, fdr=0.0068	ACSM3 - Freq=0.424, fdr=0.0068	AGT - Freq=0.424, fdr=0.0068	AKR1C3 - Freq=0.424, fdr=0.0068	C4BPA - Freq=0.424, fdr=0.0068	CPN2 - Freq=0.424, fdr=0.0068	PRSS1 - Freq=0.424, fdr=0.0068	SLC17A4 - Freq=0.424, fdr=0.0068	APOB - Freq=0.407, fdr=0.0068	C8B - Freq=0.407, fdr=0.0068	CYP4F12 - Freq=0.407, fdr=0.0068	HSD17B2 - Freq=0.407, fdr=0.0068	MLXIPL - Freq=0.407, fdr=0.0068	NR1H4 - Freq=0.407, fdr=0.0068	PRSS3 - Freq=0.407, fdr=0.0068	RNF186 - Freq=0.407, fdr=0.0068	C6 - Freq=0.39, fdr=0.0068	FGA - Freq=0.39, fdr=0.0068	MTTP - Freq=0.39, fdr=0.0068	OTC - Freq=0.39, fdr=0.0068	PIGR - Freq=0.39, fdr=0.0068	SERPINF2 - Freq=0.39, fdr=0.0068	SGK2 - Freq=0.39, fdr=0.0068
KEGG	Ecm Receptor Interaction	81	TAGLN - Freq=0.654, fdr=0.006	EFEMP1 - Freq=0.642, fdr=0.006	GPX3 - Freq=0.642, fdr=0.006	IGFBP3 - Freq=0.642, fdr=0.006	LOX - Freq=0.63, fdr=0.006	CNN1 - Freq=0.617, fdr=0.006	NID2 - Freq=0.617, fdr=0.006	OLFML3 - Freq=0.617, fdr=0.006	CAV1 - Freq=0.605, fdr=0.006	HTRA1 - Freq=0.605, fdr=0.006	IGFBP5 - Freq=0.605, fdr=0.006	TMEM45A - Freq=0.605, fdr=0.006	CTGF - Freq=0.593, fdr=0.006	IFI27 - Freq=0.593, fdr=0.006	PCOLCE - Freq=0.593, fdr=0.006	SERPINA3 - Freq=0.593, fdr=0.006	DPYSL3 - Freq=0.58, fdr=0.006	MINOS1-NBL1 - Freq=0.58, fdr=0.006	TIMP3 - Freq=0.58, fdr=0.006	ADAMTS1 - Freq=0.568, fdr=0.006	CYR61 - Freq=0.568, fdr=0.006	F3 - Freq=0.556, fdr=0.006	IGFBP6 - Freq=0.556, fdr=0.006	NUPR1 - Freq=0.556, fdr=0.006	CRYAB - Freq=0.543, fdr=0.006	FSTL1 - Freq=0.543, fdr=0.006	PRSS23 - Freq=0.543, fdr=0.006	TWIST1 - Freq=0.543, fdr=0.006	CDH11 - Freq=0.531, fdr=0.006	PCOLCE2 - Freq=0.519, fdr=0.006	AEBP1 - Freq=0.506, fdr=0.006	DCN - Freq=0.506, fdr=0.006	EMP1 - Freq=0.506, fdr=0.006	FABP4 - Freq=0.506, fdr=0.006	FBLN5 - Freq=0.506, fdr=0.006	PMP22 - Freq=0.506, fdr=0.006	SERPINH1 - Freq=0.506, fdr=0.006	TGFB1I1 - Freq=0.506, fdr=0.006	COL4A5 - Freq=0.494, fdr=0.006	FST - Freq=0.494, fdr=0.006	ID1 - Freq=0.494, fdr=0.006	MYL9 - Freq=0.494, fdr=0.006	PLOD2 - Freq=0.494, fdr=0.006	PMEPA1 - Freq=0.494, fdr=0.006	POSTN - Freq=0.494, fdr=0.006	SEMA3C - Freq=0.494, fdr=0.006	SERPINE1 - Freq=0.494, fdr=0.006
KEGG	Endocytosis	168	BEX1 - Freq=0.333, fdr=0.0204	F3 - Freq=0.333, fdr=0.0204	CKB - Freq=0.327, fdr=0.0204	ENO2 - Freq=0.327, fdr=0.0298	GRAMD1B - Freq=0.321, fdr=0.0204	HTRA1 - Freq=0.321, fdr=0.0204	PDP1 - Freq=0.321, fdr=0.0204	CAMK2N1 - Freq=0.298, fdr=0.0204	DPYSL3 - Freq=0.298, fdr=0.0204	ID1 - Freq=0.298, fdr=0.0387	STXBP1 - Freq=0.292, fdr=0.0204	TSPYL4 - Freq=0.292, fdr=0.0204	CPE - Freq=0.286, fdr=0.0387	IQCJ-SCHIP1 - Freq=0.28, fdr=0.0204	NDRG4 - Freq=0.28, fdr=0.0298	PKIA - Freq=0.28, fdr=0.0204	BEX4 - Freq=0.274, fdr=0.0204	EGR1 - Freq=0.274, fdr=0.0298	RND3 - Freq=0.274, fdr=0.0204	SALL2 - Freq=0.274, fdr=0.0387	ARMCX1 - Freq=0.262, fdr=0.0204	FAM171A1 - Freq=0.262, fdr=0.0204	PRAF2 - Freq=0.262, fdr=0.0204	REEP1 - Freq=0.262, fdr=0.0204	APOD - Freq=0.256, fdr=0.0298	GPR137B - Freq=0.256, fdr=0.0204	MAP1B - Freq=0.256, fdr=0.0298	MAP2 - Freq=0.256, fdr=0.0204	SERPINE2 - Freq=0.256, fdr=0.0204	ALCAM - Freq=0.25, fdr=0.0204	ATP2B1 - Freq=0.25, fdr=0.0204	NUAK1 - Freq=0.25, fdr=0.0204	CHN1 - Freq=0.244, fdr=0.0204	CRIM1 - Freq=0.244, fdr=0.0204	THY1 - Freq=0.244, fdr=0.0204	CYFIP2 - Freq=0.238, fdr=0.0204	DUSP5 - Freq=0.238, fdr=0.0467	EFNB2 - Freq=0.232, fdr=0.0204	TSPAN7 - Freq=0.232, fdr=0.0298	FAT1 - Freq=0.226, fdr=0.0387	PLD3 - Freq=0.226, fdr=0.0204	ENC1 - Freq=0.22, fdr=0.0204	KCNK1 - Freq=0.22, fdr=0.0204	LPHN1 - Freq=0.22, fdr=0.0204	WASF1 - Freq=0.22, fdr=0.0298	ALDOC - Freq=0.214, fdr=0.0204	ANXA3 - Freq=0.214, fdr=0.0467
KEGG	Endometrial Cancer	52	NA	NA	NA	NA	NA	NA	NA	NA	NA	NA	NA	NA	NA	NA	NA	NA	NA	NA	NA	NA	NA	NA	NA	NA	NA	NA	NA	NA	NA	NA	NA	NA	NA	NA	NA	NA	NA	NA	NA	NA	NA	NA	NA	NA	NA	NA	NA
KEGG	Epithelial Cell Signaling In Helicobacter Pylori Infection	67	STXBP1 - Freq=0.388, fdr=0.0147	CKB - Freq=0.358, fdr=0.0147	ENO2 - Freq=0.358, fdr=0.044	AATK - Freq=0.328, fdr=0.0147	GPR137B - Freq=0.328, fdr=0.0147	PDP1 - Freq=0.328, fdr=0.0241	S100A4 - Freq=0.328, fdr=0.0379	GRAMD1B - Freq=0.313, fdr=0.0147	IER3 - Freq=0.313, fdr=0.0147	IQCJ-SCHIP1 - Freq=0.313, fdr=0.0379	SERPINE2 - Freq=0.313, fdr=0.0241	TSPYL4 - Freq=0.313, fdr=0.0147	AIM1 - Freq=0.299, fdr=0.0147	ANXA1 - Freq=0.299, fdr=0.0147	EMP3 - Freq=0.299, fdr=0.0241	GBP2 - Freq=0.299, fdr=0.0317	IFI30 - Freq=0.299, fdr=0.0317	MAP1B - Freq=0.299, fdr=0.0379	S100A11 - Freq=0.299, fdr=0.0147	TUBA1A - Freq=0.299, fdr=0.0147	ATP1B1 - Freq=0.284, fdr=0.0147	IFITM2 - Freq=0.284, fdr=0.0147	IGFBP3 - Freq=0.284, fdr=0.0317	PLD3 - Freq=0.284, fdr=0.0147	WASF1 - Freq=0.284, fdr=0.0147	ALCAM - Freq=0.269, fdr=0.0147	ALDOC - Freq=0.269, fdr=0.0147	CA11 - Freq=0.269, fdr=0.0147	DUSP5 - Freq=0.269, fdr=0.044	FAM171A1 - Freq=0.269, fdr=0.0379	ICAM1 - Freq=0.269, fdr=0.0147	IFITM3 - Freq=0.269, fdr=0.0241	JUNB - Freq=0.269, fdr=0.0147	KIF3C - Freq=0.269, fdr=0.0147	LGALS3 - Freq=0.269, fdr=0.0147	PIEZO1 - Freq=0.269, fdr=0.0147	PMAIP1 - Freq=0.269, fdr=0.0379	PRNP - Freq=0.269, fdr=0.0147	S100A6 - Freq=0.269, fdr=0.0147	SPP1 - Freq=0.269, fdr=0.0379	TNFAIP3 - Freq=0.269, fdr=0.0147	TUBB2A - Freq=0.269, fdr=0.0147	UCHL1 - Freq=0.269, fdr=0.0147	ADAP1 - Freq=0.254, fdr=0.0147	ARPC1B - Freq=0.254, fdr=0.0147	ATP2B1 - Freq=0.254, fdr=0.0147	B3GNT1 - Freq=0.254, fdr=0.0147
KEGG	Erbb Signaling Pathway	86	PDP1 - Freq=0.395, fdr=0.0418	ENO2 - Freq=0.384, fdr=0.0418	SALL2 - Freq=0.36, fdr=0.0418	GRAMD1B - Freq=0.337, fdr=0.0418	IQCJ-SCHIP1 - Freq=0.337, fdr=0.0418	MAP1B - Freq=0.314, fdr=0.0418	PKIA - Freq=0.291, fdr=0.0418	ATP2B1 - Freq=0.279, fdr=0.0418	CHN1 - Freq=0.279, fdr=0.0418	PTN - Freq=0.279, fdr=0.0418	TSPAN5 - Freq=0.279, fdr=0.0418	ENC1 - Freq=0.267, fdr=0.0418	FAM171A1 - Freq=0.267, fdr=0.0418	STX1A - Freq=0.256, fdr=0.0418	ZBTB18 - Freq=0.256, fdr=0.0418	AATK - Freq=0.244, fdr=0.0418	ALDOC - Freq=0.233, fdr=0.0418	FAM49A - Freq=0.233, fdr=0.0418	ENDOD1 - Freq=0.221, fdr=0.0418	WDR47 - Freq=0.221, fdr=0.0418	CA11 - Freq=0.209, fdr=0.0418	IFIT2 - Freq=0.209, fdr=0.0418	KIF3C - Freq=0.209, fdr=0.0418	ADAP1 - Freq=0.198, fdr=0.0418	CACNB3 - Freq=0.198, fdr=0.0418	TRIM2 - Freq=0.198, fdr=0.0418	CD83 - Freq=0.186, fdr=0.0418	ELAVL4 - Freq=0.186, fdr=0.0418	TNIK - Freq=0.186, fdr=0.0418	B3GNT1 - Freq=0.163, fdr=0.0418	CLSTN1 - Freq=0.163, fdr=0.0418	EPHB6 - Freq=0.163, fdr=0.0418	HIVEP2 - Freq=0.163, fdr=0.0418	MAN1C1 - Freq=0.163, fdr=0.0418	NPTX1 - Freq=0.163, fdr=0.0418	OPCML - Freq=0.163, fdr=0.0418	RTN2 - Freq=0.163, fdr=0.0418	BRINP1 - Freq=0.151, fdr=0.0418	KIAA1551 - Freq=0.151, fdr=0.0418	KIF1A - Freq=0.151, fdr=0.0418	PPP3CA - Freq=0.151, fdr=0.0418	RAP1GAP - Freq=0.151, fdr=0.0418	SYP - Freq=0.151, fdr=0.0418	TMCC2 - Freq=0.151, fdr=0.0418	VAMP2 - Freq=0.151, fdr=0.0418	ARHGDIG - Freq=0.14, fdr=0.0418	ATP8A1 - Freq=0.14, fdr=0.0418
KEGG	Ether Lipid Metabolism	29	NA	NA	NA	NA	NA	NA	NA	NA	NA	NA	NA	NA	NA	NA	NA	NA	NA	NA	NA	NA	NA	NA	NA	NA	NA	NA	NA	NA	NA	NA	NA	NA	NA	NA	NA	NA	NA	NA	NA	NA	NA	NA	NA	NA	NA	NA	NA
KEGG	Fatty Acid Metabolism	40	AKR1C3 - Freq=0.674, fdr=0.0054	RNASE4 - Freq=0.674, fdr=0.0054	AKR1C1 - Freq=0.652, fdr=0.0054	AKR1C2 - Freq=0.63, fdr=0.0054	CDO1 - Freq=0.63, fdr=0.0054	GPX3 - Freq=0.609, fdr=0.0054	EPHX1 - Freq=0.587, fdr=0.0054	PHYH - Freq=0.587, fdr=0.0054	CYB5A - Freq=0.565, fdr=0.0054	TST - Freq=0.565, fdr=0.0054	ECHDC3 - Freq=0.543, fdr=0.0054	G0S2 - Freq=0.543, fdr=0.0054	DSP - Freq=0.522, fdr=0.0054	GSTM2 - Freq=0.522, fdr=0.0054	PON3 - Freq=0.522, fdr=0.0054	SERPINF1 - Freq=0.522, fdr=0.0054	ANG - Freq=0.5, fdr=0.0054	CRYZ - Freq=0.5, fdr=0.0054	GHR - Freq=0.5, fdr=0.0054	IFITM3 - Freq=0.5, fdr=0.0054	BNIP3 - Freq=0.478, fdr=0.0054	GSTM1 - Freq=0.478, fdr=0.0054	LACTB2 - Freq=0.478, fdr=0.0054	PAPSS2 - Freq=0.478, fdr=0.0054	PYGL - Freq=0.478, fdr=0.0054	RETSAT - Freq=0.478, fdr=0.0054	AOX1 - Freq=0.457, fdr=0.0054	DCXR - Freq=0.457, fdr=0.0054	ID1 - Freq=0.457, fdr=0.0054	IRF6 - Freq=0.457, fdr=0.0054	LGALS3BP - Freq=0.457, fdr=0.0054	ALDH4A1 - Freq=0.435, fdr=0.0054	BCKDHB - Freq=0.435, fdr=0.0054	C1R - Freq=0.435, fdr=0.0054	CD302 - Freq=0.435, fdr=0.0054	CTH - Freq=0.435, fdr=0.0054	CXCL12 - Freq=0.435, fdr=0.0054	ECH1 - Freq=0.435, fdr=0.0054	IFI27 - Freq=0.435, fdr=0.0095	IGFBP4 - Freq=0.435, fdr=0.0054	MARC2 - Freq=0.435, fdr=0.0054	PXMP2 - Freq=0.435, fdr=0.0054	SORD - Freq=0.435, fdr=0.0054	CSRP2 - Freq=0.413, fdr=0.0054	DHRS3 - Freq=0.413, fdr=0.0054	FABP4 - Freq=0.413, fdr=0.0054	HIBCH - Freq=0.413, fdr=0.0054
KEGG	Fc Epsilon Ri Signaling Pathway	72	FAM49A - Freq=0.333, fdr=0.0107	DOCK10 - Freq=0.319, fdr=0.0107	GBP2 - Freq=0.306, fdr=0.027	TLR1 - Freq=0.306, fdr=0.0107	CST7 - Freq=0.292, fdr=0.0107	GRAMD1B - Freq=0.292, fdr=0.0107	IFI30 - Freq=0.292, fdr=0.0107	IFIT2 - Freq=0.292, fdr=0.0107	OAS1 - Freq=0.292, fdr=0.0107	SERPINB2 - Freq=0.292, fdr=0.0107	ATP2B1 - Freq=0.278, fdr=0.0107	EVI2B - Freq=0.278, fdr=0.0107	HCLS1 - Freq=0.278, fdr=0.0107	HLA-DRB1 - Freq=0.278, fdr=0.0107	ISG20 - Freq=0.278, fdr=0.0107	MICAL1 - Freq=0.278, fdr=0.0107	S100A9 - Freq=0.278, fdr=0.0107	STK17B - Freq=0.278, fdr=0.0107	TNFAIP8 - Freq=0.278, fdr=0.0107	CCL5 - Freq=0.264, fdr=0.0107	CD69 - Freq=0.264, fdr=0.0107	CD83 - Freq=0.264, fdr=0.0107	EMP3 - Freq=0.264, fdr=0.0337	F13A1 - Freq=0.264, fdr=0.0107	FAM46C - Freq=0.264, fdr=0.0107	ICAM1 - Freq=0.264, fdr=0.0107	PSMB9 - Freq=0.264, fdr=0.0337	SLC7A7 - Freq=0.264, fdr=0.0107	TNFAIP3 - Freq=0.264, fdr=0.0107	ARPC1B - Freq=0.25, fdr=0.0107	BLNK - Freq=0.25, fdr=0.0107	CORO1A - Freq=0.25, fdr=0.0107	CXCR4 - Freq=0.25, fdr=0.0107	HLA-DQA1 - Freq=0.25, fdr=0.0107	IL2RG - Freq=0.25, fdr=0.0107	KCNN4 - Freq=0.25, fdr=0.0107	LCN2 - Freq=0.25, fdr=0.0107	PLEKHO1 - Freq=0.25, fdr=0.0107	PRKCH - Freq=0.25, fdr=0.0107	AIM2 - Freq=0.236, fdr=0.0107	ARHGAP15 - Freq=0.236, fdr=0.0107	ARHGDIB - Freq=0.236, fdr=0.0107	CSF2RB - Freq=0.236, fdr=0.0107	FAM129A - Freq=0.236, fdr=0.0107	GLIPR1 - Freq=0.236, fdr=0.0107	HLA-DMA - Freq=0.236, fdr=0.0107	ITGB2 - Freq=0.236, fdr=0.0107
KEGG	Fc Gamma R Mediated Phagocytosis	88	MICAL1 - Freq=0.407, fdr=0.0085	GPR137B - Freq=0.385, fdr=0.0085	EMP3 - Freq=0.374, fdr=0.0085	S100A4 - Freq=0.374, fdr=0.0085	DOCK10 - Freq=0.363, fdr=0.0085	GBP2 - Freq=0.363, fdr=0.0085	IFITM1 - Freq=0.352, fdr=0.0085	PMAIP1 - Freq=0.352, fdr=0.0085	OAS1 - Freq=0.341, fdr=0.0085	TLR1 - Freq=0.341, fdr=0.0085	DUSP5 - Freq=0.33, fdr=0.0085	FAM49A - Freq=0.33, fdr=0.0085	IFI30 - Freq=0.33, fdr=0.0085	IFITM2 - Freq=0.33, fdr=0.0085	PDP1 - Freq=0.33, fdr=0.0152	S100A11 - Freq=0.33, fdr=0.0085	TNFAIP8 - Freq=0.33, fdr=0.0085	ARHGDIB - Freq=0.319, fdr=0.0085	GLIPR1 - Freq=0.319, fdr=0.0085	HCLS1 - Freq=0.319, fdr=0.0085	HLA-DRB1 - Freq=0.319, fdr=0.0085	HTRA1 - Freq=0.319, fdr=0.0211	KCTD12 - Freq=0.319, fdr=0.0085	PLEKHO1 - Freq=0.319, fdr=0.0085	PSMB9 - Freq=0.319, fdr=0.0085	SERPINE2 - Freq=0.319, fdr=0.0085	BLNK - Freq=0.308, fdr=0.0085	CAPG - Freq=0.308, fdr=0.0085	COTL1 - Freq=0.308, fdr=0.0085	DPYSL3 - Freq=0.308, fdr=0.0264	GRAMD1B - Freq=0.308, fdr=0.0085	IFIT2 - Freq=0.308, fdr=0.0085	SERPINB1 - Freq=0.308, fdr=0.0085	SPP1 - Freq=0.308, fdr=0.0085	TNFAIP3 - Freq=0.308, fdr=0.0085	CKB - Freq=0.297, fdr=0.0264	FXYD5 - Freq=0.297, fdr=0.0085	LGALS3 - Freq=0.297, fdr=0.0085	ANXA1 - Freq=0.286, fdr=0.0085	CD83 - Freq=0.286, fdr=0.0085	CORO1A - Freq=0.286, fdr=0.0085	CRIP1 - Freq=0.286, fdr=0.0085	CXCR4 - Freq=0.286, fdr=0.0085	EVI2B - Freq=0.286, fdr=0.0085	FAM129A - Freq=0.286, fdr=0.0085	SLC7A7 - Freq=0.286, fdr=0.0085	SRGN - Freq=0.286, fdr=0.0085
KEGG	Focal Adhesion	194	TAGLN - Freq=0.521, fdr=0.0075	DPYSL3 - Freq=0.51, fdr=0.0075	EFEMP1 - Freq=0.495, fdr=0.0075	HTRA1 - Freq=0.495, fdr=0.0075	GPX3 - Freq=0.479, fdr=0.0075	IGFBP6 - Freq=0.464, fdr=0.0075	OLFML3 - Freq=0.464, fdr=0.0075	TIMP3 - Freq=0.464, fdr=0.0075	IFI27 - Freq=0.454, fdr=0.0075	IGFBP5 - Freq=0.448, fdr=0.0075	PCOLCE - Freq=0.448, fdr=0.0075	F3 - Freq=0.443, fdr=0.0075	FILIP1L - Freq=0.438, fdr=0.0075	IGFBP3 - Freq=0.438, fdr=0.0075	CTGF - Freq=0.433, fdr=0.0075	CYR61 - Freq=0.433, fdr=0.0075	ID1 - Freq=0.428, fdr=0.0075	LOX - Freq=0.428, fdr=0.0075	NID2 - Freq=0.423, fdr=0.0075	NUPR1 - Freq=0.423, fdr=0.0075	CRIM1 - Freq=0.418, fdr=0.0075	SERPINE2 - Freq=0.418, fdr=0.0075	MINOS1-NBL1 - Freq=0.412, fdr=0.0075	ADAMTS1 - Freq=0.402, fdr=0.0075	EPS8 - Freq=0.402, fdr=0.0075	TGFB1I1 - Freq=0.402, fdr=0.0075	CRYAB - Freq=0.397, fdr=0.0075	FBLN5 - Freq=0.397, fdr=0.0075	CNN1 - Freq=0.392, fdr=0.0075	FSTL1 - Freq=0.392, fdr=0.0075	GBP2 - Freq=0.392, fdr=0.0075	PXDN - Freq=0.392, fdr=0.0075	PRSS23 - Freq=0.387, fdr=0.0075	DCN - Freq=0.381, fdr=0.0075	EMP1 - Freq=0.381, fdr=0.0075	LHFP - Freq=0.381, fdr=0.0075	NUAK1 - Freq=0.381, fdr=0.0075	CDH11 - Freq=0.376, fdr=0.0075	PMP22 - Freq=0.376, fdr=0.0075	S100A4 - Freq=0.376, fdr=0.0075	PLOD2 - Freq=0.371, fdr=0.0075	TMEM45A - Freq=0.371, fdr=0.0075	IQCJ-SCHIP1 - Freq=0.366, fdr=0.0075	CSRP1 - Freq=0.361, fdr=0.0075	FAT1 - Freq=0.361, fdr=0.0075	FLRT2 - Freq=0.361, fdr=0.0075	PRKCDBP - Freq=0.361, fdr=0.0075
KEGG	Folate Biosynthesis	11	MAGEB4 - Freq=0.353, fdr=0.0281	MYL7 - Freq=0.353, fdr=0.0281	OR11A1 - Freq=0.353, fdr=0.0281	OR1A1 - Freq=0.353, fdr=0.0281	OR3A1 - Freq=0.353, fdr=0.0281	OR7C2 - Freq=0.353, fdr=0.0281	B3GNT3 - Freq=0.235, fdr=0.0281	DHCR7 - Freq=0.235, fdr=0.0417	DNASE1 - Freq=0.235, fdr=0.0281	FABP2 - Freq=0.235, fdr=0.0281	GBX1 - Freq=0.235, fdr=0.0281	GCG - Freq=0.235, fdr=0.0281	GCHFR - Freq=0.235, fdr=0.0417	GP2 - Freq=0.235, fdr=0.0281	GUCA2B - Freq=0.235, fdr=0.0281	HBQ1 - Freq=0.235, fdr=0.0281	LALBA - Freq=0.235, fdr=0.0281	MTNR1A - Freq=0.235, fdr=0.0281	OR2J2 - Freq=0.235, fdr=0.0281	OR7A5 - Freq=0.235, fdr=0.0281	RXFP3 - Freq=0.235, fdr=0.0281	SLC25A10 - Freq=0.235, fdr=0.0281	TAS2R3 - Freq=0.235, fdr=0.0281	TREH - Freq=0.235, fdr=0.0281	BTNL2 - Freq=0.176, fdr=0.0281	DHCR24 - Freq=0.176, fdr=0.0417	DUOX2 - Freq=0.176, fdr=0.0281	GGT1 - Freq=0.176, fdr=0.0281	HRSP12 - Freq=0.176, fdr=0.0417	KCNE2 - Freq=0.176, fdr=0.0281	OR7A10 - Freq=0.176, fdr=0.0417	PADI3 - Freq=0.176, fdr=0.0281	PNLIPRP1 - Freq=0.176, fdr=0.0281	SLC19A2 - Freq=0.176, fdr=0.0281	SSX1 - Freq=0.176, fdr=0.0281	SSX2 - Freq=0.176, fdr=0.0281	ZNRF4 - Freq=0.176, fdr=0.0281	ACTL7A - Freq=0.118, fdr=0.0281	ACTL8 - Freq=0.118, fdr=0.0281	APOL5 - Freq=0.118, fdr=0.0417	ATOH1 - Freq=0.118, fdr=0.0281	BAIAP2L2 - Freq=0.118, fdr=0.0417	CCDC70 - Freq=0.118, fdr=0.0281	CDHR5 - Freq=0.118, fdr=0.0417	CELA2A - Freq=0.118, fdr=0.0417	CHP2 - Freq=0.118, fdr=0.0417	CLDN16 - Freq=0.118, fdr=0.0417
KEGG	Fructose And Mannose Metabolism	34	NA	NA	NA	NA	NA	NA	NA	NA	NA	NA	NA	NA	NA	NA	NA	NA	NA	NA	NA	NA	NA	NA	NA	NA	NA	NA	NA	NA	NA	NA	NA	NA	NA	NA	NA	NA	NA	NA	NA	NA	NA	NA	NA	NA	NA	NA	NA
KEGG	Galactose Metabolism	26	NA	NA	NA	NA	NA	NA	NA	NA	NA	NA	NA	NA	NA	NA	NA	NA	NA	NA	NA	NA	NA	NA	NA	NA	NA	NA	NA	NA	NA	NA	NA	NA	NA	NA	NA	NA	NA	NA	NA	NA	NA	NA	NA	NA	NA	NA	NA
KEGG	Gap Junction	83	CPE - Freq=0.446, fdr=0.0145	MAP1B - Freq=0.446, fdr=0.0145	HTRA1 - Freq=0.434, fdr=0.0145	RCAN2 - Freq=0.434, fdr=0.0145	APOD - Freq=0.422, fdr=0.0145	BEX1 - Freq=0.422, fdr=0.0145	DPYSL3 - Freq=0.422, fdr=0.0145	CKB - Freq=0.41, fdr=0.0145	THY1 - Freq=0.41, fdr=0.0145	IQCJ-SCHIP1 - Freq=0.398, fdr=0.0145	NDRG4 - Freq=0.398, fdr=0.0145	REEP1 - Freq=0.398, fdr=0.0145	SERPINE2 - Freq=0.398, fdr=0.0145	PAK3 - Freq=0.386, fdr=0.0145	PTN - Freq=0.386, fdr=0.0145	ENO2 - Freq=0.373, fdr=0.0217	PKIA - Freq=0.373, fdr=0.0145	TSPAN7 - Freq=0.373, fdr=0.0145	CAMK2N1 - Freq=0.361, fdr=0.0145	FAM171A1 - Freq=0.361, fdr=0.0145	MINOS1-NBL1 - Freq=0.361, fdr=0.0145	OLFM1 - Freq=0.361, fdr=0.0145	PCP4 - Freq=0.361, fdr=0.0406	PDP1 - Freq=0.361, fdr=0.0145	STXBP1 - Freq=0.361, fdr=0.0145	AATK - Freq=0.349, fdr=0.0145	EGR1 - Freq=0.349, fdr=0.0217	SALL2 - Freq=0.349, fdr=0.0145	CAP2 - Freq=0.337, fdr=0.0145	F3 - Freq=0.337, fdr=0.0346	MAP2 - Freq=0.337, fdr=0.0145	NDN - Freq=0.337, fdr=0.0145	NUAK1 - Freq=0.337, fdr=0.0145	PCDH17 - Freq=0.337, fdr=0.0145	SCG2 - Freq=0.337, fdr=0.0145	ALDOC - Freq=0.325, fdr=0.0145	CHN1 - Freq=0.325, fdr=0.0145	DCLK1 - Freq=0.325, fdr=0.0145	DNM1 - Freq=0.325, fdr=0.0145	EFEMP1 - Freq=0.325, fdr=0.0145	FAM107A - Freq=0.325, fdr=0.0145	FHOD3 - Freq=0.325, fdr=0.0145	RGS4 - Freq=0.325, fdr=0.0145	SCG5 - Freq=0.325, fdr=0.0145	SPARCL1 - Freq=0.325, fdr=0.0145	TTLL7 - Freq=0.325, fdr=0.0145	ARMCX1 - Freq=0.313, fdr=0.0145
KEGG	Glioma	60	NA	NA	NA	NA	NA	NA	NA	NA	NA	NA	NA	NA	NA	NA	NA	NA	NA	NA	NA	NA	NA	NA	NA	NA	NA	NA	NA	NA	NA	NA	NA	NA	NA	NA	NA	NA	NA	NA	NA	NA	NA	NA	NA	NA	NA	NA	NA
KEGG	Glutathione Metabolism	45	RNASE4 - Freq=0.716, fdr=0.0091	AKR1C1 - Freq=0.701, fdr=0.0091	AKR1C3 - Freq=0.672, fdr=0.0091	MT1H - Freq=0.612, fdr=0.0091	C1R - Freq=0.597, fdr=0.0091	AKR1C2 - Freq=0.582, fdr=0.0091	ANG - Freq=0.582, fdr=0.0091	EPHX1 - Freq=0.582, fdr=0.0091	SERPING1 - Freq=0.582, fdr=0.0091	IFI27 - Freq=0.567, fdr=0.0091	SERPINA3 - Freq=0.567, fdr=0.0091	SERPINF1 - Freq=0.567, fdr=0.0091	PIR - Freq=0.552, fdr=0.0091	PYGL - Freq=0.552, fdr=0.0091	GHR - Freq=0.537, fdr=0.0091	IFITM1 - Freq=0.537, fdr=0.0091	IGFBP2 - Freq=0.537, fdr=0.0091	APOC1 - Freq=0.522, fdr=0.0091	CSRP2 - Freq=0.522, fdr=0.0091	PPAP2B - Freq=0.522, fdr=0.0091	CDO1 - Freq=0.507, fdr=0.0091	IGFBP4 - Freq=0.507, fdr=0.0091	IRF6 - Freq=0.507, fdr=0.0091	PAPSS2 - Freq=0.507, fdr=0.0091	PPP1R3C - Freq=0.507, fdr=0.0091	RBP1 - Freq=0.507, fdr=0.0091	SDC1 - Freq=0.507, fdr=0.0091	LGALS3BP - Freq=0.493, fdr=0.0091	PON3 - Freq=0.493, fdr=0.0091	ASS1 - Freq=0.478, fdr=0.0091	CD302 - Freq=0.478, fdr=0.0091	ID1 - Freq=0.478, fdr=0.0091	IFITM3 - Freq=0.478, fdr=0.0091	FXYD1 - Freq=0.463, fdr=0.0091	G0S2 - Freq=0.463, fdr=0.0091	PHYH - Freq=0.463, fdr=0.0091	BLVRB - Freq=0.448, fdr=0.0091	EFEMP1 - Freq=0.448, fdr=0.0091	GPC4 - Freq=0.448, fdr=0.0091	MT1HL1 - Freq=0.448, fdr=0.0091	PDGFC - Freq=0.448, fdr=0.0091	SPP1 - Freq=0.448, fdr=0.0091	TAGLN - Freq=0.448, fdr=0.0091	TSPAN4 - Freq=0.448, fdr=0.0091	APOE - Freq=0.433, fdr=0.0091	CXCL12 - Freq=0.433, fdr=0.0091	DHRS3 - Freq=0.433, fdr=0.0091
KEGG	Glycerolipid Metabolism	48	AKR1C3 - Freq=0.458, fdr=0.0216	GPX3 - Freq=0.458, fdr=0.0336	SERPINA3 - Freq=0.458, fdr=0.0216	EPHX1 - Freq=0.438, fdr=0.0216	RNASE4 - Freq=0.438, fdr=0.0216	AKR1C2 - Freq=0.417, fdr=0.0216	MT1H - Freq=0.417, fdr=0.0216	AKR1C1 - Freq=0.396, fdr=0.0216	HPGD - Freq=0.396, fdr=0.0216	PON3 - Freq=0.396, fdr=0.0216	LGALS3BP - Freq=0.375, fdr=0.0216	SERPINF1 - Freq=0.375, fdr=0.0216	CEBPA - Freq=0.354, fdr=0.0216	COL4A1 - Freq=0.354, fdr=0.0336	COL4A2 - Freq=0.354, fdr=0.0216	IGFBP4 - Freq=0.354, fdr=0.0216	PDGFC - Freq=0.354, fdr=0.0216	AOX1 - Freq=0.333, fdr=0.0216	GHR - Freq=0.333, fdr=0.0216	IGFBP2 - Freq=0.333, fdr=0.0216	PIR - Freq=0.333, fdr=0.0216	C1R - Freq=0.312, fdr=0.0216	C3 - Freq=0.312, fdr=0.0216	G0S2 - Freq=0.312, fdr=0.0216	NNMT - Freq=0.312, fdr=0.0216	PAPSS2 - Freq=0.312, fdr=0.0216	SCD - Freq=0.312, fdr=0.0216	SDC1 - Freq=0.312, fdr=0.0216	SDC4 - Freq=0.312, fdr=0.0216	SERPING1 - Freq=0.312, fdr=0.0216	TST - Freq=0.312, fdr=0.0216	ANG - Freq=0.292, fdr=0.0216	APOC1 - Freq=0.292, fdr=0.0216	DSP - Freq=0.292, fdr=0.0336	MET - Freq=0.292, fdr=0.0336	PCOLCE2 - Freq=0.292, fdr=0.0459	PYGL - Freq=0.292, fdr=0.0216	RNF128 - Freq=0.292, fdr=0.0216	SLC27A2 - Freq=0.292, fdr=0.0216	TSPAN4 - Freq=0.292, fdr=0.0216	ALDH1A1 - Freq=0.271, fdr=0.0216	ASS1 - Freq=0.271, fdr=0.0216	CD302 - Freq=0.271, fdr=0.0216	COL5A1 - Freq=0.271, fdr=0.0459	CSRP2 - Freq=0.271, fdr=0.0216	MYL9 - Freq=0.271, fdr=0.0336	AGT - Freq=0.25, fdr=0.0336
KEGG	Glycerophospholipid Metabolism	72	NA	NA	NA	NA	NA	NA	NA	NA	NA	NA	NA	NA	NA	NA	NA	NA	NA	NA	NA	NA	NA	NA	NA	NA	NA	NA	NA	NA	NA	NA	NA	NA	NA	NA	NA	NA	NA	NA	NA	NA	NA	NA	NA	NA	NA	NA	NA
KEGG	Glycine Serine And Threonine Metabolism	31	SERPINA3 - Freq=0.613, fdr=0.0086	GJB1 - Freq=0.581, fdr=0.0086	AGT - Freq=0.548, fdr=0.0086	MLXIPL - Freq=0.516, fdr=0.0086	GC - Freq=0.484, fdr=0.0086	IGFBP2 - Freq=0.484, fdr=0.0086	PDZK1 - Freq=0.484, fdr=0.0086	SLC27A2 - Freq=0.484, fdr=0.0086	SPP1 - Freq=0.484, fdr=0.0086	CDO1 - Freq=0.452, fdr=0.0086	DIO1 - Freq=0.452, fdr=0.0086	APOC1 - Freq=0.419, fdr=0.0086	CA14 - Freq=0.419, fdr=0.0086	CYP2J2 - Freq=0.419, fdr=0.0086	CYP4A11 - Freq=0.419, fdr=0.0086	ELOVL2 - Freq=0.419, fdr=0.0086	FGG - Freq=0.419, fdr=0.0086	GNAI1 - Freq=0.419, fdr=0.0086	MT1H - Freq=0.419, fdr=0.0086	SLC47A1 - Freq=0.419, fdr=0.0086	ABAT - Freq=0.387, fdr=0.0086	ADH1A - Freq=0.387, fdr=0.0086	ANG - Freq=0.387, fdr=0.0086	APOE - Freq=0.387, fdr=0.0086	ASPA - Freq=0.387, fdr=0.0086	CYP26A1 - Freq=0.387, fdr=0.0086	RNF128 - Freq=0.387, fdr=0.0086	ACOX2 - Freq=0.355, fdr=0.0086	ASS1 - Freq=0.355, fdr=0.0086	CYP3A5 - Freq=0.355, fdr=0.0086	ETNPPL - Freq=0.355, fdr=0.0086	HAO2 - Freq=0.355, fdr=0.0086	HLF - Freq=0.355, fdr=0.0086	HSD3B2 - Freq=0.355, fdr=0.0256	IRF6 - Freq=0.355, fdr=0.0144	ITIH3 - Freq=0.355, fdr=0.0086	PRODH - Freq=0.355, fdr=0.0086	SLC30A10 - Freq=0.355, fdr=0.0086	TF - Freq=0.355, fdr=0.0086	TTR - Freq=0.355, fdr=0.0086	AADAC - Freq=0.323, fdr=0.0086	C6 - Freq=0.323, fdr=0.0086	CA5A - Freq=0.323, fdr=0.0086	CEBPA - Freq=0.323, fdr=0.0086	CPN2 - Freq=0.323, fdr=0.0086	CYP4F12 - Freq=0.323, fdr=0.0086	ELOVL6 - Freq=0.323, fdr=0.0086
KEGG	Glycolysis Gluconeogenesis	58	GOT1 - Freq=0.383, fdr=0.0171	GPX3 - Freq=0.383, fdr=0.0257	ID1 - Freq=0.35, fdr=0.0339	SCD - Freq=0.35, fdr=0.0171	BNIP3 - Freq=0.317, fdr=0.0171	MT1H - Freq=0.3, fdr=0.0171	AKR1C1 - Freq=0.283, fdr=0.0257	AKR1C2 - Freq=0.283, fdr=0.0257	DSP - Freq=0.283, fdr=0.0171	GHR - Freq=0.283, fdr=0.0171	HSD3B2 - Freq=0.283, fdr=0.0339	CRYZ - Freq=0.267, fdr=0.0171	CYP3A5 - Freq=0.267, fdr=0.0171	EPHX1 - Freq=0.267, fdr=0.0171	FABP4 - Freq=0.267, fdr=0.0467	LGALS3 - Freq=0.267, fdr=0.0257	PHYH - Freq=0.267, fdr=0.0171	ACOT7 - Freq=0.25, fdr=0.0171	AGT - Freq=0.25, fdr=0.0171	ANG - Freq=0.25, fdr=0.0171	AOX1 - Freq=0.25, fdr=0.0171	G0S2 - Freq=0.25, fdr=0.0171	GBE1 - Freq=0.25, fdr=0.0171	SERPINF1 - Freq=0.25, fdr=0.0257	TSPAN4 - Freq=0.25, fdr=0.0257	C1R - Freq=0.233, fdr=0.0403	EPHX2 - Freq=0.233, fdr=0.0171	IDH3A - Freq=0.233, fdr=0.0171	MT1HL1 - Freq=0.233, fdr=0.0171	NDRG1 - Freq=0.233, fdr=0.0171	S100A6 - Freq=0.233, fdr=0.0257	CEBPA - Freq=0.217, fdr=0.0171	CLDN7 - Freq=0.217, fdr=0.0339	ECI2 - Freq=0.217, fdr=0.0171	EEF1A2 - Freq=0.217, fdr=0.0171	GLDC - Freq=0.217, fdr=0.0171	IRF6 - Freq=0.217, fdr=0.0403	MLXIPL - Freq=0.217, fdr=0.0171	MT1X - Freq=0.217, fdr=0.0171	MT2A - Freq=0.217, fdr=0.0171	PDK4 - Freq=0.217, fdr=0.0171	PFN2 - Freq=0.217, fdr=0.0403	ACADM - Freq=0.2, fdr=0.0171	ACOX2 - Freq=0.2, fdr=0.0171	BHLHE40 - Freq=0.2, fdr=0.0257	DIO1 - Freq=0.2, fdr=0.0171	ELOVL6 - Freq=0.2, fdr=0.0171
KEGG	Glycosaminoglycan Biosynthesis Chondroitin Sulfate	22	HTRA1 - Freq=0.636, fdr=0.0286	ENO2 - Freq=0.591, fdr=0.0286	DPYSL3 - Freq=0.545, fdr=0.0286	F3 - Freq=0.545, fdr=0.0286	IGFBP6 - Freq=0.545, fdr=0.0286	EFEMP1 - Freq=0.5, fdr=0.0286	MINOS1-NBL1 - Freq=0.5, fdr=0.0286	OLFML3 - Freq=0.5, fdr=0.0286	PMP22 - Freq=0.5, fdr=0.0286	TGFB1I1 - Freq=0.5, fdr=0.0286	TRIB2 - Freq=0.5, fdr=0.0286	CBR3 - Freq=0.455, fdr=0.0286	COL5A2 - Freq=0.455, fdr=0.0484	CPE - Freq=0.455, fdr=0.0382	EGR1 - Freq=0.455, fdr=0.0286	EMP3 - Freq=0.455, fdr=0.0286	GPR137B - Freq=0.455, fdr=0.0286	LGALS1 - Freq=0.455, fdr=0.0286	MICAL1 - Freq=0.455, fdr=0.0286	PCOLCE - Freq=0.455, fdr=0.0382	PRAF2 - Freq=0.455, fdr=0.0286	SERPINE2 - Freq=0.455, fdr=0.0286	TIMP1 - Freq=0.455, fdr=0.0286	TIMP2 - Freq=0.455, fdr=0.0286	CDH11 - Freq=0.409, fdr=0.0382	COL4A1 - Freq=0.409, fdr=0.0286	COL4A2 - Freq=0.409, fdr=0.0382	COL5A1 - Freq=0.409, fdr=0.0286	EGR2 - Freq=0.409, fdr=0.0382	FLNA - Freq=0.409, fdr=0.0286	FLRT2 - Freq=0.409, fdr=0.0286	FSTL1 - Freq=0.409, fdr=0.0286	GADD45B - Freq=0.409, fdr=0.0286	GBP2 - Freq=0.409, fdr=0.0286	LOX - Freq=0.409, fdr=0.0286	PXDN - Freq=0.409, fdr=0.0286	SCARA3 - Freq=0.409, fdr=0.0286	TGFBR3 - Freq=0.409, fdr=0.0286	VIM - Freq=0.409, fdr=0.0382	AEBP1 - Freq=0.364, fdr=0.0286	ANXA1 - Freq=0.364, fdr=0.0484	ENC1 - Freq=0.364, fdr=0.0484	GPNMB - Freq=0.364, fdr=0.0286	HEG1 - Freq=0.364, fdr=0.0484	IGFBP4 - Freq=0.364, fdr=0.0286	KCTD12 - Freq=0.364, fdr=0.0382	LPAR1 - Freq=0.364, fdr=0.0382
KEGG	Glycosaminoglycan Biosynthesis Heparan Sulfate	25	NA	NA	NA	NA	NA	NA	NA	NA	NA	NA	NA	NA	NA	NA	NA	NA	NA	NA	NA	NA	NA	NA	NA	NA	NA	NA	NA	NA	NA	NA	NA	NA	NA	NA	NA	NA	NA	NA	NA	NA	NA	NA	NA	NA	NA	NA	NA
KEGG	Glycosaminoglycan Biosynthesis Keratan Sulfate	15	NA	NA	NA	NA	NA	NA	NA	NA	NA	NA	NA	NA	NA	NA	NA	NA	NA	NA	NA	NA	NA	NA	NA	NA	NA	NA	NA	NA	NA	NA	NA	NA	NA	NA	NA	NA	NA	NA	NA	NA	NA	NA	NA	NA	NA	NA	NA
KEGG	Glycosaminoglycan Degradation	19	GPX3 - Freq=0.591, fdr=0.0161	DAB2 - Freq=0.5, fdr=0.0161	FCGRT - Freq=0.5, fdr=0.0161	LGALS3BP - Freq=0.5, fdr=0.0161	PLD3 - Freq=0.5, fdr=0.0161	TSPAN4 - Freq=0.5, fdr=0.0161	ACP5 - Freq=0.455, fdr=0.0161	LGALS1 - Freq=0.455, fdr=0.0161	PSMB9 - Freq=0.455, fdr=0.0161	TIMP3 - Freq=0.455, fdr=0.0337	VAT1 - Freq=0.455, fdr=0.0161	EPHX1 - Freq=0.409, fdr=0.0161	FLNA - Freq=0.409, fdr=0.0161	FZD1 - Freq=0.409, fdr=0.0161	GBP2 - Freq=0.409, fdr=0.0161	GPNMB - Freq=0.409, fdr=0.0161	GPR137B - Freq=0.409, fdr=0.0254	GRN - Freq=0.409, fdr=0.0161	HLA-DRB1 - Freq=0.409, fdr=0.0161	HMOX1 - Freq=0.409, fdr=0.0161	ICAM1 - Freq=0.409, fdr=0.0161	IFI35 - Freq=0.409, fdr=0.0161	IGFBP3 - Freq=0.409, fdr=0.0422	OAS1 - Freq=0.409, fdr=0.0161	RAB32 - Freq=0.409, fdr=0.0161	S100A11 - Freq=0.409, fdr=0.0337	TGFBI - Freq=0.409, fdr=0.0161	TMEM176A - Freq=0.409, fdr=0.0161	UAP1L1 - Freq=0.409, fdr=0.0161	ABCC3 - Freq=0.364, fdr=0.0161	ANXA4 - Freq=0.364, fdr=0.0161	ANXA5 - Freq=0.364, fdr=0.0161	ARPC1B - Freq=0.364, fdr=0.0254	C1R - Freq=0.364, fdr=0.0161	COTL1 - Freq=0.364, fdr=0.0161	EMP1 - Freq=0.364, fdr=0.0254	LGALS3 - Freq=0.364, fdr=0.0492	ORAI3 - Freq=0.364, fdr=0.0161	PIEZO1 - Freq=0.364, fdr=0.0161	PSAP - Freq=0.364, fdr=0.0161	RAB20 - Freq=0.364, fdr=0.0161	SMPDL3A - Freq=0.364, fdr=0.0161	TCN2 - Freq=0.364, fdr=0.0161	TSPO - Freq=0.364, fdr=0.0161	VIM - Freq=0.364, fdr=0.0254	CD302 - Freq=0.318, fdr=0.0337	CHPF2 - Freq=0.318, fdr=0.0161
KEGG	Glycosphingolipid Biosynthesis Ganglio Series	15	NA	NA	NA	NA	NA	NA	NA	NA	NA	NA	NA	NA	NA	NA	NA	NA	NA	NA	NA	NA	NA	NA	NA	NA	NA	NA	NA	NA	NA	NA	NA	NA	NA	NA	NA	NA	NA	NA	NA	NA	NA	NA	NA	NA	NA	NA	NA
KEGG	Glycosphingolipid Biosynthesis Globo Series	14	NA	NA	NA	NA	NA	NA	NA	NA	NA	NA	NA	NA	NA	NA	NA	NA	NA	NA	NA	NA	NA	NA	NA	NA	NA	NA	NA	NA	NA	NA	NA	NA	NA	NA	NA	NA	NA	NA	NA	NA	NA	NA	NA	NA	NA	NA	NA
KEGG	Glycosphingolipid Biosynthesis Lacto And Neolacto Series	22	NA	NA	NA	NA	NA	NA	NA	NA	NA	NA	NA	NA	NA	NA	NA	NA	NA	NA	NA	NA	NA	NA	NA	NA	NA	NA	NA	NA	NA	NA	NA	NA	NA	NA	NA	NA	NA	NA	NA	NA	NA	NA	NA	NA	NA	NA	NA
KEGG	Glycosylphosphatidylinositol Gpi Anchor Biosynthesis	25	NA	NA	NA	NA	NA	NA	NA	NA	NA	NA	NA	NA	NA	NA	NA	NA	NA	NA	NA	NA	NA	NA	NA	NA	NA	NA	NA	NA	NA	NA	NA	NA	NA	NA	NA	NA	NA	NA	NA	NA	NA	NA	NA	NA	NA	NA	NA
KEGG	Glyoxylate And Dicarboxylate Metabolism	16	ECI2 - Freq=0.471, fdr=0.0155	PHYH - Freq=0.471, fdr=0.0155	PXMP2 - Freq=0.471, fdr=0.0155	SCD - Freq=0.471, fdr=0.0217	ACADM - Freq=0.412, fdr=0.0155	B3GNT1 - Freq=0.412, fdr=0.0155	BNIP3 - Freq=0.412, fdr=0.0155	ECHS1 - Freq=0.412, fdr=0.0155	GBE1 - Freq=0.412, fdr=0.0155	HADH - Freq=0.412, fdr=0.0155	ACOX2 - Freq=0.353, fdr=0.0155	BCKDHB - Freq=0.353, fdr=0.0155	DECR1 - Freq=0.353, fdr=0.0155	ECI1 - Freq=0.353, fdr=0.0155	ETFA - Freq=0.353, fdr=0.0155	ETFB - Freq=0.353, fdr=0.0155	FH - Freq=0.353, fdr=0.0155	GOT1 - Freq=0.353, fdr=0.0155	GSTM2 - Freq=0.353, fdr=0.0155	HSPH1 - Freq=0.353, fdr=0.0217	LACTB2 - Freq=0.353, fdr=0.0155	SUCLG2 - Freq=0.353, fdr=0.0155	TST - Freq=0.353, fdr=0.0271	ACADVL - Freq=0.294, fdr=0.0155	ACAT1 - Freq=0.294, fdr=0.0155	APOO - Freq=0.294, fdr=0.0155	COQ9 - Freq=0.294, fdr=0.0155	CRYZ - Freq=0.294, fdr=0.0271	CYB5A - Freq=0.294, fdr=0.0155	DBI - Freq=0.294, fdr=0.0155	DHCR7 - Freq=0.294, fdr=0.0155	ECH1 - Freq=0.294, fdr=0.0217	ECHDC3 - Freq=0.294, fdr=0.0155	ECSIT - Freq=0.294, fdr=0.0155	ENDOG - Freq=0.294, fdr=0.0155	ETFDH - Freq=0.294, fdr=0.0155	ETHE1 - Freq=0.294, fdr=0.0155	FAH - Freq=0.294, fdr=0.0155	GLDC - Freq=0.294, fdr=0.0326	GSTM4 - Freq=0.294, fdr=0.0155	HIBCH - Freq=0.294, fdr=0.0155	IDH2 - Freq=0.294, fdr=0.0155	MMACHC - Freq=0.294, fdr=0.0155	MRPS28 - Freq=0.294, fdr=0.0155	MRPS35 - Freq=0.294, fdr=0.0155	NDUFA6 - Freq=0.294, fdr=0.0155	NDUFB11 - Freq=0.294, fdr=0.0155
KEGG	Gnrh Signaling Pathway	91	PDP1 - Freq=0.352, fdr=0.0371	APOD - Freq=0.33, fdr=0.0371	SALL2 - Freq=0.33, fdr=0.0371	PKIA - Freq=0.319, fdr=0.0371	PTN - Freq=0.319, fdr=0.0371	PAK3 - Freq=0.308, fdr=0.0371	REEP1 - Freq=0.308, fdr=0.0371	OLFM1 - Freq=0.297, fdr=0.0371	RCAN2 - Freq=0.297, fdr=0.0371	AATK - Freq=0.286, fdr=0.0371	DNM1 - Freq=0.286, fdr=0.0371	GRAMD1B - Freq=0.286, fdr=0.0371	MAP1B - Freq=0.286, fdr=0.0371	TSPAN7 - Freq=0.286, fdr=0.0371	ALDOC - Freq=0.275, fdr=0.0371	ATP2B1 - Freq=0.275, fdr=0.0371	MINOS1-NBL1 - Freq=0.275, fdr=0.0371	NNAT - Freq=0.275, fdr=0.0371	SCG2 - Freq=0.264, fdr=0.0371	THY1 - Freq=0.264, fdr=0.0371	CA11 - Freq=0.253, fdr=0.0371	CYFIP2 - Freq=0.253, fdr=0.0371	ATP1B2 - Freq=0.242, fdr=0.0371	FEZ1 - Freq=0.242, fdr=0.0371	KIF3C - Freq=0.231, fdr=0.0371	PHYHIP - Freq=0.231, fdr=0.0371	RTN2 - Freq=0.231, fdr=0.0371	APBB1 - Freq=0.22, fdr=0.0371	TMEM246 - Freq=0.22, fdr=0.0371	CAP2 - Freq=0.209, fdr=0.0371	CRMP1 - Freq=0.209, fdr=0.0371	FAM49A - Freq=0.209, fdr=0.0371	NOV - Freq=0.209, fdr=0.0371	RASL10A - Freq=0.209, fdr=0.0371	SH3GL3 - Freq=0.209, fdr=0.0371	SYT1 - Freq=0.209, fdr=0.0371	ZBTB18 - Freq=0.209, fdr=0.0371	BAI2 - Freq=0.198, fdr=0.0371	GPC1 - Freq=0.198, fdr=0.0371	ATP6V1G2 - Freq=0.187, fdr=0.0371	ENDOD1 - Freq=0.187, fdr=0.0371	FXYD7 - Freq=0.187, fdr=0.0371	GLRB - Freq=0.187, fdr=0.0371	HSPB6 - Freq=0.187, fdr=0.0371	PRKAR1B - Freq=0.187, fdr=0.0371	SCRN1 - Freq=0.187, fdr=0.0371	EPHB6 - Freq=0.176, fdr=0.0371
KEGG	Graft Versus Host Disease	25	CCR7 - Freq=0.656, fdr=0.0032	CCL5 - Freq=0.625, fdr=0.0032	CD69 - Freq=0.594, fdr=0.0032	CXCL9 - Freq=0.594, fdr=0.0032	CCR2 - Freq=0.562, fdr=0.0032	OAS1 - Freq=0.562, fdr=0.0032	PSMB9 - Freq=0.562, fdr=0.0032	CD2 - Freq=0.531, fdr=0.0032	CST7 - Freq=0.531, fdr=0.0032	EGR2 - Freq=0.531, fdr=0.0032	GBP2 - Freq=0.531, fdr=0.0032	HLA-DQB2 - Freq=0.531, fdr=0.0032	IL7R - Freq=0.531, fdr=0.0032	STAT4 - Freq=0.531, fdr=0.0032	TLR1 - Freq=0.531, fdr=0.0032	ADAMDEC1 - Freq=0.5, fdr=0.0032	CD48 - Freq=0.5, fdr=0.0032	CD83 - Freq=0.5, fdr=0.0032	CSF2RB - Freq=0.5, fdr=0.0032	CXCR4 - Freq=0.5, fdr=0.0032	GPR65 - Freq=0.5, fdr=0.0032	HCLS1 - Freq=0.5, fdr=0.0032	IFITM1 - Freq=0.5, fdr=0.0032	PLEK - Freq=0.5, fdr=0.0032	S100A9 - Freq=0.5, fdr=0.0032	SASH3 - Freq=0.5, fdr=0.0032	SLAMF7 - Freq=0.5, fdr=0.0032	TNFAIP3 - Freq=0.5, fdr=0.0032	AIM2 - Freq=0.469, fdr=0.0032	APOL3 - Freq=0.469, fdr=0.0032	CCL8 - Freq=0.469, fdr=0.0032	CD3D - Freq=0.469, fdr=0.0032	CLEC2D - Freq=0.469, fdr=0.0032	DDX60 - Freq=0.469, fdr=0.0032	GPR171 - Freq=0.469, fdr=0.0032	IL18R1 - Freq=0.469, fdr=0.0032	IL21R - Freq=0.469, fdr=0.0032	ITGB2 - Freq=0.469, fdr=0.0032	BIRC3 - Freq=0.438, fdr=0.0032	CD37 - Freq=0.438, fdr=0.0032	CD40 - Freq=0.438, fdr=0.0032	CXCL10 - Freq=0.438, fdr=0.0032	EVI2B - Freq=0.438, fdr=0.0032	FAM46C - Freq=0.438, fdr=0.0032	ICAM1 - Freq=0.438, fdr=0.0032	IFI30 - Freq=0.438, fdr=0.0032	IFIT2 - Freq=0.438, fdr=0.0032
KEGG	Hedgehog Signaling Pathway	52	NA	NA	NA	NA	NA	NA	NA	NA	NA	NA	NA	NA	NA	NA	NA	NA	NA	NA	NA	NA	NA	NA	NA	NA	NA	NA	NA	NA	NA	NA	NA	NA	NA	NA	NA	NA	NA	NA	NA	NA	NA	NA	NA	NA	NA	NA	NA
KEGG	Hematopoietic Cell Lineage	76	IFI27 - Freq=0.593, fdr=0.0048	GBP2 - Freq=0.58, fdr=0.0048	SERPINB2 - Freq=0.58, fdr=0.0048	CCL5 - Freq=0.568, fdr=0.0048	PSMB9 - Freq=0.543, fdr=0.0048	TNFAIP3 - Freq=0.543, fdr=0.0048	S100A9 - Freq=0.531, fdr=0.0048	CCR7 - Freq=0.519, fdr=0.0048	CST7 - Freq=0.519, fdr=0.0048	AIM2 - Freq=0.506, fdr=0.0048	CXCR4 - Freq=0.506, fdr=0.0048	HLA-DQA1 - Freq=0.494, fdr=0.0048	OAS1 - Freq=0.494, fdr=0.0048	S100A4 - Freq=0.494, fdr=0.0048	EVI2B - Freq=0.481, fdr=0.0048	FABP4 - Freq=0.481, fdr=0.0048	HLA-DQB1 - Freq=0.469, fdr=0.0048	PTGER4 - Freq=0.469, fdr=0.0048	TLR1 - Freq=0.469, fdr=0.0048	CD69 - Freq=0.457, fdr=0.0048	CFD - Freq=0.457, fdr=0.0048	GPR65 - Freq=0.457, fdr=0.0048	HCLS1 - Freq=0.457, fdr=0.0048	IFI30 - Freq=0.457, fdr=0.0048	CSF2RB - Freq=0.444, fdr=0.0048	EGR2 - Freq=0.444, fdr=0.0048	F13A1 - Freq=0.444, fdr=0.0048	IFITM1 - Freq=0.444, fdr=0.0048	ISG20 - Freq=0.444, fdr=0.0048	LCN2 - Freq=0.444, fdr=0.0048	BLNK - Freq=0.432, fdr=0.0048	CXCL9 - Freq=0.432, fdr=0.0048	FYB - Freq=0.432, fdr=0.0048	IRF8 - Freq=0.432, fdr=0.0048	ITGB2 - Freq=0.432, fdr=0.0048	NCF4 - Freq=0.432, fdr=0.0048	PTPRC - Freq=0.432, fdr=0.0048	RGS1 - Freq=0.432, fdr=0.0048	S100A8 - Freq=0.432, fdr=0.0048	C3 - Freq=0.42, fdr=0.0048	CCL8 - Freq=0.42, fdr=0.0048	CD48 - Freq=0.42, fdr=0.0048	CD74 - Freq=0.42, fdr=0.0048	CD86 - Freq=0.42, fdr=0.0048	PLAC8 - Freq=0.42, fdr=0.0048	SLAMF7 - Freq=0.42, fdr=0.0048	SLC15A3 - Freq=0.42, fdr=0.0048
KEGG	Histidine Metabolism	29	SERPINA3 - Freq=0.576, fdr=0.0188	AKR1C2 - Freq=0.515, fdr=0.0188	AKR1C3 - Freq=0.455, fdr=0.0188	GPX3 - Freq=0.455, fdr=0.0444	ANG - Freq=0.424, fdr=0.0188	ADH1C - Freq=0.394, fdr=0.0188	AGT - Freq=0.394, fdr=0.0188	AKR1C1 - Freq=0.394, fdr=0.0188	FABP4 - Freq=0.394, fdr=0.0301	HPGD - Freq=0.394, fdr=0.0188	CFD - Freq=0.364, fdr=0.0188	CYP3A5 - Freq=0.364, fdr=0.0188	IGFBP2 - Freq=0.364, fdr=0.0188	IRF6 - Freq=0.364, fdr=0.0188	AOX1 - Freq=0.333, fdr=0.0188	CDO1 - Freq=0.333, fdr=0.0188	DSP - Freq=0.333, fdr=0.0188	GHR - Freq=0.333, fdr=0.0188	PDZK1 - Freq=0.333, fdr=0.0188	RNASE4 - Freq=0.333, fdr=0.0301	SERPINF1 - Freq=0.333, fdr=0.0444	AADAC - Freq=0.303, fdr=0.0188	AKR1C4 - Freq=0.303, fdr=0.0188	ALDH1A1 - Freq=0.303, fdr=0.0188	APOC1 - Freq=0.303, fdr=0.0188	C3 - Freq=0.303, fdr=0.0444	FMO1 - Freq=0.303, fdr=0.0188	GLDC - Freq=0.303, fdr=0.0188	HSD17B2 - Freq=0.303, fdr=0.0188	PROM1 - Freq=0.303, fdr=0.0301	RNF128 - Freq=0.303, fdr=0.0188	SERPINA1 - Freq=0.303, fdr=0.0188	SLC47A1 - Freq=0.303, fdr=0.0188	ABAT - Freq=0.273, fdr=0.0188	C1R - Freq=0.273, fdr=0.0371	CEBPA - Freq=0.273, fdr=0.0444	ITIH3 - Freq=0.273, fdr=0.0188	KRT8P3 - Freq=0.273, fdr=0.0188	MLXIPL - Freq=0.273, fdr=0.0188	PON3 - Freq=0.273, fdr=0.0444	TMEM176A - Freq=0.273, fdr=0.0188	ACOX2 - Freq=0.242, fdr=0.0188	ACSM3 - Freq=0.242, fdr=0.0188	ADH1B - Freq=0.242, fdr=0.0188	APOE - Freq=0.242, fdr=0.0188	ASS1 - Freq=0.242, fdr=0.0188	CA14 - Freq=0.242, fdr=0.0188
KEGG	Homologous Recombination	27	OIP5 - Freq=0.815, fdr=0.0042	CCNE2 - Freq=0.741, fdr=0.0042	MAD2L1 - Freq=0.741, fdr=0.0042	MCM2 - Freq=0.741, fdr=0.0042	PBK - Freq=0.741, fdr=0.0042	RNASEH2A - Freq=0.741, fdr=0.0042	TEX30 - Freq=0.741, fdr=0.0042	ATAD2 - Freq=0.704, fdr=0.0042	MCM7 - Freq=0.704, fdr=0.0042	MKI67 - Freq=0.704, fdr=0.0042	NCAPD2 - Freq=0.704, fdr=0.0042	PRIM1 - Freq=0.704, fdr=0.0042	RFC4 - Freq=0.704, fdr=0.0042	SMC4 - Freq=0.704, fdr=0.0042	SUPT16H - Freq=0.704, fdr=0.0042	TIPIN - Freq=0.704, fdr=0.0042	ZWILCH - Freq=0.704, fdr=0.0042	CDK1 - Freq=0.667, fdr=0.0042	DKC1 - Freq=0.667, fdr=0.0042	EZH2 - Freq=0.667, fdr=0.0042	MCM5 - Freq=0.667, fdr=0.0042	MIS18A - Freq=0.667, fdr=0.0042	NCAPD3 - Freq=0.667, fdr=0.0042	NUP205 - Freq=0.667, fdr=0.0042	NUP93 - Freq=0.667, fdr=0.0042	RRM2 - Freq=0.667, fdr=0.0042	USP1 - Freq=0.667, fdr=0.0042	ACTL6A - Freq=0.63, fdr=0.0042	ARHGAP11A - Freq=0.63, fdr=0.0042	BORA - Freq=0.63, fdr=0.0042	BUB1B - Freq=0.63, fdr=0.0042	CCNA2 - Freq=0.63, fdr=0.0042	CDC20 - Freq=0.63, fdr=0.0042	CDC6 - Freq=0.63, fdr=0.0042	CDC7 - Freq=0.63, fdr=0.0042	CKS1B - Freq=0.63, fdr=0.0042	DBF4 - Freq=0.63, fdr=0.0042	GINS1 - Freq=0.63, fdr=0.0042	GMNN - Freq=0.63, fdr=0.0042	KIF11 - Freq=0.63, fdr=0.0042	KNTC1 - Freq=0.63, fdr=0.0042	LIG1 - Freq=0.63, fdr=0.0042	LSM5 - Freq=0.63, fdr=0.0042	MCM6 - Freq=0.63, fdr=0.0042	NUP155 - Freq=0.63, fdr=0.0042	NUP37 - Freq=0.63, fdr=0.0042	PFAS - Freq=0.63, fdr=0.0042
KEGG	Huntingtons Disease	156	GOT1 - Freq=0.468, fdr=0.011	PFKM - Freq=0.41, fdr=0.011	ETFB - Freq=0.404, fdr=0.011	ID1 - Freq=0.404, fdr=0.011	IDH3A - Freq=0.404, fdr=0.011	DCXR - Freq=0.397, fdr=0.011	MRPS35 - Freq=0.397, fdr=0.011	PDHX - Freq=0.397, fdr=0.011	APOO - Freq=0.391, fdr=0.011	ECHS1 - Freq=0.391, fdr=0.011	ACADM - Freq=0.385, fdr=0.011	PHYH - Freq=0.385, fdr=0.011	DBI - Freq=0.372, fdr=0.011	ECH1 - Freq=0.372, fdr=0.011	BNIP3 - Freq=0.365, fdr=0.011	DECR1 - Freq=0.365, fdr=0.011	FH - Freq=0.365, fdr=0.011	HADH - Freq=0.365, fdr=0.011	ACOT13 - Freq=0.359, fdr=0.011	ETFA - Freq=0.359, fdr=0.011	MDH2 - Freq=0.359, fdr=0.011	GSTO1 - Freq=0.353, fdr=0.011	LDHB - Freq=0.353, fdr=0.011	CRYZ - Freq=0.346, fdr=0.011	ECI1 - Freq=0.346, fdr=0.011	AGL - Freq=0.34, fdr=0.011	COQ9 - Freq=0.34, fdr=0.011	DDT - Freq=0.34, fdr=0.011	PDHA1 - Freq=0.34, fdr=0.011	ATP5I - Freq=0.333, fdr=0.011	SLC25A11 - Freq=0.333, fdr=0.011	SUCLG2 - Freq=0.333, fdr=0.011	BAG3 - Freq=0.327, fdr=0.011	ECI2 - Freq=0.327, fdr=0.011	GBE1 - Freq=0.327, fdr=0.011	HSPB1 - Freq=0.327, fdr=0.011	LSM5 - Freq=0.327, fdr=0.011	MRPS28 - Freq=0.327, fdr=0.011	NDUFAF1 - Freq=0.327, fdr=0.011	ACO2 - Freq=0.321, fdr=0.011	PXMP2 - Freq=0.321, fdr=0.011	TST - Freq=0.321, fdr=0.011	COA3 - Freq=0.314, fdr=0.011	HADHB - Freq=0.314, fdr=0.011	HSD17B10 - Freq=0.314, fdr=0.011	NDUFB11 - Freq=0.314, fdr=0.011	ENDOG - Freq=0.308, fdr=0.011
KEGG	Hypertrophic Cardiomyopathy Hcm	82	IGFBP5 - Freq=0.488, fdr=0.0094	CRYAB - Freq=0.451, fdr=0.0094	GPX3 - Freq=0.451, fdr=0.0094	IGFBP6 - Freq=0.439, fdr=0.0094	TAGLN - Freq=0.439, fdr=0.0094	ATP1A2 - Freq=0.427, fdr=0.0094	FHOD3 - Freq=0.427, fdr=0.0094	APOD - Freq=0.415, fdr=0.0094	DPYSL3 - Freq=0.415, fdr=0.0094	EFEMP1 - Freq=0.415, fdr=0.0094	HSPB6 - Freq=0.415, fdr=0.0094	SPARCL1 - Freq=0.415, fdr=0.0094	COL5A2 - Freq=0.402, fdr=0.0094	CNN1 - Freq=0.39, fdr=0.0094	COL1A1 - Freq=0.39, fdr=0.0094	CPE - Freq=0.39, fdr=0.0094	FABP4 - Freq=0.39, fdr=0.0094	NID2 - Freq=0.39, fdr=0.0094	RCAN2 - Freq=0.39, fdr=0.0094	COL1A2 - Freq=0.378, fdr=0.0094	PKIA - Freq=0.378, fdr=0.0094	ADAMTS1 - Freq=0.366, fdr=0.0094	COL6A2 - Freq=0.366, fdr=0.0094	DCN - Freq=0.366, fdr=0.0094	HTRA1 - Freq=0.366, fdr=0.0094	IFI27 - Freq=0.366, fdr=0.0489	MYL9 - Freq=0.366, fdr=0.0094	NDRG4 - Freq=0.366, fdr=0.0094	OLFML3 - Freq=0.366, fdr=0.0094	PCOLCE - Freq=0.366, fdr=0.0094	REEP1 - Freq=0.366, fdr=0.0094	THBS2 - Freq=0.366, fdr=0.0094	BEX1 - Freq=0.354, fdr=0.0383	COL4A2 - Freq=0.354, fdr=0.0094	CYR61 - Freq=0.354, fdr=0.0094	FILIP1L - Freq=0.354, fdr=0.0094	MFAP5 - Freq=0.354, fdr=0.0094	TIMP3 - Freq=0.354, fdr=0.0094	CASQ2 - Freq=0.341, fdr=0.0094	CAV1 - Freq=0.341, fdr=0.0094	CCL11 - Freq=0.341, fdr=0.0094	COL4A1 - Freq=0.341, fdr=0.0094	ISLR - Freq=0.341, fdr=0.0094	PPP1R3C - Freq=0.341, fdr=0.0094	PYGM - Freq=0.341, fdr=0.0094	COL15A1 - Freq=0.329, fdr=0.0094	COL5A1 - Freq=0.329, fdr=0.0094
KEGG	Inositol Phosphate Metabolism	53	PDP1 - Freq=0.491, fdr=0.0438	GRAMD1B - Freq=0.453, fdr=0.0438	BEX1 - Freq=0.415, fdr=0.0438	CKB - Freq=0.377, fdr=0.0438	LPHN1 - Freq=0.358, fdr=0.0438	SALL2 - Freq=0.358, fdr=0.0438	SERPINE2 - Freq=0.358, fdr=0.0438	REEP1 - Freq=0.34, fdr=0.0438	STXBP1 - Freq=0.34, fdr=0.0438	PRAF2 - Freq=0.321, fdr=0.0438	TSPYL4 - Freq=0.321, fdr=0.0438	ATP2B1 - Freq=0.302, fdr=0.0438	NBEA - Freq=0.302, fdr=0.0438	WDR47 - Freq=0.302, fdr=0.0438	ENC1 - Freq=0.283, fdr=0.0438	EPHB6 - Freq=0.264, fdr=0.0438	RAP1GAP2 - Freq=0.264, fdr=0.0438	TSPAN5 - Freq=0.264, fdr=0.0438	ZBTB18 - Freq=0.264, fdr=0.0438	FAM49A - Freq=0.245, fdr=0.0438	FYN - Freq=0.245, fdr=0.0438	HSPA4L - Freq=0.245, fdr=0.0438	KIFAP3 - Freq=0.245, fdr=0.0438	RPS6KA5 - Freq=0.245, fdr=0.0438	TMEM246 - Freq=0.245, fdr=0.0438	ADAP1 - Freq=0.226, fdr=0.0438	ATP1B1 - Freq=0.226, fdr=0.0438	CACNB3 - Freq=0.226, fdr=0.0438	INPP5F - Freq=0.226, fdr=0.0438	MAN1C1 - Freq=0.226, fdr=0.0438	STX1A - Freq=0.226, fdr=0.0438	TLE2 - Freq=0.226, fdr=0.0438	CEP170B - Freq=0.208, fdr=0.0438	ETV1 - Freq=0.208, fdr=0.0438	IRS2 - Freq=0.208, fdr=0.0438	KIF3C - Freq=0.208, fdr=0.0438	PPP3CA - Freq=0.208, fdr=0.0438	SORL1 - Freq=0.208, fdr=0.0438	TNIK - Freq=0.208, fdr=0.0438	ABR - Freq=0.189, fdr=0.0438	CLSTN1 - Freq=0.189, fdr=0.0438	GDI1 - Freq=0.189, fdr=0.0438	HIVEP2 - Freq=0.189, fdr=0.0438	PRKCB - Freq=0.189, fdr=0.0438	SLC2A3 - Freq=0.189, fdr=0.0438	TSPYL2 - Freq=0.189, fdr=0.0438	DNAJB14 - Freq=0.17, fdr=0.0438
KEGG	Insulin Signaling Pathway	131	NA	NA	NA	NA	NA	NA	NA	NA	NA	NA	NA	NA	NA	NA	NA	NA	NA	NA	NA	NA	NA	NA	NA	NA	NA	NA	NA	NA	NA	NA	NA	NA	NA	NA	NA	NA	NA	NA	NA	NA	NA	NA	NA	NA	NA	NA	NA
KEGG	Intestinal Immune Network For Iga Production	39	CCL5 - Freq=0.683, fdr=0.0053	CCR7 - Freq=0.585, fdr=0.0053	CXCL9 - Freq=0.561, fdr=0.0053	AIM2 - Freq=0.537, fdr=0.0053	CD69 - Freq=0.537, fdr=0.0053	GBP2 - Freq=0.537, fdr=0.0053	IFI27 - Freq=0.537, fdr=0.0053	CST7 - Freq=0.512, fdr=0.0053	CFD - Freq=0.488, fdr=0.0053	IFITM1 - Freq=0.488, fdr=0.0053	PYHIN1 - Freq=0.488, fdr=0.0053	SLAMF7 - Freq=0.488, fdr=0.0053	TLR1 - Freq=0.488, fdr=0.0053	TNF - Freq=0.488, fdr=0.0053	CD83 - Freq=0.463, fdr=0.0053	CSF2RB - Freq=0.463, fdr=0.0053	GPR65 - Freq=0.463, fdr=0.0053	IFI30 - Freq=0.463, fdr=0.0053	POU2AF1 - Freq=0.463, fdr=0.0053	PSMB9 - Freq=0.463, fdr=0.0053	STAT4 - Freq=0.463, fdr=0.0053	CD2 - Freq=0.439, fdr=0.0053	CD3D - Freq=0.439, fdr=0.0053	GPR171 - Freq=0.439, fdr=0.0053	IL2RG - Freq=0.439, fdr=0.0053	OAS1 - Freq=0.439, fdr=0.0053	PTGER4 - Freq=0.439, fdr=0.0053	S100A9 - Freq=0.439, fdr=0.0053	SASH3 - Freq=0.439, fdr=0.0053	TNFAIP3 - Freq=0.439, fdr=0.0053	BLNK - Freq=0.415, fdr=0.0053	CCR2 - Freq=0.415, fdr=0.0053	CD37 - Freq=0.415, fdr=0.0053	CD48 - Freq=0.415, fdr=0.0053	CD72 - Freq=0.415, fdr=0.0053	CLEC10A - Freq=0.415, fdr=0.0053	EVI2B - Freq=0.415, fdr=0.0053	HCLS1 - Freq=0.415, fdr=0.0053	ICAM1 - Freq=0.415, fdr=0.0053	IL18R1 - Freq=0.415, fdr=0.0053	IL7R - Freq=0.415, fdr=0.0053	ISG20 - Freq=0.415, fdr=0.0053	SERPINA3 - Freq=0.415, fdr=0.0377	SERPINB2 - Freq=0.415, fdr=0.0053	CCL19 - Freq=0.39, fdr=0.0053	CCL8 - Freq=0.39, fdr=0.0053	CD27 - Freq=0.39, fdr=0.0053
KEGG	Jak Stat Signaling Pathway	144	OR7A17 - Freq=0.473, fdr=0.0111	HSD3B2 - Freq=0.443, fdr=0.0111	SERPINA3 - Freq=0.436, fdr=0.0111	OR12D3 - Freq=0.362, fdr=0.0111	PSG3 - Freq=0.359, fdr=0.0111	OR7E24 - Freq=0.352, fdr=0.0111	KRT3 - Freq=0.336, fdr=0.0111	SERPINB4 - Freq=0.336, fdr=0.0111	OR1E1 - Freq=0.332, fdr=0.0111	MAGEB2 - Freq=0.319, fdr=0.0111	CRNN - Freq=0.305, fdr=0.0111	CHIA - Freq=0.295, fdr=0.0111	PYHIN1 - Freq=0.292, fdr=0.0111	AOC1 - Freq=0.279, fdr=0.0111	SERPINB2 - Freq=0.275, fdr=0.0111	MAGEA8 - Freq=0.272, fdr=0.0111	MAS1 - Freq=0.265, fdr=0.0111	OR52A1 - Freq=0.265, fdr=0.0111	TAS2R7 - Freq=0.255, fdr=0.0111	KRTAP1-1 - Freq=0.252, fdr=0.0111	PGLYRP4 - Freq=0.245, fdr=0.0111	MAGEB1 - Freq=0.242, fdr=0.0111	BMP3 - Freq=0.238, fdr=0.0111	OR1F1 - Freq=0.238, fdr=0.0111	OR2F2 - Freq=0.238, fdr=0.0111	OR10H3 - Freq=0.235, fdr=0.0111	PCDH11Y - Freq=0.235, fdr=0.0111	PRSS1 - Freq=0.232, fdr=0.0111	PSG5 - Freq=0.221, fdr=0.0111	MAGEA12 - Freq=0.218, fdr=0.0111	OR10H1 - Freq=0.218, fdr=0.0111	SERPINB3 - Freq=0.218, fdr=0.0111	CCL11 - Freq=0.215, fdr=0.0111	BPIFA1 - Freq=0.211, fdr=0.0111	TAAR2 - Freq=0.211, fdr=0.0111	VN1R1 - Freq=0.208, fdr=0.0111	CCR3 - Freq=0.201, fdr=0.0111	CXCL10 - Freq=0.198, fdr=0.0111	CABP5 - Freq=0.191, fdr=0.0111	KIR2DL3 - Freq=0.188, fdr=0.0111	OR5I1 - Freq=0.188, fdr=0.0111	CHRM2 - Freq=0.185, fdr=0.0111	KIR2DL2 - Freq=0.185, fdr=0.0111	CYP4A11 - Freq=0.181, fdr=0.0111	KIR3DL1 - Freq=0.181, fdr=0.0111	OR1G1 - Freq=0.181, fdr=0.0111	TNFAIP3 - Freq=0.181, fdr=0.0111
KEGG	Leishmania Infection	61	GBP2 - Freq=0.692, fdr=0.005	CCL5 - Freq=0.646, fdr=0.005	TNFAIP3 - Freq=0.631, fdr=0.005	OAS1 - Freq=0.615, fdr=0.005	PSMB9 - Freq=0.615, fdr=0.005	CXCR4 - Freq=0.585, fdr=0.005	IFITM1 - Freq=0.585, fdr=0.005	STK17B - Freq=0.585, fdr=0.005	CST7 - Freq=0.569, fdr=0.005	IFI27 - Freq=0.569, fdr=0.005	ISG20 - Freq=0.569, fdr=0.005	IFI30 - Freq=0.554, fdr=0.005	S100A4 - Freq=0.554, fdr=0.005	TLR1 - Freq=0.554, fdr=0.005	HCLS1 - Freq=0.538, fdr=0.005	ICAM1 - Freq=0.538, fdr=0.005	IFITM2 - Freq=0.538, fdr=0.005	S100A11 - Freq=0.538, fdr=0.005	ANXA1 - Freq=0.523, fdr=0.005	CD69 - Freq=0.523, fdr=0.005	S100A9 - Freq=0.523, fdr=0.005	CD83 - Freq=0.508, fdr=0.005	DUSP5 - Freq=0.508, fdr=0.005	GLIPR1 - Freq=0.508, fdr=0.005	GPR65 - Freq=0.508, fdr=0.005	LGALS3 - Freq=0.508, fdr=0.005	MICAL1 - Freq=0.508, fdr=0.005	PLAC8 - Freq=0.508, fdr=0.005	PLEK - Freq=0.508, fdr=0.005	PMAIP1 - Freq=0.508, fdr=0.005	PSMB8 - Freq=0.508, fdr=0.005	PTGER4 - Freq=0.508, fdr=0.005	ZFP36 - Freq=0.508, fdr=0.005	AIM1 - Freq=0.492, fdr=0.005	BLNK - Freq=0.492, fdr=0.005	CSF2RB - Freq=0.492, fdr=0.005	CXCL9 - Freq=0.492, fdr=0.005	EMP3 - Freq=0.492, fdr=0.005	EVI2B - Freq=0.492, fdr=0.005	IFITM3 - Freq=0.492, fdr=0.005	IRF8 - Freq=0.492, fdr=0.005	SASH3 - Freq=0.492, fdr=0.005	SERPINB2 - Freq=0.492, fdr=0.005	SRGN - Freq=0.492, fdr=0.005	BIRC3 - Freq=0.477, fdr=0.005	CD86 - Freq=0.477, fdr=0.005	EGR2 - Freq=0.477, fdr=0.005
KEGG	Leukocyte Transendothelial Migration	108	IFI27 - Freq=0.495, fdr=0.0078	GPX3 - Freq=0.44, fdr=0.0078	GBP2 - Freq=0.422, fdr=0.0078	S100A4 - Freq=0.422, fdr=0.0078	IFI30 - Freq=0.385, fdr=0.0078	IFITM2 - Freq=0.385, fdr=0.0078	EMP3 - Freq=0.376, fdr=0.0078	PSMB9 - Freq=0.376, fdr=0.0078	TAGLN - Freq=0.376, fdr=0.0078	ANXA1 - Freq=0.367, fdr=0.0078	EFEMP1 - Freq=0.367, fdr=0.0078	IFITM1 - Freq=0.367, fdr=0.0078	S100A11 - Freq=0.367, fdr=0.0078	HLA-DRB1 - Freq=0.358, fdr=0.0078	IGFBP3 - Freq=0.339, fdr=0.0078	OAS1 - Freq=0.339, fdr=0.0078	S100A6 - Freq=0.339, fdr=0.0078	PMAIP1 - Freq=0.33, fdr=0.0078	IFITM3 - Freq=0.321, fdr=0.0078	TLR1 - Freq=0.321, fdr=0.0078	TXNIP - Freq=0.321, fdr=0.0078	AIM1 - Freq=0.312, fdr=0.0078	ID1 - Freq=0.312, fdr=0.0236	LGALS3 - Freq=0.312, fdr=0.0078	S100A9 - Freq=0.312, fdr=0.0078	STK17B - Freq=0.312, fdr=0.0078	TNFAIP3 - Freq=0.312, fdr=0.0078	TNFAIP8 - Freq=0.312, fdr=0.0078	CAV1 - Freq=0.303, fdr=0.0137	CRIP1 - Freq=0.303, fdr=0.0078	CTGF - Freq=0.303, fdr=0.0078	EPS8 - Freq=0.303, fdr=0.0236	GLIPR1 - Freq=0.303, fdr=0.0078	IER3 - Freq=0.303, fdr=0.0078	SRGN - Freq=0.303, fdr=0.0078	TGFBI - Freq=0.303, fdr=0.0078	TIMP3 - Freq=0.303, fdr=0.0078	ARPC1B - Freq=0.294, fdr=0.0078	BLNK - Freq=0.294, fdr=0.0078	COL1A2 - Freq=0.294, fdr=0.0078	EMP1 - Freq=0.294, fdr=0.0078	HCLS1 - Freq=0.294, fdr=0.0078	HLA-DQA1 - Freq=0.294, fdr=0.0078	HTRA1 - Freq=0.294, fdr=0.0409	IGFBP6 - Freq=0.294, fdr=0.0137	ISG20 - Freq=0.294, fdr=0.0078	PSMB8 - Freq=0.294, fdr=0.0078
KEGG	Limonene And Pinene Degradation	10	PHYH - Freq=0.8, fdr=0.006	PON3 - Freq=0.8, fdr=0.006	PYGL - Freq=0.8, fdr=0.006	RNASE4 - Freq=0.8, fdr=0.006	AKR1C2 - Freq=0.7, fdr=0.006	ALDH4A1 - Freq=0.7, fdr=0.006	ANG - Freq=0.7, fdr=0.006	BNIP3 - Freq=0.7, fdr=0.006	C1R - Freq=0.7, fdr=0.006	CRYZ - Freq=0.7, fdr=0.006	CSRP2 - Freq=0.7, fdr=0.006	DHCR7 - Freq=0.7, fdr=0.006	EPHX1 - Freq=0.7, fdr=0.006	G0S2 - Freq=0.7, fdr=0.006	GPX3 - Freq=0.7, fdr=0.0098	GSTM1 - Freq=0.7, fdr=0.006	GSTM2 - Freq=0.7, fdr=0.006	IFITM3 - Freq=0.7, fdr=0.006	PAPSS2 - Freq=0.7, fdr=0.006	PIR - Freq=0.7, fdr=0.006	SERPINF1 - Freq=0.7, fdr=0.006	SORD - Freq=0.7, fdr=0.006	TSPAN4 - Freq=0.7, fdr=0.006	TST - Freq=0.7, fdr=0.006	ANXA4 - Freq=0.6, fdr=0.006	AOX1 - Freq=0.6, fdr=0.006	BCKDHB - Freq=0.6, fdr=0.006	CTH - Freq=0.6, fdr=0.006	CXADR - Freq=0.6, fdr=0.006	CYB5A - Freq=0.6, fdr=0.006	ECHDC3 - Freq=0.6, fdr=0.006	ELOVL6 - Freq=0.6, fdr=0.006	GHR - Freq=0.6, fdr=0.006	GOT1 - Freq=0.6, fdr=0.006	GSTZ1 - Freq=0.6, fdr=0.006	IGFBP4 - Freq=0.6, fdr=0.006	KRT18 - Freq=0.6, fdr=0.006	KRT8P3 - Freq=0.6, fdr=0.006	LACTB2 - Freq=0.6, fdr=0.006	LGALS3BP - Freq=0.6, fdr=0.0098	MARC2 - Freq=0.6, fdr=0.006	ME1 - Freq=0.6, fdr=0.006	NIPSNAP1 - Freq=0.6, fdr=0.006	PXMP2 - Freq=0.6, fdr=0.006	RETSAT - Freq=0.6, fdr=0.006	SCD - Freq=0.6, fdr=0.0098	SDC1 - Freq=0.6, fdr=0.006
KEGG	Linoleic Acid Metabolism	25	HSD3B2 - Freq=0.853, fdr=0.0048	SERPINA3 - Freq=0.809, fdr=0.0048	AADAC - Freq=0.735, fdr=0.0048	CYP2B6 - Freq=0.735, fdr=0.0048	DIO1 - Freq=0.706, fdr=0.0048	AKR1C4 - Freq=0.691, fdr=0.0048	SERPINA7 - Freq=0.691, fdr=0.0048	C8A - Freq=0.676, fdr=0.0048	GC - Freq=0.676, fdr=0.0048	FMO5 - Freq=0.662, fdr=0.0048	GSTA2 - Freq=0.662, fdr=0.0048	CYP4A11 - Freq=0.647, fdr=0.0048	HAO2 - Freq=0.647, fdr=0.0048	FGG - Freq=0.618, fdr=0.0048	SULT2A1 - Freq=0.618, fdr=0.0048	FGB - Freq=0.603, fdr=0.0048	SERPINA6 - Freq=0.603, fdr=0.0048	AGT - Freq=0.588, fdr=0.0048	ACSM3 - Freq=0.574, fdr=0.0048	C4BPA - Freq=0.574, fdr=0.0048	C6 - Freq=0.574, fdr=0.0048	PDZK1 - Freq=0.574, fdr=0.0048	CPN2 - Freq=0.559, fdr=0.0048	CYP4F12 - Freq=0.559, fdr=0.0048	OTC - Freq=0.559, fdr=0.0048	PIGR - Freq=0.559, fdr=0.0048	SLC17A4 - Freq=0.559, fdr=0.0048	APOB - Freq=0.544, fdr=0.0048	C8B - Freq=0.544, fdr=0.0048	CD5L - Freq=0.544, fdr=0.0048	CPS1 - Freq=0.544, fdr=0.0048	FGA - Freq=0.544, fdr=0.0048	HAO1 - Freq=0.544, fdr=0.0048	ITIH3 - Freq=0.544, fdr=0.0048	KNG1 - Freq=0.544, fdr=0.0048	RGN - Freq=0.544, fdr=0.0048	TM4SF4 - Freq=0.544, fdr=0.0048	ACSM5 - Freq=0.529, fdr=0.0048	GJB1 - Freq=0.529, fdr=0.0048	HAL - Freq=0.529, fdr=0.0048	MIA2 - Freq=0.529, fdr=0.0048	PON1 - Freq=0.529, fdr=0.0048	SERPINF2 - Freq=0.529, fdr=0.0048	TTR - Freq=0.529, fdr=0.0048	UGT2B15 - Freq=0.529, fdr=0.0048	COLEC10 - Freq=0.515, fdr=0.0048	F5 - Freq=0.515, fdr=0.0048
KEGG	Long Term Depression	66	BEX1 - Freq=0.439, fdr=0.0156	PCP4 - Freq=0.439, fdr=0.0156	NNAT - Freq=0.379, fdr=0.0249	CHGB - Freq=0.364, fdr=0.0156	CPE - Freq=0.364, fdr=0.0156	INA - Freq=0.364, fdr=0.0156	MAP1B - Freq=0.364, fdr=0.0156	OLFM1 - Freq=0.364, fdr=0.0156	PKIA - Freq=0.364, fdr=0.0156	PTN - Freq=0.364, fdr=0.0156	SCG2 - Freq=0.364, fdr=0.0156	APOD - Freq=0.348, fdr=0.0156	PAK3 - Freq=0.348, fdr=0.0156	PHYHIP - Freq=0.348, fdr=0.0156	REEP1 - Freq=0.348, fdr=0.0156	ATP1B2 - Freq=0.333, fdr=0.0156	CKB - Freq=0.333, fdr=0.0249	NDRG4 - Freq=0.333, fdr=0.0249	PLP1 - Freq=0.333, fdr=0.0156	RCAN2 - Freq=0.333, fdr=0.0249	CCK - Freq=0.318, fdr=0.0156	CHN1 - Freq=0.318, fdr=0.0156	CRMP1 - Freq=0.318, fdr=0.0156	DNM1 - Freq=0.318, fdr=0.0156	FAM107A - Freq=0.318, fdr=0.0156	TMEM35 - Freq=0.318, fdr=0.0156	TSPAN7 - Freq=0.318, fdr=0.0156	AATK - Freq=0.303, fdr=0.0156	CA11 - Freq=0.303, fdr=0.0156	CHGA - Freq=0.303, fdr=0.0156	FEZ1 - Freq=0.303, fdr=0.0156	FXYD7 - Freq=0.303, fdr=0.0156	GAP43 - Freq=0.303, fdr=0.0156	IQCJ-SCHIP1 - Freq=0.303, fdr=0.0417	NAP1L3 - Freq=0.303, fdr=0.0156	PCDH17 - Freq=0.303, fdr=0.0156	SCG5 - Freq=0.303, fdr=0.0249	SPARCL1 - Freq=0.303, fdr=0.0156	SST - Freq=0.303, fdr=0.0156	SYBU - Freq=0.303, fdr=0.0249	ALDOC - Freq=0.288, fdr=0.0156	APBB1 - Freq=0.288, fdr=0.0156	CADPS - Freq=0.288, fdr=0.0156	CYP46A1 - Freq=0.288, fdr=0.0156	RGS4 - Freq=0.288, fdr=0.0156	STXBP1 - Freq=0.288, fdr=0.0485	SYT1 - Freq=0.288, fdr=0.0156
KEGG	Long Term Potentiation	65	PCP4 - Freq=0.492, fdr=0.0102	BEX1 - Freq=0.446, fdr=0.0102	PAK3 - Freq=0.446, fdr=0.0102	OLFM1 - Freq=0.431, fdr=0.0102	MAP1B - Freq=0.415, fdr=0.0102	NDRG4 - Freq=0.415, fdr=0.0102	PTN - Freq=0.415, fdr=0.0102	REEP1 - Freq=0.415, fdr=0.0102	NNAT - Freq=0.4, fdr=0.0102	PKIA - Freq=0.4, fdr=0.0102	SCG5 - Freq=0.4, fdr=0.0102	CHGB - Freq=0.385, fdr=0.0102	ENO2 - Freq=0.385, fdr=0.0102	INA - Freq=0.385, fdr=0.0102	RGS4 - Freq=0.385, fdr=0.0102	SALL2 - Freq=0.385, fdr=0.0102	SCG2 - Freq=0.385, fdr=0.0102	TSPAN7 - Freq=0.385, fdr=0.0102	AATK - Freq=0.369, fdr=0.0102	APOD - Freq=0.369, fdr=0.0102	CAMK2N1 - Freq=0.369, fdr=0.0102	CPE - Freq=0.369, fdr=0.0102	DCLK1 - Freq=0.369, fdr=0.0102	GAP43 - Freq=0.369, fdr=0.0102	MAP2 - Freq=0.369, fdr=0.0102	PCDH17 - Freq=0.369, fdr=0.0102	PDP1 - Freq=0.369, fdr=0.0102	RCAN2 - Freq=0.369, fdr=0.0102	ATP1A2 - Freq=0.354, fdr=0.0102	BAI2 - Freq=0.354, fdr=0.0102	CHN1 - Freq=0.354, fdr=0.0102	DNM1 - Freq=0.354, fdr=0.0102	FAM107A - Freq=0.354, fdr=0.0102	NBEA - Freq=0.354, fdr=0.0102	PHYHIP - Freq=0.354, fdr=0.0102	PLP1 - Freq=0.354, fdr=0.0102	ATP2B1 - Freq=0.338, fdr=0.0102	CRMP1 - Freq=0.338, fdr=0.0102	GABRB1 - Freq=0.338, fdr=0.0102	IQCJ-SCHIP1 - Freq=0.338, fdr=0.0102	SH3GL2 - Freq=0.338, fdr=0.0102	TMEM35 - Freq=0.338, fdr=0.0102	ARNT2 - Freq=0.323, fdr=0.0102	ATP1B2 - Freq=0.323, fdr=0.0102	CA11 - Freq=0.323, fdr=0.0102	CCK - Freq=0.323, fdr=0.0102	EGR1 - Freq=0.323, fdr=0.0304
KEGG	Lysine Degradation	44	EPHX1 - Freq=0.356, fdr=0.0214	CSRP2 - Freq=0.333, fdr=0.0214	CTH - Freq=0.333, fdr=0.0214	GSTM2 - Freq=0.333, fdr=0.0214	BNIP3 - Freq=0.311, fdr=0.0214	CDO1 - Freq=0.311, fdr=0.0214	CRYZ - Freq=0.311, fdr=0.0214	GSTM1 - Freq=0.311, fdr=0.0214	PHYH - Freq=0.311, fdr=0.0214	SCD - Freq=0.311, fdr=0.0338	MT1H - Freq=0.289, fdr=0.0444	PYGL - Freq=0.289, fdr=0.0214	TSPAN4 - Freq=0.289, fdr=0.0214	ANG - Freq=0.267, fdr=0.0214	DHCR7 - Freq=0.267, fdr=0.0214	G0S2 - Freq=0.267, fdr=0.0338	GOT1 - Freq=0.267, fdr=0.0214	IGFBP4 - Freq=0.267, fdr=0.0444	IRF6 - Freq=0.267, fdr=0.0338	NIPSNAP1 - Freq=0.267, fdr=0.0214	SLC25A1 - Freq=0.267, fdr=0.0214	SOWAHC - Freq=0.267, fdr=0.0338	TMEM97 - Freq=0.267, fdr=0.0214	TST - Freq=0.267, fdr=0.0214	ASS1 - Freq=0.244, fdr=0.0214	BCKDHB - Freq=0.244, fdr=0.0214	CXADR - Freq=0.244, fdr=0.0214	ELOVL6 - Freq=0.244, fdr=0.0214	GLDC - Freq=0.244, fdr=0.0214	GSTA4 - Freq=0.244, fdr=0.0214	PAPSS2 - Freq=0.244, fdr=0.0214	PDIA5 - Freq=0.244, fdr=0.0214	PIR - Freq=0.244, fdr=0.0214	PXMP2 - Freq=0.244, fdr=0.0214	SNX7 - Freq=0.244, fdr=0.0214	SORD - Freq=0.244, fdr=0.0214	TM7SF2 - Freq=0.244, fdr=0.0214	UGDH - Freq=0.244, fdr=0.0214	ALDH4A1 - Freq=0.222, fdr=0.0214	APOE - Freq=0.222, fdr=0.0214	BAG3 - Freq=0.222, fdr=0.0214	CYB5A - Freq=0.222, fdr=0.0214	ECH1 - Freq=0.222, fdr=0.0214	ECHDC3 - Freq=0.222, fdr=0.0214	GPC4 - Freq=0.222, fdr=0.0214	GSTZ1 - Freq=0.222, fdr=0.0214	HIBCH - Freq=0.222, fdr=0.0214
[truncated: 1,014 more rows]
[truncated: 53 more columns]

## Sheet: 3. Diseases
			DISEASE GENE SETS
MeSH Term	Disease Name	Size Gene set	Co-expressed Genes
[truncated: 204 more rows]
[truncated: 53 more columns]

## Sheet: 4. Tissues - One2One
				TISSUE GENE SETS
Name tissue		Size Gene set	Co-expressed Genes
[truncated: 30 more rows]
[truncated: 53 more columns]

## Sheet: 5. Pathways One2One
				PATHWAY GENE SETS
Resource	Name Pathway	Size Gene set	Co-expressed Genes
[truncated: 1,326 more rows]
[truncated: 53 more columns]

## Sheet: 6. Diseases One2One
			DISEASE GENE SETS
MeSH Term	Disease Name	Size Gene set	Co-expressed Genes
[truncated: 169 more rows]
[truncated: 53 more columns]
